# Supplementary material for: Transcriptome and metabolome analyses reveal regulatory networks associated with nutrition synthesis in sorghum seeds
Source: Commun Biol. 2024 Jul 10;7:841. doi: 10.1038/s42003-024-06525-7 (PMC11237005; doi:10.1038/s42003-024-06525-7)
Supplement: Supplementary file 4 — Supplementary Data 1 [file 42003_2024_6525_MOESM4_ESM.xlsx]

## Sheet: Sheet1
Samples used for transcriptomic and metabolome profiling in the current study study.
Sample ID	Tisssue type	Days post-anthesis (dpa)	Study
en6	Endosperm	6	RNA–Seq
en7	Endosperm	7	RNA–Seq
en8	Endosperm	8	RNA–Seq
en9	Endosperm	9	RNA–Seq
en10	Endosperm	10	RNA–Seq
en11	Endosperm	11	RNA–Seq
en12	Endosperm	12	RNA–Seq
en13	Endosperm	13	RNA–Seq
en14	Endosperm	14	RNA–Seq
en15	Endosperm	15	RNA–Seq
en16	Endosperm	16	RNA–Seq
en17	Endosperm	17	RNA–Seq
en18	Endosperm	18	RNA–Seq
en19	Endosperm	19	RNA–Seq
en20	Endosperm	20	RNA–Seq
en21	Endosperm	21	RNA–Seq
en22	Endosperm	22	RNA–Seq
en23	Endosperm	23	RNA–Seq
en24	Endosperm	24	RNA–Seq
en25	Endosperm	25	RNA–Seq
em10	Embryo	10	RNA–Seq
em11	Embryo	11	RNA–Seq
em12	Embryo	12	RNA–Seq
em13	Embryo	13	RNA–Seq
em14	Embryo	14	RNA–Seq
em15	Embryo	15	RNA–Seq
em16	Embryo	16	RNA–Seq
em17	Embryo	17	RNA–Seq
em18	Embryo	18	RNA–Seq
em19	Embryo	19	RNA–Seq
em20	Embryo	20	RNA–Seq
em21	Embryo	21	RNA–Seq
em22	Embryo	22	RNA–Seq
em23	Embryo	23	RNA–Seq
em24	Embryo	24	RNA–Seq
em25	Embryo	25	RNA–Seq
se1	Seed	1	RNA–Seq
se2	Early whole seed	2	RNA–Seq
se3	Early whole seed	3	RNA–Seq
se4	Early whole seed	4	RNA–Seq
se5	Early whole seed	5	RNA–Seq
se6	Early whole seed	6	RNA–Seq
se7	Early whole seed	7	RNA–Seq
se8	Early whole seed	8	RNA–Seq
se9	Early whole seed	9	RNA–Seq
L5	whole seed	5	Metabolome
L10	whole seed	10	Metabolome
L15	whole seed	15	Metabolome
L20	whole seed	20	Metabolome
L25	whole seed	25	Metabolome
