# Supplementary material for: Transcriptome and metabolome analyses reveal regulatory networks associated with nutrition synthesis in sorghum seeds
Source: Commun Biol. 2024 Jul 10;7:841. doi: 10.1038/s42003-024-06525-7 (PMC11237005; doi:10.1038/s42003-024-06525-7)
Supplement: Supplementary file 5 — Supplementary Data 2 [file 42003_2024_6525_MOESM5_ESM.xlsx]

## Sheet: Sheet1
Summary of the metabolome data. The peak intensity value for each biological replicate is shown for all detected metabolites. The file contains information about ion, mode, rt, molecular weight, formula, name, mass, level, annotation such as KEGG and HMDB ID, class and family, and pathway. QC, quality control sample; se, whole seed; rt, retention time. The numbers 5, 10, 15, 20, and 25 along with…
Metabolite.ID	Ion.Mode	RT	Molecular.Weight	Formula	Name	Delta.Mass.Da	Delta.Mass.ppm	Match	Level	Database	KEGG.ID	HMDB.ID	Super.Class	Sub.Class	Class	Final.Class	Super.Pathway	Sub.Pathway	Pathway	QC_06	QC_07	QC_08	QC_09	QC_10	QC_11	QC_12	QC_13	QC_14	QC_15	L5.R1	L5.R2	L5.R3	L5.R4	L5.R5	L10.R1	L10.R2	L10.R3	L10.R4	L10.R5	L15.R1	L15.R2	L15.R3	L15.R4	L15.R5	L20.R1	L20.R2	L20.R3	L20.R4	L20.R5
0.708_339.99607	NEG	0.708	339.99607	C6 H14 O12 P2	D-fructose-1,6-diphosphate	1.7876281901863e-05	0.0525779107563764	84.3029085990732	level1	PMDB	C00354	HMDB0001058	NA	NA	NA	Carbohydrates	Amino acid metabolism	Phenylalanine, tyrosine and tryptophan biosynthesis	map00400 Phenylalanine, tyrosine and tryptophan biosynthesis; map00710 Carbon fixation in photosynthetic organisms; map01100 Metabolic pathways; map01110 Biosynthesis of secondary metabolites; map01200 Carbon metabolism;	731635	757646	678614	749361	744825	779150	737999	683983	656993	556863	3.78054e+06	1.53314e+06	2.87535e+06	3.29e+06	3.58895e+06	1.77199e+06	1.82229e+06	1.40089e+06	1.00784e+06	1.49096e+06	484059	390845	469164	598082	187458	842183	1.09934e+06	364932	788537	502631
0.727_145.15808	POS	0.727	145.15808	C7 H19 N3	Spermidine	0.000183232204534534	1.2622958006551	80.9067014173729	level1	PMDB	C00315	HMDB0001257	Organic nitrogen compounds	Amines	Organonitrogen compounds	Amines	Amino acid metabolism	Arginine and proline metabolism	map00330 Arginine and proline metabolism; map00410 beta-Alanine metabolism; map00480 Glutathione metabolism; map00940 Phenylpropanoid biosynthesis; map01100 Metabolic pathways; map02010 ABC transporters;	1.26849e+07	1.09562e+07	1.15544e+07	1.21717e+07	1.15267e+07	1.46268e+07	1.54933e+07	1.5054e+07	1.64959e+07	1.46046e+07	3.81526e+07	5.55702e+07	5.66497e+07	5.40429e+07	4.80242e+07	1.97098e+07	2.11698e+07	1.79615e+07	2.81577e+07	1.95474e+07	1.27041e+07	1.3801e+07	1.65073e+07	1.92873e+07	1.52294e+07	1.08377e+07	9.55135e+06	1.11573e+07	9.93226e+06	7.9817e+06
0.801_105.04258	NEG	0.801	105.04258	C3 H7 N O3	L-serine	-1.21263701657881e-05	-0.115442410724131	86.0260277606985	level1	PMDB	C00065	HMDB0000187	Peptides	Common amino acids [Fig]	Amino acids	Amino acids	Amino acid metabolism	Glycine, serine and threonine metabolism	map00260 Glycine, serine and threonine metabolism; map00261 Monobactam biosynthesis; map00270 Cysteine and methionine metabolism; map00460 Cyanoamino acid metabolism; map00600 Sphingolipid metabolism; map00630 Glyoxylate and dicarboxylate metabolism; map00920 Sulfur metabolism; map00970 Aminoacyl-tRNA biosynthesis; map01100 Metabolic pathways; map01110 Biosynthesis of secondary metabolites; map01…	1.05888e+07	1.08608e+07	9.88749e+06	1.09655e+07	1.02209e+07	1.12164e+07	1.06308e+07	1.02943e+07	1.04407e+07	9.84433e+06	1.97408e+07	2.50081e+07	2.55883e+07	2.28926e+07	2.2531e+07	1.3654e+07	1.33494e+07	1.30436e+07	1.09463e+07	1.194e+07	8.98332e+06	1.20175e+07	7.80044e+06	8.72335e+06	1.22032e+07	5.47929e+06	6.14253e+06	7.48477e+06	5.32293e+06	6.2873e+06
0.801_180.06336	NEG	0.801	180.06336	C6 H12 O6	L-sorbose	-3.22212250978282e-05	-0.178943790088999	89.164326614237	level1	PMDB	C00247	HMDB0001266	Carbohydrates	Ketoses [Fig]	Monosaccharides	Carbohydrates	Carbohydrate metabolism	Fructose and mannose metabolism	map00051 Fructose and mannose metabolism; map01100 Metabolic pathways;	2.08255e+08	2.1072e+08	1.95424e+08	2.25839e+08	2.17606e+08	2.22155e+08	2.18173e+08	2.21838e+08	2.22108e+08	2.09292e+08	5.82601e+08	7.00395e+08	8.31049e+08	6.94335e+08	7.02845e+08	1.88472e+08	2.01515e+08	2.23074e+08	1.98652e+08	1.88494e+08	1.50293e+08	1.75686e+08	1.31753e+08	1.38785e+08	1.9517e+08	1.64022e+08	1.5169e+08	1.9835e+08	1.51265e+08	1.38493e+08
0.829_136.03724	NEG	0.829	136.03724	C4 H8 O5	D-erythronic acid	6.63362544344182e-05	0.487633290625542	89.6053080655867	level1	PMDB	C21593	HMDB0000613	Organic oxygen compounds	Carbohydrates and carbohydrate conjugates	Organooxygen compounds	Carbohydrates	NA	NA	NA	3.81386e+07	4.26383e+07	3.61942e+07	3.98577e+07	4.21823e+07	3.83109e+07	4.09019e+07	4.17968e+07	4.30626e+07	3.74553e+07	3.59077e+07	3.10229e+07	3.4079e+07	3.80193e+07	5.39293e+07	7.2476e+07	7.94898e+07	8.01394e+07	7.26417e+07	6.35251e+07	4.60327e+07	4.89099e+07	3.73358e+07	3.39851e+07	5.39819e+07	2.66212e+07	2.70181e+07	3.62685e+07	2.99918e+07	3.13449e+07
0.858_137.04777	POS	0.858	137.04777	C7 H7 N O2	Trigonelline	9.50774061720949e-05	0.693754226814815	89.7931042748339	level1	PMDB	C01004	HMDB0000875	Alkaloids	Pyridine alkaloids	Alkaloids derived from nicotinic acid	Alkaloids	Metabolism of cofactors and vitamins	Nicotinate and nicotinamide metabolism	map00760 Nicotinate and nicotinamide metabolism;	2.76101e+08	2.79778e+08	3.06154e+08	2.8391e+08	2.87689e+08	3.10321e+08	2.86932e+08	2.82102e+08	2.80776e+08	2.83444e+08	4.36916e+08	4.51443e+08	5.74465e+08	4.84825e+08	5.28861e+08	3.01577e+08	3.25583e+08	3.35301e+08	3.71026e+08	3.29096e+08	3.15143e+08	3.38982e+08	3.01419e+08	3.15594e+08	3.94299e+08	2.67033e+08	2.7186e+08	1.68424e+07	2.60444e+08	3.22272e+08
0.876_147.05322	POS	0.876	147.05322	C5 H9 N O4	D-glutamic acid	6.53794020024634e-05	0.444597062983037	88.4208144854192	level1	PMDB	C00217	HMDB0003339	Peptides	Other amino acids [Fig]	Amino acids	Amino acids	Metabolism of other amino acids	D-Glutamine and D-glutamate metabolism	map01100 Metabolic pathways;	2.54004e+08	1.67868e+08	1.81572e+08	2.69213e+08	2.63824e+08	1.83271e+08	2.64189e+08	1.6432e+08	2.72569e+08	2.61429e+08	2.21163e+08	2.3856e+08	3.1309e+08	2.01934e+08	2.6865e+08	2.54718e+08	4.75751e+08	2.52616e+08	2.00657e+08	2.34023e+08	2.20256e+08	3.67967e+08	2.78797e+08	3.28094e+08	5.15517e+08	2.75024e+08	2.5e+08	7.66068e+07	2.69957e+08	3.37851e+08
0.878_116.01095	NEG	0.878	116.01095	C4 H4 O4	Maleic acid	-1.26791799601733e-05	-0.109292950613691	84.6551751203165	level1	PMDB	C01384	HMDB0000176	Organic acids and derivatives	Dicarboxylic acids and derivatives	Carboxylic acids and derivatives	Organic acids	Amino acid metabolism	Tyrosine metabolism	map00350 Tyrosine metabolism; map00650 Butanoate metabolism; map00760 Nicotinate and nicotinamide metabolism; map01100 Metabolic pathways;	1.55675e+08	1.31817e+08	7.62538e+07	1.6315e+08	1.56483e+08	1.61292e+08	1.50597e+08	8.08918e+07	1.57344e+08	1.52101e+08	1.29914e+08	1.49585e+08	1.9795e+08	1.89911e+08	2.52696e+08	2.36869e+08	1.81704e+08	2.20372e+08	1.94321e+08	2.29762e+08	1.71287e+08	1.95866e+08	1.49564e+08	1.59813e+08	2.4061e+08	1.26816e+08	1.26831e+08	1.7453e+08	1.36102e+08	1.48529e+08
0.878_347.06271	POS	0.878	347.06271	C10 H14 N5 O7 P	Adenosine 5′-monophosphate	-0.000372372910931063	-1.07292572436863	85.226282383239	level1	PMDB	NA	NA	NA	NA	NA	Others	NA	NA	NA	1.06677e+07	1.01635e+07	1.11292e+07	7.06837e+06	9.99057e+06	1.06633e+07	1.04152e+07	1.07163e+07	1.10333e+07	1.03351e+07	1.65192e+06	2.25241e+06	1.19684e+07	4.42605e+06	1.30718e+07	9.04685e+06	1.06386e+07	8.613e+06	1.14324e+07	6.1094e+06	1.4704e+07	2.32053e+07	1.20992e+07	1.59796e+07	6.66766e+07	1.59767e+07	1.01224e+07	737684	1.47175e+07	7.9442e+06
0.88_188.11627	POS	0.88	188.11627	C8 H16 N2 O3	N-α-acetyl-l-lysine	0.00017923150187471	0.952770705059802	69.5040677040323	level1	PMDB	C12989	HMDB0000446	Organic acids and derivatives	Amino acids, peptides, and analogues	Carboxylic acids and derivatives	Amino acids, peptides, and analogues	NA	NA	NA	1.05338e+07	1.08148e+07	1.22514e+07	9.58183e+06	1.0915e+07	1.1983e+07	1.16446e+07	1.12561e+07	1.07596e+07	1.1064e+07	6.11708e+06	4.35564e+06	6.34086e+06	5.22394e+06	6.97585e+06	9.13528e+06	8.51145e+06	8.04054e+06	6.8333e+06	8.51792e+06	1.00634e+07	2.23602e+07	1.77062e+07	1.77043e+07	3.2432e+07	1.47249e+07	1.43443e+07	505476	1.83957e+07	1.76641e+07
0.882_388.12163	NEG	0.882	388.12163	C12 H22 O11	Lactose	46.0054211863444	134473.081579234	84.7233362964111	level1	PMDB	C00243	HMDB0000186	Carbohydrates	Disaccharides	Oligosaccharides [Fig]	Carbohydrates	Carbohydrate metabolism	Galactose metabolism	map00052 Galactose metabolism; map01100 Metabolic pathways; map02010 ABC transporters;	1.22461e+09	1.25203e+09	1.18598e+09	1.03661e+09	1.33115e+09	1.37223e+09	1.25306e+09	1.29131e+09	1.33165e+09	1.28628e+09	1.06645e+09	5.89903e+08	1.15085e+09	1.21534e+09	1.13802e+09	1.90139e+09	1.72849e+09	1.72537e+09	1.42387e+09	7.67616e+08	1.74935e+09	1.89199e+09	1.47852e+09	1.69862e+09	2.84825e+09	1.04542e+09	1.03099e+09	1.42738e+09	9.23071e+08	1.02294e+09
0.945_131.09472	POS	0.945	131.09472	C6 H13 N O2	L-isoleucine	8.78967953497067e-05	0.670483575834408	66.6979739230709	level1	PMDB	C00407	HMDB0000172	Peptides	Common amino acids [Fig]	Amino acids	Amino acids	Amino acid metabolism	Valine, leucine and isoleucine degradation	map00280 Valine, leucine and isoleucine degradation; map00290 Valine, leucine and isoleucine biosynthesis; map00460 Cyanoamino acid metabolism; map00960 Tropane, piperidine and pyridine alkaloid biosynthesis; map00966 Glucosinolate biosynthesis; map00970 Aminoacyl-tRNA biosynthesis; map01100 Metabolic pathways; map01110 Biosynthesis of secondary metabolites; map01210 2-Oxocarboxylic acid metaboli…	2.10528e+07	2.20853e+07	2.2139e+07	1.89404e+07	2.01378e+07	2.37158e+07	1.97996e+07	1.89289e+07	1.81022e+07	1.90568e+07	3.58272e+07	3.73164e+07	4.30845e+07	4.30096e+07	4.20624e+07	4.60135e+07	4.49362e+07	4.43649e+07	4.08949e+07	4.40847e+07	2.32519e+07	2.62912e+07	2.13405e+07	2.09526e+07	2.4946e+07	1.22442e+07	1.23914e+07	1.008e+06	1.32935e+07	1.19255e+07
0.959_342.11627	NEG	0.959	342.11627	C12 H22 O11	Sucrose	5.49281819530734e-05	0.160554163016056	92.1850346701947	level1	PMDB	C00089	HMDB0000258	Carbohydrates	Disaccharides	Oligosaccharides [Fig]	Carbohydrates	Carbohydrate metabolism	Galactose metabolism	map00052 Galactose metabolism; map00500 Starch and sucrose metabolism; map01100 Metabolic pathways; map02010 ABC transporters;	1.05128e+08	1.99132e+08	1.58385e+08	2.30681e+08	2.02526e+08	2.20276e+08	1.75797e+08	1.93198e+08	1.50761e+08	1.90123e+08	1.63081e+08	1.90228e+08	1.72617e+08	2.25628e+08	1.72002e+08	3.02065e+08	2.81772e+08	2.71424e+08	2.11809e+08	2.34474e+08	2.90478e+08	4.43822e+08	2.08139e+08	2.4456e+08	4.75458e+08	1.07844e+08	1.21661e+08	2.19917e+08	1.26864e+08	1.374e+08
1.095_174.05285	NEG	1.095	174.05285	C7 H10 O5	Shikimic acid	2.29573652177351e-05	0.131898838424272	81.5991557380752	level1	PMDB	C00493	HMDB0003070	Organic oxygen compounds	Alcohols and polyols	Organooxygen compounds	Alcohols	Amino acid metabolism	Phenylalanine, tyrosine and tryptophan biosynthesis	map00400 Phenylalanine, tyrosine and tryptophan biosynthesis; map01100 Metabolic pathways; map01110 Biosynthesis of secondary metabolites; map01230 Biosynthesis of amino acids;	970676	1.2211e+06	1.43344e+06	1.52612e+06	1.3079e+06	1.37114e+06	1.46111e+06	1.5738e+06	1.02848e+06	1.40087e+06	5.42641e+06	6.08038e+06	8.02462e+06	5.71184e+06	6.86753e+06	869575	1.15581e+06	781746	1.25471e+06	465697	566725	884995	472698	526381	748960	714562	260354	973022	651026	680872
1.153_123.03212	NEG	1.153	123.03212	C6 H5 N O2	Nicotinic acid	9.27179263214839e-05	0.753608044709473	86.0112098674437	level1	PMDB	C00253	HMDB0001488	Vitamins and Cofactors	Water-soluble vitamins [Fig]	Vitamins	Vitamins	Metabolism of cofactors and vitamins	Nicotinate and nicotinamide metabolism	map00760 Nicotinate and nicotinamide metabolism; map00960 Tropane, piperidine and pyridine alkaloid biosynthesis; map01100 Metabolic pathways; map01110 Biosynthesis of secondary metabolites;	2.39545e+06	2.85345e+06	2.26613e+06	2.47991e+06	2.89908e+06	3.39426e+06	2.47795e+06	2.7213e+06	2.7597e+06	2.82062e+06	1.56036e+06	1.93112e+06	2.48659e+06	1.78797e+06	3.02726e+06	1.97232e+06	1.44468e+06	1.45964e+06	1.43278e+06	1.79854e+06	1.42391e+06	2.66854e+06	2.90468e+06	2.03465e+06	2.98641e+06	2.29735e+06	3.49629e+06	4.28866e+06	3.03185e+06	3.13161e+06
1.155_244.06932	NEG	1.155	244.06932	C9 H12 N2 O6	Uridine	-0.000220116512650748	-0.901859840004047	92.3277977068588	level1	PMDB	C00299	HMDB0000296	Nucleic acids	Ribonucleosides	Nucleosides [Fig]	Nucleic acids	Nucleotide metabolism	Pyrimidine metabolism	map00240 Pyrimidine metabolism; map01100 Metabolic pathways; map02010 ABC transporters;	6.11098e+07	6.47377e+07	6.00598e+07	5.73092e+07	5.861e+07	5.95311e+07	5.83392e+07	5.66297e+07	5.9461e+07	6.31991e+07	4.849e+07	7.09357e+07	6.6984e+07	5.67981e+07	5.40693e+07	6.13636e+07	4.98227e+07	6.40077e+07	3.97981e+07	5.84235e+07	7.66557e+07	1.07487e+08	8.37253e+07	9.11923e+07	9.99892e+07	6.64545e+07	6.9946e+07	9.83622e+07	7.46229e+07	8.18729e+07
1.161_192.02709	NEG	1.161	192.02709	C6 H8 O7	Citric acid	8.31206445468524e-05	0.432859147363007	90.3041148181769	level1	PMDB	C00158	HMDB0000094	Organic acids	Tricarboxylic acids	Carboxylic acids [Fig]	Organic acids	Carbohydrate metabolism	Citrate cycle (TCA cycle)	map00020 Citrate cycle (TCA cycle); map00250 Alanine, aspartate and glutamate metabolism; map00630 Glyoxylate and dicarboxylate metabolism; map01100 Metabolic pathways; map01110 Biosynthesis of secondary metabolites; map01200 Carbon metabolism; map01210 2-Oxocarboxylic acid metabolism; map01230 Biosynthesis of amino acids;	7.42076e+08	7.78467e+08	7.17695e+08	7.66519e+08	7.37881e+08	7.76578e+08	7.36882e+08	7.67083e+08	7.78586e+08	7.45628e+08	1.01726e+09	1.05763e+09	1.23189e+09	1.16645e+09	1.13282e+09	6.89501e+08	7.21656e+08	6.68546e+08	7.30568e+08	6.8199e+08	7.06554e+08	8.11956e+08	1.19416e+08	7.39406e+08	9.44488e+08	9.91971e+08	8.50788e+08	9.23359e+08	7.75366e+08	7.82099e+08
1.167_243.08556	POS	1.167	243.08556	C9 H13 N3 O5	Cytidine	4.00208020892023e-05	0.164636717254874	73.9880888922606	level1	PMDB	C00475	HMDB0000089	Nucleic acids	Ribonucleosides	Nucleosides [Fig]	Nucleic acids	Nucleotide metabolism	Pyrimidine metabolism	map00240 Pyrimidine metabolism; map01100 Metabolic pathways; map02010 ABC transporters;	5.84861e+06	6.17611e+06	5.83396e+06	6.12016e+06	5.50653e+06	5.66094e+06	5.56242e+06	5.76715e+06	5.56599e+06	5.5225e+06	7.25436e+06	9.061e+06	9.12638e+06	8.67836e+06	6.70548e+06	6.70051e+06	5.7359e+06	7.29901e+06	4.10952e+06	6.56812e+06	8.51285e+06	8.90632e+06	8.93321e+06	9.41421e+06	7.26411e+06	7.62081e+06	7.46298e+06	1.08145e+07	7.01783e+06	6.68817e+06
1.168_188.07993	POS	1.168	188.07993	C7 H12 N2 O4	N-α-acetyl-l-glutamine	0.00022007057887663	1.17009209907719	60.3527904483861	level1	PMDB	NA	HMDB0006029	Organic acids and derivatives	Amino acids, peptides, and analogues	Carboxylic acids and derivatives	Amino acids, peptides, and analogues	NA	NA	NA	845262	999898	819276	989382	763337	763621	743552	945619	1.04116e+06	924262	724063	638987	929358	843643	1.19312e+06	3.05165e+06	2.12578e+06	2.53775e+06	2.47891e+06	2.83852e+06	1.0767e+06	809766	1.02142e+06	1.04293e+06	1.49046e+06	623820	508138	754555	565944	291435
1.209_135.05467	POS	1.209	135.05467	C5 H5 N5	Adenine	0.00017586734227848	1.30219539959148	85.2598939294285	level1	PMDB	C00147	HMDB0000034	Nucleic acids	Purines	Bases [Fig]	Nucleic acids	Nucleotide metabolism	Purine metabolism	map00230 Purine metabolism; map00908 Zeatin biosynthesis; map01100 Metabolic pathways;	1.58535e+08	1.62774e+08	1.57567e+08	1.63726e+08	1.49554e+08	1.49857e+08	1.55305e+08	1.64247e+08	1.59971e+08	1.59868e+08	2.29183e+08	1.76363e+08	1.48985e+08	1.44102e+08	1.42529e+08	1.86998e+08	1.39453e+08	1.96742e+08	2.11721e+08	1.98543e+08	1.97544e+08	2.23194e+08	2.04732e+08	2.48065e+08	2.17651e+08	1.78838e+08	1.58181e+08	2.31764e+08	2.56972e+07	1.84464e+08
1.212_181.07421	POS	1.212	181.07421	C9 H11 N O3	L-tyrosine	0.000321438272152363	1.77517734111781	85.3613084178127	level1	PMDB	C00082	HMDB0000158	Peptides	Common amino acids [Fig]	Amino acids	Amino acids	Metabolism of cofactors and vitamins	Ubiquinone and other terpenoid-quinone biosynthesis	map00130 Ubiquinone and other terpenoid-quinone biosynthesis; map00261 Monobactam biosynthesis; map00350 Tyrosine metabolism; map00360 Phenylalanine metabolism; map00400 Phenylalanine, tyrosine and tryptophan biosynthesis; map00460 Cyanoamino acid metabolism; map00730 Thiamine metabolism; map00940 Phenylpropanoid biosynthesis; map00950 Isoquinoline alkaloid biosynthesis; map00965 Betalain biosynt…	3.59531e+08	3.7305e+08	3.70923e+08	3.74616e+08	3.6022e+08	3.67125e+08	3.42448e+08	3.58656e+08	3.57383e+08	3.40699e+08	5.0065e+08	4.85897e+08	6.43898e+08	5.57548e+08	7.33056e+08	7.52536e+08	6.07291e+08	7.04603e+08	6.96748e+08	7.38857e+08	4.94644e+08	5.58129e+08	5.07766e+08	3.87667e+08	6.27448e+08	2.35689e+08	2.22184e+08	2.59447e+08	2.36356e+08	2.15752e+08
1.217_118.02660	NEG	1.217	118.0266	C4 H6 O4	Succinic acid	-1.24852085008342e-05	-0.105782998012449	92.686959706179	level1	PMDB	C00042	HMDB0000254	Organic acids	Dicarboxylic acids	Carboxylic acids [Fig]	Organic acids	Carbohydrate metabolism	Citrate cycle (TCA cycle)	map00020 Citrate cycle (TCA cycle); map00190 Oxidative phosphorylation; map00250 Alanine, aspartate and glutamate metabolism; map00310 Lysine degradation; map00350 Tyrosine metabolism; map00360 Phenylalanine metabolism; map00620 Pyruvate metabolism; map00630 Glyoxylate and dicarboxylate metabolism; map00640 Propanoate metabolism; map00650 Butanoate metabolism; map00760 Nicotinate and nicotinamide…	9.5379e+07	1.00019e+08	1.02571e+08	8.41429e+07	9.59754e+07	8.93654e+07	9.80628e+07	9.71029e+07	1.00901e+08	1.02932e+08	4.50979e+07	5.85899e+07	6.39788e+07	4.51978e+07	6.29465e+07	9.61995e+07	8.1516e+07	1.14452e+08	6.25996e+07	1.13076e+08	1.74117e+08	2.35005e+08	1.71573e+08	2.08849e+08	2.36112e+08	1.3252e+08	1.53917e+08	2.17494e+08	1.61703e+08	1.64086e+08
1.225_283.09142	NEG	1.225	283.09142	C10 H13 N5 O5	Isoguanosine	-0.000243468584471884	-0.86003443992732	80.2140014038922	level1	PMDB	C08432	NA	NA	NA	NA	Alkaloids	NA	NA	NA	1.91183e+07	1.83447e+07	1.41355e+07	1.43506e+07	1.85222e+07	1.4928e+07	1.52464e+07	1.52881e+07	1.82352e+07	1.83099e+07	1.89119e+07	9.85309e+06	1.51152e+07	1.82973e+07	1.83158e+07	3.2586e+07	1.90164e+07	2.82779e+07	1.32103e+07	3.01562e+07	2.61665e+07	3.08722e+07	3.6685e+07	4.25897e+07	2.97629e+07	1.60964e+07	2.19376e+07	1.74347e+07	2.14317e+07	2.0784e+07
1.244_151.04956	POS	1.244	151.04956	C5 H5 N5 O	Guanine	0.000145504484379444	0.963290651848734	85.0991827454656	level1	PMDB	C00242	HMDB0000132	Nucleic acids	Purines	Bases [Fig]	Nucleic acids	Nucleotide metabolism	Purine metabolism	map00230 Purine metabolism; map01100 Metabolic pathways;	7.58351e+07	7.6742e+07	7.43848e+07	7.66185e+07	7.1364e+07	6.88722e+07	7.38742e+07	7.30646e+07	7.01659e+07	7.36303e+07	1.14214e+08	1.22291e+08	1.39227e+08	1.20702e+08	1.26337e+08	1.02047e+08	7.63527e+07	1.07004e+08	8.27934e+07	1.03504e+08	8.68947e+07	9.00766e+07	8.48959e+07	1.00281e+08	9.90038e+07	6.44607e+07	6.66456e+07	8.53146e+07	6.47888e+07	6.42718e+07
1.277_251.10184	POS	1.277	251.10184	C10 H13 N5 O3	Cordycepin	4.86302232616254e-06	0.0193667332021525	84.158670306696	level1	PMDB	C08431	NA	NA	NA	NA	Alkaloids	NA	NA	NA	1.33849e+07	1.36552e+07	1.29844e+07	1.86828e+07	1.33097e+07	1.14699e+07	1.21991e+07	1.3645e+07	1.32645e+07	1.34916e+07	1.98265e+07	1.98309e+07	2.5406e+07	1.78811e+07	1.91109e+07	2.92165e+07	1.6799e+07	3.27186e+07	1.9868e+07	2.64983e+07	1.92764e+07	2.07799e+07	1.59743e+07	2.0365e+07	2.69306e+07	1.21083e+07	8.46255e+06	1.49536e+07	1.0119e+07	6.57509e+06
1.318_131.09476	POS	1.318	131.09476	C6 H13 N O2	L-leucine	0.000133772284300449	1.0204253655489	87.3461358502443	level1	PMDB	C00123	HMDB0000687	Peptides	Common amino acids [Fig]	Amino acids	Amino acids	Amino acid metabolism	Valine, leucine and isoleucine degradation	map00280 Valine, leucine and isoleucine degradation; map00290 Valine, leucine and isoleucine biosynthesis; map00966 Glucosinolate biosynthesis; map00970 Aminoacyl-tRNA biosynthesis; map01100 Metabolic pathways; map01110 Biosynthesis of secondary metabolites; map01210 2-Oxocarboxylic acid metabolism; map01230 Biosynthesis of amino acids; map02010 ABC transporters;	2.73506e+08	2.81137e+08	2.96561e+08	2.81128e+08	2.79953e+08	2.84118e+08	2.71854e+08	2.6766e+08	2.60219e+08	2.58899e+08	5.32857e+08	5.26571e+08	6.45775e+08	5.85531e+08	6.59737e+08	5.91828e+08	5.78066e+08	5.94285e+08	5.38255e+08	5.3752e+08	2.8862e+08	3.1657e+08	2.70428e+08	2.4427e+08	3.25129e+08	1.66102e+08	1.44992e+08	1.71404e+08	1.74498e+08	7.35078e+07
1.449_220.08469	NEG	1.449	220.08469	C11 H12 N2 O3	5-hydroxytryptophan	-9.89068870751453e-05	-0.449403550806185	80.0051409921049	level1	PMDB	C01017	NA	NA	NA	NA	Others	NA	NA	NA	2.16054e+06	2.2563e+06	2.04707e+06	2.29266e+06	2.20225e+06	2.23616e+06	2.1092e+06	2.27725e+06	2.27236e+06	2.21625e+06	2.10472e+06	1.84375e+06	2.57403e+06	2.48496e+06	2.56424e+06	1.36534e+06	1.30896e+06	1.28545e+06	2.16812e+06	1.39623e+06	3.10234e+06	2.40868e+06	2.83213e+06	2.85885e+06	5.80631e+06	1.76565e+06	2.27117e+06	2.46092e+06	1.63907e+06	2.22942e+06
1.475_152.03368	POS	1.475	152.03368	C5 H4 N4 O2	Oxipurinol	0.000252856950424984	1.66316683250917	81.047419329113	level1	PMDB	C07599	HMDB0000786	PR Prenol Lipids	PR0107 C40 isoprenoids (tetraterpenes)	PR01 Isoprenoids	Prenol lipids[PR]	NA	NA	NA	2.77977e+06	2.87253e+06	2.87442e+06	2.84787e+06	2.95416e+06	2.80326e+06	2.8985e+06	2.9208e+06	2.86784e+06	2.85146e+06	3.08506e+06	3.24097e+06	3.27351e+06	3.03262e+06	3.72583e+06	5.62058e+06	3.89381e+06	5.2942e+06	3.38466e+06	4.82845e+06	3.51263e+06	4.10248e+06	3.37292e+06	4.27367e+06	4.23649e+06	2.30356e+06	2.27076e+06	3.18905e+06	2.11021e+06	2.26873e+06
10.011_300.06327	NEG	10.011	300.06327	C16 H12 O6	Hispidulin	-0.000116893864458234	-0.389563902657183	92.9738949689934	level1	PMDB	C10058	HMDB0128581	Flavonoids	Flavones	Flavonoids	Flavonoids	NA	NA	NA	1.39482e+07	1.33822e+07	1.36776e+07	1.30777e+07	1.35982e+07	1.34285e+07	1.36109e+07	1.2684e+07	1.30828e+07	1.36811e+07	2.7129e+06	1.05266e+06	553045	1.41961e+06	1.29743e+06	1.01827e+06	547683	797935	1.0996e+06	577680	1.90472e+06	538121	4.28172e+06	5.00777e+06	1.00916e+07	4.47015e+07	1.97183e+07	1.46816e+06	6.68456e+07	1.2678e+07
10.029_330.07369	POS	10.029	330.07369	C17 H14 O7	Iristectorigenin b	-0.000266115234353492	-0.806229126052425	82.3682984785569	level1	PMDB	NA	NA	NA	NA	NA	Flavonoids	NA	NA	NA	1.2242e+06	1.29201e+06	1.33369e+06	1.33557e+06	1.27347e+06	1.27672e+06	1.30469e+06	1.16195e+06	1.28729e+06	949038	3.98471e+07	1.23086e+06	1.22114e+06	1.67326e+06	1.29042e+06	25684.3	269999	31195.5	1.16991e+06	39822.1	338217	22283.5	173750	329228	270556	1.1857e+06	331145	73773.7	335570	28262.1
10.265_146.03690	POS	10.265	146.0369	C9 H6 O2	Coumarin	0.000118690706500502	0.812745302960006	69.7325159282571	level1	PMDB	C05851	HMDB0001218	Phenylpropanoids	Coumarins	Coumarins	Coumarins	Biosynthesis of other secondary metabolites	Phenylpropanoid biosynthesis	map00940 Phenylpropanoid biosynthesis; map01110 Biosynthesis of secondary metabolites;	4.08606e+06	4.11269e+06	4.00434e+06	4.01555e+06	4.18312e+06	3.8959e+06	4.0126e+06	3.79603e+06	3.91108e+06	3.90285e+06	3.60753e+06	3.75264e+06	3.19221e+06	4.56423e+06	4.27523e+06	1.21205e+06	2.96515e+06	5.30573e+06	9.1497e+06	2.40073e+06	7.1579e+06	6.39483e+06	8.65632e+06	1.62579e+06	860456	322346	1.07735e+07	405858	156107	9.21041e+06
12.508_314.07881	POS	12.508	314.07881	C17 H14 O6	Pectolinarigenin	-0.000226424270010739	-0.72091493732963	91.9360775454347	level1	PMDB	C17784	HMDB0128589	Phenylpropanoids and polyketides	O-methylated flavonoids	Flavonoids	Flavonoids	NA	NA	NA	7.54483e+06	7.42374e+06	7.45497e+06	7.56725e+06	7.53023e+06	7.0265e+06	7.26888e+06	7.05909e+06	7.00867e+06	7.08627e+06	207171	268610	426082	1.29082e+06	385406	351480	628757	331462	301604	235810	86749.2	463524	161519	69503.7	182355	5.26242e+07	9.49866e+06	2.25899e+06	7.8728e+07	4.62812e+06
13.149_256.11000	POS	13.149	256.11	C16 H16 O3	Pterostilbene	5.8142734417288e-05	0.227022556975459	89.7802154167155	level1	PMDB	C10287	HMDB0130987	Skimate / acetate-malonate pathway derived compounds	Stilbenes	Stilbenoids	Polyketides[PK]	Biosynthesis of other secondary metabolites	Stilbenoid, diarylheptanoid and gingerol biosynthesis	map00945 Stilbenoid, diarylheptanoid and gingerol biosynthesis;	471690	452030	435421	453382	470094	432020	435451	458809	448787	447726	406828	95621.1	147092	179050	275455	19519.4	18555.6	21199.9	302158	19255.6	21274.2	18890.6	19204.7	41003.4	49497.6	720501	1.46764e+06	201412	6.83384e+06	115345
13.625_210.12598	POS	13.625	210.12598	C12 H18 O3	Trans-jasmonic acid	0.000385496435029609	1.83460009353189	65.8203958104162	level1	PMDB	NA	NA	NA	NA	NA	Others	NA	NA	NA	1.19827e+06	1.33181e+06	2.1693e+06	1.44461e+06	1.35716e+06	1.18529e+06	1.29345e+06	1.17617e+06	1.13382e+06	1.53125e+06	848911	1.31489e+06	543046	755885	508721	1.45333e+06	1.21919e+06	2.47934e+06	1.88268e+06	1.54158e+06	1.90004e+06	1.84145e+06	2.05691e+06	2.27939e+06	865763	1.76399e+06	2.17545e+06	1.8879e+06	3.00336e+06	1.77852e+06
19.18_278.22440	POS	19.18	278.2244	C18 H30 O2	Α-linolenic acid	-0.000177318902046864	-0.63732292086893	86.4339411953551	level1	PMDB	C06427	HMDB0001388	Lipids	Unsaturated fatty acids	Fatty acids [Fig]	Fatty acyls[FA]	Lipid metabolism	alpha-Linolenic acid metabolism	map00592 alpha-Linolenic acid metabolism; map01040 Biosynthesis of unsaturated fatty acids; map01100 Metabolic pathways; map01110 Biosynthesis of secondary metabolites;	3.999e+07	3.8959e+07	3.78619e+07	3.8519e+07	3.69725e+07	3.8289e+07	3.66435e+07	3.87516e+07	3.74802e+07	3.54519e+07	3.22988e+07	3.36119e+07	2.62665e+07	3.08087e+07	2.02631e+07	4.42556e+07	4.9156e+07	3.14127e+07	5.10773e+07	5.02406e+07	5.79635e+07	4.68301e+07	5.73187e+07	8.5645e+07	2.10396e+07	5.6748e+07	8.16784e+07	4.77867e+07	1.07139e+08	7.10156e+07
2.041_219.11054	NEG	2.041	219.11054	C9 H17 N O5	Calcium pantothenate	-0.000128377253844292	-0.585901418555651	91.33789947175	level1	PMDB	C12276	NA	NA	NA	NA	Vitamins	NA	NA	NA	5.5078e+07	5.60134e+07	5.47964e+07	5.55294e+07	5.555e+07	5.64353e+07	5.55575e+07	5.63378e+07	5.64829e+07	5.63511e+07	6.43201e+07	7.81552e+07	8.66536e+07	7.37558e+07	8.00528e+07	4.40782e+07	4.38936e+07	5.1675e+07	5.22011e+07	4.87513e+07	4.3486e+07	5.96622e+07	5.0312e+07	4.79747e+07	6.56117e+07	5.21562e+07	5.5276e+07	7.25636e+07	5.59697e+07	6.22301e+07
20.247_298.16002	NEG	20.247	298.16002	C16 H26 O5	Artemether	-0.0180066714843861	-60.3889959968064	84.7082175672904	level1	PMDB	NA	HMDB0015643	Lipids and lipid-like molecules	Sesquiterpenoids	Prenol lipids	Terpenoids	NA	NA	NA	1.14361e+07	1.21056e+07	1.17974e+07	1.19682e+07	1.12571e+07	1.18849e+07	1.14193e+07	1.11971e+07	1.22548e+07	1.23909e+07	1.55001e+07	1.63251e+07	2.03398e+07	1.7524e+07	1.94839e+07	1.30471e+07	1.26687e+07	1.21006e+07	1.21714e+07	1.27673e+07	1.08378e+07	1.19834e+07	1.0965e+07	1.43494e+07	1.64635e+07	5.74257e+07	9.5886e+06	1.19262e+07	9.41343e+06	1.0471e+07
4.207_328.11580	NEG	4.207	328.1158	C15 H20 O8	Androsin	-1.54055008465548e-05	-0.0469514117564598	64.8206013116364	level1	PMDB	NA	NA	NA	NA	NA	Phenols and derivatives	NA	NA	NA	2.16517e+07	2.11735e+07	2.18076e+07	2.09702e+07	2.1795e+07	2.06998e+07	2.15257e+07	2.17533e+07	2.1826e+07	2.15512e+07	5.41502e+07	6.37732e+07	8.13594e+07	6.32649e+07	6.67161e+07	2.62815e+07	2.70098e+07	2.98533e+07	2.71234e+07	2.75978e+07	1.9012e+07	2.30085e+07	1.86041e+07	1.89169e+07	1.76759e+07	1.66089e+07	1.42852e+07	1.87347e+07	1.67472e+07	1.3314e+07
4.542_356.11085	NEG	4.542	356.11085	C16 H20 O9	Gentiopicrin	0.000115418512905308	0.3241084936056	67.0766704683386	level1	PMDB	C09782	NA	Terpenoids	Secoiridoids	Monoterpenoids (C10)	Terpenoids	Chemical structure transformation maps	Biosynthesis of alkaloids derived from terpenoid and polyketide	map01110 Biosynthesis of secondary metabolites;	3.07679e+06	3.12414e+06	3.09341e+06	3.15811e+06	2.96993e+06	3.26451e+06	3.09537e+06	3.2743e+06	3.37081e+06	3.34168e+06	2.02178e+07	1.87064e+07	1.67233e+07	1.44168e+07	8.63876e+06	552705	1.74662e+06	700791	1.43729e+06	724899	502679	340514	483786	802714	981975	433375	423431	403270	430022	402980
4.567_180.04230	POS	4.567	180.0423	C9 H8 O4	Caffeic acid	4.05356640555965e-05	0.225145276235669	84.4687088792397	level1	PMDB	C01481	HMDB0001964	NA	NA	NA	Polyketides[PK]	NA	NA	NA	990928	967076	907094	927094	921095	911691	980895	987309	945384	992644	1.39563e+06	1.50339e+06	2.89522e+06	1.67321e+06	2.9465e+06	1.51655e+06	1.43515e+06	1.39607e+06	1.34501e+06	1.265e+06	660442	776867	623593	420429	708906	869759	519013	343866	322745	245626
4.593_518.16335	NEG	4.593	518.16335	C22 H30 O14	Sibiricose a5	-0.000205997628427212	-0.397553294360786	90.5750705098022	level1	PMDB	NA	NA	NA	NA	NA	Phenylpropanoids	NA	NA	NA	2.50635e+06	2.72018e+06	4.51177e+06	2.33117e+06	2.4063e+06	2.47364e+06	2.373e+06	2.63748e+06	3.94088e+06	2.44229e+06	1.11155e+07	1.03223e+07	1.5218e+07	1.97675e+07	1.26943e+07	2.52016e+06	1.92764e+06	1.88519e+06	1.89635e+06	2.6399e+06	5.2292e+06	4.77953e+06	6.34578e+06	6.14573e+06	7.97101e+06	1.1543e+06	2.64818e+06	3.05098e+06	1.29944e+06	3.40734e+06
4.616_326.10019	NEG	4.616	326.10019	C15 H18 O8	Bilobalide	2.31381575304113e-05	0.0709541418489579	62.7465934131337	level1	PMDB	C07605	HMDB0036735	Terpenoids	Ginkgolides	Diterpenoids (C20)	Terpenoids	NA	NA	NA	1.35922e+07	1.35571e+07	1.36225e+07	1.32877e+07	1.32995e+07	1.35251e+07	1.34114e+07	1.34141e+07	1.3554e+07	1.36103e+07	3.3822e+07	7.02817e+07	4.54035e+07	4.34206e+07	5.74673e+07	7.94279e+06	1.61559e+07	1.43301e+07	3.49008e+07	7.34279e+06	9.50431e+06	6.68928e+06	1.73442e+07	6.77401e+06	1.17136e+07	3.24856e+06	8.27104e+06	974186	502894	6.76999e+06
4.681_460.15817	NEG	4.681	460.15817	C20 H28 O12	Paeonolide	9.63311900363806e-05	0.209343690901574	75.297495738484	level1	PMDB	C10715	NA	NA	NA	NA	Phenols and derivatives	NA	NA	NA	3.33209e+06	3.23697e+06	3.29246e+06	2.93964e+06	3.28083e+06	3.23894e+06	3.22823e+06	3.25403e+06	3.31994e+06	3.28397e+06	8.04696e+06	1.06325e+07	1.29637e+07	1.02367e+07	1.17184e+07	3.72274e+06	4.0755e+06	4.0462e+06	4.17141e+06	3.9579e+06	2.91401e+06	2.85826e+06	2.48238e+06	2.67649e+06	2.60805e+06	1.46982e+06	1.42797e+06	2.34048e+06	2.07234e+06	1.14284e+06
4.772_168.04241	POS	4.772	168.04241	C8 H8 O4	Orsellinic acid	0.000150585351406107	0.896115968833227	82.5681700072137	level1	PMDB	C01839	NA	PK Polyketides	PK1301 Monocyclic aromatic polyketides	PK13 Aromatic polyketides	Polyketides[PK]	NA	NA	NA	6.13886e+06	8.95098e+06	5.87801e+06	5.86355e+06	6.04286e+06	5.70592e+06	5.62072e+06	5.54211e+06	5.29427e+06	5.69419e+06	4.08149e+07	5.39157e+07	2.7168e+07	5.06119e+07	2.07733e+07	7.47055e+06	8.60791e+06	7.25956e+06	8.22788e+06	6.98216e+06	2.11742e+06	2.76528e+06	2.22248e+06	1.23358e+07	2.01315e+06	1.81587e+06	4.38119e+06	1.06462e+06	3.99742e+06	1.32551e+06
4.961_164.04747	NEG	4.961	164.04747	C9 H8 O3	P-hydroxy-cinnamic acid	0.000124616118171161	0.759635085227445	88.2141758844547	level1	PMDB	C00811	HMDB0002035	Phenylpropanoids	Paracoumaryl alcohol derivatives	Monolignols	Phenylpropanoids	Metabolism of cofactors and vitamins	Ubiquinone and other terpenoid-quinone biosynthesis	map00130 Ubiquinone and other terpenoid-quinone biosynthesis; map00350 Tyrosine metabolism; map00940 Phenylpropanoid biosynthesis; map00950 Isoquinoline alkaloid biosynthesis; map00998 Biosynthesis of various secondary metabolites - part 2; map01100 Metabolic pathways; map01110 Biosynthesis of secondary metabolites;	3.02848e+06	3.13082e+06	2.96529e+06	2.95127e+06	3.24306e+06	2.91329e+06	2.98851e+06	3.09792e+06	2.9979e+06	2.90919e+06	5.69924e+06	5.12746e+06	7.00403e+06	5.35757e+06	8.07494e+06	5.82109e+06	6.18457e+06	6.47871e+06	6.15448e+06	6.57958e+06	2.97314e+06	2.49083e+06	2.42194e+06	1.95539e+06	2.23247e+06	2.59609e+06	2.56282e+06	2.94563e+06	2.19624e+06	1.72474e+06
5.561_416.11072	POS	5.561	416.11072	C21 H20 O9	Daidzin	-1.43116393473974e-05	-0.034393824159761	72.9402109832084	level1	PMDB	C10216	HMDB0033991	Flavonoids	Isoflavones	Isoflavonoids	Flavonoids	Biosynthesis of other secondary metabolites	Isoflavonoid biosynthesis	NA	1.22793e+06	1.35603e+06	1.35686e+06	1.15633e+06	1.11157e+06	919775	783136	882875	761001	887239	93630	194822	31510.1	199489	40001.1	20688.5	81263.1	65498.5	147124	34582.9	81111.6	38572.9	495997	506155	427800	3.46271e+06	2.38905e+06	572163	1.83737e+06	1.63197e+06
5.576_194.05784	NEG	5.576	194.05784	C10 H10 O4	Ferulic acid	-6.44430468810242e-05	-0.332081528203257	70.4226563145928	level1	PMDB	C01494	HMDB0000954	Phenylpropanoids	Coniferyl alcohol derivatives	Monolignols	Phenylpropanoids	Biosynthesis of other secondary metabolites	Phenylpropanoid biosynthesis	map00940 Phenylpropanoid biosynthesis; map01100 Metabolic pathways; map01110 Biosynthesis of secondary metabolites;	918488	912968	834176	870502	885917	912428	894924	881262	890310	847948	801630	1.22343e+06	1.89131e+06	1.30718e+06	1.64017e+06	597671	687089	602624	701602	707153	751819	786383	810038	826566	937682	1.28995e+06	1.73937e+06	864681	4.25816e+06	845809
5.889_564.14875	NEG	5.889	564.14875	C26 H28 O14	Schaftoside	0.000841151081090175	1.49101161818962	93.9239088250914	level1	PMDB	C10181	NA	Flavonoids	Flavones	Flavonoids	Flavonoids	NA	NA	NA	1.95415e+06	2.02298e+06	2.00063e+06	2.1858e+06	2.0502e+06	2.13729e+06	1.9666e+06	2.03839e+06	1.97132e+06	1.99676e+06	3.65626e+07	2.44806e+06	2.72986e+06	1.83776e+06	3.04987e+06	120288	539454	128918	1.74287e+06	158306	476407	281931	949716	839980	838755	3.55487e+06	2.14685e+06	639726	1.56029e+06	600847
5.906_564.14811	POS	5.906	564.14811	C26 H28 O14	Vicenin iii	0.00020564615681451	0.364525251098865	88.5506078371563	level1	PMDB	NA	NA	NA	NA	NA	Flavonoids	NA	NA	NA	3.30132e+06	3.28898e+06	3.29005e+06	3.21668e+06	3.34494e+06	3.29907e+06	3.24586e+06	3.44447e+06	3.34878e+06	3.23377e+06	4.937e+07	4.31971e+06	4.14187e+06	3.34517e+06	4.72828e+06	206538	1.00075e+06	244835	3.20357e+06	269747	746124	472003	1.60797e+06	1.46505e+06	1.479e+06	5.77245e+06	3.73413e+06	1.098e+06	2.59719e+06	934391
5.977_192.04260	POS	5.977	192.0426	C10 H8 O4	Isoscopoletin	0.000337569391518855	1.7577870303622	77.4097893996654	level1	PMDB	C18079	HMDB0132246	Phenylpropanoids and polyketides	Hydroxycoumarins	Coumarins and derivatives	Coumarins and derivatives	NA	NA	NA	429002	438556	443438	442289	386537	435905	463019	426584	483081	428938	1.80093e+06	1.4144e+06	3.08307e+06	2.26779e+06	2.8103e+06	671941	568701	473146	583752	540419	120075	165505	145804	80783.5	160828	503160	174082	113763	53689.3	14876.8
6.068_564.14882	NEG	6.068	564.14882	C26 H28 O14	Isoschaftoside	0.000911917343728419	1.61645081947166	93.2654197601711	level1	PMDB	NA	NA	NA	NA	NA	Flavonoids	NA	NA	NA	1.27442e+06	1.21832e+06	1.27486e+06	1.20229e+06	1.24629e+06	1.22472e+06	1.23407e+06	1.28002e+06	1.24185e+06	1.1602e+06	2.31232e+07	1.77221e+06	1.88737e+06	1.45002e+06	2.19083e+06	107161	511114	126041	1.2424e+06	124108	329859	163100	326703	349102	660397	1.21911e+06	887478	375418	492028	475830
6.077_304.05825	NEG	6.077	304.05825	C15 H12 O7	Taxifolin	-5.42832102610191e-05	-0.178528952519911	72.6312143669471	level1	PMDB	C01617	NA	Flavonoids	Dihyroflavonols	Flavonoids	Flavonoids	Biosynthesis of other secondary metabolites	Flavonoid biosynthesis	map00941 Flavonoid biosynthesis; map01100 Metabolic pathways; map01110 Biosynthesis of secondary metabolites;	1.5883e+06	1.61978e+06	1.64507e+06	1.52249e+06	1.67904e+06	1.54041e+06	1.60365e+06	1.57289e+06	1.70451e+06	1.62494e+06	15041.9	107507	135370	17590.3	88022.4	11395.4	11984.2	13015	60296.6	12276.8	8692.63	11561.3	1.43324e+06	649344	803417	2.18681e+07	6.27682e+06	92892.9	8.78277e+06	645235
6.586_537.22179	POS	6.586	537.22179	C26 H32 O11	Pinoresinol 4-o-glucoside	17.0273267514062	32732.6182988249	69.9438264940478	level1	PMDB	NA	NA	NA	NA	NA	Phenylpropanoids	NA	NA	NA	200123	210094	197552	185381	208397	220854	225185	196152	210764	213079	2.41592e+06	1.10043e+06	1.89229e+06	1.37222e+06	1.63566e+06	15268.7	85369.5	15838.3	57255	16822.2	12970.8	14707.2	13262.3	17809	17737	19731.3	17511.9	17692.7	14954.2	18007.5
6.613_594.15882	POS	6.613	594.15882	C27 H30 O15	Kaempferol-3-o-rutinoside	0.000353887800542907	0.595611808079532	77.9277294105392	level1	PMDB	C21833	NA	NA	NA	NA	Flavonoids	Biosynthesis of other secondary metabolites	Flavone and flavonol biosynthesis	map00944 Flavone and flavonol biosynthesis; map01110 Biosynthesis of secondary metabolites;	1.00519e+06	971081	1.04983e+06	1.04888e+06	1.0327e+06	1.01895e+06	947639	1.08264e+06	1.05058e+06	958242	1.02835e+06	894252	1.13379e+06	1.21545e+06	1.11983e+06	146440	236634	19244.4	862260	83557.6	743174	190036	1.01001e+06	472851	3.09956e+06	3.71686e+06	941032	121526	558209	457891
6.78_448.10074	POS	6.78	448.10074	C21 H20 O11	Cynaroside	0.000182827450316836	0.408005403580012	83.0791981565825	level1	PMDB	C03951	HMDB0035588	Flavonoids	Flavones	Flavonoids	Flavonoids	Biosynthesis of other secondary metabolites	Flavone and flavonol biosynthesis	map00944 Flavone and flavonol biosynthesis;	1.40101e+06	1.50672e+06	1.39795e+06	1.51918e+06	1.50735e+06	1.71402e+06	1.60761e+06	2.19698e+06	1.58461e+06	1.62732e+06	2.52e+06	574174	648772	2.74169e+06	7.29716e+06	377681	214162	169026	218160	290921	3.03367e+06	144847	3.02745e+06	255383	1.49962e+07	5.02844e+06	869479	87456.8	313667	1.52987e+06
7.017_580.17959	POS	7.017	580.17959	C27 H32 O14	Narirutin	0.000386980805842541	0.667002199091951	86.3809900066188	level1	PMDB	C09793	HMDB0033740	Flavonoids	Flavanones	Flavonoids	Flavonoids	NA	NA	NA	576085	660381	540604	555228	511924	552578	445135	577926	598781	560163	628622	511522	421839	643082	801448	1.3094e+06	1.06586e+06	816917	1.7936e+06	1.38136e+06	676412	557591	489922	517322	1.14361e+06	2.79148e+06	634536	597896	421051	800366
7.035_152.04744	NEG	7.035	152.04744	C8 H8 O3	4-hydroxyphenylacetic acid	9.75187130904942e-05	0.64137071059156	74.5087091641183	level1	PMDB	C00642	HMDB0000020	Benzenoids	1-hydroxy-2-unsubstituted benzenoids	Phenols	Phenols and derivatives	Amino acid metabolism	Tyrosine metabolism	map00350 Tyrosine metabolism; map00360 Phenylalanine metabolism; map01100 Metabolic pathways;	1.71233e+06	1.70529e+06	1.64422e+06	1.57263e+06	1.67846e+06	1.35289e+06	1.27098e+06	1.12768e+06	1.2565e+06	1.14194e+06	724578	812708	1.00912e+06	847003	923853	597323	573508	596571	561641	567468	510629	574838	565405	532640	618850	9.84894e+06	2.17177e+06	698347	4.48119e+06	2.46732e+06
7.141_462.11629	NEG	7.141	462.11629	C22 H22 O11	Tectoridin	7.95016135839433e-05	0.172038140291974	85.8056013121623	level1	PMDB	C10533	NA	Flavonoids	Isoflavones	Isoflavonoids	Flavonoids	NA	NA	NA	656573	650072	638682	626244	623716	627450	684546	658592	624927	637142	232320	270394	187476	353731	622231	828710	459090	717587	66724	714659	2.97477e+06	174552	1.40723e+06	1.64452e+06	5.70279e+06	141495	248978	54905.1	81826	608338
7.153_610.19036	NEG	7.153	610.19036	C28 H34 O15	Hesperidin	0.000587138748983307	0.96222319322735	88.8623192566185	level1	PMDB	C09755	HMDB0003265	Flavonoids	Flavanones	Flavonoids	Flavonoids	NA	NA	NA	871036	843409	850709	817352	819161	813023	856073	831670	830127	863329	528335	487058	640477	606705	959275	597641	515293	356728	367557	479943	1.5149e+06	350719	1.38841e+06	1.53466e+06	4.76947e+06	373374	693814	149067	312644	1.159e+06
7.158_578.16387	POS	7.158	578.16387	C27 H30 O14	Rhoifolin	0.000310648125037005	0.537301464593033	81.9356499676362	level1	PMDB	C12627	HMDB0038848	Flavonoids	Flavones	Flavonoids	Flavonoids	Biosynthesis of other secondary metabolites	Flavone and flavonol biosynthesis	map00944 Flavone and flavonol biosynthesis;	270197	259721	271387	273391	275617	257880	282801	240461	261581	245523	1.84153e+06	267320	270044	224217	290610	26236.9	54722.4	32858.2	241662	17579.5	81153	18698.6	250133	242442	301017	1.76918e+06	843937	16153.1	406197	25334.8
7.363_448.10071	POS	7.363	448.10071	C21 H20 O11	Astragalin	0.000153707848483009	0.343020879222699	82.9285121390244	level1	PMDB	C12249	HMDB0037429	Flavonoids	Flavonols	Flavonoids	Flavonoids	Biosynthesis of other secondary metabolites	Flavone and flavonol biosynthesis	map00944 Flavone and flavonol biosynthesis; map01110 Biosynthesis of secondary metabolites;	484219	459755	413034	437350	441495	457527	468789	460933	475407	449362	44751.4	19302.6	25589.7	23922.4	51296.7	21486.7	14424.9	26396.1	16743.4	14761.9	24520.7	14278.5	284919	380281	436287	6.2165e+06	1.16477e+06	17388.2	3.08015e+06	41578.6
7.412_432.10564	POS	7.412	432.10564	C21 H20 O10	Apigenin-7-o-β-d-glucoside	-1.673350936926e-06	-0.00387255049799203	92.6970191359784	level1	PMDB	C04608	HMDB0037340	Flavonoids	Flavones	Flavonoids	Flavonoids	Biosynthesis of other secondary metabolites	Flavone and flavonol biosynthesis	map00944 Flavone and flavonol biosynthesis;	2.09943e+06	2.08442e+06	2.02979e+06	2.05687e+06	2.03546e+06	2.04784e+06	2.14299e+06	2.08486e+06	2.13136e+06	2.22721e+06	4.1423e+06	1.07308e+06	260073	400996	368347	78980	97882.6	36897.2	187084	58385.7	106087	29671.3	998760	879146	554326	1.65828e+07	1.25593e+07	179965	7.74028e+06	154974
7.44_188.10486	NEG	7.44	188.10486	C9 H16 O4	Azelaic acid	1.38698578666663e-06	0.00737347134425403	88.1124691686989	level1	PMDB	C08261	HMDB0000784	FA Fatty acyls	FA0117 Dicarboxylic acids	FA01 Fatty Acids and Conjugates	Fatty acyls[FA]	NA	NA	NA	7.39856e+07	7.1826e+07	7.1295e+07	7.08487e+07	7.19869e+07	6.8843e+07	6.9823e+07	7.19478e+07	7.33075e+07	7.37454e+07	6.42796e+07	9.70817e+07	1.02188e+08	6.12276e+07	1.15577e+08	7.06777e+07	6.94059e+07	7.66648e+07	7.24476e+07	6.96704e+07	8.50818e+07	7.92338e+07	7.84739e+07	7.75593e+07	1.0351e+08	1.26512e+08	8.25424e+07	1.18394e+08	1.17717e+08	7.85609e+07
7.578_462.11629	NEG	7.578	462.11629	C22 H22 O11	Homoplantaginin	7.54668787408264e-05	0.163307144181459	88.6058217353579	level1	PMDB	C17762	NA	NA	NA	NA	Flavonoids	NA	NA	NA	1.58802e+06	1.50356e+06	1.53712e+06	1.48136e+06	1.51762e+06	1.50185e+06	1.45024e+06	1.53075e+06	1.54364e+06	1.52154e+06	3.65064e+06	700008	532674	857986	1.86207e+06	529676	343141	390643	179366	412779	3.39894e+06	145344	3.05934e+06	2.40614e+06	1.04222e+07	2.40033e+06	1.14489e+06	199676	4.80418e+06	1.42758e+06
7.598_462.11640	POS	7.598	462.1164	C22 H22 O11	Diosmetin-7-o-β-d-glucopyranoside	0.000189010830240477	0.409011468619814	80.6646389344862	level1	PMDB	NA	HMDB0037451	Phenylpropanoids and polyketides	Flavonoid glycosides	Flavonoids	Flavonoids	NA	NA	NA	2.13746e+06	2.19621e+06	2.26886e+06	2.08043e+06	2.15371e+06	2.18951e+06	2.13998e+06	2.30857e+06	2.18455e+06	2.21782e+06	4.76437e+06	903746	546582	1.19135e+06	2.90161e+06	789307	433802	474124	221046	558014	4.6526e+06	229065	4.29677e+06	3.05809e+06	1.45232e+07	4.25095e+06	1.80531e+06	276900	8.14401e+06	1.95625e+06
7.602_492.12675	NEG	7.602	492.12675	C23 H24 O12	Aurantio-obtusin β-d-glucoside	-2.29716406465741e-05	-0.0466782987038859	81.6828079261532	level1	PMDB	C10303	NA	Polyketides	Anthraquinone type	Anthraquinones	Quinone	NA	NA	NA	252068	248146	244594	261605	240990	241224	219231	240414	243178	251178	8.07077e+06	388366	124408	208659	214289	5649.98	30671.1	6487	147109	13832.9	64807.8	7566.1	37853.2	37432.9	63839.6	95545.6	68394.5	30771.4	89794	10594.9
7.86_264.13615	POS	7.86	264.13615	C15 H20 O4	Abscisic acid	-1.18781696301085e-05	-0.0449698733981683	72.9731470820124	level1	PMDB	NA	NA	NA	NA	NA	Others	NA	NA	NA	6.79934e+06	6.9686e+06	7.48345e+06	7.00598e+06	6.87422e+06	6.72988e+06	6.8629e+06	7.38071e+06	7.25023e+06	7.77773e+06	69613.9	113203	55923.5	57924.2	181318	2.31397e+06	1.92171e+06	2.30322e+06	1.17257e+06	2.29586e+06	7.25326e+06	1.01521e+07	7.16561e+06	9.70969e+06	1.02513e+07	1.112e+07	1.10682e+07	1.48891e+07	1.13234e+07	1.12059e+07
8.061_176.04757	POS	8.061	176.04757	C10 H8 O3	7-methoxycoumarin	0.00022972796165277	1.30492148521464	72.9906186151902	level1	PMDB	C09268	HMDB0029758	Phenylpropanoids	Coumarins	Coumarins	Coumarins	NA	NA	NA	5.90545e+06	6.76722e+06	5.718e+06	6.5516e+06	3.39384e+06	5.44425e+06	6.32742e+06	6.13586e+06	5.81052e+06	6.06983e+06	2.4098e+07	3.68036e+07	3.96103e+07	3.00202e+07	3.17884e+07	923965	7.01783e+06	1.04031e+06	1.51828e+07	1.0134e+06	1.22228e+06	1.37821e+06	4.89131e+06	4.3392e+06	2.5087e+06	3.56006e+06	1.93704e+06	1.17532e+06	3.14369e+06	948827
8.081_254.05820	POS	8.081	254.0582	C15 H10 O4	7,8-dihydroxyflavone	0.000286761351190989	1.12872436311206	82.1424235845105	level1	PMDB	NA	NA	NA	NA	NA	Flavonoids	NA	NA	NA	2.23701e+07	2.31634e+07	2.064e+07	2.02988e+07	2.30903e+07	1.75706e+07	1.29715e+07	1.33289e+07	1.20985e+07	1.24026e+07	1.51276e+06	607558	926621	2.06251e+06	962808	1.29902e+06	760562	83197.4	735357	78255.5	520795	832938	1.64524e+06	341852	2.9154e+06	9.03982e+07	3.31962e+07	2.28358e+06	5.3314e+07	2.08697e+07
8.088_162.03195	POS	8.088	162.03195	C9 H6 O3	4-hydroxycoumarin	0.00025449159787172	1.5706285086616	85.5156045912536	level1	PMDB	C20414	HMDB0137904	Phenylpropanoids and polyketides	Hydroxycoumarins	Coumarins and derivatives	Coumarins and derivatives	NA	NA	NA	1.55753e+07	1.58966e+07	1.53912e+07	1.58824e+07	1.60773e+07	1.50929e+07	1.50429e+07	1.536e+07	1.53961e+07	1.60589e+07	5.27781e+06	5.31948e+06	6.84241e+06	5.7462e+06	7.274e+06	3.96855e+06	3.89484e+06	3.79686e+06	1.87242e+06	3.76088e+06	3.30429e+06	3.57512e+06	1.25383e+07	1.04029e+07	1.09332e+07	1.28538e+08	4.73385e+07	3.80501e+06	2.41347e+07	2.25466e+06
8.411_286.08390	POS	8.411	286.0839	C16 H14 O5	Licochalcone b	-0.000227833846395242	-0.796387592822687	71.5609864735527	level1	PMDB	NA	HMDB0037320	Phenylpropanoids and polyketides	Chalcones and dihydrochalcones	Linear 1,3-diarylpropanoids	Polyketides[PK]	NA	NA	NA	4.84636e+07	4.85288e+07	4.75077e+07	4.74838e+07	4.70734e+07	4.75579e+07	4.62384e+07	4.63948e+07	4.46021e+07	4.56739e+07	752256	641578	1.05638e+06	1.24626e+06	1.91917e+06	748792	758945	483234	1.0143e+06	492884	698820	1.39138e+06	2.59496e+06	4.22808e+06	4.51112e+06	2.42402e+08	9.78902e+07	1.88702e+07	3.59987e+08	7.11115e+07
8.415_286.04854	POS	8.415	286.04854	C15 H10 O6	Scutellarein	0.000802120390630989	2.80414869391977	85.6560282189502	level1	PMDB	C10184	HMDB0128587	Flavonoids	Flavones	Flavonoids	Flavonoids	NA	NA	NA	1.15801e+06	1.45737e+06	1.45902e+06	1.15272e+06	1.56357e+06	1.30316e+06	1.28979e+06	643795	1.12505e+06	576911	354275	205971	526061	48677.3	47204.6	519292	69820.6	63988.7	237359	40860.9	33793.6	47899.7	464158	224191	167107	1.2272e+07	1.58344e+06	257261	1.24337e+06	332046
8.499_288.06323	NEG	8.499	288.06323	C15 H12 O6	Eriodictyol	-0.000160748890039031	-0.558033046745087	81.2594261576032	level1	PMDB	C05631	HMDB0005810	Flavonoids	Flavanones	Flavonoids	Flavonoids	Biosynthesis of other secondary metabolites	Flavonoid biosynthesis	map00941 Flavonoid biosynthesis; map01100 Metabolic pathways; map01110 Biosynthesis of secondary metabolites;	1.01994e+08	1.00066e+08	9.96405e+07	9.83069e+07	1.47344e+08	9.73719e+07	9.73093e+07	9.45626e+07	9.61675e+07	9.36084e+07	2.13491e+06	1.36111e+06	2.08097e+06	1.13052e+06	943365	2.48347e+06	1.42103e+06	847550	5.34592e+06	866638	1.20987e+06	465119	6.98013e+07	2.56356e+07	7.68094e+07	1.26395e+09	3.36142e+08	2.15605e+06	1.8215e+08	4.06728e+06
8.694_622.18954	POS	8.694	622.18954	C29 H34 O15	Pectolinarin	-0.00022819839443855	-0.366766548461918	81.792976782524	level1	PMDB	NA	NA	NA	NA	NA	Flavonoids	NA	NA	NA	243839	227360	194425	223797	227923	214173	239099	265350	201785	214082	54695.3	52244.8	80712.3	93718.3	68413.3	19179.7	71232.9	19666.4	43913	21272.4	62504.4	47871.3	116963	112775	131269	620960	2.27188e+06	254999	1.44621e+06	104711
8.855_161.04793	POS	8.855	161.04793	C9 H7 N O2	Indole-3-carboxylic acid	0.000250236989813857	1.55380687436422	79.7095142180718	level1	PMDB	C19837	HMDB0003320	Organoheterocyclic compounds	Indolecarboxylic acids and derivatives	Indoles and derivatives	Indole and derivatives	NA	NA	NA	711090	749957	759641	776477	780921	724053	889113	819945	784791	960685	7.02176e+06	1.30531e+07	837395	4.83471e+06	2.01065e+06	147429	136020	329010	257918	255707	196304	133267	76180.8	154714	477856	191472	18473.2	40399.7	25217.8	25450.8
9.559_272.06814	NEG	9.559	272.06814	C15 H12 O5	Naringenin chalcone	-0.000332376282301539	-1.22166408403277	93.4057153638436	level1	PMDB	NA	NA	NA	NA	NA	Flavonoids	NA	NA	NA	7.47874e+07	7.50511e+07	7.38442e+07	7.46579e+07	7.53342e+07	7.25354e+07	7.13366e+07	7.32388e+07	7.31582e+07	7.31339e+07	2.09516e+07	1.75743e+07	1.37088e+07	1.2693e+07	1.91317e+07	7.58525e+06	3.37157e+07	8.91424e+06	5.23515e+07	7.72658e+06	4.79275e+06	2.86146e+06	8.59668e+07	7.5621e+07	1.26737e+08	4.619e+08	1.41715e+08	5.18993e+06	8.4249e+07	6.03598e+07
9.575_272.06843	POS	9.575	272.06843	C15 H12 O5	Naringenin	-4.34247244811559e-05	-0.159609542204092	92.5050951807371	level1	PMDB	C00509	HMDB0002670	Flavonoids	Flavanones	Flavonoids	Flavonoids	Biosynthesis of other secondary metabolites	Flavonoid biosynthesis	map00941 Flavonoid biosynthesis; map01100 Metabolic pathways; map01110 Biosynthesis of secondary metabolites;	3.25821e+07	3.24916e+07	3.15228e+07	3.22926e+07	3.09122e+07	3.04709e+07	3.01989e+07	2.99155e+07	2.95912e+07	2.97366e+07	8.92266e+06	7.33833e+06	5.67345e+06	5.57118e+06	7.68786e+06	2.91451e+06	1.38983e+07	3.41346e+06	2.25367e+07	2.93597e+06	1.87287e+06	1.05359e+06	3.67338e+07	3.27273e+07	5.10252e+07	2.45822e+08	6.47987e+07	2.02608e+06	3.80715e+07	2.41663e+07
9.587_274.08362	NEG	9.587	274.08362	C15 H14 O5	Phloretin	-0.000501338249819128	-1.82914005949512	72.7395050960423	level1	PMDB	C00774	HMDB0003306	Flavonoids	Dihydrochalcones	Flavonoids	Flavonoids	Biosynthesis of other secondary metabolites	Flavonoid biosynthesis	map00941 Flavonoid biosynthesis; map01110 Biosynthesis of secondary metabolites;	754523	736574	690863	758698	725263	700931	654736	692377	697026	666139	28886.4	14493.6	8464.29	16317.2	8421.54	7388.11	10234.7	5022.78	35249.5	4895.29	10286.6	55230.2	290759	63997.1	278535	7.96643e+06	2.27892e+06	48522.4	2.31109e+06	630872
9.748_302.07896	NEG	9.748	302.07896	C16 H14 O6	Hesperetin	-7.55989843241878e-05	-0.250262265199555	81.9424620975645	level1	PMDB	C01709	HMDB0005782	Flavonoids	Flavanones	Flavonoids	Flavonoids	Biosynthesis of other secondary metabolites	Flavonoid biosynthesis	map00941 Flavonoid biosynthesis;	1.51387e+06	1.48726e+06	1.56796e+06	1.47578e+06	1.46731e+06	1.58521e+06	1.43435e+06	1.50987e+06	1.48432e+06	1.47739e+06	693849	691544	660823	597568	830366	748776	877567	878135	1.09582e+06	727245	3.22721e+06	357969	2.57348e+06	2.88836e+06	1.09153e+07	1.50529e+06	1.35192e+06	454538	2.60427e+06	3.68189e+06
9.833_270.05249	NEG	9.833	270.05249	C15 H10 O5	Apigenin	-0.00033551720594005	-1.24241325026743	94.7268396917799	level1	PMDB	C01477	HMDB0002124	Flavonoids	Flavones	Flavonoids	Flavonoids	Biosynthesis of other secondary metabolites	Flavonoid biosynthesis	map00941 Flavonoid biosynthesis; map00944 Flavone and flavonol biosynthesis; map01100 Metabolic pathways; map01110 Biosynthesis of secondary metabolites;	4.67555e+08	4.55836e+08	4.62101e+08	4.46306e+08	4.6881e+08	4.52088e+08	4.56203e+08	4.44868e+08	4.60228e+08	4.61843e+08	2.04621e+07	1.28447e+07	2.22549e+07	1.40146e+07	8.24678e+06	2.32691e+07	7.92742e+06	7.60485e+06	8.06237e+06	6.24922e+06	8.10696e+06	5.50724e+06	8.8591e+07	8.01001e+07	7.50733e+07	2.84906e+09	2.32158e+09	1.4411e+07	1.19577e+09	1.98499e+07
0.762_260.02955	NEG	0.762	260.02955	C6 H13 O9 P	Β-d-fructose 6-phosphate	-0.000171072427008312	-0.657895674295122	96.406246769905	level2	mzCloud	C05345	HMDB0003971	Organic oxygen compounds	Carbohydrates and carbohydrate conjugates	Organooxygen compounds	Carbohydrates	Carbohydrate metabolism	Glycolysis / Gluconeogenesis	map00010 Glycolysis / Gluconeogenesis; map00030 Pentose phosphate pathway; map00051 Fructose and mannose metabolism; map00520 Amino sugar and nucleotide sugar metabolism; map00998 Biosynthesis of various secondary metabolites - part 2; map01100 Metabolic pathways; map01110 Biosynthesis of secondary metabolites; map01200 Carbon metabolism; map01230 Biosynthesis of amino acids;	1.99156e+08	2.0757e+08	1.82078e+08	2.06253e+08	1.97967e+08	2.17477e+08	1.99662e+08	1.97886e+08	2.06323e+08	1.96427e+08	1.85212e+08	1.49779e+08	2.06124e+08	2.00176e+08	2.49366e+08	2.87638e+08	2.41059e+08	2.39106e+08	1.84021e+08	2.19042e+08	2.08186e+08	2.89987e+08	2.10299e+08	2.42333e+08	2.95293e+08	2.49812e+08	2.56619e+08	3.44286e+08	2.54326e+08	2.40814e+08
0.762_290.04024	NEG	0.762	290.04024	C7 H15 O10 P	D-sedoheptulose 7-phosphate	-4.63187465129522e-05	-0.159697632340875	86.6473836169235	level2	mzCloud	C05382	HMDB0001068	Organic oxygen compounds	Carbohydrates and carbohydrate conjugates	Organooxygen compounds	Carbohydrates	Carbohydrate metabolism	Pentose phosphate pathway	map00030 Pentose phosphate pathway; map00710 Carbon fixation in photosynthetic organisms; map01100 Metabolic pathways; map01110 Biosynthesis of secondary metabolites; map01200 Carbon metabolism; map01230 Biosynthesis of amino acids;	6.85156e+06	6.80549e+06	5.73563e+06	6.57171e+06	6.3881e+06	6.5645e+06	6.7083e+06	6.28469e+06	7.44173e+06	6.6923e+06	8.20906e+06	6.31061e+06	1.01968e+07	9.49373e+06	1.30255e+07	9.5182e+06	1.2021e+07	9.85291e+06	6.14266e+06	7.85591e+06	7.25337e+06	9.72657e+06	6.93784e+06	7.32664e+06	1.11927e+07	5.67445e+06	5.35287e+06	8.90689e+06	6.44428e+06	8.57986e+06
0.772_172.01383	NEG	0.772	172.01383	C3 H9 O6 P	Glycerol 3-phosphate	0.000155771921356518	0.905578709242523	80.2026221730363	level2	mzCloud	C03189	HMDB0000126	Lipids and lipid-like molecules	Glycerophosphates	Glycerophospholipids	Glycerophospholipids[GP]	NA	NA	NA	5.90287e+06	4.8177e+06	4.10968e+06	4.46927e+06	6.0858e+06	6.22769e+06	5.83391e+06	4.67092e+06	6.12095e+06	6.14559e+06	7.00263e+06	9.42281e+06	9.07801e+06	5.15511e+06	6.56897e+06	6.54439e+06	5.09996e+06	7.93765e+06	4.67123e+06	5.46982e+06	6.6974e+06	7.88835e+06	6.13917e+06	6.04301e+06	9.54821e+06	5.23272e+06	5.18048e+06	8.72563e+06	6.01578e+06	5.82078e+06
0.781_146.10577	POS	0.781	146.10577	C6 H14 N2 O2	Dl-lysine	0.000246427869655008	1.68664302799656	86.0039896255392	level2	mzCloud	C16440	HMDB0142894	Organic acids and derivatives	Amino acids, peptides, and analogues	Carboxylic acids and derivatives	Amino acids, peptides, and analogues	NA	NA	NA	3.13799e+07	3.09638e+07	3.17939e+07	3.03603e+07	3.06381e+07	2.93719e+07	2.42811e+07	3.29827e+07	2.273e+07	2.82892e+07	4.71459e+07	2.78364e+07	4.08811e+07	4.18291e+07	4.76343e+07	5.72812e+07	4.32618e+07	4.12153e+07	4.17998e+07	3.53614e+07	3.06579e+07	5.47724e+07	4.32728e+07	3.66097e+07	7.37691e+07	1.99648e+07	2.19786e+07	5.53204e+06	2.48792e+07	2.9388e+07
0.792_133.03756	NEG	0.792	133.03756	C4 H7 N O4	L-aspartic acid	5.2218168377749e-05	0.392507115272705	91.8772963600614	level2	mzCloud	C00049	HMDB0000191	Peptides	Common amino acids [Fig]	Amino acids	NA	Amino acid metabolism	Arginine biosynthesis	map00220 Arginine biosynthesis; map00250 Alanine, aspartate and glutamate metabolism; map00260 Glycine, serine and threonine metabolism; map00261 Monobactam biosynthesis; map00270 Cysteine and methionine metabolism; map00300 Lysine biosynthesis; map00340 Histidine metabolism; map00410 beta-Alanine metabolism; map00460 Cyanoamino acid metabolism; map00710 Carbon fixation in photosynthetic organism…	5.51202e+07	5.87776e+07	5.76103e+07	6.83654e+07	6.32741e+07	6.1814e+07	6.21424e+07	6.0149e+07	5.33603e+07	6.35316e+07	5.7532e+07	6.72672e+07	8.95327e+07	6.39922e+07	6.41785e+07	6.6306e+07	6.09562e+07	6.55025e+07	4.15625e+07	4.73799e+07	6.04924e+07	6.11114e+07	5.54062e+07	4.52126e+07	3.01457e+07	6.61407e+07	8.38516e+07	9.63873e+07	6.59014e+07	7.54982e+07
0.795_146.06929	POS	0.795	146.06929	C5 H10 N2 O3	Dl-glutamine	0.00014494352998895	0.992293976726127	85.8973744514649	level2	mzCloud	C00303	HMDB0013240	Organic acids and derivatives	Amino acids, peptides, and analogues	Carboxylic acids and derivatives	Amino acids, peptides, and analogues	NA	NA	NA	1.42524e+08	1.68515e+08	2.02095e+08	1.66072e+08	1.23553e+08	1.19841e+08	1.24078e+08	1.81119e+08	1.41943e+08	1.39832e+08	3.40009e+08	2.76835e+08	3.82567e+08	3.09711e+08	4.64756e+08	3.24703e+08	3.87728e+08	3.87468e+08	2.81732e+08	3.18512e+08	1.68317e+08	9.3935e+07	1.07645e+08	9.60358e+07	1.32039e+08	2.51553e+07	2.89359e+07	342532	2.62338e+07	2.25918e+07
0.801_129.08109	POS	0.801	129.08109	C6 H11 N O2	Pipecolic acid	0.00210954181423517	16.3430315072633	78.4830644685407	level2	mzCloud	C00408	HMDB0000716	Alkaloids	Piperidine alkaloids	Alkaloids derived from lysine	Alkaloids	Amino acid metabolism	Lysine degradation	map00310 Lysine degradation; map00960 Tropane, piperidine and pyridine alkaloid biosynthesis; map01100 Metabolic pathways; map01110 Biosynthesis of secondary metabolites;	65007.3	114847	56726.1	54671.1	53603	53814.5	70699.5	71268.1	69195.3	68205.4	125749	95164.4	120692	179681	189402	114694	97247.4	97818.6	114654	106843	47587.7	45911.4	100717	46468.6	74081	30812.8	67961.9	5.06081e+06	39325.1	33896.6
0.805_174.11182	POS	0.805	174.11182	C6 H14 N4 O2	Dl-arginine	0.000139688506067159	0.802292583155261	94.9932167719427	level2	mzCloud	C02385	NA	NA	NA	NA	NA	NA	NA	NA	4.65675e+08	4.56616e+08	4.97009e+08	4.76636e+08	4.01538e+08	4.84511e+08	4.03182e+08	4.46839e+08	4.60491e+08	4.66725e+08	1.66343e+09	8.17256e+08	1.1941e+09	1.36954e+09	1.60979e+09	1.21266e+09	1.05153e+09	9.90205e+08	9.38162e+08	8.99523e+08	1.77657e+08	2.08136e+08	2.10644e+08	1.65039e+08	2.33353e+08	7.27909e+07	7.77874e+07	2.92848e+06	9.89284e+07	9.7728e+07
0.807_119.05825	NEG	0.807	119.05825	C4 H9 N O3	Threonine	8.93435910143126e-06	0.0750419195196538	86.4827031708056	level2	mzCloud	C12317	HMDB0004041	Organic acids and derivatives	Amino acids, peptides, and analogues	Carboxylic acids and derivatives	Amino acids, peptides, and analogues	NA	NA	NA	9.39247e+06	1.0654e+07	8.006e+06	1.0277e+07	9.04847e+06	8.75703e+06	8.99512e+06	9.19103e+06	9.54644e+06	8.49567e+06	1.37652e+07	1.53407e+07	1.71799e+07	1.47178e+07	1.64396e+07	1.39557e+07	1.18256e+07	1.46213e+07	1.26775e+07	1.34249e+07	8.59816e+06	1.04193e+07	8.19311e+06	7.89184e+06	1.09237e+07	6.4308e+06	5.65211e+06	7.67631e+06	5.58503e+06	5.58858e+06
0.811_504.16821	NEG	0.811	504.16821	C18 H32 O16	D-raffinose	-0.000826275107328911	-1.63888507622823	85.7015237971355	level2	mzCloud	C00492	HMDB0003213	Organic oxygen compounds	Carbohydrates and carbohydrate conjugates	Organooxygen compounds	Carbohydrates	Carbohydrate metabolism	Galactose metabolism	map00052 Galactose metabolism; map01100 Metabolic pathways; map02010 ABC transporters;	4.19859e+06	4.38935e+06	4.34568e+06	4.68225e+06	4.36756e+06	4.25112e+06	4.3913e+06	4.15423e+06	4.493e+06	1.79416e+06	3.02554e+06	1.30509e+06	848723	4.09061e+06	1.24672e+06	5.1458e+06	3.89909e+06	1.29878e+06	3.82223e+06	3.69383e+06	1.36611e+06	5.24067e+06	1.66984e+06	5.31222e+06	2.8084e+06	1.64753e+06	1.45828e+06	5.3257e+06	3.71504e+06	3.64804e+06
0.818_454.10869	POS	0.818	454.10869	C20 H24 N4 O4 S	N-[5,10-dioxo-1-(2-thienylacetyl)dodecahydrodipyrrolo[1,2-a:3',2'-e][1,4]diazepin-7-yl]cyclopropanecarboxamide	37.9568663538547	91209.1789220988	72.399785335062	level2	mzCloud	NA	NA	NA	NA	NA	NA	NA	NA	NA	5.21658e+07	4.95589e+07	5.16241e+07	5.51255e+07	5.26325e+07	5.56824e+07	5.17029e+07	5.26514e+07	5.40108e+07	5.47344e+07	3.88879e+07	2.42597e+07	4.41758e+07	3.41932e+07	4.18284e+07	3.89127e+07	4.39236e+07	5.09796e+07	3.41198e+07	4.85564e+07	5.8877e+07	8.47347e+07	5.87184e+07	6.30943e+07	1.04005e+08	7.39743e+07	6.24786e+07	507533	7.76499e+07	6.35105e+07
0.819_550.17356	NEG	0.819	550.17356	C25 H28 O11	3-[2-(1,3-benzodioxol-5-yl)-7-methoxy-1-benzofuran-5-yl]-3-hydroxypropyl hexopyranoside	46.0103985391694	91260.9290613078	62.981918715153	level2	mzCloud	NA	NA	NA	NA	NA	NA	NA	NA	NA	8.8226e+06	8.76994e+06	8.69819e+06	9.76421e+06	9.69451e+06	9.74732e+06	8.4986e+06	8.67598e+06	9.12143e+06	9.00516e+06	8.22035e+06	1.90851e+06	4.87142e+06	8.04972e+06	2.27773e+06	1.66259e+06	7.80154e+06	9.30313e+06	7.99417e+06	5.66586e+06	1.15e+06	8.28679e+06	6.64643e+06	7.17245e+06	1.04627e+07	7.37687e+06	6.80595e+06	9.68791e+06	7.74962e+06	6.99004e+06
0.821_150.05273	NEG	0.821	150.05273	C5 H10 O5	D-(-)-lyxose	-9.28613071948803e-05	-0.618857446804245	79.4890189592431	level2	mzCloud	C00476	NA	Carbohydrates	Aldoses [Fig]	Monosaccharides	Carbohydrates	Carbohydrate metabolism	Pentose and glucuronate interconversions	map00040 Pentose and glucuronate interconversions;	1.13845e+07	1.10216e+07	1.16186e+07	1.28347e+07	1.14777e+07	1.22154e+07	1.18963e+07	1.21698e+07	1.20337e+07	1.15392e+07	2.70452e+07	3.25015e+07	3.82552e+07	3.21012e+07	3.21701e+07	8.18722e+06	6.05112e+06	1.00276e+07	1.06544e+07	7.76454e+06	7.07356e+06	8.32366e+06	6.83073e+06	7.30538e+06	7.24985e+06	1.07454e+07	8.55478e+06	1.3144e+07	9.61079e+06	8.79695e+06
0.831_196.05818	NEG	0.831	196.05818	C6 H12 O7	Gluconic acid	-0.000120533301611658	-0.614782949392374	92.7308218595155	level2	mzCloud	C00257	HMDB0000625	Carbohydrates	Sugar acids [Fig]	Monosaccharides	Carbohydrates	Carbohydrate metabolism	Pentose phosphate pathway	map00030 Pentose phosphate pathway; map01100 Metabolic pathways; map01110 Biosynthesis of secondary metabolites; map01200 Carbon metabolism;	8.11276e+07	9.39154e+07	8.65231e+07	1.05203e+08	9.82601e+07	9.64341e+07	9.57398e+07	9.58891e+07	9.80178e+07	3.17838e+07	4.51013e+08	2.77653e+08	2.37103e+08	3.23409e+08	2.0125e+08	7.9169e+07	1.01098e+08	3.11176e+07	1.03822e+08	9.14718e+07	6.01818e+07	6.42043e+07	5.66854e+07	5.35486e+07	8.26821e+07	7.16376e+07	9.26623e+06	7.34303e+07	5.25065e+07	7.67094e+06
0.833_454.11500	POS	0.833	454.115	C24 H21 Cl N4 O2	(1r,9s)-5-[(e)-2-(4-chlorophenyl)vinyl]-11-(5-pyrimidinylcarbonyl)-7,11-diazatricyclo[7.3.1.02,7]trideca-2,4-dien-6-one	21.9796942920125	50862.9915356195	79.348839293232	level2	mzCloud	NA	NA	NA	NA	NA	NA	NA	NA	NA	545345	541150	739869	589592	520164	555381	561022	538743	626476	599764	2.24354e+06	2.2133e+06	2.67086e+06	3.05617e+06	1.56762e+06	657158	571230	689218	708491	587650	591961	689649	478779	560869	752899	499522	440839	8.93396e+07	427427	504811
0.834_192.06335	NEG	0.834	192.06335	C7 H12 O6	D-(-)-quinic acid	-3.71766492435199e-05	-0.193564476851818	96.1030238989642	level2	mzCloud	C00296	HMDB0003072	Organic oxygen compounds	Alcohols and polyols	Organooxygen compounds	Alcohols	Amino acid metabolism	Phenylalanine, tyrosine and tryptophan biosynthesis	map00400 Phenylalanine, tyrosine and tryptophan biosynthesis; map01100 Metabolic pathways;	1.52599e+08	1.61013e+08	1.42755e+08	1.75868e+08	1.61481e+08	1.66477e+08	1.50005e+08	1.59571e+08	1.58538e+08	1.58131e+08	8.0651e+08	9.88391e+08	1.40848e+09	1.00177e+09	1.06526e+09	1.27905e+08	1.52481e+08	1.68423e+08	1.84621e+08	1.52775e+08	4.48799e+07	3.58302e+07	2.92742e+07	3.30757e+07	3.42873e+07	4.75793e+07	3.67487e+07	5.39837e+07	3.22068e+07	3.68437e+07
0.841_106.02656	NEG	0.841	106.02656	C3 H6 O4	(2r)-2,3-dihydroxypropanoic acid	-4.57356445622281e-05	-0.431360062639583	93.3092323500411	level2	mzCloud	C00258	HMDB0000139	Organic oxygen compounds	Carbohydrates and carbohydrate conjugates	Organooxygen compounds	Carbohydrates	Carbohydrate metabolism	Pentose phosphate pathway	map00030 Pentose phosphate pathway; map00260 Glycine, serine and threonine metabolism; map00561 Glycerolipid metabolism; map00630 Glyoxylate and dicarboxylate metabolism; map01100 Metabolic pathways; map01110 Biosynthesis of secondary metabolites; map01200 Carbon metabolism;	1.09609e+07	1.18373e+07	9.73681e+06	1.14465e+07	1.17774e+07	1.22758e+07	8.55147e+06	1.24552e+07	1.25549e+07	1.15772e+07	1.074e+07	1.26715e+07	1.60533e+07	1.11669e+07	1.27925e+07	8.08749e+06	9.14805e+06	1.02032e+07	8.48257e+06	6.60694e+06	9.59819e+06	7.3683e+06	9.58896e+06	9.85317e+06	1.04514e+07	1.31193e+07	1.33149e+07	2.00017e+07	1.54209e+07	1.8233e+07
0.841_175.09583	POS	0.841	175.09583	C6 H13 N3 O3	L-(+)-citrulline	0.000136019712357438	0.776830722375467	69.874219100275	level2	mzCloud	C00327	HMDB0000904	Peptides	Other amino acids [Fig]	Amino acids	Amino acids	Amino acid metabolism	Arginine biosynthesis	map00220 Arginine biosynthesis; map01100 Metabolic pathways; map01110 Biosynthesis of secondary metabolites; map01230 Biosynthesis of amino acids;	1.16398e+07	1.09016e+07	1.19096e+07	1.14431e+07	1.09064e+07	1.25231e+07	7.64353e+06	1.21612e+07	1.14705e+07	1.15963e+07	1.02247e+07	4.61223e+06	7.84774e+06	8.87769e+06	1.31269e+07	3.97802e+07	3.2974e+07	2.91332e+07	7.80566e+06	3.65234e+07	1.09956e+07	1.36184e+07	7.20958e+06	1.0254e+07	1.5579e+07	5.8527e+06	3.59766e+06	1.06211e+06	4.26551e+06	3.18635e+06
0.841_350.06118	POS	0.841	350.06118	C13 H11 F3 N4 O3	5-methyl-n'-({[3-(trifluoromethyl)anilino]carbonyl}oxy)isoxazole-3-carboximidamide	21.9828597968855	67004.9135557163	80.1273644713625	level2	mzCloud	NA	NA	NA	NA	NA	NA	NA	NA	NA	3.99386e+06	4.11142e+06	3.82972e+06	3.92521e+06	4.16873e+06	4.57411e+06	3.83735e+06	3.43716e+06	3.86443e+06	2.04766e+06	1.19911e+07	1.63286e+07	1.44754e+07	1.18729e+07	1.06653e+07	2.13241e+06	2.1956e+06	2.13212e+06	2.08476e+06	1.98434e+06	1.94477e+06	3.55014e+06	1.62701e+06	1.18273e+06	1.8692e+06	5.79827e+06	4.16669e+06	362450	4.85067e+06	6.00502e+06
0.847_129.04267	POS	0.847	129.04267	C5 H7 N O3	L-pyroglutamic acid	7.709690584079e-05	0.59745316635932	88.0418080099827	level2	mzCloud	C01879	HMDB0000267	Peptides	Other amino acids [Fig]	Amino acids	Amino acids	Metabolism of other amino acids	Glutathione metabolism	map00480 Glutathione metabolism; map01100 Metabolic pathways;	7.2779e+08	7.34222e+08	4.62358e+08	7.64978e+08	7.54961e+08	8.08743e+08	7.70609e+08	7.71231e+08	7.72923e+08	7.63888e+08	1.39456e+09	1.08021e+09	1.47725e+09	6.8523e+08	1.82789e+09	1.45223e+09	1.43895e+09	1.49613e+09	1.27811e+09	1.6551e+09	7.43314e+08	3.25335e+08	5.72371e+08	6.89667e+07	9.50897e+07	1.77001e+08	2.26092e+07	1.15202e+06	1.91499e+08	2.00053e+08
0.857_146.06921	POS	0.857	146.06921	C5 H10 N2 O3	D-(-)-glutamine	7.09487399319642e-05	0.485720247714152	91.8525135235452	level2	mzCloud	C00819	HMDB0003423	Peptides	Other amino acids [Fig]	Amino acids	Amino acids	Metabolism of other amino acids	D-Glutamine and D-glutamate metabolism	map01100 Metabolic pathways;	8.61224e+08	1.01019e+09	1.13195e+09	1.04398e+09	9.16379e+08	1.11421e+09	1.02591e+09	8.44996e+08	1.02101e+09	8.71163e+08	1.59431e+09	1.21544e+09	1.68417e+09	2.01862e+09	2.06414e+09	2.06971e+09	2.01195e+09	2.12635e+09	1.21707e+09	2.03969e+09	8.31852e+08	7.34549e+08	7.53809e+08	5.92032e+08	8.22307e+08	1.53736e+08	1.62357e+08	4.43532e+06	1.75772e+08	1.66991e+08
0.867_134.02156	NEG	0.867	134.02156	C4 H6 O5	Dl-malic acid	3.5460098160911e-05	0.264585100115837	98.8224300410297	level2	mzCloud	C03668	HMDB0000744	NA	NA	NA	NA	NA	NA	NA	1.79361e+09	1.51921e+09	1.6853e+09	1.93169e+09	1.82935e+09	1.89855e+09	1.80567e+09	1.63875e+09	1.8665e+09	1.79955e+09	1.58324e+09	1.86902e+09	2.32848e+09	2.27389e+09	3.0585e+09	2.8561e+09	2.58429e+09	2.64179e+09	2.39677e+09	2.75588e+09	2.08557e+09	2.37657e+09	1.80087e+09	1.93617e+09	3.01533e+09	1.50092e+09	1.51773e+09	2.08816e+09	1.60934e+09	1.39249e+09
0.869_112.01603	NEG	0.869	112.01603	C5 H4 O3	2-furoic acid	-1.57128562534581e-05	-0.140273265267007	66.6456826806949	level2	mzCloud	C01546	HMDB0000617	Organoheterocyclic compounds	Furoic acid and derivatives	Furans	NA	Xenobiotics biodegradation and metabolism	Furfural degradation	map01100 Metabolic pathways;	7.11442e+07	7.6328e+07	7.06376e+07	7.57066e+07	7.73831e+07	7.57645e+07	6.92047e+07	6.82141e+07	7.22817e+07	6.98474e+07	1.22835e+08	1.08559e+08	1.62771e+08	1.3926e+08	1.34455e+08	5.26386e+07	5.33899e+07	5.35634e+07	6.17067e+07	4.99788e+07	6.21464e+07	6.99658e+07	5.04746e+07	5.31049e+07	7.28841e+07	1.01126e+08	8.37313e+07	9.67527e+07	7.17394e+07	7.25199e+07
0.876_161.06889	POS	0.876	161.06889	C6 H11 N O4	2-aminoadipic acid	8.48785641949235e-05	0.526970835193597	68.7527447180116	level2	mzCloud	C00956	HMDB0000510	Organic acids and derivatives	Amino acids, peptides, and analogues	Carboxylic acids and derivatives	Amino acids, peptides, and analogues	Amino acid metabolism	Lysine biosynthesis	map00300 Lysine biosynthesis; map00310 Lysine degradation; map01100 Metabolic pathways; map01110 Biosynthesis of secondary metabolites; map01210 2-Oxocarboxylic acid metabolism; map01230 Biosynthesis of amino acids;	1.40011e+07	1.28009e+07	1.47594e+07	1.39059e+07	1.41542e+07	1.53436e+07	1.4497e+07	1.46485e+07	1.41065e+07	1.48561e+07	1.41753e+07	1.17591e+07	1.59679e+07	1.49424e+07	1.95015e+07	2.2616e+07	2.16023e+07	1.95399e+07	1.58933e+07	2.01039e+07	1.62e+07	1.90556e+07	1.77618e+07	1.57295e+07	3.11303e+07	1.14419e+07	1.29729e+07	842011	1.34977e+07	1.58233e+07
0.885_132.05358	POS	0.885	132.05358	C4 H8 N2 O3	Asparagine	8.61450197930935e-05	0.652349425986019	87.8963555618332	level2	mzCloud	C00152	HMDB0000168	Peptides	Common amino acids [Fig]	Amino acids	Amino acids	Amino acid metabolism	Alanine, aspartate and glutamate metabolism	map00250 Alanine, aspartate and glutamate metabolism; map00460 Cyanoamino acid metabolism; map00970 Aminoacyl-tRNA biosynthesis; map01100 Metabolic pathways; map01110 Biosynthesis of secondary metabolites; map01230 Biosynthesis of amino acids;	8.53915e+07	8.38351e+07	9.81177e+07	8.49243e+07	8.49694e+07	9.59109e+07	9.26233e+07	8.61634e+07	6.27863e+07	8.60108e+07	1.73095e+08	1.79795e+08	2.34755e+08	2.26047e+08	1.91095e+08	8.94532e+07	3.13818e+07	1.22061e+08	1.70229e+08	1.04431e+08	6.33323e+07	6.3458e+07	6.66278e+07	5.04408e+07	6.09389e+07	5.47405e+07	6.34789e+07	1.89498e+06	7.35424e+07	3.93325e+07
0.886_612.15122	POS	0.886	612.15122	C20 H32 N6 O12 S2	L-glutathione oxidized	-0.00073942648089087	-1.20791327464862	94.2807332813685	level2	mzCloud	C00127	HMDB0003337	Organic acids and derivatives	Amino acids, peptides, and analogues	Carboxylic acids and derivatives	Amino acids, peptides, and analogues	Metabolism of other amino acids	Glutathione metabolism	map00480 Glutathione metabolism; map01100 Metabolic pathways;	1.08489e+07	9.68193e+06	1.11098e+07	1.07574e+07	1.00558e+07	1.09652e+07	1.12295e+07	1.11079e+07	1.18215e+07	1.18473e+07	4.34566e+07	4.28454e+07	4.76076e+07	4.45388e+07	5.43647e+07	8.65398e+06	1.05707e+07	1.19231e+07	1.1102e+07	7.6272e+06	5.77859e+06	8.13963e+06	7.28438e+06	5.62357e+06	1.22022e+07	5.78932e+06	4.67898e+06	249620	3.70126e+06	3.92435e+06
0.89_164.04752	POS	0.89	164.04752	C9 H8 O3	2-hydroxycinnamic acid	0.00017847498475021	1.08794802929505	92.8903092761579	level2	mzCloud	C01772	HMDB0002641	Phenylpropanoids	Others	Monolignols	Phenylpropanoids	Amino acid metabolism	Phenylalanine metabolism	map00360 Phenylalanine metabolism; map00940 Phenylpropanoid biosynthesis; map01100 Metabolic pathways; map01110 Biosynthesis of secondary metabolites;	2.01634e+07	2.0297e+07	2.18175e+07	1.9452e+07	1.94988e+07	2.1666e+07	1.93402e+07	2.02324e+07	2.01456e+07	2.0076e+07	2.67544e+07	2.47479e+07	2.93042e+07	2.75639e+07	3.49619e+07	3.08669e+07	3.06272e+07	2.98102e+07	2.96173e+07	3.11838e+07	2.59247e+07	3.18398e+07	2.79436e+07	2.08832e+07	3.79271e+07	1.61138e+07	1.47622e+07	456018	1.85963e+07	1.61903e+07
0.89_334.05631	POS	0.89	334.05631	C11 H15 N2 O8 P	Β-nicotinamide mononucleotide	-0.000292239333930411	-0.874819813167817	74.6264510038753	level2	mzCloud	C00455	HMDB0000229	NA	NA	NA	NA	Metabolism of cofactors and vitamins	Nicotinate and nicotinamide metabolism	map00760 Nicotinate and nicotinamide metabolism; map01100 Metabolic pathways;	7.17711e+06	7.49901e+06	8.53612e+06	7.31041e+06	7.8289e+06	8.07552e+06	7.38571e+06	6.98949e+06	8.21346e+06	7.15451e+06	1.21653e+07	1.35792e+07	5.18029e+06	1.08525e+07	2.32327e+06	8.80698e+06	7.76689e+06	4.23465e+06	1.06038e+07	9.14979e+06	1.0735e+07	1.43013e+07	1.06675e+07	1.79632e+07	1.50644e+07	1.07929e+07	9.68684e+06	1.77818e+06	1.28623e+07	1.02198e+07
0.898_174.01643	NEG	0.898	174.01643	C6 H6 O6	Cis-aconitic acid	-8.84796273226129e-06	-0.0508455571079312	88.0639032228881	level2	mzCloud	C00417	HMDB0000072	Organic acids	Tricarboxylic acids	Carboxylic acids [Fig]	Organic acids	Carbohydrate metabolism	Citrate cycle (TCA cycle)	map00020 Citrate cycle (TCA cycle); map00630 Glyoxylate and dicarboxylate metabolism; map00660 C5-Branched dibasic acid metabolism; map01100 Metabolic pathways; map01110 Biosynthesis of secondary metabolites; map01210 2-Oxocarboxylic acid metabolism;	1.19623e+08	1.20918e+08	1.10144e+08	1.25242e+08	1.2247e+08	1.25054e+08	1.21877e+08	1.11777e+08	1.22167e+08	1.12271e+08	3.79487e+08	6.34069e+08	5.44736e+08	5.05094e+08	4.62583e+08	8.40624e+07	1.31131e+08	1.14017e+08	2.31285e+08	8.67595e+07	6.78708e+07	7.45082e+07	5.22116e+07	3.7607e+07	8.54162e+07	8.39154e+07	7.16553e+07	1.01239e+08	3.92833e+07	4.73938e+07
0.907_143.09484	POS	0.907	143.09484	C7 H13 N O2	Dl-stachydrine	0.000206596406258086	1.44377471253679	82.3931423249031	level2	mzCloud	NA	NA	NA	NA	NA	NA	NA	NA	NA	5.36771e+07	5.42515e+07	5.60237e+07	5.24003e+07	5.35411e+07	5.90217e+07	5.19284e+07	5.23539e+07	5.28201e+07	5.28374e+07	9.10462e+07	1.13959e+08	1.25027e+08	1.06626e+08	1.12871e+08	5.48123e+07	6.80251e+07	5.73249e+07	8.00174e+07	5.84018e+07	5.01728e+07	3.78666e+07	3.75153e+07	4.3503e+07	5.47445e+07	5.43356e+07	5.13539e+07	1.67188e+07	4.67276e+07	5.34991e+07
0.907_260.02938	NEG	0.907	260.02938	C6 H13 O9 P	D-glucose 6-phosphate	-0.000339228547318271	-1.30457606629539	96.2254929740323	level2	mzCloud	C00092	HMDB0001401	Organic oxygen compounds	Carbohydrates and carbohydrate conjugates	Organooxygen compounds	NA	Carbohydrate metabolism	Starch and sucrose metabolism	map00500 Starch and sucrose metabolism; map00562 Inositol phosphate metabolism; map00998 Biosynthesis of various secondary metabolites - part 2; map01100 Metabolic pathways;	5.16788e+07	1.84487e+07	5.53405e+07	6.21891e+07	5.30771e+07	5.15324e+07	5.09992e+07	5.18796e+07	3.73009e+07	5.27263e+07	5.28308e+07	4.96363e+07	1.2932e+07	6.91513e+07	5.00353e+07	3.05684e+07	4.56859e+07	4.91086e+07	3.89163e+07	5.10235e+07	4.78842e+07	6.52943e+07	5.03676e+07	5.44319e+07	6.19665e+07	6.30257e+07	7.00831e+07	9.22328e+07	8.68658e+07	6.39588e+07
0.912_260.03321	POS	0.912	260.03321	C6 H13 O9 P	Glucose 1-phosphate	0.00349541348617777	13.4423615344947	64.0983250307552	level2	mzCloud	C00103	HMDB0001586	Organic oxygen compounds	Carbohydrates and carbohydrate conjugates	Organooxygen compounds	Carbohydrates	Carbohydrate metabolism	Glycolysis / Gluconeogenesis	map00010 Glycolysis / Gluconeogenesis; map00040 Pentose and glucuronate interconversions; map00052 Galactose metabolism; map00500 Starch and sucrose metabolism; map00520 Amino sugar and nucleotide sugar metabolism; map00561 Glycerolipid metabolism; map01100 Metabolic pathways; map01110 Biosynthesis of secondary metabolites;	552263	570779	603857	536493	587333	585591	615086	612238	622442	615347	649006	794114	798568	700929	917529	702443	664760	734062	728052	708419	644297	740842	653177	671147	922498	525325	509227	6.31581e+07	510506	480987
0.913_155.07179	POS	0.913	155.07179	C6 H9 N3 O2	L-histidine	0.00231786556182101	14.9472714643698	95.4544299134947	level2	mzCloud	C00135	HMDB0000177	Peptides	Common amino acids [Fig]	Amino acids	Amino acids	Amino acid metabolism	Histidine metabolism	map00340 Histidine metabolism; map00410 beta-Alanine metabolism; map00970 Aminoacyl-tRNA biosynthesis; map01100 Metabolic pathways; map01110 Biosynthesis of secondary metabolites; map01230 Biosynthesis of amino acids; map02010 ABC transporters;	160201	141992	163909	139231	169144	160890	159238	182144	182563	143296	215551	196429	243713	207851	249889	244315	193851	220801	206915	208212	214998	227418	142307	188753	255447	152570	102796	9.3631e+06	131330	137334
0.925_185.99294	NEG	0.925	185.99294	C3 H7 O7 P	3-phosphoglyceric acid	5.41814009125119e-06	0.0291308913000047	91.1010043114388	level2	mzCloud	C00597	HMDB0000807	Organic oxygen compounds	Carbohydrates and carbohydrate conjugates	Organooxygen compounds	Carbohydrates	NA	NA	NA	2.66939e+07	3.60989e+07	2.57729e+07	2.82386e+07	2.74048e+07	2.78274e+07	2.70331e+07	2.49557e+07	2.62635e+07	2.57391e+07	1.7696e+07	1.34672e+07	2.89299e+07	2.18259e+07	2.79525e+07	2.9592e+07	2.96036e+07	2.92298e+07	3.43464e+07	2.77909e+07	9.72167e+06	3.77e+07	2.70572e+07	2.16219e+07	2.50306e+07	4.4952e+07	4.90596e+07	5.54301e+07	5.23133e+07	2.71874e+07
0.927_398.13691	POS	0.927	398.13691	C15 H22 N6 O5 S	S-adenosylmethionine	-0.000331323872785561	-0.832185088112692	88.181611013594	level2	mzCloud	C00019	NA	Vitamins and Cofactors	Coenzymes [Fig]	Cofactors	Cofactors	Biosynthesis of other secondary metabolites	Monobactam biosynthesis	map00261 Monobactam biosynthesis; map00270 Cysteine and methionine metabolism; map00330 Arginine and proline metabolism; map00908 Zeatin biosynthesis; map01100 Metabolic pathways; map01110 Biosynthesis of secondary metabolites; map01230 Biosynthesis of amino acids; map04122 Sulfur relay system;	5.05745e+06	5.48031e+06	6.5423e+06	5.77647e+06	5.52185e+06	5.08202e+06	4.56206e+06	3.98053e+06	4.36124e+06	3.78557e+06	8.93691e+06	7.90351e+06	1.15844e+07	9.32164e+06	1.04588e+07	1.152e+07	9.62502e+06	1.08015e+07	8.08297e+06	1.18276e+07	7.91048e+06	4.25996e+06	4.62513e+06	6.78323e+06	7.66523e+06	2.89936e+06	3.44637e+06	427982	2.639e+06	3.12759e+06
0.954_131.09657	POS	0.954	131.09657	C6 H13 N O2	Isoleucine	0.0019432607815304	14.8233440323595	78.8032366551877	level2	mzCloud	NA	NA	NA	NA	NA	NA	NA	NA	NA	239643	214668	312228	241594	288186	310983	253281	266442	250792	237403	389002	348697	397767	336845	374745	403935	413288	307785	337493	395519	337134	390492	217501	334300	428402	215395	161799	1.24804e+07	194606	250845
0.966_566.05564	NEG	0.966	566.05564	C15 H24 N2 O17 P2	Uridine 5'-diphosphogalactose	0.000622579530954681	1.0998569194469	93.5554834403121	level2	mzCloud	C00052	HMDB0000302	Nucleosides, nucleotides, and analogues	Pyrimidine nucleotide sugars	Pyrimidine nucleotides	Nucleic acids and analogues	Carbohydrate metabolism	Galactose metabolism	map00052 Galactose metabolism; map00520 Amino sugar and nucleotide sugar metabolism; map01100 Metabolic pathways;	4.15225e+07	1.81182e+07	3.96415e+07	4.31729e+07	4.24796e+07	4.64731e+07	4.29991e+07	4.40033e+07	4.20806e+07	4.31375e+07	1.29102e+08	8.78049e+07	5.36271e+07	1.47298e+08	1.5446e+08	3.81829e+07	5.9319e+07	2.59602e+07	2.96967e+07	3.55993e+07	4.09677e+07	5.65795e+07	4.11613e+07	3.04656e+07	5.27172e+07	1.59583e+07	2.17603e+07	2.54272e+07	1.25642e+07	1.2285e+07
0.975_607.08171	NEG	0.975	607.08171	C17 H27 N3 O17 P2	Udp-n-acetylglucosamine	0.000139283509042798	0.229431292340624	94.0166902592655	level2	mzCloud	C00043	HMDB0000290	Nucleosides, nucleotides, and analogues	Pyrimidine nucleotide sugars	Pyrimidine nucleotides	Nucleic acids and analogues	Carbohydrate metabolism	Amino sugar and nucleotide sugar metabolism	map00520 Amino sugar and nucleotide sugar metabolism; map01100 Metabolic pathways; map01502 Vancomycin resistance;	1.16462e+07	8.55787e+06	1.11251e+07	1.15457e+07	1.13626e+07	1.28641e+07	1.25989e+07	1.24907e+07	1.31008e+07	2.42932e+06	1.35628e+07	1.6036e+07	1.6272e+07	1.7592e+07	1.93234e+07	1.08017e+07	1.20317e+07	1.10189e+07	1.41904e+07	7.47839e+06	1.38031e+07	1.76404e+07	1.34256e+07	1.38084e+07	2.04483e+07	1.05655e+07	1.22581e+07	1.71961e+07	1.19441e+07	1.0937e+07
0.979_364.09787	POS	0.979	364.09787	C12 H22 O11	D-(+)-maltose	21.9816556213094	64252.0140208983	91.3047566776603	level2	mzCloud	C01971	NA	NA	NA	NA	NA	NA	NA	NA	8.50386e+07	8.16693e+07	9.31491e+07	7.86069e+07	8.7442e+07	9.64526e+07	8.97193e+07	6.94507e+07	9.81352e+07	8.88973e+07	8.45114e+07	7.10034e+07	1.00275e+08	9.7624e+07	1.15105e+08	9.78294e+07	9.81775e+07	9.63051e+07	8.17874e+07	8.42476e+07	8.40168e+07	1.09599e+08	9.7123e+07	9.76794e+07	1.56254e+08	7.95066e+07	7.65383e+07	2.38401e+07	7.64138e+07	7.82168e+07
1.025_324.03586	NEG	1.025	324.03586	C9 H13 N2 O9 P	Uridine monophosphate (ump)	-9.02845130212881e-06	-0.0278625060816533	96.9662010496998	level2	mzCloud	C00105	HMDB0000288	Nucleic acids	Ribonucleotides	Nucleotides [Fig]	Nucleic acids	Nucleotide metabolism	Pyrimidine metabolism	map00240 Pyrimidine metabolism; map01100 Metabolic pathways;	2.22879e+07	2.18289e+07	1.89389e+07	2.29174e+07	2.70677e+07	2.29843e+07	2.20305e+07	2.21219e+07	2.75633e+07	2.01843e+07	1.35942e+07	9.46069e+06	3.21964e+07	1.96493e+07	4.50823e+07	1.19388e+07	2.3984e+07	1.60956e+07	2.49528e+07	1.95545e+07	2.59456e+07	3.7634e+07	2.91741e+07	3.18909e+07	1.0086e+08	6.94774e+06	2.61129e+07	4.64556e+07	2.80159e+07	1.91563e+07
1.03_589.08276	NEG	1.03	589.08276	C16 H25 N5 O15 P2	Adenosine-5'-diphosphoglucose	0.000517900130034832	0.879164395840421	86.7710559952239	level2	mzCloud	C00498	HMDB0006557	Nucleosides, nucleotides, and analogues	Purine nucleotide sugars	Purine nucleotides	Purines and derivatives	Carbohydrate metabolism	Starch and sucrose metabolism	map00500 Starch and sucrose metabolism; map00520 Amino sugar and nucleotide sugar metabolism; map01100 Metabolic pathways; map01110 Biosynthesis of secondary metabolites;	4.23773e+06	4.06382e+06	4.01484e+06	4.18829e+06	4.11981e+06	4.64116e+06	4.41191e+06	4.23311e+06	4.92774e+06	4.57317e+06	479032	601014	1.23611e+06	554443	1.03641e+06	1.48555e+07	1.22695e+07	7.75967e+06	5.8542e+06	9.2335e+06	6.2471e+06	1.0576e+07	5.80005e+06	4.14346e+06	4.90939e+06	1.94839e+06	4.10424e+06	3.05131e+06	1.34974e+06	1.18631e+06
1.033_149.05133	POS	1.033	149.05133	C5 H11 N O2 S	L-(-)-methionine	0.000276047878912777	1.85203579726431	95.0330424737661	level2	mzCloud	C00073	HMDB0000696	Peptides	Common amino acids [Fig]	Amino acids	Amino acids	Amino acid metabolism	Cysteine and methionine metabolism	map00270 Cysteine and methionine metabolism; map00966 Glucosinolate biosynthesis; map00970 Aminoacyl-tRNA biosynthesis; map01100 Metabolic pathways; map01110 Biosynthesis of secondary metabolites; map01210 2-Oxocarboxylic acid metabolism; map01230 Biosynthesis of amino acids;	1.35163e+07	1.30837e+07	1.83504e+07	1.38042e+07	1.50734e+07	1.70242e+07	1.28568e+07	1.4362e+07	1.36953e+07	1.25623e+07	2.08983e+07	9.68124e+06	1.30426e+07	1.89091e+07	2.84332e+07	4.90308e+07	5.23769e+07	3.65086e+07	4.70707e+07	4.65309e+07	1.95931e+07	1.63929e+07	1.4297e+07	1.40493e+07	2.34338e+07	3.38457e+06	3.33728e+06	2.48909e+06	4.44633e+06	4.83101e+06
1.136_149.05124	POS	1.136	149.05124	C5 H11 N O2 S	Methionine	0.000191531794655475	1.28500802619208	91.0365904268635	level2	mzCloud	C01733	HMDB0033951	Organic acids and derivatives	Amino acids, peptides, and analogues	Carboxylic acids and derivatives	Amino acids, peptides, and analogues	NA	NA	NA	2.33318e+08	2.5129e+08	2.60677e+08	2.39386e+08	2.41375e+08	2.48264e+08	2.2779e+08	2.41195e+08	2.42135e+08	2.27228e+08	3.25893e+08	2.03979e+08	2.90127e+08	3.58926e+08	4.94222e+08	7.10936e+08	7.16125e+08	6.61035e+08	7.39734e+08	6.98453e+08	3.22082e+08	2.67064e+08	2.44253e+08	2.28751e+08	3.35075e+08	6.17401e+07	6.78864e+07	7.33665e+07	8.26628e+07	7.07397e+07
1.152_117.07904	NEG	1.152	117.07904	C5 H11 N O2	5-aminovaleric acid	5.66143427391808e-05	0.483556855506263	65.5548553036291	level2	mzCloud	C00431	HMDB0003355	FA Fatty acyls	FA0110 Amino fatty acids	FA01 Fatty Acids and Conjugates	Fatty acyls[FA]	Amino acid metabolism	Lysine degradation	map00310 Lysine degradation; map00330 Arginine and proline metabolism; map01100 Metabolic pathways;	3.73961e+06	3.734e+06	2.85759e+06	3.4389e+06	3.05591e+06	4.0264e+06	2.93291e+06	3.05165e+06	4.11192e+06	2.8838e+06	4.90078e+06	3.29484e+06	4.19204e+06	4.22502e+06	6.38996e+06	1.08344e+07	7.39409e+06	3.03349e+06	6.45685e+06	7.04622e+06	4.20648e+06	3.98973e+06	5.51896e+06	3.82801e+06	4.25253e+06	2.34904e+06	1.65283e+06	1.72737e+06	1.43818e+06	1.28385e+06
1.152_347.06306	NEG	1.152	347.06306	C10 H14 N5 O7 P	Adenosine 5'-monophosphate	-2.08905163390227e-05	-0.0601922742044321	90.7999476508361	level2	mzCloud	C00020	HMDB0000045	Nucleic acids	Ribonucleotides	Nucleotides [Fig]	Nucleic acids	Nucleotide metabolism	Purine metabolism	map00230 Purine metabolism; map00908 Zeatin biosynthesis; map01100 Metabolic pathways; map01110 Biosynthesis of secondary metabolites;	3.63972e+06	3.34867e+06	3.67249e+06	3.47528e+06	3.50256e+06	3.3626e+06	3.35223e+06	3.45219e+06	3.67156e+06	3.62667e+06	1.38204e+06	1.3637e+06	4.23957e+06	1.72803e+06	5.0449e+06	3.99367e+06	4.45951e+06	3.6093e+06	4.87112e+06	3.46172e+06	6.22203e+06	9.2365e+06	4.78967e+06	5.71956e+06	3.10989e+07	4.01117e+06	2.9942e+06	5.84584e+06	4.18472e+06	2.98179e+06
1.153_129.04270	NEG	1.153	129.0427	C5 H7 N O3	4-oxoproline	0.00011124845045174	0.862106439293631	87.634589581046	level2	mzCloud	C01877	NA	NA	NA	NA	NA	Amino acid metabolism	Arginine and proline metabolism	map00330 Arginine and proline metabolism; map01100 Metabolic pathways;	1.09488e+08	1.17397e+08	1.09149e+08	1.08469e+08	1.10985e+08	1.27853e+08	1.31807e+08	1.36952e+08	1.40311e+08	1.42593e+08	2.0575e+08	2.29634e+08	2.37967e+08	2.69333e+08	3.13649e+08	4.30231e+08	3.88444e+08	3.22124e+08	3.64322e+08	3.61714e+08	1.2882e+08	1.09963e+08	1.19581e+08	9.4859e+07	1.33526e+08	2.06305e+07	2.29507e+07	3.13949e+07	2.52894e+07	2.29494e+07
1.153_146.02155	NEG	1.153	146.02155	C5 H6 O5	2-oxoglutaric acid	2.75113617362877e-05	0.188406209673093	86.5494894339186	level2	mzCloud	C00026	HMDB0000208	Organic acids	2-Oxocarboxylic acids	Carboxylic acids [Fig]	Organic acids	Carbohydrate metabolism	Citrate cycle (TCA cycle)	map00020 Citrate cycle (TCA cycle); map00040 Pentose and glucuronate interconversions; map00053 Ascorbate and aldarate metabolism; map00220 Arginine biosynthesis; map00250 Alanine, aspartate and glutamate metabolism; map00300 Lysine biosynthesis; map00310 Lysine degradation; map00340 Histidine metabolism; map00430 Taurine and hypotaurine metabolism; map00630 Glyoxylate and dicarboxylate metabolis…	1.10109e+07	1.06008e+07	1.02772e+07	1.08617e+07	1.17051e+07	1.17973e+07	1.04835e+07	1.06859e+07	1.0492e+07	1.14839e+07	9.58838e+06	9.61326e+06	9.31678e+06	1.02518e+07	8.03592e+06	7.65146e+06	6.88731e+06	6.99993e+06	7.81446e+06	7.45056e+06	8.38877e+06	8.5052e+06	7.76895e+06	1.06033e+07	1.28582e+07	1.57808e+07	1.97123e+07	2.33196e+07	1.35507e+07	1.54896e+07
1.154_174.01654	NEG	1.154	174.01654	C6 H6 O6	Trans-aconitic acid	0.000105247555268306	0.604813870016962	84.0831473866039	level2	mzCloud	C02341	HMDB0000958	Organic acids	Tricarboxylic acids	Carboxylic acids [Fig]	Organic acids	Carbohydrate metabolism	C5-Branched dibasic acid metabolism	map00660 C5-Branched dibasic acid metabolism; map01100 Metabolic pathways;	3.67562e+07	3.88246e+07	3.41561e+07	3.53683e+07	3.48768e+07	3.42032e+07	3.66969e+07	3.60067e+07	3.45064e+07	3.43922e+07	5.73356e+07	1.01461e+08	8.21416e+07	8.06709e+07	7.63407e+07	4.89379e+07	5.4326e+07	4.92133e+07	6.82114e+07	4.18966e+07	4.5599e+07	5.66252e+07	4.04602e+07	2.88625e+07	6.01248e+07	3.61446e+07	3.62427e+07	5.99464e+07	2.31437e+07	3.57356e+07
1.157_541.06212	POS	1.157	541.06212	C15 H21 N5 O13 P2	Cyclic adp-ribose	0.00101152977151742	1.86952962436491	88.6116614328997	level2	mzCloud	C13050	NA	NA	NA	NA	NA	NA	NA	NA	709952	728234	529151	841102	679272	725367	647414	460744	712827	764262	1.28413e+06	1.09517e+06	5.35449e+06	2.54663e+06	5.01839e+06	700845	1.10529e+06	1.28218e+06	884012	245253	602539	351073	548392	247123	1.56358e+06	157339	197015	524719	89370.3	122764
1.161_363.05794	NEG	1.161	363.05794	C10 H14 N5 O8 P	Guanosine monophosphate (gmp)	-6.25102404683275e-05	-0.172177009311113	86.6806262081247	level2	mzCloud	C00144	HMDB0001397	Nucleic acids	Ribonucleotides	Nucleotides [Fig]	Nucleic acids	Nucleotide metabolism	Purine metabolism	map00230 Purine metabolism; map01100 Metabolic pathways;	1.01011e+06	903693	933720	918841	1.00886e+06	1.00922e+06	884905	1.01969e+06	926978	1.13184e+06	528160	360196	1.99913e+06	606732	2.25823e+06	1.23951e+06	1.67119e+06	1.06094e+06	1.31905e+06	1.08305e+06	1.62284e+06	2.49318e+06	1.04828e+06	1.28306e+06	6.17677e+06	1.01564e+06	850719	1.36945e+06	1.0462e+06	595428
1.17_188.11631	POS	1.17	188.11631	C8 H16 N2 O3	N6-acetyl-l-lysine	0.000214869642064741	1.14221829367976	69.9506642725543	level2	mzCloud	C02727	HMDB0000206	Organic acids and derivatives	Amino acids, peptides, and analogues	Carboxylic acids and derivatives	Amino acids, peptides, and analogues	Amino acid metabolism	Lysine degradation	map00310 Lysine degradation; map01100 Metabolic pathways;	4.29991e+06	4.4476e+06	4.56501e+06	4.54229e+06	4.58769e+06	4.31146e+06	4.32476e+06	4.58114e+06	4.16214e+06	4.12825e+06	2.81572e+06	2.59509e+06	3.22322e+06	2.28225e+06	2.77468e+06	3.30431e+06	3.26621e+06	3.45118e+06	2.50553e+06	3.35945e+06	4.4052e+06	8.86691e+06	7.62416e+06	7.15095e+06	1.21346e+07	6.2399e+06	6.03454e+06	7.91749e+06	6.691e+06	6.83119e+06
1.171_145.08530	POS	1.171	145.0853	C5 H11 N3 O2	4-guanidinobutyric acid	0.000171852822091978	1.18449648219021	60.790820654562	level2	mzCloud	C01035	HMDB0003464	Organic acids and derivatives	Amino acids, peptides, and analogues	Carboxylic acids and derivatives	NA	Amino acid metabolism	Arginine and proline metabolism	map00330 Arginine and proline metabolism; map01100 Metabolic pathways;	4.21905e+06	5.00498e+06	4.82321e+06	4.67425e+06	4.47788e+06	4.59962e+06	4.47654e+06	4.57692e+06	4.547e+06	4.41331e+06	4.60943e+06	5.17256e+06	6.27799e+06	5.15702e+06	6.82367e+06	6.37621e+06	5.48144e+06	5.68142e+06	4.40459e+06	6.05107e+06	6.79396e+06	6.36919e+06	6.38517e+06	5.33442e+06	8.6508e+06	4.77749e+06	4.52153e+06	6.3571e+06	4.46501e+06	4.27368e+06
1.172_384.12145	POS	1.172	384.12145	C14 H20 N6 O5 S	S-adenosylhomocysteine	-0.000141497520132816	-0.368366487012851	91.8399966590576	level2	mzCloud	C00021	HMDB0000939	Nucleosides, nucleotides, and analogues	5'-deoxy-5'-thionucleosides	5'-deoxyribonucleosides	Nucleic acids and analogues	Amino acid metabolism	Cysteine and methionine metabolism	map00270 Cysteine and methionine metabolism; map01100 Metabolic pathways; map01230 Biosynthesis of amino acids;	1.7658e+06	1.8025e+06	1.56834e+06	1.7222e+06	1.55542e+06	1.54332e+06	1.56552e+06	1.56421e+06	1.63983e+06	1.75573e+06	1.97647e+06	1.32976e+06	2.9431e+06	2.32215e+06	4.28507e+06	5.04769e+06	4.02357e+06	3.77165e+06	2.91343e+06	3.93528e+06	1.79166e+06	1.67878e+06	1.38695e+06	1.8706e+06	2.87701e+06	1.17102e+06	961964	1.37635e+06	619441	705499
1.172_663.10933	POS	1.172	663.10933	C21 H27 N7 O14 P2	Nicotinamide adenine dinucleotide (nad+)	0.000204668299716104	0.308649501521919	93.1972525807181	level2	mzCloud	C00003	HMDB0000902	Vitamins and Cofactors	Coenzymes [Fig]	Cofactors	Cofactors	Energy metabolism	Oxidative phosphorylation	map00190 Oxidative phosphorylation; map00730 Thiamine metabolism; map00760 Nicotinate and nicotinamide metabolism; map01100 Metabolic pathways;	6.44301e+06	6.56122e+06	7.05527e+06	7.39238e+06	6.43602e+06	7.01013e+06	7.20793e+06	7.47576e+06	6.77861e+06	7.2527e+06	1.76837e+07	7.9931e+06	3.4475e+07	2.18438e+07	3.63858e+07	1.34892e+07	1.76097e+07	1.74058e+07	1.23519e+07	8.81947e+06	8.49745e+06	7.55869e+06	4.91173e+06	2.24105e+06	1.58473e+07	1.31608e+06	1.23502e+06	2.51429e+06	592371	753087
1.176_329.05231	POS	1.176	329.05231	C10 H12 N5 O6 P	Adenosine 3'5'-cyclic monophosphate	-0.000207956403244225	-0.631985445548661	85.439195081083	level2	mzCloud	C00575	HMDB0000058	Nucleic acids	3',5'-Cyclic nuclcleotides	Cyclic nucleotides [Fig]	Nucleic acids	Nucleotide metabolism	Purine metabolism	map00230 Purine metabolism; map01100 Metabolic pathways;	6.75368e+06	7.28105e+06	6.2756e+06	6.91436e+06	6.33463e+06	6.1155e+06	5.95956e+06	6.87999e+06	6.70566e+06	5.99105e+06	1.38851e+06	634074	2.84746e+06	676139	2.52261e+06	3.12271e+06	1.52185e+06	8.81619e+06	2.00882e+06	2.95836e+06	9.9884e+06	9.2295e+06	7.89723e+06	7.18121e+06	1.34103e+07	3.78446e+06	6.25619e+06	1.17146e+07	6.12569e+06	5.5026e+06
1.176_743.07588	POS	1.176	743.07588	C21 H28 N7 O17 P3	Nicotinamide adenine dinucleotide phosphate (nadp+)	0.000430014823677993	0.578696043297893	91.6711635864967	level2	mzCloud	NA	NA	NA	NA	NA	NA	NA	NA	NA	693593	844721	453669	969028	834293	701986	889381	923813	621816	835257	650667	778724	3.26911e+06	2.69699e+06	4.17973e+06	3.18195e+06	3.39825e+06	678072	1.38894e+06	2.16759e+06	1.9546e+06	1.09857e+06	933860	623892	2.61818e+06	562841	84121.2	644601	462281	178561
1.184_214.13189	POS	1.184	214.13189	C10 H18 N2 O3	Valylproline	0.000144638102398176	0.675463155250189	82.9802684107246	level2	mzCloud	NA	NA	NA	NA	NA	NA	NA	NA	NA	2.08043e+06	2.68471e+06	2.62752e+06	2.60199e+06	1.72863e+06	2.50292e+06	2.40103e+06	2.43897e+06	2.40676e+06	2.47158e+06	4.8655e+06	5.41112e+06	6.99861e+06	6.04646e+06	7.16904e+06	2.54123e+06	2.65878e+06	2.82833e+06	2.91366e+06	1.44023e+06	2.44155e+06	1.83093e+06	2.18356e+06	1.26748e+06	2.93107e+06	2.31274e+06	2.33925e+06	2.09177e+06	2.02603e+06	1.63442e+06
1.191_260.02936	NEG	1.191	260.02936	C6 H13 O9 P	D-mannose 6-phosphate	-0.000356029263798519	-1.3691868214633	91.8841540075796	level2	mzCloud	NA	NA	NA	NA	NA	NA	NA	NA	NA	2.89807e+06	2.92848e+06	2.3603e+06	2.36281e+06	3.0355e+06	2.57037e+06	2.61343e+06	2.83164e+06	2.98835e+06	3.06538e+06	5.33269e+06	7.30357e+06	6.71243e+06	6.49718e+06	7.41682e+06	1.97795e+07	3.04265e+06	3.02354e+06	4.32458e+06	2.98106e+06	2.52882e+06	3.04472e+06	1.25476e+07	1.56252e+07	3.30301e+06	3.03218e+06	2.62336e+06	2.69895e+06	1.86474e+07	1.52964e+07
1.214_267.09648	POS	1.214	267.09648	C10 H13 N5 O4	Adenosine	-0.000273492384280871	-1.02394499466569	94.8623941990772	level2	mzCloud	C00212	HMDB0000050	Nucleic acids	Ribonucleosides	Nucleosides [Fig]	NA	Nucleotide metabolism	Purine metabolism	map00230 Purine metabolism; map01100 Metabolic pathways; map02010 ABC transporters;	1.93993e+09	1.97706e+09	1.89933e+09	2.00477e+09	1.78924e+09	1.77609e+09	1.82365e+09	1.89563e+09	1.8599e+09	1.88993e+09	1.47401e+09	2.24546e+09	2.0827e+09	1.93745e+09	1.85714e+09	2.47041e+09	1.86468e+09	2.68229e+09	1.94432e+09	2.748e+09	2.66731e+09	2.94916e+09	2.75243e+09	3.32523e+09	2.74345e+09	2.13528e+09	2.25162e+09	2.76343e+09	2.17425e+09	2.15677e+09
1.22_148.03724	NEG	1.22	148.03724	C5 H8 O5	Δ-ribono-1,4-lactone	6.83734007793646e-05	0.461866430059014	73.3382465402948	level2	mzCloud	NA	HMDB0001900	Organic oxygen compounds	Carbohydrates and carbohydrate conjugates	Organooxygen compounds	Carbohydrates	NA	NA	NA	1.00859e+07	1.18234e+07	9.74418e+06	1.26632e+07	9.99028e+06	1.3595e+07	1.05103e+07	1.04549e+07	9.95289e+06	1.21847e+07	1.99557e+07	1.20026e+07	1.27768e+07	2.26438e+07	2.27301e+07	2.28609e+07	2.43933e+07	2.55583e+07	1.47406e+07	1.98247e+07	2.19031e+07	1.46931e+07	1.53522e+07	1.48033e+07	1.68255e+07	1.66489e+07	1.47958e+07	1.58328e+07	1.11111e+07	9.17999e+06
1.245_283.09150	POS	1.245	283.0915	C10 H13 N5 O5	Guanosine	-0.000172697187736048	-0.610039810490406	88.5695953785637	level2	PMDB	C00387	HMDB0000133	Nucleic acids	Ribonucleosides	Nucleosides [Fig]	Nucleic acids	Nucleotide metabolism	Purine metabolism	map00230 Purine metabolism; map01100 Metabolic pathways; map02010 ABC transporters;	8.41543e+07	8.597e+07	8.07928e+07	8.57512e+07	7.84248e+07	7.55991e+07	7.76472e+07	7.95704e+07	7.62659e+07	7.98061e+07	1.21278e+08	1.34151e+08	1.59583e+08	1.33771e+08	1.3558e+08	1.1396e+08	8.30334e+07	1.1778e+08	9.11828e+07	1.14254e+08	9.21832e+07	9.9518e+07	9.53917e+07	1.14444e+08	1.01969e+08	7.01598e+07	7.47172e+07	8.97632e+07	7.02094e+07	6.90585e+07
1.276_130.02669	NEG	1.276	130.02669	C5 H6 O4	Citraconic acid	8.55498011844702e-05	0.657940724995419	99.5986399947679	level2	mzCloud	C02226	HMDB0000634	Lipids and lipid-like molecules	Fatty acids and conjugates	Fatty Acyls	Fatty acyls[FA]	Amino acid metabolism	Valine, leucine and isoleucine biosynthesis	map00290 Valine, leucine and isoleucine biosynthesis; map00660 C5-Branched dibasic acid metabolism; map01100 Metabolic pathways; map01210 2-Oxocarboxylic acid metabolism;	5.64632e+08	5.88171e+08	5.5142e+08	5.78074e+08	5.69931e+08	5.81414e+08	5.79189e+08	6.04274e+08	6.10633e+08	5.79407e+08	1.64141e+09	2.47839e+09	2.4582e+09	2.06302e+09	2.07031e+09	3.3438e+08	6.00008e+08	4.64332e+08	1.11278e+09	4.1587e+08	1.0782e+08	1.39847e+08	1.42316e+08	1.33929e+08	3.21066e+08	2.79617e+08	9.54381e+07	8.66286e+07	1.31548e+08	1.13499e+08
1.294_156.00603	POS	1.294	156.00603	C6 H4 O5	2,5-furandicarboxylic acid	0.000159282744760958	1.02100479664915	74.8864040213404	level2	PMDB	C20450	HMDB0004812	Organoheterocyclic compounds	Furoic acid and derivatives	Furans	Furoic acid and derivatives	Xenobiotics biodegradation and metabolism	Furfural degradation	NA	7.6568e+06	8.89699e+06	7.97639e+06	8.15009e+06	7.67202e+06	2.50633e+06	8.02129e+06	7.94761e+06	6.69858e+06	7.93555e+06	2.31402e+07	3.71752e+07	4.11436e+07	3.14398e+07	3.20972e+07	3.81869e+06	6.22686e+06	5.89575e+06	1.59155e+07	4.6238e+06	786306	699526	1.56705e+06	1.49526e+06	3.83655e+06	3.70084e+06	1.70961e+06	1.41598e+06	863271	1.27173e+06
1.356_206.04256	NEG	1.356	206.04256	C7 H10 O7	3-hydroxy-3-(methoxycarbonyl)pentanedioic acid	-9.32548875880457e-05	-0.452599917428724	74.4223586440021	level2	mzCloud	NA	NA	NA	NA	NA	NA	NA	NA	NA	1.06092e+07	7.03962e+06	1.00324e+07	9.64731e+06	1.03351e+07	9.80817e+06	1.08256e+07	1.10837e+07	1.1177e+07	1.13376e+07	2.25428e+07	2.04243e+07	2.9452e+07	2.39597e+07	2.65967e+07	1.13489e+07	1.2486e+07	1.16867e+07	1.47021e+07	1.13083e+07	9.32546e+06	1.314e+07	1.74629e+07	1.2595e+07	1.53063e+07	1.25067e+07	1.05438e+07	1.09077e+07	9.71095e+06	7.79958e+06
1.385_131.09462	NEG	1.385	131.09462	C6 H13 N O2	Dl-β-leucine	-1.35862798629205e-05	-0.10363719704639	82.2389484335696	level2	mzCloud	C02486	NA	NA	NA	NA	NA	NA	NA	NA	1.42284e+07	1.38625e+07	1.27194e+07	1.41149e+07	1.15319e+07	1.1857e+07	1.22175e+07	1.11403e+07	1.15468e+07	1.24196e+07	2.08632e+07	1.72087e+07	2.36849e+07	2.07213e+07	2.7329e+07	3.02091e+07	2.46317e+07	3.06089e+07	1.88445e+07	2.75253e+07	1.59693e+07	1.76191e+07	1.33368e+07	1.42049e+07	1.56745e+07	8.70498e+06	9.54578e+06	6.75739e+06	1.06917e+07	6.68224e+06
1.399_278.09996	NEG	1.399	278.09996	C11 H18 O8	2-methylidene-4-[(2r,3r,4s,5s,6r)-3,4,5-trihydroxy-6-(hydroxymethyl)oxan-2-yl]oxybutanoic acid	-0.000204912450612937	-0.736829655351026	72.1084080680091	level2	mzCloud	NA	NA	NA	NA	NA	NA	NA	NA	NA	4.48087e+06	4.85556e+06	4.61046e+06	4.05966e+06	4.41727e+06	4.38565e+06	4.6728e+06	4.80009e+06	4.7969e+06	5.10844e+06	7.24088e+06	6.30499e+06	9.3735e+06	7.22289e+06	1.04574e+07	9.60071e+06	9.04577e+06	1.02034e+07	6.99719e+06	8.83778e+06	6.23632e+06	5.39363e+06	4.53331e+06	4.80232e+06	5.01217e+06	3.62003e+06	4.78489e+06	6.33361e+06	3.44058e+06	2.87587e+06
1.428_168.04234	NEG	1.428	168.04234	C8 H8 O4	4-hydroxymandelic acid	8.25816856035999e-05	0.491434037009884	86.1659910418529	level2	mzCloud	C11527	HMDB0000822	Benzenoids	1-hydroxy-2-unsubstituted benzenoids	Phenols	Phenols and derivatives	NA	NA	NA	1.96725e+06	2.29941e+06	2.06514e+06	2.34271e+06	2.21456e+06	2.05207e+06	2.00336e+06	2.0147e+06	1.99391e+06	2.09412e+06	2.29655e+06	1.66527e+06	3.13398e+06	2.10236e+06	2.89346e+06	835711	1.521e+06	511312	3.69183e+06	502261	612954	687728	1.40554e+06	1.18253e+06	2.09134e+06	3.18247e+06	1.92943e+06	586439	1.4264e+06	520621
1.428_266.07910	POS	1.428	266.0791	C13 H14 O6	(3r,4s)-6,8-dihydroxy-3,4,5-trimethyl-1-oxo-3,4-dihydro-1h-isochromene-7-carboxylic acid	6.19936951125055e-05	0.232989774526883	62.3607545201909	level2	mzCloud	NA	NA	NA	NA	NA	NA	NA	NA	NA	8.71964e+06	9.00897e+06	9.14467e+06	8.83788e+06	8.79065e+06	8.90843e+06	9.20012e+06	9.16193e+06	9.04357e+06	9.15874e+06	1.3579e+07	1.42184e+07	2.16033e+07	1.58705e+07	1.81151e+07	2.37477e+06	4.01613e+06	2.04497e+06	7.29209e+06	2.00683e+06	4.83627e+06	8.76596e+06	8.4953e+06	5.19027e+06	1.32679e+07	8.2122e+06	7.69588e+06	5.21128e+06	5.57778e+06	5.15248e+06
1.438_228.14753	POS	1.438	228.14753	C11 H20 N2 O3	Prolylleucine	0.000142439368062242	0.624330466761423	79.157480768226	level2	mzCloud	NA	NA	NA	NA	NA	NA	NA	NA	NA	8.20679e+07	8.54579e+07	8.18808e+07	7.33183e+07	8.59545e+07	7.93353e+07	8.12872e+07	7.55262e+07	7.90255e+07	8.34674e+07	1.21685e+08	1.39772e+08	1.77923e+08	1.39841e+08	1.48537e+08	6.52646e+07	7.5671e+07	9.61111e+07	7.53035e+07	7.49517e+07	6.60569e+07	7.07901e+07	8.05091e+07	6.3301e+07	8.15981e+07	7.88787e+07	9.57693e+07	1.11547e+08	6.46838e+07	7.52173e+07
1.447_404.00235	NEG	1.447	404.00235	C9 H14 N2 O12 P2	Uridine 5'-diphosphate (udp)	0.000150046293924788	0.371399697965969	91.5910209996353	level2	mzCloud	C00015	HMDB0000295	Nucleic acids	Ribonucleotides	Nucleotides [Fig]	Nucleic acids	Nucleotide metabolism	Pyrimidine metabolism	map00240 Pyrimidine metabolism; map00908 Zeatin biosynthesis; map01100 Metabolic pathways;	1.61819e+07	1.65349e+07	1.6132e+07	1.63734e+07	1.67557e+07	1.56084e+07	1.77742e+07	1.68398e+07	1.68631e+07	1.66905e+07	1.69049e+07	7.57569e+06	2.81868e+07	1.34662e+07	4.0978e+07	4.27362e+07	4.26981e+07	3.18441e+07	1.78282e+07	2.31647e+07	2.43718e+07	6.24639e+07	2.70084e+07	8.89437e+06	2.3979e+07	1.44189e+07	2.34059e+07	1.75856e+07	7.46544e+06	8.52668e+06
1.512_486.13542	POS	1.512	486.13542	C18 H23 F3 N4 O7	N-(1-amino-1-oxo-2-propanyl)-1,3,4-trihydroxy-5-({[4-(trifluoromethoxy)phenyl]carbamoyl}amino)cyclohexanecarboxamide	21.9835398291276	47362.8150599569	73.3679883908281	level2	mzCloud	NA	NA	NA	NA	NA	NA	NA	NA	NA	962801	1.04683e+06	1.01755e+06	959063	1.04629e+06	1.02719e+06	1.13535e+06	1.18821e+06	1.03648e+06	1.23717e+06	179478	172866	318972	238427	277457	82843.8	74972.6	95759.7	97166.5	97615.5	743431	1.7218e+06	1.49351e+06	928299	2.82117e+06	1.14554e+06	1.30942e+06	844595	939850	1.02091e+06
1.592_281.11226	POS	1.592	281.11226	C11 H15 N5 O4	2'-o-methyladenosine	-0.000143273494302321	-0.509666212750415	81.7262375238495	level2	mzCloud	NA	NA	NA	NA	NA	NA	NA	NA	NA	2.44076e+06	2.51849e+06	2.62666e+06	2.44957e+06	2.47272e+06	2.51515e+06	2.47629e+06	2.56695e+06	2.51393e+06	2.57814e+06	5.49134e+06	2.0007e+06	1.34831e+06	2.19499e+06	1.02513e+06	2.31333e+06	1.51451e+06	2.52999e+06	1.3202e+06	1.87002e+06	1.35686e+06	1.3947e+06	1.23372e+06	1.58271e+06	1.62002e+06	469063	860461	1.23327e+06	1.0313e+06	951345
1.652_161.04788	POS	1.652	161.04788	C9 H7 N O2	1,5-isoquinolinediol	0.00020088022984055	1.24733390597963	88.6045134828126	level2	mzCloud	NA	NA	NA	NA	NA	NA	NA	NA	NA	1.20654e+07	1.21012e+07	1.26873e+07	1.20371e+07	1.14924e+07	1.2668e+07	8.01879e+06	1.2288e+07	1.26496e+07	1.23295e+07	6.94792e+07	2.84758e+07	3.87188e+06	4.15003e+07	4.86484e+06	2.10313e+06	2.27513e+06	2.64956e+06	2.70263e+06	2.60453e+06	2.25514e+06	2.31414e+06	1.94549e+06	2.39996e+06	3.56695e+06	3.43262e+07	5.84449e+06	6.62111e+06	1.21128e+07	4.17308e+06
1.676_116.04736	NEG	1.676	116.04736	C5 H8 O3	Levulinic acid	2.03517621599758e-05	0.175374648284266	78.8759853631825	level2	mzCloud	NA	HMDB0000720	Organic acids and derivatives	Gamma-keto acids and derivatives	Keto acids and derivatives	NA	NA	NA	NA	9.57944e+06	9.65879e+06	9.36954e+06	1.01332e+07	9.9009e+06	9.14533e+06	1.01219e+07	9.83909e+06	9.93829e+06	9.32719e+06	8.93418e+06	6.3973e+06	8.46741e+06	7.20313e+06	1.19577e+07	9.1326e+06	9.84384e+06	1.08185e+07	1.03893e+07	1.13567e+07	1.04969e+07	1.18945e+07	9.5882e+06	1.14037e+07	1.65302e+07	9.02233e+06	6.94547e+06	1.18158e+07	8.19603e+06	8.16035e+06
1.75_138.03177	NEG	1.75	138.03177	C7 H6 O3	Salicylic acid	7.52947941009552e-05	0.545489169093805	91.6657444809197	level2	mzCloud	C00805	HMDB0001895	Benzenoids	Benzoic acids and derivatives	Benzene and substituted derivatives	NA	Amino acid metabolism	Phenylalanine metabolism	map00360 Phenylalanine metabolism; map01100 Metabolic pathways; map01110 Biosynthesis of secondary metabolites; map04075 Plant hormone signal transduction;	2.94934e+07	2.41102e+07	2.3129e+07	2.57586e+07	2.53566e+07	2.2506e+07	2.67819e+07	2.21471e+07	2.23612e+07	2.3937e+07	8.21324e+07	1.01213e+08	1.3086e+08	6.80452e+07	9.74836e+07	1.73362e+07	1.86155e+07	1.08258e+07	3.01167e+07	1.71805e+07	1.63539e+07	1.13401e+07	1.0599e+07	1.83591e+07	2.38169e+07	1.41952e+07	1.69871e+07	9.59345e+06	1.06107e+07	1.51405e+07
1.92_427.02954	NEG	1.92	427.02954	C10 H15 N5 O10 P2	Adenosine diphosphate (adp)	0.00012478778660352	0.292222929597237	89.4049150002404	level2	mzCloud	C00008	HMDB0001341	Nucleic acids	Ribonucleotides	Nucleotides [Fig]	Nucleic acids	Energy metabolism	Oxidative phosphorylation	map00190 Oxidative phosphorylation; map00195 Photosynthesis; map00230 Purine metabolism; map00908 Zeatin biosynthesis; map01100 Metabolic pathways; map01110 Biosynthesis of secondary metabolites;	6.52851e+07	6.67587e+07	6.58472e+07	6.56856e+07	6.5383e+07	6.37195e+07	6.77273e+07	6.66882e+07	6.65424e+07	6.64235e+07	1.08378e+08	5.23423e+07	1.40249e+08	9.14474e+07	1.97233e+08	2.05782e+08	1.74369e+08	1.09871e+08	9.00504e+07	1.22842e+08	9.20783e+07	1.31275e+08	9.26153e+07	5.85201e+07	1.01933e+08	4.72158e+07	8.24768e+07	5.90206e+07	3.04569e+07	2.32738e+07
1.932_134.02161	NEG	1.932	134.02161	C4 H6 O5	D-(+)-malic acid	8.68932907849285e-05	0.648353254336681	93.3624775892834	level2	mzCloud	C00497	HMDB0031518	Organic acids and derivatives	Beta hydroxy acids and derivatives	Hydroxy acids and derivatives	Organic acids	Carbohydrate metabolism	Butanoate metabolism	map00650 Butanoate metabolism; map01100 Metabolic pathways;	1.19191e+07	1.33813e+07	1.21392e+07	1.40641e+07	1.35272e+07	1.41452e+07	1.34687e+07	1.43508e+07	1.43956e+07	1.45849e+07	1.50973e+07	1.88693e+07	1.79183e+07	1.96298e+07	2.42626e+07	2.52681e+07	2.23611e+07	2.1934e+07	2.54313e+07	2.2184e+07	1.63709e+07	1.82985e+07	1.36945e+07	1.36711e+07	2.05085e+07	1.04358e+07	1.05619e+07	1.53092e+07	1.07621e+07	1.11043e+07
1.95_146.06938	POS	1.95	146.06938	C5 H10 N2 O3	L-glutamine	0.000241327924982215	1.65214857395789	73.7171309215417	level2	mzCloud	C00064	HMDB0000641	Peptides	Common amino acids [Fig]	Amino acids	Amino acids	Amino acid metabolism	Arginine biosynthesis	map00220 Arginine biosynthesis; map00230 Purine metabolism; map00240 Pyrimidine metabolism; map00250 Alanine, aspartate and glutamate metabolism; map00630 Glyoxylate and dicarboxylate metabolism; map00910 Nitrogen metabolism; map00970 Aminoacyl-tRNA biosynthesis; map01100 Metabolic pathways; map01230 Biosynthesis of amino acids; map02010 ABC transporters;	8.04244e+06	1.05417e+07	8.43188e+06	1.02989e+07	9.40179e+06	7.52096e+06	7.08385e+06	6.84953e+06	8.18013e+06	5.30419e+06	1.76314e+07	1.5909e+07	2.01355e+07	1.81121e+07	2.36088e+07	2.99363e+07	1.114e+07	2.33399e+07	2.64745e+07	2.37002e+07	8.11395e+06	4.90519e+06	5.67371e+06	4.01783e+06	5.39906e+06	1.35993e+06	1.56422e+06	1.64296e+06	1.55472e+06	1.36606e+06
1.968_165.07920	POS	1.968	165.0792	C9 H11 N O2	L-phenylalanine	0.000222832174074483	1.34985190700927	93.8411342342637	level2	mzCloud	C00079	HMDB0000159	Peptides	Common amino acids [Fig]	Amino acids	NA	Amino acid metabolism	Phenylalanine metabolism	map00360 Phenylalanine metabolism; map00400 Phenylalanine, tyrosine and tryptophan biosynthesis; map00460 Cyanoamino acid metabolism; map00940 Phenylpropanoid biosynthesis; map00960 Tropane, piperidine and pyridine alkaloid biosynthesis; map00966 Glucosinolate biosynthesis; map00970 Aminoacyl-tRNA biosynthesis; map00998 Biosynthesis of various secondary metabolites - part 2; map01100 Metabolic pa…	5.46958e+08	5.44532e+08	5.35819e+08	5.48513e+08	5.37153e+08	5.48367e+08	5.2994e+08	5.3965e+08	5.18453e+08	5.15702e+08	8.2371e+08	8.30966e+08	1.07736e+09	9.3482e+08	1.17203e+09	1.17387e+09	1.06555e+09	1.22468e+09	1.16804e+09	1.19351e+09	7.43682e+08	6.80856e+08	6.44319e+08	5.39838e+08	7.56093e+08	2.98291e+08	3.98286e+08	3.40564e+08	3.15316e+08	3.25958e+08
1.983_170.02162	NEG	1.983	170.02162	C7 H6 O5	Gallic acid	9.67117187826716e-05	0.568820446810631	78.1523819604256	level2	PMDB	C01424	HMDB0005807	Benzenoids	Benzoic acids and derivatives	Benzene and substituted derivatives	Benzene and derivatives	Xenobiotics biodegradation and metabolism	Aminobenzoate degradation	NA	1.07122e+06	1.02302e+06	1.14584e+06	1.20257e+06	1.26397e+06	1.24118e+06	1.32667e+06	1.27409e+06	1.40617e+06	1.42102e+06	298359	1.00522e+06	1.14994e+06	998009	1.08179e+06	375635	161805	419993	621072	330194	133840	334029	1.11843e+06	809984	1.05231e+06	1.26235e+07	3.56196e+06	334484	1.86262e+06	351536
10.012_330.07384	NEG	10.012	330.07384	C17 H14 O7	Jaceosidin	-0.000117152109396557	-0.354926853411632	82.9466153317662	level2	PMDB	NA	NA	NA	NA	NA	Flavonoids	NA	NA	NA	1.37215e+06	1.09719e+06	1.32527e+06	1.32181e+06	1.34055e+06	1.13668e+06	1.23238e+06	1.21431e+06	1.26408e+06	1.28589e+06	4.03252e+07	1.00711e+06	1.52533e+06	1.69396e+06	1.59028e+06	30696.9	262739	68766.3	1.28067e+06	67693.3	451267	45696.9	198278	351867	307205	809275	272452	142765	303209	92667.7
10.014_264.13368	POS	10.014	264.13368	C14 H18 N4	2-[(3s)-1-cyclobutyl-3-pyrrolidinyl]-1h-imidazo[4,5-b]pyridine	21.9805335252574	90771.2075350187	72.9532376434701	level2	mzCloud	NA	NA	NA	NA	NA	NA	NA	NA	NA	1.02014e+06	1.03039e+06	1.01386e+06	1.01206e+06	1.01836e+06	932409	1.04218e+06	1.01926e+06	1.02844e+06	995434	647494	301900	904927	753945	566890	7.36218e+06	4.51588e+06	1.62622e+06	2.76236e+06	4.92506e+06	1.11915e+06	921597	577537	269514	678483	850146	799040	585970	250412	363862
10.099_406.10278	POS	10.099	406.10278	C21 H20 O7	5-[(benzoyloxy)methyl]-4,5,6-trihydroxy-2-cyclohexen-1-yl benzoate	21.9818740950568	57226.4459536424	71.7096604731287	level2	mzCloud	NA	HMDB0029541	Benzenoids	Benzoic acids and derivatives	Benzene and substituted derivatives	Benzene and derivatives	NA	NA	NA	2.07621e+07	2.03133e+07	2.06275e+07	1.99016e+07	1.98108e+07	2.06231e+07	2.11643e+07	2.02977e+07	2.05171e+07	2.11114e+07	4.46628e+06	7.63903e+06	5.09613e+06	4.3617e+06	9.97855e+06	1.24355e+07	1.56286e+07	2.03514e+07	3.17111e+07	1.96188e+07	2.87859e+07	3.03019e+07	3.94168e+07	5.00368e+06	4.1071e+06	1.57554e+06	3.84297e+07	3.26695e+06	1.54828e+06	2.97119e+07
10.101_298.08400	NEG	10.101	298.084	C17 H14 O5	Coumafuryl	-0.000125739128748137	-0.421824306662887	74.7968812083353	level2	mzCloud	C18599	NA	NA	NA	NA	NA	NA	NA	NA	380284	387531	384297	394689	369673	391145	418401	422705	428558	416989	9910.25	6945.1	7850.93	6846.76	9135.72	6298.45	8538.34	9834.32	16119.2	9811.5	13229.9	13788.9	17331.2	152121	16012.5	243440	725456	70142.9	1.96285e+06	145463
10.157_422.22803	POS	10.157	422.22803	C22 H32 N4 O3	(2s,5as,8ar)-6-benzyl-1-methyl-2-[3-(4-morpholinyl)-3-oxopropyl]octahydropyrrolo[3,2-e][1,4]diazepin-5(2h)-one	21.9805867401016	54917.494762235	80.8594336568644	level2	mzCloud	NA	NA	NA	NA	NA	NA	NA	NA	NA	1.29569e+07	1.29526e+07	1.25261e+07	1.53882e+07	6.58386e+06	7.9794e+06	7.07915e+06	1.59668e+07	1.27564e+07	1.53821e+07	1.39094e+07	1.87535e+07	3.92719e+06	1.31281e+07	3.85611e+06	1.30596e+07	9.67646e+06	1.05035e+07	1.23737e+07	1.47017e+07	6.6082e+06	1.02165e+07	1.94525e+07	2.05754e+07	1.61627e+07	6.91371e+06	2.20814e+07	1.64613e+07	2.45193e+07	2.59387e+07
10.409_248.14119	POS	10.409	248.14119	C15 H20 O3	(3ar,8r,8ar,9ar)-8-hydroxy-8a-methyl-3,5-bis(methylene)decahydronaphtho[2,3-b]furan-2(3h)-one	-5.89325397015728e-05	-0.237495946383878	90.6978406761934	level2	mzCloud	NA	NA	NA	NA	NA	NA	NA	NA	NA	5.89481e+07	5.75322e+07	5.65848e+07	5.73198e+07	5.73044e+07	5.88138e+07	5.63374e+07	5.848e+07	5.77608e+07	5.74114e+07	7.1918e+06	1.15923e+06	2.0577e+06	3.24153e+06	1.02825e+07	5.57142e+07	5.10154e+07	6.00267e+07	4.35692e+07	5.61305e+07	6.3922e+07	7.18668e+07	5.92168e+07	5.67745e+07	6.98839e+07	1.48916e+08	1.13739e+08	1.68644e+08	1.05092e+08	8.91123e+07
10.416_300.09974	NEG	10.416	300.09974	C17 H16 O5	4',7-di-o-methylnaringenin	-3.4963039070135e-05	-0.116504716630401	61.0908577054215	level2	PMDB	NA	NA	NA	NA	NA	Flavonoids	NA	NA	NA	567421	622321	514316	607019	548430	493196	547695	554774	514633	456771	41603.3	27771.7	26768	27647.9	25614.2	55643.6	53863.4	46588.7	43734.1	84881.1	47107.2	49533.8	68026.9	67609.7	49297.8	3.18799e+06	913362	164284	4.82699e+06	137258
10.473_352.22233	POS	10.473	352.22233	C20 H34 O6	6-ketoprostaglandin f1α	-18.0132047376543	-48653.3648141941	68.5388470323474	level2	mzCloud	C05961	HMDB0002886	FA Fatty acyls	FA0301 Prostaglandins	FA03 Eicosanoids	Fatty acyls[FA]	Lipid metabolism	Arachidonic acid metabolism	map00590 Arachidonic acid metabolism; map01100 Metabolic pathways;	2.36412e+08	2.30665e+08	2.38166e+08	2.28928e+08	2.30698e+08	2.25533e+08	2.21167e+08	2.26346e+08	2.21952e+08	2.32429e+08	1.37311e+08	1.12828e+08	7.72586e+07	1.08195e+08	6.78795e+07	2.30979e+08	2.13476e+08	1.60019e+08	1.75691e+08	2.50653e+08	2.37653e+08	2.21232e+08	2.61155e+08	3.23158e+08	1.0203e+08	3.25228e+08	3.07762e+08	3.35634e+08	4.49991e+08	3.50379e+08
10.487_270.05290	POS	10.487	270.0529	C15 H10 O5	Galangin	7.60313731689166e-05	0.281542596888364	70.2910992054193	level2	PMDB	C10044	HMDB0029521	PK Polyketides	PK1211 Flavones and Flavonols	PK12 Flavonoids	Polyketides[PK]	Biosynthesis of other secondary metabolites	Flavonoid biosynthesis	map00941 Flavonoid biosynthesis;	3.31561e+07	3.26573e+07	3.24283e+07	3.23087e+07	3.16791e+07	3.12825e+07	3.20491e+07	3.05317e+07	3.16588e+07	3.22389e+07	5.10177e+06	2.37786e+06	3.93367e+06	3.83518e+06	1.91457e+06	3.8759e+06	1.21791e+06	615597	775013	933492	1.21905e+06	1.21184e+06	5.82967e+06	5.32225e+06	4.26432e+06	2.03365e+08	1.75464e+08	990292	8.6621e+07	2.1276e+06
10.55_330.24045	NEG	10.55	330.24045	C18 H34 O5	(15z)-9,12,13-trihydroxy-15-octadecenoic acid	-0.000173640986758983	-0.525801412766435	89.5742164249597	level2	mzCloud	NA	NA	NA	NA	NA	NA	NA	NA	NA	4.56654e+08	4.75799e+08	4.36766e+08	4.48756e+08	4.67035e+08	4.78157e+08	3.97331e+08	4.19427e+08	3.9392e+08	3.8926e+08	6.85307e+07	8.45305e+07	6.09649e+07	5.02196e+07	4.4417e+07	3.03636e+08	2.59742e+08	2.73091e+08	2.17795e+08	3.65243e+08	5.09653e+08	4.55109e+08	4.53771e+08	8.13614e+08	1.33794e+08	8.34352e+08	7.24652e+08	7.60869e+08	1.2703e+09	8.36279e+08
10.68_348.19117	POS	10.68	348.19117	C18 H30 O5	2,3-dinor-11β-prostaglandin f2α	21.9818449205915	67385.7038971478	80.2285838366587	level2	mzCloud	NA	NA	NA	NA	NA	NA	NA	NA	NA	4.1411e+06	5.64144e+06	4.03714e+06	3.99801e+06	3.40353e+06	4.2351e+06	4.24759e+06	4.46552e+06	4.18731e+06	4.20627e+06	3.19488e+06	6.2366e+06	2.70621e+06	3.43275e+06	1.88608e+06	3.95997e+06	4.03186e+06	6.44272e+06	3.7946e+06	5.77441e+06	7.06197e+06	5.33422e+06	5.29153e+06	5.59136e+06	6.7523e+06	1.04585e+07	6.08826e+06	8.69524e+06	9.9425e+06	8.78465e+06
10.717_166.06322	POS	10.717	166.06322	C9 H10 O3	O-veratraldehyde	0.000224875468745722	1.35415761930865	72.6346460196903	level2	PMDB	NA	NA	NA	NA	NA	Phenols and derivatives	NA	NA	NA	326887	485178	456748	480131	391427	342783	487962	426712	393733	354307	725548	512596	460330	1.30916e+06	452838	176812	248367	60027.3	542532	178422	80837.8	192841	53398.8	117489	805056	820833	1.07182e+06	252634	3.55996e+06	295489
10.755_350.20681	POS	10.755	350.20681	C20 H30 O5	Andrographolide	-0.00250942354153949	-7.16549608771608	79.8495883997871	level2	mzCloud	C20214	NA	Terpenoids	Labdanes	Diterpenoids (C20)	NA	NA	NA	NA	1.15544e+06	1.13179e+06	1.06407e+06	972609	1.03121e+06	1.04053e+06	1.03515e+06	1.23865e+06	1.15904e+06	1.14313e+06	4.07659e+06	3.97823e+06	1.20412e+06	2.37868e+06	1.20891e+06	2.25001e+06	1.91487e+06	1.98829e+06	2.23852e+06	2.85349e+06	2.51317e+06	2.22524e+06	2.29369e+06	3.36604e+06	2.93133e+06	1.57109e+06	3.16264e+06	3.38353e+06	2.55024e+06	1.96909e+06
10.757_284.06841	POS	10.757	284.06841	C16 H12 O5	Prunetin	-6.63962499629633e-05	-0.233733258666897	81.2960722350508	level2	PMDB	C10521	HMDB0034127	Flavonoids	Isoflavones	Isoflavonoids	Flavonoids	Biosynthesis of other secondary metabolites	Isoflavonoid biosynthesis	NA	184754	184047	163881	183224	169093	163041	151411	167440	160189	177709	17141.8	19924.2	20400.8	18205.7	19250.4	15985	15434.8	16818.1	15308.7	16208.4	14767.8	14689.2	14389.7	14204.5	18627.5	637453	431022	45601.8	2.98323e+06	344494
10.759_256.07356	POS	10.759	256.07356	C15 H12 O4	Liquiritigenin	5.6744531775621e-06	0.022159465448287	62.9066540648139	level2	PMDB	C09762	HMDB0029519	Flavonoids	Flavanones	Flavonoids	Flavonoids	Biosynthesis of other secondary metabolites	Flavonoid biosynthesis	map00941 Flavonoid biosynthesis; map01110 Biosynthesis of secondary metabolites;	153944	171496	157719	151965	153488	175496	180116	151220	168375	188188	33902.7	19128.2	19585.8	19792.4	18481.3	15346.4	14818.1	16146.2	14697.1	15560.9	14177.8	14102.3	13814.8	15519.9	17883.3	626284	396996	45095.6	2.93606e+06	312468
10.812_191.13123	POS	10.812	191.13123	C12 H17 N O	Deet	0.00022050055491718	1.15366182652435	92.0520516605468	level2	mzCloud	C10935	NA	NA	NA	NA	NA	NA	NA	NA	9.6172e+06	9.67233e+06	9.20171e+06	9.4742e+06	9.25798e+06	9.61408e+06	9.60706e+06	9.54157e+06	9.40772e+06	9.65334e+06	4.46637e+06	5.20171e+06	8.43433e+06	8.28553e+06	4.79652e+06	4.60157e+06	4.6617e+06	1.08998e+07	9.66755e+06	1.26693e+07	2.36986e+07	2.52148e+07	2.10267e+07	9.04431e+06	1.10125e+07	6.94666e+06	7.07668e+06	7.60995e+06	6.27328e+06	5.1096e+06
10.821_348.19106	POS	10.821	348.19106	C18 H30 O5	2,3-dinor-8-epi-prostaglandin f2α	21.981736621986	67385.3719060075	83.4306455558019	level2	mzCloud	C14794	NA	FA Fatty acyls	FA0301 Prostaglandins	FA03 Eicosanoids	Fatty acyls[FA]	Lipid metabolism	Arachidonic acid metabolism	map00590 Arachidonic acid metabolism;	5.902e+06	5.67352e+06	5.85457e+06	5.98047e+06	6.39544e+06	5.84317e+06	6.25532e+06	6.38027e+06	6.03395e+06	6.04094e+06	1.44524e+07	1.59734e+07	7.19013e+06	1.01152e+07	7.62508e+06	7.57905e+06	8.44647e+06	2.00796e+07	8.66302e+06	9.37566e+06	1.11511e+07	8.17885e+06	9.29869e+06	4.2681e+06	1.15383e+07	5.78089e+06	4.23017e+06	6.75541e+06	4.53469e+06	4.80402e+06
11.137_229.08863	POS	11.137	229.08863	C9 H15 N3 O2 S	L-ergothioneine	0.000132677865195774	0.579155508593997	92.1239929079942	level2	mzCloud	C05570	HMDB0003045	Organic acids and derivatives	Amino acids, peptides, and analogues	Carboxylic acids and derivatives	Amino acids, peptides, and analogues	Amino acid metabolism	Histidine metabolism	map00340 Histidine metabolism; map01100 Metabolic pathways;	4.89212e+06	4.83256e+06	5.09822e+06	4.72684e+06	4.75837e+06	4.63322e+06	4.79328e+06	4.52985e+06	4.84772e+06	4.42702e+06	144353	97895.5	108467	213729	224965	2.91221e+06	1.78238e+06	1.30915e+06	745690	2.30333e+06	3.52625e+06	2.62973e+06	7.41446e+06	1.09803e+07	1.40876e+06	4.85846e+06	6.9452e+06	4.43601e+06	1.12391e+07	8.90037e+06
11.48_286.21431	NEG	11.48	286.21431	C16 H30 O4	Hexadecanedioic acid	-0.000101572660128113	-0.354883111309297	69.9548731526045	level2	mzCloud	C19615	HMDB0000672	Lipids and lipid-like molecules	Fatty acids and conjugates	Fatty Acyls	NA	Lipid metabolism	Cutin, suberine and wax biosynthesis	map00073 Cutin, suberine and wax biosynthesis; map01100 Metabolic pathways;	517160	502704	458028	522289	493398	513400	508579	479454	470151	508070	5.6609e+06	3.34175e+06	785013	2.50329e+06	841912	305976	388595	446353	406563	398170	140720	184618	118552	216490	209621	135282	384045	116282	118322	82684.2
11.692_288.17247	POS	11.692	288.17247	C18 H24 O3	Estriol	-7.27325487446251e-05	-0.25239236040361	81.8710792426635	level2	mzCloud	C05141	HMDB0000153	Steroids	Estrane derivatives [Fig]	18-Carbon atoms	NA	Lipid metabolism	Steroid hormone biosynthesis	map01100 Metabolic pathways;	1.28367e+06	1.28003e+06	1.20035e+06	856448	872410	1.18023e+06	1.29957e+06	1.05287e+06	747319	960156	1.67526e+06	2.25668e+06	878614	2.2858e+06	1.15835e+06	1.31606e+06	1.41016e+06	2.94537e+06	1.6343e+06	1.9579e+06	1.67961e+06	1.24188e+06	1.50258e+06	1.10465e+06	1.89262e+06	905646	1.04892e+06	1.18872e+06	927317	1.34406e+06
11.829_364.22237	POS	11.829	364.22237	C21 H32 O5	20 β-dihydrocortisol	-0.00260345325006028	-7.14792624040747	72.2813048527645	level2	mzCloud	NA	NA	NA	NA	NA	NA	NA	NA	NA	4.12941e+07	4.00247e+07	3.26559e+07	4.04085e+07	3.9432e+07	2.76787e+07	4.09602e+07	2.74416e+07	4.00174e+07	3.99205e+07	1.29399e+08	1.86566e+08	7.66265e+07	1.3113e+08	7.85986e+07	3.52067e+07	4.29296e+07	4.17684e+07	6.10461e+07	5.01981e+07	5.04748e+07	3.39231e+07	2.31732e+07	1.46961e+07	1.02027e+07	2.11546e+07	1.98133e+07	2.35529e+07	1.62485e+07	1.67934e+07
11.917_154.13593	POS	11.917	154.13593	C10 H18 O	Linalool	0.00016459601837937	1.0678638940798	82.4786174072883	level2	PMDB	C03985	HMDB0036100	Terpenoids	Linear monoterpenes	Monoterpenoids (C10)	Terpenoids	NA	NA	NA	1.44758e+06	1.45614e+06	1.48214e+06	1.44481e+06	1.52872e+06	2.00412e+06	2.29705e+06	2.52805e+06	2.423e+06	2.58072e+06	1.39649e+06	1.8602e+06	1.0325e+06	1.60748e+06	1.13854e+06	1.926e+06	2.03245e+06	1.14442e+06	2.56865e+06	2.07811e+06	1.81841e+06	1.62729e+06	2.10212e+06	2.7396e+06	893980	3.18154e+06	2.88836e+06	2.87068e+06	4.33632e+06	2.99183e+06
12.029_234.16220	POS	12.029	234.1622	C15 H24 O3	Ageratriol	-18.0103469950537	-71420.7290921739	88.9337885574826	level2	mzCloud	NA	NA	NA	NA	NA	NA	NA	NA	NA	1.0457e+07	9.98535e+06	9.74873e+06	9.79724e+06	9.37007e+06	9.73024e+06	1.00343e+07	9.80927e+06	1.06743e+07	1.05482e+07	1.50456e+07	1.88527e+07	6.58506e+06	1.08899e+07	6.17125e+06	1.00797e+07	1.0171e+07	1.44517e+07	9.86538e+06	1.32046e+07	1.28166e+07	9.8541e+06	9.64306e+06	9.36079e+06	1.26404e+07	1.60317e+07	1.2331e+07	1.81696e+07	1.61081e+07	1.1196e+07
12.03_333.23031	POS	12.03	333.23031	C20 H31 N O3	Stearidonoyl glycine	-8.13089636721998e-05	-0.244002243398044	78.5888743152742	level2	mzCloud	NA	NA	NA	NA	NA	NA	NA	NA	NA	6.43173e+06	6.21163e+06	6.21521e+06	6.26315e+06	6.29651e+06	6.07225e+06	6.13825e+06	6.36611e+06	6.18889e+06	6.15373e+06	9.27409e+06	1.17187e+07	3.49686e+06	6.10977e+06	3.07358e+06	5.81801e+06	6.29987e+06	8.65287e+06	6.06146e+06	7.52366e+06	7.96272e+06	5.3582e+06	6.05019e+06	5.62466e+06	7.67627e+06	1.08282e+07	8.17857e+06	1.2264e+07	1.05068e+07	6.65024e+06
12.045_486.33507	POS	12.045	486.33507	C30 H46 O5	Quillaic acid	0.000545181406323536	1.12100083171878	79.5237646701595	level2	PMDB	C08972	NA	Terpenoids	Oleananes	Triterpenoids (C30)	Terpenoids	NA	NA	NA	425634	424957	434042	417351	400046	453619	398094	414563	408319	404566	785991	745174	874415	844078	965867	26543.3	622908	35819.5	929399	30133.2	28422.1	22759.9	468915	623657	771073	3.18631e+06	606245	35964.1	1.04977e+06	23646.6
12.127_154.13600	POS	12.127	154.136	C10 H18 O	(-)-citronellal	0.000238259296878596	1.54577554834329	60.6368857454011	level2	PMDB	C11384	HMDB0035842	Terpenoids	Linear monoterpenes	Monoterpenoids (C10)	Terpenoids	Metabolism of terpenoids and polyketides	Geraniol degradation	NA	708132	618836	625533	631059	676002	798554	955396	1.01583e+06	1.02491e+06	1.01223e+06	728060	939064	632043	895969	523167	868224	936291	558678	1.2748e+06	915286	822493	790409	938243	1.2465e+06	511779	1.24681e+06	1.14531e+06	1.11187e+06	1.85538e+06	1.25144e+06
12.137_384.25122	POS	12.137	384.25122	C20 H34 N4 O2	2-{(3r,4s)-3-[(5-butyl-1,2-oxazol-3-yl)methyl]-4-piperidinyl}-1-(4-methyl-1-piperazinyl)ethanone	21.9830417879265	60681.6806513896	60.3510693717061	level2	mzCloud	NA	NA	NA	NA	NA	NA	NA	NA	NA	6.3585e+06	6.85609e+06	6.41458e+06	6.60907e+06	7.25353e+06	7.77533e+06	8.23986e+06	7.87213e+06	7.2603e+06	7.33863e+06	5.1615e+06	6.21577e+06	3.02293e+06	5.23071e+06	2.68689e+06	7.01605e+06	6.32201e+06	9.07554e+06	6.43848e+06	9.32842e+06	8.86628e+06	6.79895e+06	8.45424e+06	9.43761e+06	1.03569e+07	8.87406e+06	1.02979e+07	1.33153e+07	1.02747e+07	1.15883e+07
12.199_308.19878	NEG	12.199	308.19878	C18 H30 O5	2,3-dinor prostaglandin e1	-18.0105391363741	-55211.601285332	78.7482835512934	level2	mzCloud	NA	NA	NA	NA	NA	NA	NA	NA	NA	4.77723e+06	4.56868e+06	4.51699e+06	4.33674e+06	4.69843e+06	4.34235e+06	4.31364e+06	4.55772e+06	4.56252e+06	4.42748e+06	4.65061e+06	5.65732e+06	2.92991e+06	3.7162e+06	2.14263e+06	7.03606e+06	5.34083e+06	1.07567e+07	5.76406e+06	8.90317e+06	6.05834e+06	4.75974e+06	5.85544e+06	5.97694e+06	5.86504e+06	5.16759e+06	6.37893e+06	6.92118e+06	6.70164e+06	7.32576e+06
12.273_178.09961	POS	12.273	178.09961	C11 H14 O2	Butyl benzoate	0.000232659814685121	1.30634825952014	63.6437692350932	level2	mzCloud	NA	NA	NA	NA	NA	NA	NA	NA	NA	8.11545e+06	8.09415e+06	8.23682e+06	8.51493e+06	8.63539e+06	1.09061e+07	1.25884e+07	1.35994e+07	1.42023e+07	1.44759e+07	5.97413e+06	8.93022e+06	9.09735e+06	7.39446e+06	1.06099e+07	6.26747e+06	5.84413e+06	5.69799e+06	5.89673e+06	5.51102e+06	5.81584e+06	6.1233e+06	5.14679e+06	5.69015e+06	6.60364e+06	4.46433e+06	4.4808e+06	5.21829e+06	4.5303e+06	5.69535e+06
12.327_406.23307	POS	12.327	406.23307	C22 H32 N4 O2	N-({(1s,4s,6s)-6-isopropyl-3-methyl-4-[2-oxo-2-(1-pyrrolidinyl)ethyl]-2-cyclohexen-1-yl}methyl)-2-pyrazinecarboxamide	21.9805486741573	57203.3940444334	82.4108740717131	level2	mzCloud	NA	NA	NA	NA	NA	NA	NA	NA	NA	2.05003e+06	1.50512e+06	1.45865e+06	1.90908e+06	1.36059e+06	1.69045e+06	2.3286e+06	1.88704e+06	2.31795e+06	2.37574e+06	1.05934e+06	1.29561e+06	959484	924280	645000	2.29323e+06	1.77683e+06	2.01725e+06	1.49157e+06	2.43034e+06	2.7487e+06	2.33002e+06	2.47168e+06	2.48796e+06	2.72115e+06	2.67026e+06	4.33472e+06	3.87191e+06	2.62584e+06	4.27774e+06
12.426_292.20378	POS	12.426	292.20378	C18 H28 O3	9s,13r-12-oxophytodienoic acid	-6.60784515389423e-05	-0.22613820017255	92.26153046968	level2	mzCloud	NA	NA	NA	NA	NA	NA	NA	NA	NA	6.00485e+06	5.39107e+06	5.45868e+06	5.53884e+06	5.99016e+06	5.72582e+06	5.67332e+06	5.68607e+06	5.18431e+06	5.32387e+06	5.1046e+06	5.77231e+06	4.39354e+06	4.63466e+06	3.39997e+06	7.63011e+06	5.90749e+06	5.76654e+06	6.46505e+06	7.56789e+06	8.48634e+06	7.48448e+06	7.08584e+06	9.20205e+06	3.82643e+06	6.16799e+06	9.27593e+06	1.00513e+07	1.7298e+07	1.48375e+07
12.435_176.12035	POS	12.435	176.12035	C12 H18 O2	Sedanolide	-18.0103333164919	-92774.2762397792	87.9828601293398	level2	mzCloud	C17002	HMDB0034450	Organoheterocyclic compounds	NA	Isobenzofurans	Organoheterocyclic compounds	NA	NA	NA	3.25659e+06	3.25984e+06	3.27876e+06	4.63711e+06	3.50325e+06	3.10458e+06	3.65467e+06	3.56916e+06	3.17269e+06	3.27324e+06	5.44987e+06	6.48161e+06	4.64478e+06	5.23343e+06	4.28746e+06	4.43947e+06	7.76312e+06	5.78777e+06	5.99146e+06	7.72766e+06	5.89482e+06	4.36239e+06	5.60231e+06	3.63369e+06	2.13814e+06	5.64055e+06	4.17147e+06	3.59059e+06	5.17277e+06	4.406e+06
12.488_186.12586	POS	12.488	186.12586	C10 H18 O3	10-hda	0.000268410117229223	1.44209139011633	66.8208792534778	level2	mzCloud	NA	NA	NA	NA	NA	NA	NA	NA	NA	2.45445e+06	2.63795e+06	2.43861e+06	2.57884e+06	2.42824e+06	2.18604e+06	2.26674e+06	2.43818e+06	2.19771e+06	2.36412e+06	2.43408e+06	2.76169e+06	2.14308e+06	2.60213e+06	1.8e+06	3.00295e+06	3.80004e+06	2.92612e+06	3.69453e+06	4.07036e+06	5.11005e+06	3.6672e+06	4.25567e+06	3.22307e+06	1.36588e+06	4.10705e+06	3.89352e+06	3.48112e+06	5.12034e+06	3.73674e+06
12.597_332.19632	POS	12.597	332.19632	C20 H30 O5	Prostaglandin k2	-18.0130048420008	-51434.9664720941	72.2318968993114	level2	mzCloud	NA	NA	NA	NA	NA	NA	NA	NA	NA	1.77576e+07	1.85176e+07	1.82228e+07	1.65975e+07	1.58576e+07	1.60146e+07	1.81665e+07	1.62276e+07	1.84139e+07	1.79958e+07	2.51104e+06	2.10818e+07	1.03328e+07	1.54469e+07	7.78217e+06	1.9383e+07	1.92915e+07	3.98141e+07	1.67826e+07	2.41074e+07	2.43057e+07	2.09529e+07	2.27669e+07	1.5085e+07	3.9439e+07	2.97423e+07	2.07974e+07	3.7369e+07	2.73383e+07	2.64783e+07
12.862_294.21942	NEG	12.862	294.21942	C18 H30 O3	13(s)-hotre	-7.77235048303737e-05	-0.264168439535723	88.0041355687337	level2	mzCloud	C16316	NA	FA Fatty acyls	FA0200 Other Octadecanoids	FA02 Octadecanoids	Fatty acyls[FA]	Lipid metabolism	alpha-Linolenic acid metabolism	map00592 alpha-Linolenic acid metabolism;	4.21628e+07	4.03412e+07	4.00967e+07	3.92708e+07	2.25021e+07	3.66819e+07	3.72751e+07	3.68134e+07	3.6603e+07	3.74752e+07	1.20967e+07	1.14171e+07	7.50403e+06	8.73625e+06	7.69997e+06	1.95154e+07	3.13795e+07	2.73201e+07	2.13772e+07	3.72262e+07	4.60417e+07	4.47421e+07	4.75162e+07	6.46556e+07	1.40893e+07	5.46409e+07	6.49356e+07	6.63319e+07	8.46719e+07	6.59688e+07
12.865_316.20113	NEG	12.865	316.20113	C20 H30 O4	13,14-dihydro-15-keto prostaglandin j2	-18.0132776481368	-53897.369887902	66.393513899741	level2	mzCloud	NA	NA	NA	NA	NA	NA	NA	NA	NA	1.48318e+06	1.43064e+06	1.42464e+06	1.31577e+06	1.41152e+06	1.25807e+06	1.27483e+06	1.34285e+06	1.31097e+06	1.34468e+06	433039	389884	269207	324783	266676	1.22392e+06	1.04596e+06	957886	756622	906699	1.61472e+06	1.63373e+06	1.2163e+06	2.04007e+06	571210	1.76041e+06	2.00993e+06	2.29952e+06	2.40549e+06	2.14543e+06
12.885_150.10476	POS	12.885	150.10476	C10 H14 O	2-adamantanone	0.000292757309267699	1.9503571011608	82.9265583728416	level2	PMDB	NA	NA	NA	NA	NA	Others	NA	NA	NA	5.94946e+06	6.01183e+06	5.99706e+06	5.93217e+06	5.98828e+06	6.06994e+06	6.31717e+06	5.90652e+06	6.13693e+06	6.17695e+06	2.71648e+06	2.33164e+06	1.81174e+06	2.63402e+06	1.98593e+06	6.21737e+06	5.86841e+06	5.07513e+06	4.42882e+06	6.7544e+06	8.2213e+06	7.72779e+06	8.79413e+06	1.0278e+07	3.05064e+06	9.02391e+06	1.07016e+07	1.04304e+07	1.41141e+07	1.0859e+07
12.899_334.21202	NEG	12.899	334.21202	C20 H32 O5	15(r)-lipoxin a4	-18.0129512175274	-51140.4714034164	74.0088274330604	level2	mzCloud	NA	NA	NA	NA	NA	NA	NA	NA	NA	1.48318e+06	1.43064e+06	1.42464e+06	1.31577e+06	1.41152e+06	1.25807e+06	1.27483e+06	1.34285e+06	1.31097e+06	1.34468e+06	433039	389884	269207	324783	266676	1.22392e+06	1.04596e+06	957886	756622	906699	1.61472e+06	1.63373e+06	1.2163e+06	2.04007e+06	571210	1.76041e+06	2.00993e+06	2.29952e+06	2.40549e+06	2.14543e+06
12.905_560.26567	POS	12.905	560.26567	C31 H42 N2 O5	N-[(1s,2s,8s,8as)-8-hydroxy-7-{(2s)-1-[(4-methoxybenzyl)amino]-1-oxo-2-propanyl}-1,4a-dimethyldecahydro-2-naphthalenyl]-4-methoxybenzamide	37.9562960817507	72670.1416483879	61.0145710616344	level2	mzCloud	NA	NA	NA	NA	NA	NA	NA	NA	NA	516170	577528	598260	501712	538377	478387	397665	476877	439475	384920	2.25289e+06	1.37048e+06	2.07517e+06	1.41921e+06	2.20898e+06	1.37963e+06	1.02276e+06	2.15395e+06	948521	995505	270021	126254	249806	148705	248006	47855.4	196742	58424.5	78354.2	66983.5
12.906_362.20691	POS	12.906	362.20691	C21 H30 O5	Cortisol	-0.00241528857355888	-6.66821203382458	65.1895819796577	level2	mzCloud	C00735	HMDB0000063	Steroids	Pregnane derivatives [Fig]	21-Carbon atoms	Sterol lipids[ST]	Lipid metabolism	Steroid hormone biosynthesis	map01100 Metabolic pathways;	5.76127e+06	5.65278e+06	5.57599e+06	5.88072e+06	5.72541e+06	6.0495e+06	5.96917e+06	6.38911e+06	6.69941e+06	6.30725e+06	2.01251e+07	2.76558e+07	1.32854e+07	1.77457e+07	1.24844e+07	1.52358e+07	3.43583e+06	1.75827e+07	6.03638e+06	1.77708e+07	1.16606e+07	5.66356e+06	6.65441e+06	1.72414e+06	6.05646e+06	3.85649e+06	7.59505e+06	6.50455e+06	2.62367e+06	2.1245e+06
12.928_334.21202	POS	12.928	334.21202	C20 H32 O5	15-keto prostaglandin e1	-18.0129538499668	-51140.4788771608	73.2830322765064	level2	mzCloud	C04654	HMDB0001320	Lipids and lipid-like molecules	Eicosanoids	Fatty Acyls	Fatty acyls[FA]	NA	NA	NA	7.40656e+07	7.33032e+07	7.37978e+07	7.25288e+07	7.29247e+07	7.2544e+07	7.18649e+07	7.35628e+07	7.27695e+07	7.12081e+07	2.46737e+07	2.24184e+07	1.52386e+07	1.92021e+07	1.39805e+07	8.03066e+07	6.76105e+07	5.51208e+07	5.63153e+07	8.86802e+07	9.5076e+07	8.27784e+07	1.00834e+08	1.36563e+08	2.54381e+07	1.1502e+08	1.35075e+08	1.28435e+08	1.80458e+08	1.36715e+08
12.93_364.22261	POS	12.93	364.22261	C22 H30 N4 O2	N-{[(2r,4s,5r)-5-(3-cyclopentyl-1-methyl-1h-pyrazol-5-yl)-1-azabicyclo[2.2.2]oct-2-yl]methyl}-2-furamide	-18.0142673503603	-47128.5437659868	72.9354427137759	level2	mzCloud	NA	NA	NA	NA	NA	NA	NA	NA	NA	3.41495e+07	3.32929e+07	3.45773e+07	3.30661e+07	3.49877e+07	3.67083e+07	3.87172e+07	4.10951e+07	4.02344e+07	3.92585e+07	3.52832e+07	3.99733e+07	1.56643e+07	3.05021e+07	1.33174e+07	6.0276e+07	7.50372e+07	6.90421e+07	7.00985e+07	1.07874e+08	6.65262e+07	6.03559e+07	9.67163e+07	6.30935e+07	5.46979e+06	4.20531e+07	5.62762e+07	2.56443e+07	7.56857e+07	5.64452e+07
12.943_386.20427	POS	12.943	386.20427	C22 H30 N2 O2 S	Sufentanil	0.00147231135275661	3.81227520077841	62.9299317462666	level2	mzCloud	C08022	HMDB0014846	Benzenoids	Anilides	Benzene and substituted derivatives	Benzene and derivatives	NA	NA	NA	968267	880570	1.02317e+06	926983	932525	1.04272e+06	1.1032e+06	1.13346e+06	1.27748e+06	1.28808e+06	1.11976e+06	1.32014e+06	606097	1.08394e+06	446116	1.40155e+06	1.98899e+06	1.76663e+06	1.74043e+06	1.13234e+06	1.44295e+06	1.567e+06	1.83687e+06	1.3469e+06	166084	1.00665e+06	999649	552372	1.34438e+06	1.17029e+06
12.949_458.24939	POS	12.949	458.24939	C28 H31 F N4 O	Astemizole	0.00119722883965778	2.61262099051285	69.4110719850314	level2	mzCloud	C06832	HMDB0014775	Organoheterocyclic compounds	NA	Benzimidazoles	Imidazole and derivatives	NA	NA	NA	464301	422140	468167	445418	471945	454403	424883	495450	445066	418663	1.78773e+06	2.23792e+06	3.36571e+06	2.41847e+06	3.0425e+06	531345	766028	862318	821614	611682	123189	189912	140118	90864.3	129218	87053.6	71255.7	131079	92313.4	78062.9
13.007_284.06834	NEG	13.007	284.06834	C16 H12 O5	Glycitein	-0.000131192426863436	-0.461833815096575	89.0744553806537	level2	mzCloud	C14536	HMDB0005781	Flavonoids	Isoflavones	Isoflavonoids	NA	Biosynthesis of other secondary metabolites	Isoflavonoid biosynthesis	map01110 Biosynthesis of secondary metabolites;	389660	374120	385108	398002	392818	403741	452562	439179	469225	454648	7351.38	7973.28	10016.3	29538.1	23572.2	7594.18	10399.9	7166.44	12044.7	8123.42	12048	25691.3	29846.4	55777.5	27041.1	1.66327e+06	1.04499e+06	168413	7.20049e+06	955080
13.012_274.19324	POS	13.012	274.19324	C18 H26 O2	19-nortestosterone	-3.84312355095062e-05	-0.14016111371625	92.4157555543404	level2	mzCloud	C07254	HMDB0002725	Lipids and lipid-like molecules	Estrane steroids	Steroids and steroid derivatives	Steroids and derivatives	NA	NA	NA	1.09869e+07	1.10941e+07	1.08207e+07	1.07745e+07	1.0464e+07	1.09551e+07	1.12111e+07	1.16357e+07	1.24743e+07	1.12713e+07	1.2716e+07	1.50753e+07	2.88389e+06	1.15319e+07	5.66712e+06	1.6789e+07	1.63426e+07	2.04121e+07	1.22742e+07	1.98842e+07	1.63718e+07	1.35211e+07	1.73405e+07	1.35808e+07	1.63669e+07	1.17947e+07	1.35106e+07	1.82237e+07	1.66608e+07	1.4852e+07
13.016_390.23816	POS	13.016	390.23816	C23 H34 O5	15-deoxy-δ12,14-prostaglandin j2-2-glycerol ester	-0.00245990060903978	-6.30354826348896	66.7527440177616	level2	mzCloud	NA	NA	NA	NA	NA	NA	NA	NA	NA	872562	800252	807485	813113	764816	808783	742290	742126	707926	768691	4.27607e+06	4.54836e+06	1.67181e+06	3.1987e+06	1.54929e+06	333317	944633	416335	742922	264408	411845	268598	359637	463147	347612	266161	581772	426368	512020	488210
13.159_388.22244	POS	13.159	388.22244	C21 H34 O5	1-(3,5-dihydroxyphenyl)-12-hydroxy-2-tridecanyl acetate	21.9818111623661	60020.1335124471	77.76958795763	level2	mzCloud	NA	NA	NA	NA	NA	NA	NA	NA	NA	7.11967e+06	7.03555e+06	7.39898e+06	7.03e+06	7.3166e+06	8.2559e+06	8.7771e+06	8.97621e+06	8.60792e+06	8.7585e+06	8.15593e+06	9.64594e+06	3.45903e+06	8.35457e+06	1.26245e+06	1.37578e+07	1.08315e+07	1.51178e+07	9.30622e+06	1.78475e+07	1.69118e+07	1.1221e+07	1.44654e+07	7.20977e+06	2.16753e+07	9.71795e+06	8.94351e+06	1.40726e+07	7.17445e+06	1.30225e+07
13.354_314.24536	NEG	13.354	314.24536	C18 H34 O4	(+/-)9,10-dihydroxy-12z-octadecenoic acid	-0.000344662075519864	-1.09679166655665	93.3966846250315	level2	mzCloud	NA	NA	NA	NA	NA	NA	NA	NA	NA	5.8081e+06	5.77062e+06	6.19735e+06	5.63454e+06	5.72946e+06	5.67868e+06	5.41595e+06	5.71611e+06	5.962e+06	5.88113e+06	643213	336009	417555	497671	344398	5.28134e+06	2.68061e+06	1.84387e+06	4.70463e+06	3.45761e+06	2.92715e+06	3.40342e+06	3.46198e+06	1.27968e+07	2.37365e+06	7.79988e+06	1.23265e+07	8.45902e+06	9.89443e+06	9.50489e+06
13.374_410.26487	POS	13.374	410.26487	C24 H34 N4 O2	2-[(3r,4s)-3-{[5-(cyclohexylmethyl)-1,2-oxazol-3-yl]methyl}-4-piperidinyl]-n-(3-pyridinylmethyl)acetamide	-0.00330539463931245	-8.05666836909856	83.4951889649462	level2	mzCloud	NA	NA	NA	NA	NA	NA	NA	NA	NA	470175	540778	539253	585629	649255	601480	657880	829221	754849	778576	70911.3	47233.3	53765.4	86240.5	105733	74888.9	59636.5	81713.6	225723	361988	276903	131043	187052	2.71802e+06	68489.6	188665	1.78399e+06	493788	3.64524e+06	2.06769e+06
13.414_414.20426	POS	13.414	414.20426	C24 H30 O6	Bis(4-ethylbenzylidene)sorbitol	2.00091152464665e-05	0.0483073647662717	90.0674980279776	level2	mzCloud	NA	NA	NA	NA	NA	NA	NA	NA	NA	1.60568e+08	1.63492e+08	1.56005e+08	1.5862e+08	1.55758e+08	1.5484e+08	1.61116e+08	1.64734e+08	1.54852e+08	1.5788e+08	3.93649e+08	2.0625e+08	1.66216e+08	4.86906e+08	5.59842e+08	5.62286e+08	4.10264e+08	1.57213e+08	2.19958e+08	1.12432e+08	2.2975e+08	4.60024e+08	5.28346e+08	2.16508e+08	2.81645e+08	4.64957e+08	1.42652e+08	3.47503e+08	1.31864e+08	2.21112e+08
13.504_194.09454	POS	13.504	194.09454	C11 H14 O3	4-ethoxy ethylbenzoate	0.000248850762204711	1.28211271269609	92.9023950566612	level2	mzCloud	NA	HMDB0059898	Benzenoids	Benzoic acids and derivatives	Benzene and substituted derivatives	Benzene and derivatives	NA	NA	NA	2.09342e+08	2.12681e+08	2.1525e+08	2.28243e+08	2.33557e+08	3.00269e+08	3.54876e+08	4.01876e+08	4.03162e+08	4.08754e+08	1.26994e+08	2.23567e+08	2.34484e+08	1.66249e+08	2.65931e+08	1.35755e+08	1.32512e+08	1.25687e+08	1.3361e+08	1.21736e+08	1.27001e+08	1.57425e+08	1.12396e+08	1.32205e+08	1.72399e+08	1.01164e+08	9.21364e+07	1.15447e+08	1.07041e+08	1.31122e+08
13.506_320.23483	POS	13.506	320.23483	C20 H32 O3	(5ξ,9ξ,16ξ)-17-hydroxykauran-19-oic acid	-0.000315229731313593	-0.984369568234381	85.2271158359086	level2	mzCloud	NA	NA	NA	NA	NA	NA	NA	NA	NA	294336	265587	305045	270450	281805	390946	475850	489738	489904	413738	2.5252e+06	5.39382e+06	1.07795e+06	3.14232e+06	1.01318e+06	123497	373027	226455	1.04415e+06	530106	160682	116901	160866	60837.4	73839.6	122827	110337	142866	52236.7	85347.3
13.523_330.18066	POS	13.523	330.18066	C18 H23 F N4 O	1-{4-[(3s)-3-(5-fluoro-1h-benzimidazol-2-yl)-1-pyrrolidinyl]-1-piperidinyl}ethanone	-0.00492836185048873	-14.9260355565969	60.8827727007593	level2	mzCloud	NA	NA	NA	NA	NA	NA	NA	NA	NA	1.98533e+06	1.93426e+06	1.72782e+06	2.23964e+06	1.93324e+06	2.37736e+06	1.63843e+06	2.02369e+06	1.93819e+06	2.13881e+06	5.09978e+06	6.18774e+06	2.07202e+06	4.15198e+06	1.761e+06	2.53726e+06	2.49664e+06	5.49199e+06	2.58266e+06	3.86725e+06	3.04612e+06	2.95703e+06	3.09734e+06	2.19155e+06	2.75696e+06	1.31199e+06	1.06914e+06	1.30276e+06	1.18259e+06	1.24471e+06
13.537_216.15176	POS	13.537	216.15176	C15 H20 O	Hexylcinnamaldehyde	0.000347397283576356	1.60719412017228	79.9373674020114	level2	PMDB	NA	HMDB0031736	Phenylpropanoids and polyketides	NA	Cinnamaldehydes	Polyketides[PK]	NA	NA	NA	1.39237e+06	1.43437e+06	1.34958e+06	1.39712e+06	1.40538e+06	1.26428e+06	1.30156e+06	1.42767e+06	1.32062e+06	1.30464e+06	1.13935e+06	1.13987e+06	537818	771826	515682	2.4924e+06	1.86343e+06	3.579e+06	2.03945e+06	2.71382e+06	1.83777e+06	1.77587e+06	1.78481e+06	1.96346e+06	1.22871e+06	1.19654e+06	1.62518e+06	1.97547e+06	1.86759e+06	1.81427e+06
13.544_408.24882	POS	13.544	408.24882	C21 H38 O6	3-methoxy prostaglandin f1α	21.981985779054	56908.809046565	88.6652592098835	level2	mzCloud	NA	NA	NA	NA	NA	NA	NA	NA	NA	2.57025e+07	2.83588e+07	2.77972e+07	2.83955e+07	2.61077e+07	2.68235e+07	2.71905e+07	2.5945e+07	2.52407e+07	2.8828e+07	1.35875e+06	1.36364e+06	2.93775e+06	805722	1.61748e+06	1.63142e+07	8.08214e+06	1.03877e+07	1.66415e+07	1.36113e+07	2.84192e+07	2.61997e+07	3.32148e+07	6.74177e+07	1.95919e+07	4.3207e+07	6.2411e+07	5.56113e+07	8.86199e+07	6.44568e+07
13.565_192.11541	POS	13.565	192.11541	C12 H16 O2	Senkyunolide a	0.000375419755300754	1.95414047472537	63.9862672625843	level2	PMDB	C17853	NA	NA	NA	NA	Others	NA	NA	NA	2.3839e+06	2.47488e+06	2.96808e+06	3.26713e+06	2.36663e+06	3.13021e+06	2.91134e+06	3.63127e+06	2.98916e+06	2.96071e+06	1.6351e+06	2.40359e+06	1.81077e+06	2.25777e+06	3.00309e+06	2.51422e+06	3.36152e+06	1.37792e+06	2.47513e+06	2.80618e+06	2.54297e+06	2.19315e+06	2.76419e+06	2.30897e+06	2.48832e+06	1.51194e+06	2.72907e+06	1.56405e+06	3.25696e+06	3.16331e+06
13.602_312.22984	NEG	13.602	312.22984	C18 H32 O4	(+/-)9-hpode	-0.000220478651328904	-0.70614165615576	91.1207515360548	level2	mzCloud	NA	NA	NA	NA	NA	NA	NA	NA	NA	9.10419e+07	8.79772e+07	9.11393e+07	8.49075e+07	8.73494e+07	8.52969e+07	8.46189e+07	8.59443e+07	8.66242e+07	8.59516e+07	2.57956e+07	2.57279e+07	2.41696e+07	2.12795e+07	1.93585e+07	9.94397e+07	7.76974e+07	9.37309e+07	6.29012e+07	1.15388e+08	1.39388e+08	1.41989e+08	1.53174e+08	1.67763e+08	5.55847e+07	1.30471e+08	1.87946e+08	1.40093e+08	2.44912e+08	1.43078e+08
13.689_336.22736	POS	13.689	336.22736	C20 H34 O5	Prostaglandin h1	-18.0132667552026	-50850.3698459579	70.5430727971096	level2	mzCloud	NA	NA	NA	NA	NA	NA	NA	NA	NA	1.16757e+07	1.24874e+07	1.26547e+07	1.25408e+07	1.2281e+07	1.26746e+07	1.27655e+07	1.34312e+07	1.34047e+07	1.31585e+07	860546	486694	1.10765e+06	747073	548715	2.99126e+07	1.23416e+07	6.41367e+06	1.46446e+07	2.03025e+07	9.94784e+06	8.53461e+06	1.17202e+07	4.9364e+07	3.6535e+06	1.27015e+07	4.23064e+07	1.60411e+07	2.41996e+07	1.98865e+07
13.901_334.21189	POS	13.901	334.21189	C20 H30 O4	(3e)-3-(hydroxymethyl)-2-oxo-5-[(1s,8as)-5,5,8a-trimethyl-2-methylenedecahydro-1-naphthalenyl]-3-pentenoic acid	-0.00252335967201134	-7.55012231861523	65.7609678807593	level2	mzCloud	NA	NA	NA	NA	NA	NA	NA	NA	NA	3.46251e+07	3.3602e+07	3.33098e+07	3.53138e+07	3.45004e+07	3.34735e+07	3.54696e+07	3.49207e+07	3.57504e+07	3.57738e+07	9.47301e+06	1.04284e+07	9.80863e+06	9.01793e+06	7.54952e+06	3.99211e+07	2.89304e+07	3.44184e+07	2.36454e+07	4.1771e+07	6.16146e+07	6.87694e+07	6.53983e+07	7.28269e+07	2.31641e+07	5.51874e+07	7.88701e+07	6.61575e+07	9.59591e+07	6.53074e+07
13.925_360.19119	POS	13.925	360.19119	C21 H28 O5	Cortisone	-0.00248188023869034	-6.89040485096921	63.968981124628	level2	mzCloud	C00762	HMDB0002802	Steroids	Pregnane derivatives [Fig]	21-Carbon atoms	Sterol lipids[ST]	Lipid metabolism	Steroid hormone biosynthesis	map01100 Metabolic pathways;	2.85591e+06	2.75113e+06	2.74367e+06	2.79912e+06	2.97825e+06	2.79522e+06	2.80713e+06	2.60451e+06	2.81761e+06	2.88413e+06	1.04357e+07	1.00348e+07	3.25766e+06	9.69441e+06	3.80202e+06	5.42973e+06	5.05253e+06	6.52297e+06	4.87704e+06	6.97911e+06	3.60028e+06	3.06432e+06	3.53048e+06	2.55713e+06	1.43259e+06	1.63716e+06	2.89043e+06	1.98401e+06	2.89656e+06	2.78708e+06
13.982_197.17824	POS	13.982	197.17824	C12 H23 N O	Laurolactam	0.000277620023524605	1.40796677973817	79.8109772572571	level2	mzCloud	NA	NA	NA	NA	NA	NA	NA	NA	NA	4.35851e+06	4.50781e+06	4.75944e+06	4.88794e+06	5.70398e+06	5.33271e+06	5.76203e+06	6.74271e+06	7.30735e+06	7.80662e+06	391490	251951	300979	331248	293764	180268	244345	366929	187183	254822	331381	167381	198495	159383	460431	295327	313786	579072	134343	261018
14.047_242.20363	POS	14.047	242.20363	C13 H26 O3	10-propoxydecanoic acid	12.0154356504368	52198.313931749	73.793467221361	level2	mzCloud	NA	NA	NA	NA	NA	NA	NA	NA	NA	2.06206e+06	2.27873e+06	2.09968e+06	2.16976e+06	2.18758e+06	2.45505e+06	2.70671e+06	2.99314e+06	2.97151e+06	3.15176e+06	5.73189e+06	6.1723e+06	7.04638e+06	7.10145e+06	7.63159e+06	3.35517e+06	4.29207e+06	2.26419e+06	3.86362e+06	2.50269e+06	2.38835e+06	2.71423e+06	2.64869e+06	1.86602e+06	3.79101e+06	1.80232e+06	1.46835e+06	2.47666e+06	1.76574e+06	1.51401e+06
14.057_334.21190	POS	14.057	334.2119	C20 H30 O4	2-hydroxy-4,5',8a'-trimethyl-1'-oxo-4-vinyloctahydro-1'h-spiro[cyclopentane-1,2'-naphthalene]-5'-carboxylic acid	-0.00250672531012697	-7.50035079047672	62.0688898307433	level2	mzCloud	NA	NA	NA	NA	NA	NA	NA	NA	NA	1.66316e+06	1.85178e+06	1.63161e+06	1.72545e+06	1.7124e+06	1.74237e+06	1.77663e+06	1.88178e+06	1.83068e+06	1.81544e+06	376819	393610	335347	130369	397827	2.04486e+06	1.22446e+06	1.60949e+06	945238	1.77976e+06	3.35412e+06	4.02222e+06	3.38281e+06	4.15101e+06	1.15001e+06	2.30596e+06	3.62957e+06	2.91256e+06	5.1282e+06	3.29827e+06
14.154_354.20765	NEG	14.154	354.20765	C23 H46 O2	Tricosanoic acid	-0.142131098488335	-401.103955125059	90.5366973622321	level2	PMDB	NA	HMDB0001160	Lipids and lipid-like molecules	Fatty acids and conjugates	Fatty Acyls	Fatty acyls[FA]	NA	NA	NA	3.14077e+06	3.03501e+06	2.88734e+06	3.04494e+06	3.03748e+06	2.92281e+06	2.88644e+06	2.99138e+06	2.97461e+06	2.96811e+06	2.12057e+06	4.69269e+06	1.42376e+07	2.33481e+06	1.04243e+07	1.3968e+06	1.27973e+06	1.56513e+06	1.72519e+06	4.46535e+06	1.18835e+06	3.14802e+06	1.04667e+06	4.90636e+06	3.37714e+06	6.53541e+06	3.35551e+06	1.64827e+06	2.76704e+06	3.56765e+06
14.19_292.20384	POS	14.19	292.20384	C18 H28 O3	12-oxo phytodienoic acid	2.19063110762363e-07	0.000749692773336342	95.9114405447643	level2	mzCloud	C01226	NA	FA Fatty acyls	FA0201 12-oxophytodienoic acid metabolites	FA02 Octadecanoids	Fatty acyls[FA]	Lipid metabolism	alpha-Linolenic acid metabolism	map00592 alpha-Linolenic acid metabolism; map01100 Metabolic pathways; map01110 Biosynthesis of secondary metabolites;	5.85093e+07	5.7987e+07	5.85139e+07	5.79451e+07	5.74354e+07	5.67782e+07	5.75017e+07	5.82213e+07	5.61422e+07	5.62058e+07	9.39612e+07	1.20497e+08	6.94173e+07	9.9943e+07	2.39827e+07	1.00834e+08	8.1096e+07	1.28562e+08	8.1053e+07	1.28029e+08	9.01641e+07	7.7311e+07	7.70375e+07	5.46787e+07	9.47391e+07	4.06743e+07	5.68913e+07	5.25725e+07	5.02621e+07	6.81831e+07
14.196_334.21207	NEG	14.196	334.21207	C20 H32 O5	Prostaglandin d2	-18.0128992060749	-51140.3237379857	60.2167526977661	level2	mzCloud	C00696	HMDB0001403	Lipids	Prostaglandins	Eicosanoids [Fig]	Fatty acyls[FA]	Lipid metabolism	Arachidonic acid metabolism	map00590 Arachidonic acid metabolism; map01100 Metabolic pathways;	2.8476e+06	2.79129e+06	2.57823e+06	2.83388e+06	2.75431e+06	2.81515e+06	2.66148e+06	2.83871e+06	2.70127e+06	2.73637e+06	500698	430315	402869	586592	295045	4.4938e+06	2.23429e+06	4.34844e+06	3.06752e+06	4.18096e+06	5.38182e+06	5.80969e+06	6.604e+06	6.57387e+06	2.22409e+06	2.44299e+06	3.48186e+06	4.22685e+06	4.57723e+06	5.89763e+06
14.257_316.26122	NEG	14.257	316.26122	C17 H34 O2	Methyl hexadecanoate	46.0053411566856	170228.825804772	89.1158482905428	level2	PMDB	C16995	HMDB0061859	Lipids and lipid-like molecules	Fatty acid esters	Fatty Acyls	Fatty acyls[FA]	NA	NA	NA	4.95523e+06	4.83195e+06	4.58238e+06	4.76377e+06	4.62512e+06	4.3566e+06	4.62135e+06	4.61137e+06	4.5886e+06	4.66593e+06	861693	880734	899395	879827	1.07714e+06	2.35229e+06	1.87394e+06	1.99056e+06	1.46487e+06	1.76001e+06	2.79426e+06	4.29421e+06	3.77876e+06	5.03188e+06	4.01595e+06	6.86336e+06	6.80571e+06	7.17331e+06	9.23906e+06	7.17547e+06
14.287_288.20889	POS	14.287	288.20889	C19 H28 O2	Testosterone	-3.79066086111379e-05	-0.131524753907447	77.9170232293643	level2	mzCloud	C00535	HMDB0000234	Steroids	Androstane derivatives [Fig]	19-Carbon atoms	Sterol lipids[ST]	Lipid metabolism	Steroid hormone biosynthesis	map01100 Metabolic pathways;	2.66819e+06	2.68326e+06	2.84018e+06	2.6926e+06	2.61446e+06	2.68106e+06	2.74167e+06	2.82734e+06	2.87914e+06	2.7437e+06	8.94319e+06	1.3542e+07	4.53811e+06	7.77995e+06	3.86767e+06	3.92733e+06	4.07692e+06	5.71521e+06	3.90372e+06	5.48727e+06	3.7556e+06	2.52023e+06	2.96495e+06	2.53446e+06	2.16401e+06	2.68455e+06	2.54733e+06	2.95215e+06	3.13903e+06	2.66437e+06
14.342_376.22244	POS	14.342	376.22244	C20 H34 O5	5-trans prostaglandin f2β	21.9818170387993	62053.34887334	79.7542178045306	level2	mzCloud	NA	NA	NA	NA	NA	NA	NA	NA	NA	1.89003e+06	1.85281e+06	1.80054e+06	1.72135e+06	1.85242e+06	2.07899e+06	2.08797e+06	2.29849e+06	2.10473e+06	2.09322e+06	2.76105e+06	2.66986e+06	1.46108e+06	2.99142e+06	1.17155e+06	4.3707e+06	5.51756e+06	5.23554e+06	3.67833e+06	9.76369e+06	6.32845e+06	5.42858e+06	3.07199e+06	811145	380292	3.1087e+06	4.09007e+06	3.05693e+06	2.04302e+06	3.25259e+06
14.433_356.19388	POS	14.433	356.19388	C20 H30 O4	Prostaglandin a2	21.9794662143475	65764.5678722922	72.9824433617652	level2	mzCloud	C05953	HMDB0002752	Lipids	Prostaglandins	Eicosanoids [Fig]	Fatty acyls[FA]	Lipid metabolism	Arachidonic acid metabolism	map00590 Arachidonic acid metabolism; map01100 Metabolic pathways;	6.9552e+06	6.57283e+06	3.50993e+06	6.62493e+06	7.12837e+06	7.01413e+06	6.53676e+06	6.95756e+06	7.13423e+06	7.19854e+06	2.84224e+06	2.35479e+06	2.12073e+06	2.19877e+06	1.97365e+06	8.85032e+06	6.49276e+06	7.9326e+06	6.77063e+06	7.64099e+06	7.68421e+06	7.53023e+06	7.59034e+06	8.82014e+06	4.95063e+06	7.42966e+06	7.25763e+06	9.11369e+06	2.99134e+06	7.22539e+06
14.53_414.26192	POS	14.53	414.26192	C21 H36 N4 O3	(2r)-n-[(2s)-1-amino-3-cyclohexyl-1-oxo-2-propanyl]-1-(cyclohexylcarbonyl)-2-piperazinecarboxamide	21.9831778820959	56039.6870438606	61.1454763982618	level2	mzCloud	NA	NA	NA	NA	NA	NA	NA	NA	NA	281033	286840	254262	293400	284628	273953	336927	368635	312900	269684	46972.8	49343.7	43973.9	39309.5	59828.8	563211	444892	325975	448161	479645	857870	1.11801e+06	708190	1.32081e+06	1.05759e+06	180583	239001	351336	262684	245550
14.573_324.13616	NEG	14.573	324.13616	C20 H20 O4	Isobavachalcone	8.63785601268319e-07	0.00266488504069772	83.3080550716471	level2	PMDB	C08648	NA	Flavonoids	Chalcones	Flavonoids	Flavonoids	NA	NA	NA	1.96357e+06	1.81198e+06	1.80779e+06	1.92446e+06	2.24453e+06	1.73466e+06	1.80734e+06	2.22655e+06	2.6167e+06	2.75917e+06	623968	630178	1.23948e+06	698392	700526	397613	343227	595185	273945	504823	367669	425403	303334	369553	484071	282866	409677	399873	356725	295803
14.575_354.27701	POS	14.575	354.27701	C21 H38 O4	1-linoleoyl glycerol	3.66971215726153e-06	0.010358313005599	96.9156577966405	level2	mzCloud	NA	NA	NA	NA	NA	NA	NA	NA	NA	9.40489e+07	8.36768e+07	9.48947e+07	7.90203e+07	8.93787e+07	7.75034e+07	6.78533e+07	6.60784e+07	6.63083e+07	6.42505e+07	1.07593e+08	1.17104e+08	1.29936e+08	9.73537e+07	1.05974e+08	4.23226e+07	5.30357e+07	4.81053e+07	6.96114e+07	3.98891e+07	5.54272e+07	4.44578e+07	5.33737e+07	6.3926e+07	6.14145e+07	7.89252e+07	9.13254e+07	6.15541e+07	8.60759e+07	9.08664e+07
14.591_308.23510	POS	14.591	308.2351	C20 H30 O2	Eicosapentaenoic acid	6.01051908925075	19887.5918203132	75.8560996726874	level2	mzCloud	C06428	HMDB0001999	Lipids	Unsaturated fatty acids	Fatty acids [Fig]	Fatty acyls[FA]	Lipid metabolism	Biosynthesis of unsaturated fatty acids	map01040 Biosynthesis of unsaturated fatty acids;	2.77686e+06	2.3593e+06	3.34161e+06	3.24833e+06	3.44219e+06	3.2165e+06	3.70484e+06	3.63841e+06	3.85602e+06	3.12884e+06	3.11266e+06	2.76133e+06	3.24897e+06	3.31836e+06	2.54469e+06	3.72775e+06	3.17076e+06	3.57282e+06	4.77595e+06	4.43569e+06	4.47191e+06	3.37967e+06	5.24921e+06	5.40814e+06	4.2074e+06	5.39546e+06	5.01766e+06	3.24892e+06	8.32751e+06	4.18468e+06
14.658_357.19393	POS	14.658	357.19393	C21 H24 O4	Bisphenol a diglycidyl ether	17.0264665027584	50053.1900958626	66.2245719175254	level2	mzCloud	C14348	HMDB0032737	Benzenoids	Diphenylmethanes	Benzene and substituted derivatives	Benzene and derivatives	NA	NA	NA	22099.4	21191.3	22420.1	20558.2	23012.1	23253.2	22583.2	23239.4	23053.6	23073.3	459519	557307	982694	676478	1.39101e+06	389366	630301	389057	303906	908843	134189	540483	495449	453185	717994	338011	262845	619927	324329	452381
14.672_332.23507	POS	14.672	332.23507	C21 H34 O4	U-44069	-18.0106425503989	-51422.8784470586	76.3601518956977	level2	mzCloud	NA	NA	NA	NA	NA	NA	NA	NA	NA	454570	725848	531914	645244	482306	500309	550483	622878	578430	569313	252384	79790.4	74488.5	53754.5	71729.4	269944	327903	336059	145877	246952	361273	286610	401912	582688	719261	531632	956095	867538	849159	739413
14.683_356.19389	POS	14.683	356.19389	C20 H30 O4	13,14-dihydro-15-keto prostaglandin a2	21.9794847960266	65764.6234703711	61.8958038279645	level2	mzCloud	NA	HMDB0001244	Lipids and lipid-like molecules	Eicosanoids	Fatty Acyls	Fatty acyls[FA]	NA	NA	NA	796129	818459	859542	761692	808319	963564	1.05341e+06	525854	1.0764e+06	1.05022e+06	191730	126411	91741.4	107530	45723	1.56287e+06	1.05089e+06	1.29201e+06	934778	809970	1.01261e+06	1.11013e+06	1.20803e+06	1.18131e+06	445716	984820	1.31097e+06	1.7658e+06	1.74555e+06	1.34151e+06
14.684_334.21209	NEG	14.684	334.21209	C20 H32 O5	Prostaglandin k1	-18.0128889868057	-51140.2947245143	61.6740616896269	level2	mzCloud	NA	NA	NA	NA	NA	NA	NA	NA	NA	7.79304e+06	8.02411e+06	7.98742e+06	7.78818e+06	8.58861e+06	8.11561e+06	8.79692e+06	9.2097e+06	9.44841e+06	9.17694e+06	1.71727e+06	1.01669e+06	831553	970350	678761	1.37464e+07	8.18096e+06	1.0957e+07	7.30147e+06	1.12225e+07	9.63671e+06	9.34963e+06	1.15095e+07	2.24027e+07	2.86215e+06	8.66382e+06	1.30743e+07	1.39714e+07	1.8457e+07	1.21879e+07
14.813_320.15975	POS	14.813	320.15975	C16 H26 O5	3,14-dihydro-15-keto-tetranor prostaglandin e2	21.98172955575	73720.1530308451	78.1229661232095	level2	mzCloud	NA	NA	NA	NA	NA	NA	NA	NA	NA	1.81247e+06	1.81678e+06	1.88183e+06	1.84662e+06	1.81298e+06	1.92574e+06	1.97135e+06	1.90999e+06	1.81993e+06	1.88539e+06	276035	230539	172737	242071	442377	893996	735995	850938	853847	824368	1.71575e+06	1.58095e+06	2.33042e+06	2.84133e+06	549397	2.67528e+06	3.78662e+06	2.44765e+06	3.99222e+06	3.75725e+06
14.853_346.21181	POS	14.853	346.21181	C21 H30 O4	Corticosterone	-0.00259775772741477	-7.50332064896329	73.6136002842076	level2	mzCloud	C02140	HMDB0001547	Steroids	Pregnane derivatives [Fig]	21-Carbon atoms	NA	Lipid metabolism	Steroid hormone biosynthesis	map01100 Metabolic pathways;	3.27313e+07	3.38874e+07	3.50421e+07	3.23993e+07	3.30444e+07	3.25231e+07	3.48368e+07	3.38584e+07	3.18681e+07	3.38923e+07	5.83686e+07	7.26347e+07	4.09233e+07	5.85079e+07	3.22767e+07	5.30844e+07	5.05351e+07	7.77161e+07	4.68735e+07	7.09218e+07	5.79504e+07	3.26538e+07	3.75156e+07	2.53468e+07	5.56196e+07	4.77888e+07	3.53957e+07	4.93399e+07	3.48108e+07	3.64485e+07
14.859_288.20891	POS	14.859	288.20891	C19 H28 O2	Epitestosterone	-2.39863477418112e-05	-0.0832255535240155	80.2066171613593	level2	mzCloud	NA	HMDB0000628	Lipids and lipid-like molecules	Androstane steroids	Steroids and steroid derivatives	Steroids and derivatives	NA	NA	NA	8.56026e+06	8.85163e+06	8.62548e+06	8.45376e+06	8.61434e+06	8.54126e+06	9.05802e+06	9.06635e+06	8.61304e+06	8.44248e+06	1.38263e+07	1.59688e+07	8.96694e+06	1.49989e+07	7.02512e+06	1.2565e+07	1.19932e+07	1.64445e+07	1.01156e+07	1.76441e+07	1.52367e+07	8.21346e+06	1.00144e+07	6.6966e+06	1.36946e+07	1.41802e+07	1.1392e+07	1.44087e+07	1.30289e+07	1.21143e+07
15.006_307.28746	POS	15.006	307.28746	C20 H39 N O2	Oleoyl ethanolamide	-18.0106173634486	-55366.5038261734	85.8702734488022	level2	mzCloud	C20792	HMDB0002088	Organic nitrogen compounds	Amines	Organonitrogen compounds	Amines	NA	NA	NA	1.28174e+06	1.39562e+06	1.28342e+06	1.29213e+06	1.35829e+06	1.25909e+06	1.22076e+06	1.54487e+06	1.33421e+06	1.42729e+06	2.46035e+06	4.07171e+06	5.01688e+06	3.06719e+06	3.65954e+06	1.35376e+06	1.16392e+06	1.44147e+06	996937	1.43312e+06	766694	597353	710168	485616	697238	802479	1.00966e+06	694045	812809	747104
15.058_292.20375	POS	15.058	292.20375	C18 H28 O3	8-{3-oxo-2-[(2e)-2-penten-1-yl]-1-cyclopenten-1-yl}octanoic acid	-9.5884924519396e-05	-0.328143952370287	88.0351159507506	level2	mzCloud	NA	NA	NA	NA	NA	NA	NA	NA	NA	9.213e+06	1.00249e+07	9.15438e+06	7.2637e+06	9.89337e+06	9.40226e+06	1.0958e+07	1.0239e+07	1.16385e+07	9.86591e+06	8.40068e+06	6.7543e+06	6.5522e+06	1.06432e+07	7.00661e+06	1.78532e+07	1.11917e+07	1.98884e+07	1.06937e+07	1.52802e+07	7.53029e+07	8.4444e+07	1.69869e+07	6.15367e+07	1.19233e+07	2.57436e+07	1.45116e+07	1.51343e+07	2.21733e+07	1.2307e+07
15.126_314.18568	POS	15.126	314.18568	C20 H26 O3	Kahweol	-0.00251935225315947	-8.01860889633086	62.1474080102807	level2	mzCloud	NA	NA	NA	NA	NA	NA	NA	NA	NA	7.7032e+06	7.35174e+06	7.68482e+06	5.97537e+06	7.80777e+06	7.35269e+06	7.52807e+06	5.81006e+06	7.28312e+06	7.49532e+06	9.8105e+06	9.51508e+06	4.93166e+06	8.81257e+06	4.55695e+06	1.34462e+07	1.07063e+07	1.66024e+07	8.85808e+06	1.46497e+07	9.54516e+06	1.06938e+07	6.53906e+06	5.92375e+06	1.12321e+07	5.40684e+06	6.20014e+06	1.15502e+07	5.07795e+06	7.49688e+06
15.142_292.20373	NEG	15.142	292.20373	C18 H30 O4	13(s)-hpotre	-18.0106770144381	-58058.8021240406	89.400261117571	level2	mzCloud	NA	NA	NA	NA	NA	NA	NA	NA	NA	6.43657e+06	6.3237e+06	5.95569e+06	6.18476e+06	6.2537e+06	6.09121e+06	5.84e+06	5.79551e+06	5.69862e+06	5.44308e+06	6.80061e+06	7.36658e+06	3.7227e+06	5.12337e+06	4.05176e+06	1.07585e+07	8.30393e+06	1.61883e+07	6.43297e+06	1.38409e+07	9.03981e+06	9.2371e+06	8.06429e+06	7.50199e+06	8.40634e+06	4.35623e+06	6.53404e+06	1.0398e+07	5.38886e+06	6.34391e+06
15.324_278.22448	POS	15.324	278.22448	C18 H30 O2	Α-eleostearic acid	-9.63026914178045e-05	-0.34613293816693	97.2493136127188	level2	mzCloud	C08315	NA	FA Fatty acyls	FA0103 Unsaturated fatty acids	FA01 Fatty Acids and Conjugates	Fatty acyls[FA]	NA	NA	NA	5.2018e+06	5.74093e+06	5.63422e+06	5.46358e+06	5.63126e+06	5.60515e+06	5.85484e+06	5.35405e+06	5.34395e+06	5.28661e+06	7.85093e+06	9.35976e+06	1.07491e+07	9.05159e+06	9.80538e+06	6.3958e+06	7.0429e+06	5.20504e+06	7.07143e+06	6.96074e+06	5.03716e+06	5.37114e+06	6.47745e+06	1.06212e+07	2.37913e+06	4.33786e+06	8.85808e+06	5.94539e+06	1.10275e+07	6.42952e+06
15.403_468.22488	POS	15.403	468.22488	C25 H30 N6 O2	1-(4-{5-[(2s)-1-(4-methylbenzyl)-2-pyrrolidinyl]-1,2,4-oxadiazol-3-yl}-2-pyridinyl)-4-piperidinecarboxamide	21.9818543291302	49259.8273475743	65.0899027720626	level2	mzCloud	NA	NA	NA	NA	NA	NA	NA	NA	NA	1.20209e+07	1.11749e+07	1.204e+07	1.09561e+07	1.13267e+07	1.23044e+07	1.33653e+07	1.55304e+07	1.51895e+07	1.38653e+07	2.4101e+07	1.94855e+07	2.10084e+07	2.35582e+07	2.28538e+07	2.1572e+07	1.61106e+07	1.52451e+07	1.43035e+07	1.27335e+07	1.10085e+07	1.71358e+07	1.82368e+07	1.0178e+07	1.55393e+07	1.07231e+07	9.98435e+06	1.07567e+07	1.00711e+07	5.34402e+06
15.405_297.26631	POS	15.405	297.26631	C18 H35 N O2	2-aminooctadec-4-yne-1,3-diol	-0.000468864645199574	-1.57725207702748	92.1675177558268	level2	mzCloud	NA	NA	NA	NA	NA	NA	NA	NA	NA	4.14974e+06	3.75147e+06	3.76534e+06	4.04092e+06	3.93351e+06	4.00432e+06	3.67959e+06	4.11147e+06	4.17016e+06	3.85709e+06	8.1535e+06	7.36097e+06	6.72562e+06	4.38718e+06	5.32502e+06	3.34726e+06	1.73033e+06	3.04836e+06	1.50386e+06	1.20104e+06	1.69258e+06	3.17006e+06	1.66821e+06	1.67885e+06	3.04567e+06	3.89755e+06	4.16517e+06	5.23138e+06	2.30301e+06	2.09665e+06
15.459_296.23493	NEG	15.459	296.23493	C18 H32 O3	(+/-)9(10)-epome	-0.000216672656051742	-0.731421169249411	94.3807549809535	level2	mzCloud	NA	NA	NA	NA	NA	NA	NA	NA	NA	6.28792e+08	6.33687e+08	6.04237e+08	6.01957e+08	6.04799e+08	6.05796e+08	1.99537e+08	6.28173e+08	6.28265e+08	6.1466e+08	1.38563e+08	1.32798e+08	9.85772e+07	1.1088e+08	9.53986e+07	4.8172e+08	4.5638e+08	3.99512e+08	3.48401e+08	6.36708e+08	7.0844e+08	6.32064e+08	7.73501e+08	5.23655e+08	2.36338e+08	9.93624e+08	1.15228e+09	8.89412e+08	1.62753e+09	7.02784e+08
15.469_394.23243	POS	15.469	394.23243	C23 H32 N4 O3	1-(4-methyl-1-piperazinyl)-2-[(3r,4s)-3-{[5-(phenoxymethyl)-1,2-oxazol-3-yl]methyl}-4-piperidinyl]ethanone	-18.0150115072655	-43699.5108259189	66.3776841306042	level2	mzCloud	NA	NA	NA	NA	NA	NA	NA	NA	NA	1.33136e+06	897786	1.17495e+06	733578	597284	575186	1.1938e+06	1.19738e+06	727925	1.14561e+06	1.69214e+06	1.95746e+06	1.06853e+06	1.55183e+06	990352	853958	1.2766e+06	3.19396e+06	1.91586e+06	1.82892e+06	3.30405e+06	5.35553e+06	3.03083e+06	681060	787187	256282	484068	779545	319823	888565
15.502_272.23496	NEG	15.502	272.23496	C16 H32 O3	16-hydroxyhexadecanoic acid	-0.000183709881980576	-0.674820593246879	82.7524628919169	level2	mzCloud	C18218	HMDB0006294	Lipids and lipid-like molecules	Fatty acids and conjugates	Fatty Acyls	Fatty acyls[FA]	Lipid metabolism	Cutin, suberine and wax biosynthesis	map00073 Cutin, suberine and wax biosynthesis; map01100 Metabolic pathways;	1.08369e+06	1.1013e+06	1.06327e+06	1.10028e+06	1.02721e+06	984743	992374	990874	1.11375e+06	1.10462e+06	986773	954192	1.01247e+06	929152	1.09512e+06	3.03156e+06	2.31928e+06	2.19613e+06	1.81129e+06	2.34334e+06	1.33845e+06	1.40021e+06	1.31376e+06	1.63174e+06	1.31704e+06	764877	794836	902044	811839	719373
15.746_264.20898	POS	15.746	264.20898	C17 H28 O2	Farnesyl acetate	4.84327349568048e-05	0.18331225575711	82.7269957363539	level2	PMDB	NA	NA	NA	NA	NA	Others	NA	NA	NA	2.83337e+06	2.84844e+06	2.80716e+06	3.03661e+06	2.81638e+06	2.87108e+06	2.8294e+06	3.02486e+06	1.95634e+06	3.02778e+06	1.93533e+06	1.47134e+06	4.71345e+06	1.50479e+06	1.41096e+06	3.36921e+06	2.8682e+06	3.56154e+06	3.04459e+06	3.79421e+06	5.90805e+06	5.95995e+06	5.35981e+06	4.76858e+06	2.32833e+06	3.16432e+06	3.90647e+06	4.23319e+06	5.50567e+06	4.36866e+06
15.778_248.17770	POS	15.778	248.1777	C16 H26 O3	Tetranor-12r-hete	-18.0104919232189	-67660.746350464	79.6352090638694	level2	mzCloud	NA	NA	NA	NA	NA	NA	NA	NA	NA	1.98658e+06	1.73718e+06	1.79877e+06	1.73735e+06	1.81839e+06	1.82842e+06	1.78514e+06	1.76604e+06	1.64978e+06	2.07847e+06	4.06556e+06	3.89553e+06	2.47493e+06	2.90073e+06	2.04691e+06	3.56733e+06	3.65672e+06	6.35899e+06	5.01797e+06	5.16687e+06	2.56768e+06	2.13618e+06	2.613e+06	1.34081e+06	1.34471e+06	1.3989e+06	1.14991e+06	1.46064e+06	1.40755e+06	1.41479e+06
15.803_416.32890	POS	15.803	416.3289	C27 H44 O3	Sarsasapogenin	-0.000149356211750273	-0.358745596784447	68.4296578003261	level2	PMDB	C03963	HMDB0030024	Steroids	Spirostan derivatives [Fig]	27-Carbon atoms	Sterol lipids[ST]	NA	NA	NA	750538	858574	784454	942781	869129	716096	602816	456406	413352	407765	41591.5	43625.8	41422.9	42406.1	40692.2	280085	273646	494899	87716.1	1.15446e+06	890277	459826	1.94924e+06	1.27412e+06	128514	2.09293e+06	2.46842e+06	398159	9.65842e+06	3.47738e+06
15.973_398.24339	POS	15.973	398.24339	C18 H39 O7 P	Tris(2-butoxyethyl) phosphate	5.29128964785741e-05	0.132865740987897	68.8079651435148	level2	mzCloud	C14446	NA	NA	NA	NA	NA	NA	NA	NA	858366	904406	897894	878699	908148	831727	883286	852205	864565	802244	3.0525e+06	425051	683592	459355	625198	3.81041e+06	592939	3.64989e+06	459844	376017	493651	290956	726407	236750	435024	1.38819e+06	807154	315080	2.19071e+06	328566
15.978_317.29289	POS	15.978	317.29289	C18 H39 N O3	2-amino-1,3,4-octadecanetriol	-0.000103620596291876	-0.326577006774447	72.6766249529909	level2	mzCloud	C12144	HMDB0004610	SP Sphingolipids	SP0103 4-Hydroxysphinganines (Phytosphingosines)	SP01 Sphingoid bases	Sphingolipids[SP]	Lipid metabolism	Sphingolipid metabolism	map00600 Sphingolipid metabolism; map01100 Metabolic pathways;	1.47689e+07	1.14866e+07	1.10697e+07	1.465e+07	1.19144e+07	1.14973e+07	1.16326e+07	1.17347e+07	1.19097e+07	1.14204e+07	2.74308e+07	3.49995e+07	3.57777e+07	2.70892e+07	2.96079e+07	8.8851e+06	1.11545e+07	1.18494e+07	1.81955e+07	9.77843e+06	8.87644e+06	1.19344e+07	1.02537e+07	5.86102e+06	1.79959e+07	9.26728e+06	1.21069e+07	1.05633e+07	7.93197e+06	2.01353e+07
15.988_453.28567	POS	15.988	453.28567	C21 H44 N O7 P	Glycerophospho-n-palmitoyl ethanolamine	0.000128006743750575	0.282397589722661	76.7213330689834	level2	mzCloud	NA	NA	NA	NA	NA	NA	NA	NA	NA	5.23138e+07	5.04126e+07	5.39631e+07	5.38083e+07	5.22305e+07	5.13694e+07	5.11495e+07	5.36702e+07	5.4197e+07	5.16082e+07	6.81637e+06	5.92269e+06	4.22285e+06	6.08082e+06	3.85337e+06	7.15752e+06	6.69244e+06	2.71598e+06	6.20733e+06	2.10892e+06	3.08674e+07	5.12192e+07	3.89336e+07	6.40638e+07	1.47263e+08	3.379e+07	3.1093e+07	8.1249e+07	4.95156e+07	4.78716e+07
16.078_316.20152	POS	16.078	316.20152	C20 H28 O3	(1s,4as,5r)-5-[2-(3-furyl)ethyl]-1,4a-dimethyl-6-methylenedecahydro-1-naphthalenecarboxylic acid	-0.0023264571975119	-7.35746018278682	69.5535629537907	level2	mzCloud	NA	NA	NA	NA	NA	NA	NA	NA	NA	4.93651e+07	5.02509e+07	5.05654e+07	5.01531e+07	5.08863e+07	4.89436e+07	4.92578e+07	4.80771e+07	4.60143e+07	4.71665e+07	9.57489e+06	7.11469e+06	6.3348e+06	7.87243e+06	6.78807e+06	6.39193e+07	4.03103e+07	6.60835e+07	3.26551e+07	5.65011e+07	7.37372e+07	9.15015e+07	7.60633e+07	8.47455e+07	3.96978e+07	5.449e+07	8.07698e+07	6.99184e+07	1.04433e+08	7.86087e+07
16.115_348.22770	NEG	16.115	348.2277	C21 H32 O4	(1s,4ar,5s)-5-[(3e)-5-methoxy-3-methyl-5-oxo-3-penten-1-yl]-1,4a-dimethyl-6-methylenedecahydro-1-naphthalenecarboxylic acid	-0.00235819220222311	-6.77193751020335	75.9804717782146	level2	mzCloud	NA	NA	NA	NA	NA	NA	NA	NA	NA	1.47675e+06	1.34932e+06	1.45256e+06	1.60593e+06	1.66464e+06	1.55484e+06	1.55433e+06	1.4517e+06	1.33681e+06	1.59157e+06	165775	192989	140971	142339	137752	1.46752e+06	897935	1.25589e+06	1.12567e+06	1.80386e+06	1.88947e+06	2.24404e+06	2.39683e+06	2.51641e+06	683480	1.84401e+06	2.26741e+06	2.7427e+06	2.33734e+06	1.93748e+06
16.121_294.21953	POS	16.121	294.21953	C18 H30 O3	9-oxo-ode	3.72851674228514e-05	0.126725686359858	92.8370158143428	level2	mzCloud	C14766	HMDB0004669	FA Fatty acyls	FA0200 Other Octadecanoids	FA02 Octadecanoids	Fatty acyls[FA]	Lipid metabolism	Linoleic acid metabolism	map00591 Linoleic acid metabolism;	3.81532e+08	3.82613e+08	3.96183e+08	3.93673e+08	3.87685e+08	3.68179e+08	3.78779e+08	3.69675e+08	3.59482e+08	3.67082e+08	3.70611e+07	5.39009e+07	4.18282e+07	5.14365e+07	4.31708e+07	4.34424e+08	2.7289e+08	3.94073e+08	2.82559e+08	4.25531e+08	6.01818e+08	6.86061e+08	7.48242e+08	7.07112e+08	2.06635e+08	5.17355e+08	6.71358e+08	5.94497e+08	7.92306e+08	6.80633e+08
16.201_462.29611	POS	16.201	462.29611	C26 H40 N4 O2	2-[(1s,4s,5s)-4-{[(cyclohexylcarbamoyl)amino]methyl}-5-isopropyl-2-methyl-2-cyclohexen-1-yl]-n-(3-pyridinylmethyl)acetamide	21.980981504616	49921.0228746718	69.504245765873	level2	mzCloud	NA	NA	NA	NA	NA	NA	NA	NA	NA	2.4405e+06	1.56751e+06	1.46056e+06	2.43121e+06	1.85463e+06	2.53087e+06	3.39613e+06	3.22442e+06	2.42982e+06	2.47187e+06	1.94538e+06	1.54217e+06	1.30592e+06	1.50507e+06	1.37547e+06	4.85678e+06	5.64041e+06	4.20993e+06	3.18766e+06	4.26507e+06	2.59675e+06	3.39697e+06	3.2276e+06	2.52728e+06	2.55978e+06	2.44768e+06	2.55622e+06	4.81017e+06	2.39547e+06	1.16413e+06
16.366_321.26671	POS	16.366	321.26671	C20 H35 N O2	Α-linolenoyl ethanolamide	-6.94671223868681e-05	-0.216228775730054	82.4215549990526	level2	mzCloud	NA	HMDB0013624	Organic nitrogen compounds	Amines	Organonitrogen compounds	Amines	NA	NA	NA	4.5006e+06	4.49038e+06	4.42174e+06	4.61351e+06	4.70629e+06	4.45443e+06	4.48701e+06	4.68797e+06	4.54278e+06	4.72633e+06	1.17363e+07	1.82185e+07	8.83832e+06	1.38147e+07	1.0893e+07	6.58889e+06	6.82982e+06	7.16247e+06	5.96259e+06	7.17645e+06	5.70622e+06	4.62086e+06	5.62843e+06	4.67447e+06	4.83722e+06	3.57176e+06	3.46368e+06	4.0492e+06	2.86764e+06	2.78685e+06
16.452_456.36056	POS	16.452	456.36056	C30 H48 O3	Testosterone undecanoate	0.000213430669020909	0.467680137347598	82.0292878225322	level2	mzCloud	D06087	HMDB0002705	NA	NA	NA	NA	NA	NA	NA	812755	757629	778681	774246	781682	738605	714987	760134	685803	834976	2.92362e+06	2.9178e+06	3.38053e+06	3.44606e+06	3.55954e+06	34938.3	1.20269e+06	32220	4.81799e+06	36960.7	31550.8	41343.9	416683	547534	1.23931e+06	2.14763e+06	436809	36642	365027	31683.9
16.596_348.22751	POS	16.596	348.22751	C19 H34 O4	Avocadyne 1-acetate	21.9817997222104	67378.0499686171	79.3745337784558	level2	mzCloud	NA	HMDB0031048	Lipids and lipid-like molecules	Fatty alcohols	Fatty Acyls	Fatty acyls[FA]	NA	NA	NA	2.7418e+07	2.84681e+07	2.81183e+07	2.69966e+07	2.71281e+07	2.7269e+07	2.77747e+07	2.67855e+07	2.72038e+07	2.69253e+07	1.43677e+07	1.31463e+07	1.69956e+07	1.91156e+07	1.02467e+07	5.28759e+07	3.33892e+07	5.45012e+07	5.22777e+07	5.49841e+07	5.80296e+07	6.09308e+07	7.09029e+07	4.93152e+07	2.03673e+07	2.67362e+07	3.0431e+07	2.78052e+07	3.64007e+07	4.14998e+07
16.697_296.23506	NEG	16.697	296.23506	C18 H34 O4	(+/-)12(13)-dihome	-18.0106447763745	-57313.8923690522	95.3531848142774	level2	mzCloud	C14829	HMDB0004705	FA Fatty acyls	FA0105 Hydroxy fatty acids	FA01 Fatty Acids and Conjugates	Fatty acyls[FA]	Lipid metabolism	Linoleic acid metabolism	map00591 Linoleic acid metabolism;	2.06413e+06	2.64161e+06	1.76478e+06	2.45086e+06	1.96248e+06	1.75487e+06	2.22524e+06	1.84124e+06	1.75346e+06	1.865e+06	825550	933536	743372	737348	741959	2.28458e+06	1.89991e+06	2.01405e+06	1.87452e+06	2.80532e+06	2.85485e+06	3.13527e+06	3.49941e+06	4.52084e+06	1.04722e+06	2.8852e+06	3.26238e+06	2.4318e+06	6.71643e+06	3.68835e+06
16.751_394.26941	POS	16.751	394.26941	C23 H38 O5	2-(14,15-epoxyeicosatrienoyl) glycerol	-0.00251667600315386	-6.38309716680548	63.3376478595168	level2	mzCloud	NA	HMDB0013651	Lipids and lipid-like molecules	Monoradylglycerols	Glycerolipids	Glycerolipids[GL]	NA	NA	NA	2.08684e+07	2.01442e+07	2.12478e+07	2.19151e+07	2.17941e+07	2.43199e+07	2.75439e+07	2.57524e+07	2.6962e+07	2.68597e+07	2.34354e+06	1.7076e+06	2.75595e+06	2.93732e+06	2.11334e+06	5.67643e+06	3.72748e+06	2.57557e+06	3.75912e+06	3.92227e+06	9.55387e+06	1.2765e+07	1.43536e+07	3.11914e+07	1.27764e+07	2.50737e+07	3.55184e+07	2.49877e+07	4.69745e+07	4.36772e+07
16.787_318.21679	POS	16.787	318.21679	C20 H32 O4	(+/-)12-hpete	-18.013272655533	-53574.2481841528	60.6633342929825	level2	mzCloud	NA	NA	NA	NA	NA	NA	NA	NA	NA	2.19305e+06	2.2853e+06	2.3203e+06	2.53489e+06	2.07423e+06	2.00071e+06	2.65535e+06	2.36636e+06	2.61714e+06	2.56565e+06	1.22856e+06	1.09401e+06	863600	1.15534e+06	748493	3.52475e+06	3.04035e+06	2.45179e+06	2.21915e+06	3.67663e+06	3.10002e+06	4.07476e+06	2.61779e+06	5.65992e+06	1.05963e+06	2.46325e+06	1.51558e+06	2.93184e+06	1.36742e+06	1.27524e+06
16.97_290.22445	POS	16.97	290.22445	C19 H30 O2	5α-dihydrotestosterone	-0.000131037996311534	-0.451505507277938	75.161696887514	level2	mzCloud	C03917	HMDB0002961	Steroids	Androstane derivatives [Fig]	19-Carbon atoms	Sterol lipids[ST]	Lipid metabolism	Steroid hormone biosynthesis	NA	5.95747e+07	7.57754e+07	5.69759e+07	5.65402e+07	5.68625e+07	5.9244e+07	6.33271e+07	7.27636e+07	6.01183e+07	5.85759e+07	1.27209e+08	1.47253e+08	1.00801e+08	1.30397e+08	8.14067e+07	6.731e+07	8.55271e+07	8.1712e+07	6.8965e+07	9.88953e+07	1.45135e+08	8.36701e+07	6.4942e+07	3.70992e+07	5.70837e+07	1.27568e+08	9.50149e+07	1.41391e+08	9.03201e+07	6.93243e+07
16.972_330.21693	POS	16.972	330.21693	C21 H30 O3	17α-hydroxyprogesterone	-0.0025654900250629	-7.76904472699107	70.7666983776552	level2	mzCloud	C01176	HMDB0000374	Hormones and transmitters	Progestagens	Steroid hormones	Hormones and transmitters	Lipid metabolism	Steroid hormone biosynthesis	map01100 Metabolic pathways;	1.14723e+07	1.11011e+07	1.12822e+07	1.03739e+07	1.12158e+07	1.06688e+07	1.09468e+07	1.03145e+07	1.15843e+07	1.03519e+07	3.00704e+07	3.41161e+07	2.54689e+07	3.02343e+07	2.31662e+07	1.47413e+07	1.7996e+07	1.57405e+07	1.54974e+07	2.04587e+07	1.89465e+07	1.17771e+07	1.0443e+07	6.23069e+06	8.86914e+06	1.7699e+07	1.48572e+07	1.86741e+07	1.28791e+07	1.07362e+07
17.092_344.19632	POS	17.092	344.19632	C21 H28 O4	Nor-9-carboxy-δ9-thc	-0.00244238190964552	-7.09584750969319	67.1947931101498	level2	mzCloud	NA	NA	NA	NA	NA	NA	NA	NA	NA	2.95053e+06	2.99883e+06	3.01515e+06	2.67421e+06	2.56821e+06	2.28043e+06	2.083e+06	1.88373e+06	1.92306e+06	2.01872e+06	6.09932e+06	7.16798e+06	9.48982e+06	5.16491e+06	7.14987e+06	3.56146e+06	4.71889e+06	6.04251e+06	4.59194e+06	5.83325e+06	3.83483e+06	1.76653e+06	2.1456e+06	1.64747e+06	1.17648e+06	1.7495e+06	2.70764e+06	1.64086e+06	1.87148e+06	1.95874e+06
17.208_348.26632	POS	17.208	348.26632	C22 H36 O3	3-methyl-5-(5,5,8a-trimethyl-2-methylene-7-oxodecahydro-1-naphthalenyl)pentyl acetate	-0.000126877173670437	-0.364310646298173	84.7441502159748	level2	mzCloud	NA	NA	NA	NA	NA	NA	NA	NA	NA	4.56894e+06	4.89959e+06	5.17745e+06	5.11594e+06	5.17546e+06	5.11623e+06	5.36787e+06	5.21865e+06	5.38022e+06	5.08547e+06	1.07247e+07	1.03343e+07	8.10873e+06	9.59222e+06	7.02665e+06	1.07551e+07	1.03707e+07	1.19555e+07	9.54249e+06	1.16394e+07	5.97213e+06	6.22248e+06	5.74145e+06	5.52334e+06	4.9421e+06	3.84557e+06	4.78638e+06	6.32222e+06	4.3505e+06	3.05007e+06
17.333_436.25900	NEG	17.333	436.259	C21 H41 O7 P	Oleoyl-l-α-lysophosphatidic acid	1.11691963979865e-05	0.0256022148523788	91.9989241253315	level2	mzCloud	NA	HMDB0007855	Lipids and lipid-like molecules	Glycerophosphates	Glycerophospholipids	Glycerophospholipids[GP]	NA	NA	NA	9.96331e+06	9.92682e+06	9.21431e+06	8.72738e+06	9.23919e+06	1.05193e+07	9.24514e+06	9.99841e+06	9.47481e+06	9.39736e+06	1.38753e+07	1.53682e+07	2.06537e+07	1.43877e+07	1.57974e+07	8.06585e+06	8.81476e+06	9.2179e+06	7.65667e+06	7.33507e+06	8.63587e+06	9.20628e+06	7.43009e+06	8.40778e+06	2.68778e+07	8.30546e+06	6.69166e+06	8.97263e+06	9.33707e+06	9.81828e+06
17.366_312.26642	POS	17.366	312.26642	C20 H34 O2	Γ-linolenic acid ethyl ester	6.01053729463638	19625.8673891344	62.2785374279752	level2	mzCloud	NA	NA	NA	NA	NA	NA	NA	NA	NA	6.32971e+07	6.26166e+07	6.21327e+07	6.40662e+07	6.07176e+07	6.15948e+07	5.98365e+07	6.25421e+07	5.92938e+07	6.01072e+07	6.23595e+07	4.37441e+07	5.59334e+07	5.04772e+07	6.51912e+07	7.51456e+07	6.86494e+07	7.35851e+07	5.77244e+07	4.29392e+07	6.76777e+07	8.19132e+07	8.34441e+07	7.60293e+07	1.00623e+08	6.30503e+07	6.6134e+07	5.51309e+07	5.3628e+07	7.01556e+07
17.474_323.28232	POS	17.474	323.28232	C20 H37 N O2	Linoleoyl ethanolamide	-0.00011095532931904	-0.343214846262096	89.4935689735809	level2	mzCloud	NA	NA	NA	NA	NA	NA	NA	NA	NA	1.89474e+07	1.90097e+07	1.88236e+07	2.01785e+07	1.94293e+07	1.77255e+07	1.77972e+07	1.85188e+07	1.75212e+07	1.77371e+07	1.97172e+07	2.02371e+07	2.85938e+07	2.34e+07	3.33106e+07	2.74793e+07	2.82805e+07	2.75932e+07	2.46314e+07	2.87824e+07	2.81923e+07	2.49847e+07	3.08416e+07	2.7561e+07	2.76359e+07	2.09881e+07	2.25188e+07	2.18458e+07	2.14809e+07	1.61562e+07
17.529_338.28191	POS	17.529	338.28191	C22 H36 O2	Arachidonic acid ethyl ester	6.01038086268244	18088.7626918381	67.3953852185228	level2	mzCloud	NA	NA	NA	NA	NA	NA	NA	NA	NA	2.93851e+08	2.8893e+08	2.45581e+08	2.99488e+08	2.88532e+08	2.75065e+08	2.53424e+08	2.68405e+08	2.49457e+08	2.51404e+08	1.8536e+08	1.51107e+08	1.85075e+08	3.17444e+07	1.80234e+08	1.92955e+08	1.56902e+08	2.14724e+08	1.36631e+08	1.3466e+08	1.88236e+08	1.91437e+08	2.58835e+08	2.09382e+08	2.85128e+08	2.49797e+08	3.08034e+08	1.4857e+08	2.68621e+08	3.51965e+08
17.567_446.24114	POS	17.567	446.24114	C23 H34 N2 O4 S	Dauda	12.017208172938	27675.1403831112	62.2475872651506	level2	mzCloud	NA	NA	NA	NA	NA	NA	NA	NA	NA	7.8791e+07	7.72575e+07	7.71215e+07	8.1988e+07	7.86216e+07	7.86101e+07	7.80129e+07	8.27361e+07	7.8738e+07	8.0197e+07	6.36018e+07	5.42458e+07	7.68843e+07	7.14675e+07	8.69511e+07	1.01689e+08	8.69865e+07	6.98725e+07	7.80681e+07	4.87363e+07	9.08581e+07	1.18729e+08	5.3255e+07	1.06759e+08	1.46918e+08	7.64821e+07	7.17162e+07	7.71233e+07	5.37567e+07	7.62119e+07
17.619_360.22752	POS	17.619	360.22752	C20 H34 O4	(+/-)11(12)-dihet	21.9818057219791	64987.685281196	69.1402818512832	level2	mzCloud	NA	NA	NA	NA	NA	NA	NA	NA	NA	8.4222e+06	8.39366e+06	8.14257e+06	8.29387e+06	7.05009e+06	8.2785e+06	7.68846e+06	8.81076e+06	8.20607e+06	7.28555e+06	1.98359e+07	3.02425e+07	1.07106e+07	1.9281e+07	9.82385e+06	2.24942e+07	1.32191e+07	2.29723e+07	2.35675e+07	2.49993e+07	1.78429e+07	1.31784e+07	1.14211e+07	5.50194e+06	7.04028e+06	7.64791e+06	6.87451e+06	8.09339e+06	3.77504e+06	5.37105e+06
17.754_292.23994	POS	17.754	292.23994	C19 H32 O2	9(z),11(e),13(e)-octadecatrienoic acid methyl ester	-0.000287459145283719	-0.983639880845532	94.7543352443378	level2	mzCloud	NA	NA	NA	NA	NA	NA	NA	NA	NA	3.77695e+08	3.84109e+08	3.73347e+08	3.7956e+08	3.87765e+08	3.99209e+08	4.01561e+08	3.7345e+08	3.96519e+08	4.07353e+08	2.56438e+08	2.99303e+08	2.47362e+08	2.64169e+08	1.94458e+08	3.9227e+08	4.82155e+08	3.50451e+08	5.23898e+08	5.8359e+08	7.1866e+08	5.60672e+08	6.95524e+08	6.16461e+08	1.99051e+08	7.91241e+08	8.84027e+08	6.09477e+08	1.08238e+09	7.63825e+08
17.887_328.20136	POS	17.887	328.20136	C21 H28 O3	Hu-331	-0.00248777761578367	-7.57997706442281	64.4380162471124	level2	mzCloud	NA	NA	NA	NA	NA	NA	NA	NA	NA	1.52014e+06	1.42199e+06	1.4242e+06	1.57418e+06	1.40337e+06	1.3434e+06	1.2493e+06	1.18997e+06	1.20285e+06	1.20275e+06	3.12447e+06	3.73558e+06	4.18032e+06	3.47721e+06	5.30567e+06	1.91973e+06	2.61101e+06	3.28327e+06	2.91525e+06	3.11027e+06	1.87332e+06	1.12755e+06	1.84766e+06	1.36181e+06	960502	950765	1.02867e+06	1.0381e+06	1.28912e+06	1.13929e+06
17.891_180.06343	NEG	17.891	180.06343	C6 H12 O6	D-(-)-fructose	4.08553799502442e-05	0.226894430773383	78.0258284624705	level2	mzCloud	C02336	HMDB0000660	Organic oxygen compounds	Carbohydrates and carbohydrate conjugates	Organooxygen compounds	NA	Carbohydrate metabolism	Amino sugar and nucleotide sugar metabolism	map00520 Amino sugar and nucleotide sugar metabolism;	2.88144e+06	3.04261e+06	3.11365e+06	3.47919e+06	3.03604e+06	3.29301e+06	2.67499e+06	2.70302e+06	3.02263e+06	2.87653e+06	4.61756e+07	6.5805e+06	7.24241e+06	7.56708e+06	7.96258e+06	3.36861e+06	3.08758e+06	4.44184e+06	2.75228e+06	4.27054e+06	2.95904e+06	4.12733e+06	2.13108e+06	3.96578e+06	1.52401e+07	2.20793e+06	2.57918e+06	3.10337e+06	8.23352e+07	2.16639e+06
18.111_330.21698	POS	18.111	330.21698	C21 H30 O3	Desoxycortone	-0.00251599824480309	-7.61916932279905	67.5698136852974	level2	mzCloud	C03205	HMDB0000016	Steroids	Pregnane derivatives [Fig]	21-Carbon atoms	Sterol lipids[ST]	Lipid metabolism	Steroid hormone biosynthesis	map01100 Metabolic pathways;	1.36342e+06	1.15267e+06	1.41324e+06	1.34162e+06	1.31351e+06	1.08473e+06	1.22742e+06	1.40653e+06	1.2904e+06	1.34072e+06	1.22815e+06	1.01378e+06	772390	1.36466e+06	702835	2.65988e+06	1.67017e+06	1.78082e+06	3.76001e+06	2.41662e+06	2.46425e+06	3.10741e+06	3.27117e+06	3.36085e+06	1.59987e+06	549342	663193	1.77647e+06	2.44146e+06	2.27946e+06
18.227_250.19335	POS	18.227	250.19335	C16 H26 O2	Opeo	7.02807748211853e-05	0.280905925206102	65.9437558017893	level2	mzCloud	D05229	NA	NA	NA	NA	NA	NA	NA	NA	5.79356e+06	5.9468e+06	5.64152e+06	5.50396e+06	5.92669e+06	5.6019e+06	5.64024e+06	6.23256e+06	5.24222e+06	5.39427e+06	1.04607e+07	1.05517e+07	5.56537e+06	9.42541e+06	5.72518e+06	8.4042e+06	8.51825e+06	8.4852e+06	8.99546e+06	1.0706e+07	8.28716e+06	5.97889e+06	6.27927e+06	7.75809e+06	4.69458e+06	7.25318e+06	8.19864e+06	7.45781e+06	9.21098e+06	7.6711e+06
18.381_278.22436	NEG	18.381	278.22436	C18 H30 O2	Γ-linolenic acid	-0.000224164733481302	-0.805697085833936	76.2608515020853	level2	mzCloud	C06426	HMDB0003073	Lipids	Unsaturated fatty acids	Fatty acids [Fig]	Fatty acyls[FA]	Lipid metabolism	Linoleic acid metabolism	map00591 Linoleic acid metabolism; map01040 Biosynthesis of unsaturated fatty acids; map01100 Metabolic pathways;	2.62604e+06	2.57008e+06	2.47162e+06	2.40993e+06	2.43016e+06	2.30705e+06	2.29308e+06	2.6556e+06	2.34721e+06	2.35652e+06	5.7124e+06	4.29803e+06	4.72506e+06	5.20077e+06	6.30239e+06	4.55098e+06	4.71674e+06	3.55561e+06	3.6934e+06	4.97808e+06	1.3453e+06	1.85995e+06	1.57884e+06	2.5367e+06	2.06967e+06	1.18853e+06	1.67334e+06	1.58178e+06	1.69961e+06	1.61263e+06
18.389_319.25086	POS	18.389	319.25086	C20 H33 N O2	17α-methyl-androstan-3-hydroxyimine-17β-ol	-0.000272010578385107	-0.852026988825024	80.9647129328217	level2	mzCloud	NA	NA	NA	NA	NA	NA	NA	NA	NA	1.13256e+06	1.20701e+06	1.31665e+06	1.1587e+06	548431	1.06558e+06	1.15286e+06	1.50269e+06	614763	1.13932e+06	3.12187e+06	2.90151e+06	3.33663e+06	3.11084e+06	3.72738e+06	2.76539e+06	2.66012e+06	2.30328e+06	2.10736e+06	2.2765e+06	961115	1.12955e+06	604891	1.56268e+06	788677	367861	698683	774777	581394	385557
18.392_644.42606	POS	18.392	644.42606	C36 H62 O8	20(s)-ginsenoside ck	21.9815956486583	35314.950578612	65.4785682756758	level2	PMDB	C22127	NA	NA	NA	NA	Terpenoids	NA	NA	NA	504810	583518	824463	683418	712921	478438	784350	373843	445868	862877	521895	209222	220588	270678	96745.8	3.22743e+06	2.65858e+06	2.58532e+06	1.19699e+06	2.59567e+06	829976	672106	657922	1.05835e+06	90294.1	311473	1.72537e+06	814783	2.40789e+06	548127
18.43_362.24303	POS	18.43	362.24303	C20 H36 O4	11-deoxy prostaglandin f1α	21.9816691866797	64602.3080892325	93.3940477677787	level2	mzCloud	NA	NA	NA	NA	NA	NA	NA	NA	NA	1.94895e+08	1.98896e+08	1.9316e+08	1.76784e+08	1.75379e+08	1.73049e+08	1.82236e+08	1.76929e+08	1.74622e+08	1.78878e+08	9.73025e+07	1.01258e+08	7.71239e+07	9.82416e+07	6.13322e+07	3.16801e+08	2.56792e+08	3.24634e+08	3.34671e+08	3.3455e+08	4.09605e+08	3.98405e+08	4.75056e+08	2.28173e+08	1.1167e+07	2.4292e+08	2.24333e+08	1.9193e+08	2.16741e+08	1.91677e+08
18.522_306.21699	POS	18.522	306.21699	C17 H32 O3	16-heptadecyne-1,2,4-triol	21.9818462475295	77336.8341049571	78.2338712233748	level2	mzCloud	NA	HMDB0035473	Lipids and lipid-like molecules	Fatty alcohols	Fatty Acyls	Fatty acyls[FA]	NA	NA	NA	806796	800801	854143	853639	804289	770118	757317	800837	822027	790850	357262	367197	399237	361915	398179	677546	665359	428807	606832	724760	1.02298e+06	1.09962e+06	1.38077e+06	1.53474e+06	1.0363e+06	1.57099e+06	1.82121e+06	978676	1.49281e+06	1.05414e+06
19.427_280.23993	NEG	19.427	280.23993	C18 H32 O2	Linoleic acid	-0.000295684305172017	-1.05511012777958	72.1562750954433	level2	mzCloud	C01595	HMDB0000673	Lipids	Unsaturated fatty acids	Fatty acids [Fig]	NA	Lipid metabolism	Linoleic acid metabolism	map00591 Linoleic acid metabolism; map01040 Biosynthesis of unsaturated fatty acids; map01100 Metabolic pathways;	1.52547e+07	1.51078e+07	1.29418e+07	1.48614e+07	1.51417e+07	1.41538e+07	1.4098e+07	1.44939e+07	1.46291e+07	1.42676e+07	3.40816e+06	2.39967e+06	3.49683e+06	3.49405e+06	4.10026e+06	1.86729e+07	1.56029e+07	9.5278e+06	7.80339e+06	1.84151e+07	1.39876e+07	1.42932e+07	2.07647e+07	3.0189e+07	1.88424e+07	1.23939e+07	1.97039e+07	1.14888e+07	2.16914e+07	1.92708e+07
19.428_356.29233	POS	19.428	356.29233	C21 H40 O4	Monoolein	-0.000326960239249274	-0.917673239343784	92.6293786758702	level2	mzCloud	NA	NA	NA	NA	NA	NA	NA	NA	NA	1.71917e+08	1.68868e+08	1.61281e+08	1.52594e+08	1.46131e+08	1.33302e+08	1.14146e+08	9.62736e+07	1.04044e+08	1.15548e+08	8.91821e+06	4.61803e+06	6.05465e+06	5.20245e+06	4.42413e+06	7.183e+06	4.94498e+06	4.30091e+06	4.08992e+06	2.8942e+06	1.89198e+07	1.75092e+07	2.00547e+07	7.73505e+07	6.16082e+07	6.69959e+07	8.49074e+07	3.42293e+07	9.27865e+07	9.68981e+07
19.434_280.24006	POS	19.434	280.24006	C18 H32 O2	Linoelaidic acid	-0.000165285902710366	-0.589800767063308	85.9154116924853	level2	PMDB	NA	HMDB0006270	Lipids and lipid-like molecules	Lineolic acids and derivatives	Fatty Acyls	Fatty acyls[FA]	NA	NA	NA	5.12197e+07	4.91814e+07	5.85036e+07	5.3038e+07	5.38467e+07	4.97757e+07	4.81026e+07	4.85031e+07	5.13908e+07	4.83034e+07	1.67584e+07	1.64078e+07	1.88221e+07	1.82862e+07	2.19415e+07	6.14479e+07	4.75651e+07	1.93248e+07	3.847e+07	3.65795e+07	4.71427e+07	6.04785e+07	5.39738e+07	8.23713e+07	6.29615e+07	8.10227e+06	5.1439e+07	5.63737e+07	7.82543e+07	7.43287e+07
19.51_238.22976	POS	19.51	238.22976	C16 H30 O	Muscone	9.79052690865956e-05	0.410970098310962	73.0093500461386	level2	mzCloud	NA	HMDB0034181	Organic oxygen compounds	Carbonyl compounds	Organooxygen compounds	Organic oxygen compounds	NA	NA	NA	7.94853e+06	7.36375e+06	6.74905e+06	7.75226e+06	7.03907e+06	8.04003e+06	7.98084e+06	7.33392e+06	7.14017e+06	7.81316e+06	7.26487e+06	5.17209e+06	1.14371e+07	8.84709e+06	1.00306e+07	5.85655e+06	4.61325e+06	5.01113e+06	5.20547e+06	5.18197e+06	5.5945e+06	6.21784e+06	4.41415e+06	6.4964e+06	9.83642e+06	5.75212e+06	5.70403e+06	6.19652e+06	6.02264e+06	5.25463e+06
19.51_256.24035	POS	19.51	256.24035	C16 H32 O2	Pentadecanoic acid methyl ester	0.000116332223967675	0.453996719777511	81.5890707145765	level2	PMDB	NA	NA	NA	NA	NA	Others	NA	NA	NA	7.94853e+06	7.36375e+06	6.74905e+06	7.75226e+06	7.03907e+06	8.04003e+06	7.98084e+06	7.33392e+06	7.14017e+06	7.81316e+06	7.26487e+06	5.17209e+06	1.14371e+07	8.84709e+06	1.00306e+07	5.85655e+06	4.61325e+06	5.01113e+06	5.20547e+06	5.18197e+06	5.5945e+06	6.21784e+06	4.41415e+06	6.4964e+06	9.83642e+06	5.75212e+06	5.70403e+06	6.19652e+06	6.02264e+06	5.25463e+06
19.544_402.27451	POS	19.544	402.27451	C25 H38 O4	Terpestacin	-0.00249828373347327	-6.21035672726026	68.1847327930307	level2	mzCloud	NA	NA	NA	NA	NA	NA	NA	NA	NA	3.22535e+06	3.33388e+06	3.07284e+06	3.18538e+06	3.20287e+06	2.9373e+06	3.36124e+06	3.37852e+06	2.93922e+06	3.09113e+06	9.49476e+06	1.07659e+07	8.27493e+06	9.41571e+06	6.49106e+06	7.12626e+06	7.05109e+06	6.78308e+06	6.91944e+06	7.52412e+06	3.4506e+06	3.61724e+06	3.59598e+06	2.52218e+06	3.06647e+06	1.97743e+06	2.01573e+06	2.17728e+06	1.69835e+06	1.41859e+06
19.681_378.27442	POS	19.681	378.27442	C23 H38 O4	2-arachidonoyl glycerol	-0.00258926830412065	-6.84490000094687	67.1390648441213	level2	mzCloud	C13856	HMDB0004666	FA Fatty acyls	Null	FA10 Fatty ethers	Fatty acyls[FA]	NA	NA	NA	2.19302e+06	2.08948e+06	2.48433e+06	1.65831e+06	2.38654e+06	2.41832e+06	1.24125e+06	1.72053e+06	3.45597e+06	3.19666e+06	299423	183975	133917	374307	126617	413902	76790.6	103865	134754	132566	249827	1.12755e+06	921075	1.29715e+06	4.18505e+06	1.40027e+06	939625	1.99657e+06	1.21888e+06	1.16028e+06
2.021_343.07006	POS	2.021	343.07006	C16 H19 N O2 S2	2-(benzylthio)-n-{2-[(2-furylmethyl)thio]ethyl}acetamide	21.9843358108393	68468.7434689719	74.5053304143861	level2	mzCloud	NA	NA	NA	NA	NA	NA	NA	NA	NA	1.21778e+06	1.06344e+06	880984	1.14964e+06	764896	1.60469e+06	1.67948e+06	1.45849e+06	1.81366e+06	1.39092e+06	105666	111623	138646	113830	135818	339583	144197	357517	112960	191640	2.5813e+06	3.62442e+06	3.38123e+06	2.02568e+06	5.85867e+06	1.35786e+06	1.43529e+06	1.89082e+06	2.08986e+06	1.6625e+06
2.047_226.09524	NEG	2.047	226.09524	C10 H14 N2 O4	Porphobilinogen	-0.000121634635604551	-0.537979360770277	62.3264699420365	level2	mzCloud	C00931	HMDB0000245	Organic nitrogen compounds	Amines	Organonitrogen compounds	Amines	Metabolism of cofactors and vitamins	Porphyrin and chlorophyll metabolism	map00860 Porphyrin and chlorophyll metabolism; map01100 Metabolic pathways; map01110 Biosynthesis of secondary metabolites;	5.70921e+06	5.72519e+06	3.6702e+06	5.75313e+06	3.63768e+06	5.72954e+06	5.69421e+06	5.76636e+06	5.67891e+06	5.79752e+06	1.22823e+07	1.5823e+07	1.89106e+07	1.44385e+07	1.63839e+07	3.79714e+06	8.22607e+06	7.92708e+06	7.84583e+06	6.85231e+06	5.64797e+06	6.43797e+06	3.14775e+06	5.38417e+06	5.27749e+06	3.96065e+06	2.5614e+06	3.06008e+06	3.74516e+06	2.3122e+06
2.074_342.11632	NEG	2.074	342.11632	C12 H22 O11	Α,α-trehalose	0.000106422426313202	0.311070983251377	94.6519450389283	level2	mzCloud	C01083	HMDB0000975	Carbohydrates	Disaccharides	Oligosaccharides [Fig]	Carbohydrates	Carbohydrate metabolism	Starch and sucrose metabolism	map00500 Starch and sucrose metabolism; map01100 Metabolic pathways; map01110 Biosynthesis of secondary metabolites; map02010 ABC transporters;	1.60832e+07	1.54947e+07	1.63794e+07	1.45894e+07	1.56739e+07	1.47293e+07	1.29584e+07	1.18583e+07	1.33127e+07	1.22889e+07	1.28512e+07	1.02566e+07	1.27979e+07	2.22628e+07	1.6575e+07	3.12023e+07	5.05279e+07	2.85395e+07	4.27383e+07	5.06457e+07	2.69382e+07	2.28641e+07	1.99161e+07	2.51311e+07	3.16754e+07	1.90122e+07	1.06646e+07	2.42898e+07	1.5393e+07	9.32398e+06
2.127_115.06334	NEG	2.127	115.06334	C5 H9 N O2	D-proline	8.33560892488094e-06	0.072443662422422	91.601495311223	level2	PMDB	C00763	HMDB0003411	Peptides	Other amino acids [Fig]	Amino acids	Amino acids	Amino acid metabolism	Arginine and proline metabolism	map00330 Arginine and proline metabolism; map01100 Metabolic pathways;	1.98015e+07	1.92081e+07	1.9645e+07	1.93168e+07	1.85245e+07	1.80491e+07	1.88978e+07	1.82811e+07	1.83618e+07	1.84654e+07	2.77416e+07	3.75731e+07	3.66193e+07	3.38543e+07	3.48181e+07	1.99179e+07	1.95637e+07	2.16096e+07	2.21895e+07	1.89593e+07	2.90056e+07	2.16671e+07	1.76725e+07	2.1634e+07	2.09269e+07	1.29729e+07	1.48292e+07	2.33768e+07	1.13727e+07	1.67344e+07
2.128_157.07403	NEG	2.128	157.07403	C7 H11 N O3	N-acetyl-l-proline	0.00013404763697622	0.853404944036609	83.5744855663741	level2	PMDB	NA	HMDB0094701	Organic acids and derivatives	Amino acids, peptides, and analogues	Carboxylic acids and derivatives	Amino acids, peptides, and analogues	NA	NA	NA	3.65742e+07	3.71515e+07	3.67254e+07	3.63205e+07	3.66938e+07	3.79244e+07	3.70216e+07	3.70031e+07	3.75753e+07	3.83015e+07	4.81645e+07	4.53632e+07	5.45469e+07	4.82623e+07	6.38731e+07	3.87512e+07	3.68745e+07	4.06971e+07	3.88126e+07	3.62831e+07	6.4611e+07	4.581e+07	3.7853e+07	4.49699e+07	4.64357e+07	2.70374e+07	3.0463e+07	5.19599e+07	2.35912e+07	3.67198e+07
2.321_352.07698	POS	2.321	352.07698	C16 H16 O9	4-methylumbelliferyl glucuronide	-0.00244971007180084	-6.95783351244639	60.2904917351065	level2	mzCloud	C11584	HMDB0240464	Phenylpropanoids and polyketides	Coumarin glycosides	Coumarins and derivatives	Coumarins and derivatives	NA	NA	NA	1.22866e+06	1.3888e+06	1.19469e+06	1.13385e+06	1.48929e+06	1.18554e+06	1.53125e+06	1.59125e+06	1.22502e+06	1.72466e+06	4.34041e+06	5.06888e+06	5.1284e+06	4.92295e+06	5.51148e+06	1.24082e+06	1.42472e+06	1.27027e+06	1.80426e+06	1.15719e+06	758307	786885	707513	713734	801933	676523	656799	731485	601644	390946
2.328_169.07410	POS	2.328	169.0741	C8 H11 N O3	Pyridoxine	0.000203973381871947	1.20641559723412	65.2398046477045	level2	mzCloud	C00314	HMDB0000239	Vitamins and Cofactors	Water-soluble vitamins [Fig]	Vitamins	Vitamins	Metabolism of cofactors and vitamins	Vitamin B6 metabolism	map00750 Vitamin B6 metabolism; map01100 Metabolic pathways;	5.54343e+06	3.47387e+06	3.25984e+06	6.05989e+06	3.59654e+06	3.49118e+06	4.59019e+06	4.54016e+06	7.41536e+06	4.63121e+06	1.23392e+07	2.16513e+07	1.95149e+07	1.53288e+07	8.79152e+06	5.70596e+06	1.0541e+07	1.01916e+07	7.81227e+06	1.03074e+07	2.54021e+06	2.52544e+06	4.83328e+06	3.95558e+06	4.89938e+06	3.82203e+06	3.7203e+06	4.41016e+06	3.72398e+06	2.9642e+06
2.46_168.04236	NEG	2.46	168.04236	C8 H8 O4	Vanillic acid	9.67441431498628e-05	0.575713179958713	94.4483870462842	level2	mzCloud	C06672	HMDB0000484	Benzenoids	Benzoic acids and derivatives	Benzene and substituted derivatives	NA	Xenobiotics biodegradation and metabolism	Aminobenzoate degradation	NA	4.35886e+06	3.96531e+06	4.52272e+06	4.01973e+06	4.13059e+06	3.91773e+06	6.39576e+06	6.40411e+06	4.10781e+06	4.07858e+06	2.5951e+07	1.45649e+07	3.14261e+07	2.58616e+07	1.72804e+07	3.85801e+06	8.68119e+06	7.23908e+06	4.57621e+06	3.78289e+06	2.25035e+06	2.10958e+06	2.23985e+06	2.17418e+06	4.38898e+06	4.41397e+06	2.11165e+06	3.11402e+06	2.48158e+06	1.00316e+06
2.803_146.05802	NEG	2.803	146.05802	C6 H10 O4	Adipic acid	0.000112654684158997	0.771301500048534	93.1300074233099	level2	mzCloud	C06104	HMDB0000448	Organic acids	Dicarboxylic acids	Carboxylic acids [Fig]	Organic acids	Xenobiotics biodegradation and metabolism	Caprolactam degradation	map01100 Metabolic pathways;	9.16699e+06	8.88027e+06	9.23175e+06	8.73133e+06	9.0945e+06	9.21389e+06	9.19546e+06	9.21356e+06	9.15059e+06	9.41493e+06	1.18672e+07	1.12171e+07	1.37103e+07	1.32722e+07	1.91306e+07	2.04353e+07	1.99444e+07	2.09463e+07	2.09653e+07	2.15175e+07	1.14419e+07	1.28957e+07	1.07711e+07	1.09996e+07	9.98185e+06	5.4204e+06	5.99377e+06	6.80127e+06	5.34967e+06	5.18772e+06
20.143_353.29268	POS	20.143	353.29268	C22 H37 N O2	Anandamide (aea)	6.01024647075002	17306.5089427765	64.8945124183169	level2	mzCloud	C11695	HMDB0004080	FA Fatty acyls	FA0804 N-acyl ethanolamines (endocannabinoids)	FA08 Fatty amides	Fatty acyls[FA]	NA	NA	NA	5.50765e+07	5.48474e+07	4.86327e+07	5.62204e+07	5.07011e+07	4.6872e+07	4.85818e+07	4.91173e+07	4.9257e+07	4.82061e+07	4.72085e+07	5.47256e+07	3.63067e+07	3.91699e+07	2.11244e+07	4.39623e+07	4.042e+07	3.12698e+07	4.24692e+07	4.31691e+07	8.37041e+07	7.13777e+07	7.09163e+07	1.26565e+08	2.23272e+07	8.47757e+07	1.18077e+08	5.75466e+07	1.96534e+08	1.15374e+08
20.647_282.25553	NEG	20.647	282.25553	C18 H34 O2	Trans-petroselinic acid	-0.000350898353076445	-1.24319235672788	75.1964950587532	level2	mzCloud	NA	NA	NA	NA	NA	NA	NA	NA	NA	3.35634e+06	3.24839e+06	3.21456e+06	3.10719e+06	3.10597e+06	2.96093e+06	3.04504e+06	2.98039e+06	3.14421e+06	2.87116e+06	646385	482186	426805	467439	440077	2.16811e+06	1.25859e+06	989888	841306	1.76339e+06	2.03958e+06	2.92096e+06	3.54403e+06	5.13508e+06	3.35424e+06	2.37758e+06	3.39959e+06	2.89894e+06	4.53955e+06	5.11238e+06
20.653_282.25575	POS	20.653	282.25575	C18 H34 O2	Petroselinic acid	-0.000125776994991611	-0.445613373558687	76.5697843875846	level2	PMDB	C08363	HMDB0002080	FA Fatty acyls	FA0103 Unsaturated fatty acids	FA01 Fatty Acids and Conjugates	Fatty acyls[FA]	NA	NA	NA	1.67921e+07	1.50343e+07	1.63209e+07	1.5809e+07	1.50542e+07	1.58009e+07	1.43809e+07	1.58544e+07	1.2809e+07	1.64892e+07	7.58935e+06	8.51492e+06	8.41498e+06	8.00591e+06	4.99007e+06	1.40046e+07	9.3055e+06	8.05571e+06	8.0577e+06	1.13839e+07	9.52166e+06	1.45182e+07	1.50856e+07	2.03577e+07	1.7247e+07	1.29296e+07	1.56705e+07	1.49596e+07	1.95042e+07	2.17114e+07
20.705_333.26651	POS	20.705	333.26651	C21 H35 N O2	4-[(6e)-3-hydroxy-8,10-dimethyl-2-(methylamino)-6-dodecen-1-yl]phenol	-0.000273093170847005	-0.819443124093054	67.4695112183403	level2	mzCloud	NA	NA	NA	NA	NA	NA	NA	NA	NA	3.44711e+06	3.69292e+06	3.57485e+06	2.963e+06	3.33255e+06	2.73763e+06	2.54855e+06	2.60817e+06	2.42571e+06	2.24901e+06	1.22102e+07	1.18471e+07	1.15629e+07	1.20573e+07	1.11602e+07	3.94027e+06	5.92714e+06	5.02034e+06	5.49029e+06	5.9462e+06	2.15565e+06	1.60577e+06	1.59427e+06	3.06873e+06	2.27732e+06	1.15725e+06	2.44115e+06	1.28873e+06	2.0116e+06	1.75504e+06
20.936_340.29756	POS	20.936	340.29756	C22 H38 O2	Dihomo-γ-linolenic acid ethyl ester	6.01038299234074	17979.6993231098	62.8628190740678	level2	mzCloud	NA	NA	NA	NA	NA	NA	NA	NA	NA	4.45785e+06	5.60515e+06	5.50288e+06	5.9563e+06	5.38186e+06	6.67396e+06	7.35758e+06	7.96033e+06	7.61555e+06	6.67197e+06	5.00184e+06	2.82284e+06	7.62025e+06	7.39515e+06	7.73769e+06	6.88355e+06	4.08653e+06	4.52896e+06	4.85762e+06	4.83961e+06	7.01219e+06	1.33208e+07	7.05435e+06	7.18406e+06	2.32167e+07	7.21549e+06	6.07407e+06	5.01734e+06	8.85818e+06	7.64304e+06
21.236_358.30804	POS	21.236	358.30804	C21 H42 O4	1-stearoylglycerol	-0.000266998243375838	-0.745163413866402	87.2860780496019	level2	mzCloud	D01947	NA	NA	NA	NA	NA	NA	NA	NA	2.47357e+07	2.8037e+07	2.20263e+07	2.50693e+07	2.71781e+07	2.22132e+07	2.38301e+07	2.47256e+07	2.15749e+07	2.48973e+07	3.27614e+07	2.37966e+07	6.85261e+07	4.16048e+07	5.58261e+07	1.8984e+07	1.36419e+07	1.12607e+07	1.94892e+07	1.7984e+07	2.502e+07	3.228e+07	2.15968e+07	1.44075e+07	5.03006e+07	2.65821e+07	3.32257e+07	1.13702e+07	2.84308e+07	3.72612e+07
21.648_294.25563	POS	21.648	294.25563	C19 H36 O3	Ricinoleic acid methyl ester	-18.0108122121248	-57677.7060076886	92.6333651095426	level2	mzCloud	NA	NA	NA	NA	NA	NA	NA	NA	NA	2.75803e+07	2.86661e+07	2.52089e+07	2.30454e+07	2.70359e+07	2.37175e+07	1.62434e+07	1.83371e+07	1.56538e+07	1.99653e+07	1.40176e+07	1.20921e+07	1.9361e+07	1.34908e+07	1.70838e+07	2.43664e+07	2.72217e+07	1.96134e+07	2.27617e+07	2.90914e+07	2.99307e+07	2.24725e+07	2.32709e+07	6.24684e+07	3.905e+07	2.14617e+07	3.81808e+07	2.11111e+07	4.38752e+07	3.30409e+07
21.821_440.36519	POS	21.821	440.36519	C30 H48 O2	Roburic acid	-0.000235989133102521	-0.53589386605472	68.427397538676	level2	PMDB	NA	NA	NA	NA	NA	Terpenoids	NA	NA	NA	765427	792732	1.04219e+06	1.06642e+06	962507	734486	1.01955e+06	1.00328e+06	568646	433916	2.70916e+06	5.8509e+06	3.69673e+06	3.44125e+06	5.90976e+06	146321	450198	93748.9	3.94066e+06	114750	89643.6	105369	213708	317972	940180	587933	187138	77655	299114	124600
3.165_354.09515	NEG	3.165	354.09515	C16 H18 O9	Neochlorogenic acid	7.11706227889408e-05	0.200992971580592	95.2343719344498	level2	mzCloud	C17147	HMDB0240477	Phenylpropanoids	Caffeate derivatives	Monolignols	NA	NA	NA	NA	9.04658e+06	9.0093e+06	8.00695e+06	9.65338e+06	8.35134e+06	8.61533e+06	7.67628e+06	8.9464e+06	7.81576e+06	8.60073e+06	6.92818e+06	3.46075e+06	3.50211e+07	7.07949e+06	6.78993e+07	1.07651e+07	6.90726e+06	1.04537e+07	3.47593e+06	3.27643e+06	2.21405e+07	1.984e+07	1.14013e+07	630665	2.91567e+07	7.63601e+06	3.29455e+06	1.98433e+07	794140	778544
3.342_180.06342	NEG	3.342	180.06342	C6 H12 O6	D-(+)-galactose	3.15532784611605e-05	0.175234281609863	96.3610769453568	level2	mzCloud	C00124	NA	Carbohydrates	Aldoses [Fig]	Monosaccharides	NA	Carbohydrate metabolism	Galactose metabolism	map00052 Galactose metabolism; map01100 Metabolic pathways;	9.2199e+07	9.88093e+07	8.86474e+07	9.37257e+07	8.87329e+07	9.42779e+07	9.34343e+07	7.9197e+07	1.14631e+08	1.15041e+08	1.06914e+08	8.44858e+07	1.19855e+08	1.32194e+08	1.95558e+08	9.00366e+07	9.45976e+07	6.90412e+07	4.06681e+07	6.7399e+07	1.62986e+08	1.02672e+08	1.40179e+08	4.54518e+08	2.44053e+08	1.96406e+07	6.58265e+07	3.46849e+07	2.36976e+07	1.16846e+08
3.348_226.06878	NEG	3.348	226.06878	C6 H12 O6	D-(+)-glucose	46.0053896871348	255495.523925673	97.8116200408821	level2	mzCloud	C00031	NA	Carbohydrates	Aldoses [Fig]	Monosaccharides	Carbohydrates	Carbohydrate metabolism	Glycolysis / Gluconeogenesis	map00010 Glycolysis / Gluconeogenesis; map00030 Pentose phosphate pathway; map00052 Galactose metabolism; map00500 Starch and sucrose metabolism; map00520 Amino sugar and nucleotide sugar metabolism; map01100 Metabolic pathways; map01110 Biosynthesis of secondary metabolites; map02010 ABC transporters; map04933 AGE-RAGE signaling pathway in diabetic complications;	1.95937e+07	2.18204e+07	2.05941e+07	2.04729e+07	1.88649e+07	2.05891e+07	1.88877e+07	1.7014e+07	1.88112e+07	2.44317e+07	2.13158e+07	1.96822e+07	2.1818e+07	2.50921e+07	4.22901e+07	1.86411e+07	2.311e+07	1.55059e+07	1.05959e+07	1.45458e+07	3.50455e+07	2.22521e+07	2.95393e+07	3.99354e+07	5.2002e+07	3.75427e+06	1.42524e+07	6.76535e+06	4.57145e+06	2.53943e+07
3.394_177.11559	POS	3.394	177.11559	C11 H15 N O	Phenmetrazine	0.000227403449571284	1.28392841984441	82.1478531429724	level2	mzCloud	C07432	HMDB0014968	Organoheterocyclic compounds	Morpholines	Oxazinanes	Organoheterocyclic compounds	NA	NA	NA	5.00547e+06	3.71834e+06	3.38021e+06	5.07505e+06	3.48621e+06	4.97082e+06	5.12729e+06	4.71116e+06	4.84991e+06	3.47557e+06	1.90326e+06	3.3558e+06	2.66856e+06	2.32587e+06	842289	1.20402e+07	1.01029e+07	9.33262e+06	8.69334e+06	1.39303e+07	7.1465e+06	3.7022e+06	5.72666e+06	4.29801e+06	4.35518e+06	3.47517e+06	3.14725e+06	5.48272e+06	6.01115e+06	6.51537e+06
3.491_102.03167	NEG	3.491	102.03167	C4 H6 O3	2-ketobutyric acid	-2.72125684119828e-05	-0.266707013776689	79.5741595435874	level2	PMDB	C00109	HMDB0000005	Organic acids	2-Oxocarboxylic acids	Carboxylic acids [Fig]	Organic acids	Amino acid metabolism	Glycine, serine and threonine metabolism	map00260 Glycine, serine and threonine metabolism; map00270 Cysteine and methionine metabolism; map00290 Valine, leucine and isoleucine biosynthesis; map00640 Propanoate metabolism; map00660 C5-Branched dibasic acid metabolism; map01100 Metabolic pathways; map01110 Biosynthesis of secondary metabolites; map01210 2-Oxocarboxylic acid metabolism; map01230 Biosynthesis of amino acids;	3.13715e+07	3.19448e+07	3.07502e+07	3.30336e+07	1.54717e+07	2.70482e+07	1.94304e+07	2.93221e+07	2.51001e+07	3.63771e+07	3.85995e+07	3.93714e+07	7.54562e+07	3.92026e+07	5.46928e+07	3.06531e+07	2.87443e+07	5.86383e+07	2.52136e+07	2.49399e+07	2.69994e+07	3.66693e+07	3.87229e+07	4.16275e+07	5.57009e+07	1.02002e+07	2.14569e+07	1.86646e+07	1.60655e+07	4.99324e+07
3.502_150.05288	NEG	3.502	150.05288	C5 H10 O5	D-(-)-ribose	6.07182009844109e-05	0.404645508132921	85.4902769100466	level2	mzCloud	C00121	HMDB0000283	Carbohydrates	Aldoses [Fig]	Monosaccharides	Carbohydrates	Carbohydrate metabolism	Pentose phosphate pathway	map00030 Pentose phosphate pathway; map01100 Metabolic pathways; map02010 ABC transporters;	3.98738e+06	5.60151e+06	3.49332e+06	4.03025e+06	3.51431e+06	3.54927e+06	3.62635e+06	3.57539e+06	3.4849e+06	3.10551e+06	4.09555e+06	5.98928e+06	1.10853e+07	6.79699e+06	1.46475e+07	6.0048e+06	3.50886e+06	2.68097e+06	3.23405e+06	2.13752e+06	1.07735e+07	4.45759e+06	5.81434e+06	6.15714e+06	7.07157e+06	1.54005e+06	2.26101e+06	2.56865e+06	2.30984e+06	4.322e+06
3.574_168.04249	POS	3.574	168.04249	C8 H8 O4	Isovanillic acid	0.000235431997339219	1.40102852161532	90.2900261382	level2	mzCloud	NA	HMDB0060003	Benzenoids	Benzoic acids and derivatives	Benzene and substituted derivatives	NA	NA	NA	NA	1.61005e+07	2.90463e+07	2.79168e+07	1.6301e+07	1.47638e+07	1.60912e+07	1.72808e+07	1.80084e+07	1.7536e+07	1.59382e+07	5.74165e+07	5.85482e+07	7.94948e+07	7.28267e+07	1.38911e+08	1.76882e+07	3.93838e+07	1.73683e+07	2.99629e+07	1.6345e+07	7.25508e+06	8.51778e+06	7.69024e+06	4.84955e+06	6.72653e+06	1.00403e+07	7.38072e+06	1.04105e+07	1.00823e+07	4.81994e+06
3.683_473.16621	POS	3.683	473.16621	C20 H23 N7 O7	Folinic acid	0.000318241693776145	0.672579525232731	67.0424124910277	level2	mzCloud	C03479	HMDB0001562	Organoheterocyclic compounds	Pterins and derivatives	Pteridines and derivatives	Pteridines and derivatives	Metabolism of cofactors and vitamins	One carbon pool by folate	map00670 One carbon pool by folate; map01100 Metabolic pathways;	3.66237e+06	3.63931e+06	3.46274e+06	3.94112e+06	4.03e+06	3.83947e+06	3.6411e+06	4.23082e+06	4.09125e+06	3.6696e+06	1.04572e+07	1.30101e+07	1.68061e+07	1.46499e+07	1.45382e+07	4.64651e+06	5.26313e+06	5.40383e+06	5.99336e+06	5.45795e+06	2.45615e+06	2.35869e+06	2.48971e+06	2.61555e+06	2.86283e+06	2.48444e+06	2.21202e+06	2.57187e+06	2.19448e+06	2.5861e+06
3.721_204.09009	POS	3.721	204.09009	C11 H12 N2 O2	Dl-tryptophan	0.000208978591587083	1.02395373059709	95.2476631672421	level2	mzCloud	C00806	HMDB0030396	Organoheterocyclic compounds	Indolyl carboxylic acids and derivatives	Indoles and derivatives	Indole and derivatives	NA	NA	NA	2.18018e+08	2.20248e+08	2.06239e+08	2.17991e+08	2.0974e+08	2.08585e+08	2.11728e+08	2.05058e+08	2.00442e+08	2.04349e+08	3.62155e+08	2.29612e+08	3.96053e+08	3.71e+08	4.64533e+08	2.32085e+08	1.98209e+08	2.39162e+08	3.0287e+08	2.5213e+08	3.82104e+08	1.26794e+08	4.03982e+08	3.40933e+08	4.90395e+08	2.31678e+08	2.07657e+08	8.64071e+07	2.68656e+08	1.53539e+08
3.733_230.16322	POS	3.733	230.16322	C11 H22 N2 O3	Tert-butyl n-[1-(aminocarbonyl)-3-methylbutyl]carbamate	0.000179480639957319	0.77979782480418	60.8330049139403	level2	mzCloud	NA	NA	NA	NA	NA	NA	NA	NA	NA	4.87013e+06	5.06145e+06	4.67789e+06	4.83621e+06	4.76741e+06	4.71807e+06	4.79261e+06	4.63938e+06	4.41469e+06	4.76605e+06	6.74784e+06	8.09795e+06	1.02403e+07	4.73129e+06	6.48042e+06	4.79425e+06	4.19789e+06	5.96581e+06	5.38523e+06	4.88755e+06	4.07425e+06	3.89774e+06	4.26886e+06	5.82784e+06	5.17116e+06	7.03048e+06	6.91241e+06	7.75269e+06	7.32798e+06	6.32365e+06
3.759_143.07373	POS	3.759	143.07373	C10 H9 N	6-methylquinoline	0.000230923702446262	1.61402148954819	81.7176790950475	level2	mzCloud	NA	HMDB0033115	Organoheterocyclic compounds	NA	Quinolines and derivatives	Organoheterocyclic compounds	NA	NA	NA	8.49373e+06	8.69038e+06	8.58367e+06	8.25792e+06	8.07767e+06	8.07393e+06	8.55394e+06	8.6776e+06	8.34777e+06	8.82145e+06	1.43503e+07	8.73738e+06	6.65996e+06	1.51154e+07	1.99278e+07	9.70951e+06	8.56872e+06	9.23056e+06	1.26563e+07	1.02512e+07	1.60823e+07	1.59984e+07	1.66518e+07	1.35434e+07	2.10592e+07	9.66809e+06	3.53519e+06	1.12814e+07	4.31321e+06	6.52417e+06
3.765_204.08991	NEG	3.765	204.08991	C11 H12 N2 O2	D-(+)-tryptophan	2.79202289732439e-05	0.13680359504368	94.507944088422	level2	mzCloud	C00525	HMDB0013609	Peptides	Other amino acids [Fig]	Amino acids	Amino acids	NA	NA	NA	7.21431e+07	7.27112e+07	7.33251e+07	6.84179e+07	7.17821e+07	7.00694e+07	7.09933e+07	7.12706e+07	7.09902e+07	7.27928e+07	1.19415e+08	7.50982e+07	1.2258e+08	1.14376e+08	1.55419e+08	7.81738e+07	6.65944e+07	7.62305e+07	9.53317e+07	8.68646e+07	1.24112e+08	1.27241e+08	1.34121e+08	1.14268e+08	1.66798e+08	7.58386e+07	6.5441e+07	8.80687e+07	9.14096e+07	5.28292e+07
3.768_129.05804	POS	3.768	129.05804	C9 H7 N	Quinoline	0.000195440716368012	1.51436520547695	78.6629742302535	level2	mzCloud	C06413	HMDB0033731	Organoheterocyclic compounds	NA	Quinolines and derivatives	Organoheterocyclic compounds	NA	NA	NA	3.72777e+06	3.7857e+06	2.12082e+06	3.64152e+06	3.57439e+06	3.66982e+06	3.68793e+06	3.55762e+06	3.3225e+06	3.53013e+06	5.29154e+06	3.52934e+06	5.89806e+06	5.55186e+06	7.1468e+06	4.1999e+06	3.82877e+06	4.73129e+06	4.84514e+06	4.84031e+06	6.16231e+06	4.12674e+06	6.14317e+06	5.40338e+06	7.91163e+06	3.79467e+06	3.91611e+06	4.65807e+06	4.60937e+06	2.94842e+06
3.769_131.07371	POS	3.769	131.07371	C9 H9 N	3-methylindole	0.000208603463477175	1.59149991904519	69.3358778945707	level2	PMDB	C08313	HMDB0000466	Organoheterocyclic compounds	Indoles	Indoles and derivatives	Indoles	Amino acid metabolism	Tryptophan metabolism	map00380 Tryptophan metabolism;	1.45127e+06	4.61862e+06	4.55358e+06	4.59609e+06	4.40928e+06	4.50239e+06	4.63226e+06	2.91525e+06	4.37618e+06	4.54015e+06	7.70259e+06	4.82225e+06	8.16107e+06	7.82606e+06	1.03514e+07	5.17523e+06	4.41579e+06	3.46824e+06	6.55532e+06	5.65426e+06	8.44008e+06	8.6057e+06	9.07203e+06	7.24424e+06	1.10462e+07	5.12577e+06	4.30287e+06	5.85035e+06	5.73676e+06	3.47059e+06
3.77_158.08464	POS	3.77	158.08464	C10 H10 N2	1,5-naphthalenediamine	0.000242425704186644	1.53352074426438	71.9111295513299	level2	mzCloud	C19463	NA	NA	NA	NA	NA	NA	NA	NA	9.61491e+06	9.73458e+06	9.37061e+06	7.15456e+06	9.20778e+06	9.34949e+06	9.3278e+06	9.56754e+06	9.20368e+06	9.36548e+06	1.11859e+07	9.83315e+06	1.68089e+07	1.59598e+07	2.13475e+07	1.03753e+07	9.0552e+06	1.08374e+07	1.35532e+07	3.87374e+06	1.74121e+07	1.7609e+07	1.81056e+07	1.51262e+07	2.2791e+07	1.05321e+07	3.90981e+06	1.25443e+07	1.20363e+07	7.17339e+06
3.773_187.06358	POS	3.773	187.06358	C11 H9 N O2	Indole-3-acrylic acid	0.000251395178310077	1.34390412206292	91.734735118844	level2	mzCloud	NA	NA	NA	NA	NA	NA	NA	NA	NA	3.86709e+08	3.91496e+08	3.77495e+08	3.8546e+08	3.73865e+08	3.7374e+08	3.7552e+08	3.82649e+08	3.66994e+08	2.24951e+08	6.41308e+08	4.08398e+08	6.86613e+08	6.62526e+08	8.54547e+08	4.24447e+08	3.62573e+08	4.27564e+08	5.50273e+08	4.5719e+08	6.97483e+08	7.02005e+08	7.29975e+08	6.04447e+08	9.09255e+08	4.20172e+08	3.68045e+08	4.86719e+08	4.83216e+08	2.82118e+08
3.774_145.05297	POS	3.774	145.05297	C9 H7 N O	4-indolecarbaldehyde	0.000201900161300728	1.39190840586943	88.1843293870766	level2	mzCloud	NA	NA	NA	NA	NA	NA	NA	NA	NA	1.37507e+07	2.07467e+07	1.99241e+07	1.52494e+07	1.93209e+07	1.39048e+07	2.01713e+07	2.09588e+07	1.99609e+07	2.08801e+07	2.45748e+07	2.19172e+07	1.57819e+07	3.58573e+07	4.71118e+07	2.28294e+07	1.95741e+07	1.47114e+07	3.00121e+07	2.42469e+07	3.76879e+07	3.77409e+07	3.92037e+07	1.86424e+07	5.01283e+07	2.30777e+07	1.14637e+07	2.68734e+07	2.58511e+07	1.52823e+07
3.783_297.08947	POS	3.783	297.08947	C11 H15 N5 O3 S	5'-s-methyl-5'-thioadenosine	-8.67958996195739e-05	-0.292153987505532	91.9773573926262	level2	mzCloud	C00170	HMDB0001173	Nucleosides, nucleotides, and analogues	5'-deoxy-5'-thionucleosides	5'-deoxyribonucleosides	Nucleic acids and analogues	Amino acid metabolism	Cysteine and methionine metabolism	map00270 Cysteine and methionine metabolism; map00908 Zeatin biosynthesis; map01100 Metabolic pathways;	4.29064e+07	4.57338e+07	4.50028e+07	4.80117e+07	4.81473e+07	6.33977e+07	7.70544e+07	8.38743e+07	8.17591e+07	8.56313e+07	6.97829e+07	7.87045e+07	8.32368e+07	8.94683e+07	1.07277e+08	1.62409e+08	1.41518e+08	1.05953e+08	1.13839e+08	1.23653e+08	9.05129e+07	1.37995e+08	1.14916e+08	9.69205e+07	1.89535e+08	4.98906e+07	4.06075e+07	7.41597e+07	4.55415e+07	3.73111e+07
3.898_125.02389	NEG	3.898	125.02389	C2 H8 N O3 P	Ciliatine	-0.00028597132435948	-2.28732814069399	75.1056157384432	level2	mzCloud	C03557	HMDB0011747	Organic acids and derivatives	Organic phosphonic acids	Organic phosphonic acids and derivatives	Organic acids	Metabolism of other amino acids	Phosphonate and phosphinate metabolism	map00440 Phosphonate and phosphinate metabolism; map01100 Metabolic pathways; map02010 ABC transporters;	1.50843e+06	2.09959e+06	1.35041e+06	894481	992381	1.40906e+06	1.50738e+06	1.68419e+06	1.30209e+06	1.40799e+06	8.19846e+06	1.79141e+07	1.19688e+07	1.10734e+07	1.35296e+07	48816.2	1.16077e+06	93481.3	3.40348e+06	38834.5	15903.7	40563.1	324368	242633	529271	1.14155e+06	157580	40209.8	183753	8119.6
3.937_144.07883	POS	3.937	144.07883	C7 H12 O3	Ethyl levulinate	0.000189413529000149	1.31465374333217	66.2298341508055	level2	mzCloud	NA	HMDB0040433	Organic acids and derivatives	Gamma-keto acids and derivatives	Keto acids and derivatives	Organic acids	NA	NA	NA	2.1209e+06	2.09562e+06	2.0806e+06	2.11247e+06	2.05277e+06	2.14621e+06	2.14467e+06	2.21651e+06	2.1051e+06	2.07143e+06	9.15731e+06	1.12022e+07	1.89371e+07	1.12439e+07	1.82588e+07	2.33063e+06	2.43525e+06	1.84541e+06	1.78738e+06	1.32767e+06	547132	641896	467869	269888	574318	213693	232947	296618	115484	70656.5
4.02_228.14748	POS	4.02	228.14748	C11 H20 N2 O3	Leucylproline	8.43161713817153e-05	0.369568858317877	90.3528006571399	level2	mzCloud	NA	NA	NA	NA	NA	NA	NA	NA	NA	1.01422e+07	1.08793e+07	1.03525e+07	1.06004e+07	1.04292e+07	1.0576e+07	1.07384e+07	1.05744e+07	1.0423e+07	1.07359e+07	1.29462e+07	1.98853e+07	2.4254e+07	1.36706e+07	1.79343e+07	7.50844e+06	7.99085e+06	1.24098e+07	9.03998e+06	8.67132e+06	9.87236e+06	8.67607e+06	9.15346e+06	9.79271e+06	1.7831e+07	1.28245e+07	1.11808e+07	1.71433e+07	1.1984e+07	1.26435e+07
4.041_137.04780	POS	4.041	137.0478	C7 H7 N O2	Methyl isonicotinate	0.000117751601436566	0.859201722694457	86.0971327713873	level2	mzCloud	NA	NA	NA	NA	NA	NA	NA	NA	NA	4.78288e+06	4.7558e+06	4.62862e+06	4.87537e+06	4.92163e+06	6.01058e+06	7.49471e+06	8.04435e+06	7.67319e+06	8.28121e+06	2.20772e+06	2.69303e+06	2.54298e+06	2.53428e+06	2.90719e+06	2.46069e+06	2.11035e+06	2.42666e+06	1.92713e+06	2.27305e+06	2.19887e+06	3.54403e+06	4.63918e+06	2.94948e+06	4.2708e+06	3.95188e+06	5.14113e+06	1.14352e+07	4.35541e+06	4.54201e+06
4.072_247.12045	POS	4.072	247.12045	C14 H17 N O3	3,4-methylenedioxy-α-pyrrolidinopropiophenone	-0.000397963143086599	-1.6103989351211	69.8903800501471	level2	mzCloud	NA	NA	NA	NA	NA	NA	NA	NA	NA	4.90673e+08	4.94314e+08	4.81252e+08	4.87612e+08	4.86735e+08	5.08272e+08	4.99544e+08	5.05044e+08	4.77075e+08	4.90067e+08	7.51211e+07	2.83932e+07	2.70898e+07	8.52236e+07	5.15685e+07	2.48896e+08	1.72587e+08	1.60086e+08	6.17969e+07	1.66798e+08	7.59127e+08	7.26178e+08	8.46187e+08	3.0488e+08	2.01801e+09	1.24174e+08	4.44357e+08	2.70252e+08	1.03176e+08	4.70413e+08
4.086_391.08781	POS	4.086	391.08781	C19 H21 N O4 S2	Tiotropium	-0.00338492564924309	-8.6550800789598	66.2465705921375	level2	mzCloud	NA	NA	NA	NA	NA	NA	NA	NA	NA	3.42959e+06	3.3803e+06	3.51434e+06	3.2966e+06	3.57129e+06	3.48536e+06	3.5998e+06	3.55321e+06	3.56903e+06	3.81739e+06	1.97318e+07	3.2902e+07	2.73271e+06	1.60569e+07	5.63643e+06	656194	499320	1.34826e+06	813680	1.36117e+06	584086	336154	442211	463748	883140	2.05661e+06	324389	533498	1.69515e+06	264951
4.221_350.09766	POS	4.221	350.09766	C16 H13 F3 N4 O2	5-methyl-n-[1-methyl-4-phenyl-3-(trifluoromethyl)-1h-pyrazol-5-yl]-3-isoxazolecarboxamide	-0.00140527619038266	-4.01393876682098	63.8910153188012	level2	mzCloud	NA	NA	NA	NA	NA	NA	NA	NA	NA	2.15641e+06	2.22662e+06	2.12612e+06	2.10602e+06	2.19597e+06	2.14903e+06	2.37796e+06	2.36982e+06	2.27669e+06	2.38883e+06	6.33263e+06	7.45525e+06	1.01448e+07	7.74976e+06	8.15591e+06	3.23132e+06	3.47804e+06	3.65843e+06	3.59069e+06	3.25482e+06	1.78552e+06	2.18528e+06	1.79647e+06	1.69253e+06	1.64348e+06	2.07262e+06	1.58932e+06	2.37454e+06	2.07611e+06	1.35435e+06
4.304_178.06321	POS	4.304	178.06321	C10 H10 O3	Ferulaldehyde	0.000220501310309373	1.23833316082251	81.6956616169933	level2	PMDB	C02666	HMDB0141782	Phenylpropanoids	Coniferyl alcohol derivatives	Monolignols	Phenylpropanoids	Biosynthesis of other secondary metabolites	Phenylpropanoid biosynthesis	map00940 Phenylpropanoid biosynthesis; map01100 Metabolic pathways; map01110 Biosynthesis of secondary metabolites;	1.80752e+06	1.74058e+06	1.75152e+06	1.84282e+06	1.80539e+06	1.84157e+06	1.79466e+06	1.87467e+06	1.79352e+06	1.77242e+06	232936	334651	657887	1.18381e+06	591639	258326	492575	173880	275094	267430	713730	1.22824e+06	697050	349074	1.2423e+06	831006	371658	1.5564e+06	437357	517812
4.398_264.13621	POS	4.398	264.13621	C15 H20 O4	(3ar,4as,5r,7as,8s,9ar)-5-hydroxy-4a,8-dimethyl-3-methyleneoctahydroazuleno[6,5-b]furan-2,6(3h,4h)-dione	5.33935763655791e-05	0.202144138618468	89.1773985264159	level2	mzCloud	NA	NA	NA	NA	NA	NA	NA	NA	NA	1.11897e+07	1.10116e+07	1.09015e+07	1.08905e+07	1.101e+07	1.1252e+07	1.11442e+07	1.13819e+07	1.09208e+07	1.11887e+07	2.00011e+07	1.79066e+07	2.15916e+07	2.00708e+07	2.64585e+07	2.06438e+07	1.95696e+07	2.05375e+07	1.91469e+07	2.04132e+07	1.30171e+07	1.48269e+07	1.2571e+07	1.09424e+07	1.14852e+07	9.86136e+06	9.17314e+06	1.2237e+07	9.09456e+06	6.6499e+06
4.483_206.05821	POS	4.483	206.05821	C11 H10 O4	Scoparone	0.000296709486462987	1.43993253244541	66.3702587914451	level2	mzCloud	C09311	HMDB0030818	Phenylpropanoids	Coumarins	Coumarins	NA	NA	NA	NA	685581	723481	850841	732224	680418	680661	748000	746448	710458	721333	677243	1.0162e+06	1.20665e+06	1.04633e+06	1.24314e+06	60643	397051	89780.8	868228	115396	94448.9	139977	290349	391658	438723	2.68085e+06	2.02923e+06	265646	3.40643e+06	451343
4.523_161.04759	NEG	4.523	161.04759	C9 H7 N O2	2,4-quinolinediol	-8.41742435682136e-05	-0.522666606346279	80.8995166569356	level2	mzCloud	C16716	NA	NA	NA	NA	NA	Chemical structure transformation maps	Biosynthesis of alkaloids derived from shikimate pathway	NA	2.35088e+07	2.38826e+07	2.26161e+07	2.30216e+07	2.25453e+07	2.34307e+07	2.30956e+07	2.35801e+07	2.36867e+07	2.35739e+07	2.54914e+08	1.9147e+08	6.28311e+06	1.39276e+08	9.18159e+06	2.36215e+06	2.48523e+06	4.46096e+06	3.73676e+06	4.55686e+06	4.57721e+06	3.1886e+06	4.36763e+06	4.71451e+06	7.56759e+06	9.46975e+06	3.25546e+06	5.01531e+06	4.53122e+06	3.62586e+06
4.541_207.05340	POS	4.541	207.0534	C10 H9 N O4	3-(2-oxo-2,3-dihydro-1,3-benzoxazol-3-yl)propanoic acid	0.000237589821409756	1.1474822405691	64.8833529164582	level2	mzCloud	NA	NA	NA	NA	NA	NA	NA	NA	NA	9.22776e+06	9.44251e+06	9.08303e+06	9.15875e+06	8.8971e+06	8.89989e+06	9.25366e+06	9.07421e+06	8.82235e+06	9.16662e+06	9.50366e+07	7.22261e+07	2.73853e+06	5.87568e+07	3.52496e+06	957956	990205	1.80421e+06	1.43076e+06	1.6988e+06	1.71351e+06	1.20128e+06	1.63772e+06	1.82478e+06	3.02724e+06	3.65359e+06	1.32333e+06	2.0378e+06	1.76038e+06	1.35967e+06
4.618_205.03746	NEG	4.618	205.03746	C10 H7 N O4	Xanthurenic acid	-4.92039644086617e-05	-0.239975431598396	77.3056925707365	level2	mzCloud	C02470	HMDB0000881	Organoheterocyclic compounds	Quinoline carboxylic acids	Quinolines and derivatives	Organoheterocyclic compounds	Amino acid metabolism	Tryptophan metabolism	map00380 Tryptophan metabolism;	379521	372142	363556	365257	361987	350450	367738	443310	370490	483945	7.81517e+06	1.79584e+06	24914.7	2.58738e+06	114206	13723	52791	53006.3	96874.2	58546.6	79042.5	60463.9	34352.3	69133.7	130274	316665	58590.4	73769.9	50709.1	77342.8
4.619_338.09960	POS	4.619	338.0996	C16 H18 O8	4-methylumbelliferyl-α-d-glucopyranoside	-0.000565725965373076	-1.67324958595388	77.3350102138587	level2	mzCloud	NA	NA	NA	NA	NA	NA	NA	NA	NA	4.36211e+06	4.46693e+06	4.40431e+06	4.36718e+06	4.40537e+06	4.38447e+06	4.6097e+06	4.62474e+06	4.50639e+06	4.70441e+06	3.46608e+06	4.1272e+06	5.88368e+06	5.07947e+06	5.89161e+06	3.73694e+06	4.12972e+06	3.10435e+06	4.11738e+06	3.96404e+06	6.66653e+06	6.51474e+06	7.2922e+06	6.81802e+06	9.2308e+06	2.43971e+06	3.2975e+06	4.44444e+06	2.29965e+06	4.14942e+06
4.729_358.12648	NEG	4.729	358.12648	C16 H22 O9	3-[2-(β-d-glucopyranosyloxy)-4-methoxyphenyl]propanoic acid	9.29130147255819e-05	0.259441971650563	65.5497813040909	level2	mzCloud	NA	NA	NA	NA	NA	NA	NA	NA	NA	4.84342e+06	4.99007e+06	4.82301e+06	5.00842e+06	4.91965e+06	4.697e+06	4.74653e+06	4.8486e+06	4.74786e+06	4.92669e+06	1.64848e+07	1.88369e+07	2.14035e+07	1.80549e+07	1.74403e+07	4.09843e+06	6.11707e+06	4.84686e+06	8.08282e+06	4.47457e+06	3.11716e+06	2.6994e+06	3.1315e+06	2.72123e+06	3.18356e+06	3.82456e+06	3.10926e+06	2.85753e+06	2.94896e+06	1.75437e+06
4.734_450.15239	POS	4.734	450.15239	C22 H26 O10	3,5-dihydroxy-2-[3-(4-methoxyphenyl)propanoyl]phenyl β-d-glucopyranoside	-0.000211778408754526	-0.470459151272671	74.2739730408594	level2	mzCloud	NA	NA	NA	NA	NA	NA	NA	NA	NA	338524	348744	325670	303206	342236	327301	310884	331417	302392	332676	47410	41423.1	64168.8	43449.1	69474.8	26126.3	52739.1	27047.7	39427.9	24217.1	30256.1	52448.5	31927.9	350730	113894	516820	1.59036e+06	679059	2.39888e+06	269711
4.737_354.09519	NEG	4.737	354.09519	C16 H18 O9	Chlorogenic acid	0.000112656900967067	0.318154378971515	96.1641537588387	level2	mzCloud	NA	NA	NA	NA	NA	NA	NA	NA	NA	3.32922e+07	3.34859e+07	3.28195e+07	3.32297e+07	3.35541e+07	3.22802e+07	3.29116e+07	3.40074e+07	3.32127e+07	3.32502e+07	7.64151e+07	3.48834e+07	2.72918e+08	8.17291e+07	4.56408e+08	3.95063e+07	2.50213e+07	2.27664e+07	9.69687e+06	1.03411e+07	3.22598e+07	3.7273e+07	1.75905e+07	4.71386e+06	5.45857e+07	7.22234e+06	5.64654e+06	2.09888e+07	1.18767e+06	2.25729e+06
4.761_116.08374	NEG	4.761	116.08374	C6 H12 O2	Hexanoic acid	1.11236608972831e-05	0.0958244616428744	69.2265769620666	level2	mzCloud	C01585	HMDB0000535	Organic acids	Monocarboxylic acids	Carboxylic acids [Fig]	NA	NA	NA	NA	793016	819961	804267	808132	863248	811907	801456	865385	847349	846380	240449	259858	321904	283938	339288	537812	487258	553267	465561	624970	954305	1.31156e+06	998683	947225	953240	2.07405e+06	1.48653e+06	2.8136e+06	2.05943e+06	1.41758e+06
4.762_160.07365	NEG	4.762	160.07365	C7 H12 O4	Pimelic acid	8.74274934687946e-05	0.546170736027277	96.9759025731391	level2	mzCloud	C02656	HMDB0000857	Organic acids	Dicarboxylic acids	Carboxylic acids [Fig]	Organic acids	Metabolism of cofactors and vitamins	Biotin metabolism	map00780 Biotin metabolism; map01100 Metabolic pathways;	3.07806e+07	3.04564e+07	2.98567e+07	3.12147e+07	3.10258e+07	3.11774e+07	3.158e+07	3.2752e+07	3.16008e+07	3.12539e+07	1.00152e+07	1.01789e+07	1.15736e+07	1.10629e+07	1.27074e+07	1.93967e+07	1.84805e+07	2.01792e+07	1.81193e+07	2.36386e+07	3.65615e+07	4.48482e+07	3.6516e+07	3.49354e+07	4.00284e+07	7.42844e+07	5.40456e+07	1.01112e+08	7.89014e+07	5.30326e+07
4.776_162.03182	POS	4.776	162.03182	C9 H6 O3	7-hydroxycoumarine	0.00012263637214005	0.756866567692955	71.3125371772616	level2	mzCloud	C09315	HMDB0029865	Phenylpropanoids	Coumarins	Coumarins	Coumarins	Biosynthesis of other secondary metabolites	Phenylpropanoid biosynthesis	map00940 Phenylpropanoid biosynthesis; map01110 Biosynthesis of secondary metabolites;	2.32199e+07	2.26103e+07	2.26804e+07	2.25937e+07	2.22843e+07	2.68954e+07	2.32671e+07	2.33548e+07	2.30723e+07	2.34422e+07	4.05519e+07	2.57062e+07	1.28654e+08	4.81927e+07	2.08285e+08	2.29838e+07	1.56217e+07	1.43819e+07	1.00298e+07	1.18058e+07	1.66066e+07	1.95899e+07	1.10058e+07	6.00804e+06	2.80116e+07	5.72307e+06	7.44952e+06	1.27696e+07	6.47454e+06	3.69425e+06
4.785_134.03698	POS	4.785	134.03698	C8 H6 O2	Phthaldialdehyde	0.000197405643774573	1.47277220926704	68.2489935082796	level2	mzCloud	D03470	NA	NA	NA	NA	NA	NA	NA	NA	1.23245e+06	1.54883e+06	913165	1.11399e+06	1.1916e+06	1.59186e+06	1.52001e+06	1.38814e+06	2.2487e+06	1.51719e+06	2.17972e+06	1.98424e+06	5.46446e+06	2.69457e+06	7.3329e+06	1.28941e+06	641949	1.58693e+06	318130	1.45931e+06	1.26204e+06	1.48955e+06	837693	1.20552e+06	1.45008e+06	768565	1.22945e+06	1.35456e+06	949074	349992
4.822_324.08446	POS	4.822	324.08446	C15 H16 O8	Skimmin	-5.80701562284958e-05	-0.179182136548426	82.0577376199098	level2	PMDB	NA	NA	NA	NA	NA	Phenylpropanoids	NA	NA	NA	1.09549e+06	988666	947071	1.02567e+06	837070	917666	1.15663e+06	910862	889676	799589	209373	101334	94032.3	66191.1	113636	65036.5	219901	73839	111253	259499	72358.5	187940	399410	40207.3	465541	212851	88636.9	209912	84840.1	54397.9
4.823_148.05259	POS	4.823	148.05259	C9 H8 O2	Cinnamic acid	0.000156338477779627	1.05596698663419	84.2753039772773	level2	PMDB	C00423	HMDB0000930	Phenylpropanoids	Others	Monolignols	Phenylpropanoids	Metabolism of cofactors and vitamins	Ubiquinone and other terpenoid-quinone biosynthesis	map00130 Ubiquinone and other terpenoid-quinone biosynthesis; map00360 Phenylalanine metabolism; map00940 Phenylpropanoid biosynthesis; map00998 Biosynthesis of various secondary metabolites - part 2; map01100 Metabolic pathways; map01110 Biosynthesis of secondary metabolites;	3.23118e+06	3.15209e+06	3.05462e+06	2.99461e+06	3.06222e+06	3.09802e+06	3.08329e+06	3.09185e+06	2.98747e+06	3.18042e+06	2.68816e+06	3.30101e+06	4.17854e+06	3.37284e+06	4.25152e+06	5.03115e+06	4.69763e+06	4.84093e+06	4.47091e+06	4.77878e+06	4.58226e+06	5.0425e+06	3.76527e+06	3.81006e+06	4.76712e+06	4.38636e+06	3.81971e+06	5.17966e+06	2.65454e+06	1.77751e+06
4.832_194.05808	POS	4.832	194.05808	C10 H10 O4	Isoferulic acid	0.000170399450354353	0.878085574555541	90.0241779259332	level2	mzCloud	C10470	HMDB0000955	Phenylpropanoids and polyketides	Hydroxycinnamic acids and derivatives	Cinnamic acids and derivatives	NA	NA	NA	NA	2.06329e+08	2.02048e+08	1.99158e+08	1.98734e+08	1.98377e+08	1.96645e+08	2.01365e+08	2.02527e+08	1.92296e+08	1.98915e+08	1.67894e+08	2.04903e+08	2.97553e+08	1.99459e+08	2.99189e+08	3.88691e+08	3.58598e+08	3.80436e+08	3.35027e+08	3.86239e+08	3.33006e+08	3.18193e+08	2.556e+08	2.41554e+08	3.12182e+08	2.61129e+08	2.49119e+08	3.15543e+08	1.53848e+08	9.86162e+07
4.925_438.15029	POS	4.925	438.15029	C24 H21 F N4 O2	App-fubinaca	21.9854314785296	52828.6597472893	66.3085803424651	level2	mzCloud	NA	NA	NA	NA	NA	NA	NA	NA	NA	254367	236285	233573	259701	250317	247333	250134	257835	238187	266731	5.83506e+06	257639	348446	267140	329142	16726.1	26146	15805.9	54747.6	18724.7	13697.5	14786.7	12091.3	12759.7	16548.6	14310.3	13293.2	14754.3	11853.1	9549.37
4.958_166.02686	POS	4.958	166.02686	C8 H6 O4	Phthalic acid	0.000248701132818496	1.49795948339606	84.3686270754252	level2	PMDB	C01606	HMDB0002107	Benzenoids	Benzoic acids and derivatives	Benzene and substituted derivatives	Benzene and derivatives	Xenobiotics biodegradation and metabolism	Polycyclic aromatic hydrocarbon degradation	map01100 Metabolic pathways; map02010 ABC transporters;	507641	479057	467986	453671	449886	463664	484520	442136	439856	471233	315621	219284	88146.1	251782	344162	50628.6	146386	44005.8	424931	36554.4	59331.1	19781.2	1.09686e+06	1.19661e+06	694988	3.28027e+06	1.36655e+06	146907	676389	194949
5.031_452.12950	POS	5.031	452.1295	C19 H26 O11	1,5-anhydro-2-o-(6-o-benzoyl-α-l-galactopyranosyl)-d-glucitol	21.9819914762514	51103.3793743307	75.5861650537113	level2	mzCloud	NA	NA	NA	NA	NA	NA	NA	NA	NA	248957	228663	240450	251297	257141	235912	262816	233277	293716	267182	31911	103664	103891	189458	79036.9	85405.5	74025.4	198057	290174	69972.1	241962	152894	286093	142384	86815.2	25492.2	112816	12554.8	12566.4	187369
5.098_354.09530	NEG	5.098	354.0953	C16 H18 O9	1-caffeoylquinic acid	0.000215718102310802	0.609209540920297	68.9856448419637	level2	PMDB	NA	HMDB0030652	Organic oxygen compounds	Alcohols and polyols	Organooxygen compounds	Alcohols	NA	NA	NA	1.41313e+06	1.89525e+06	1.40779e+06	1.93026e+06	1.99161e+06	1.94436e+06	1.80578e+06	1.91447e+06	1.94504e+06	1.19328e+06	9.64687e+06	7.0931e+06	1.24787e+07	1.1084e+07	1.22022e+07	1.19268e+06	2.75913e+06	1.02543e+06	4.38395e+06	1.22941e+06	656228	340452	970924	362833	902136	846461	193548	140257	189565	101067
5.126_374.12130	NEG	5.126	374.1213	C15 H20 O8	4-acetyl-3-hydroxy-5-methylphenyl β-d-glucopyranoside	46.0054819570857	140211.106830592	76.3201427199724	level2	mzCloud	NA	NA	NA	NA	NA	NA	NA	NA	NA	3.04517e+06	2.99581e+06	3.2182e+06	3.13675e+06	3.1563e+06	3.27208e+06	3.28458e+06	3.41099e+06	3.43816e+06	3.60867e+06	2.10603e+06	1.35558e+06	1.83781e+06	2.42664e+06	3.87102e+06	5.44952e+06	5.56921e+06	4.16501e+06	1.97831e+06	3.59898e+06	1.06124e+07	7.33174e+06	9.45602e+06	7.98355e+06	9.46147e+06	1.04044e+06	1.85168e+06	1.98154e+06	1.10401e+06	2.60412e+06
5.129_132.07866	NEG	5.129	132.07866	C6 H12 O3	2-hydroxycaproic acid	1.8514387278401e-05	0.14017699366351	83.8816669055961	level2	mzCloud	NA	HMDB0001624	Lipids and lipid-like molecules	Fatty acids and conjugates	Fatty Acyls	Fatty acyls[FA]	NA	NA	NA	2.28849e+06	2.14306e+06	2.31979e+06	2.22939e+06	2.22083e+06	2.35495e+06	2.20572e+06	2.27533e+06	2.27964e+06	2.34504e+06	2.31655e+06	1.54614e+06	3.17251e+06	2.62495e+06	3.40122e+06	3.59778e+06	1.72422e+06	1.88825e+06	3.34627e+06	2.24953e+06	1.93314e+06	3.77617e+06	3.31813e+06	3.41033e+06	5.26881e+06	1.56259e+06	1.60793e+06	2.27607e+06	1.56253e+06	1.79377e+06
5.18_176.04739	NEG	5.18	176.04739	C10 H8 O3	4-methylumbelliferone	4.7946445334901e-05	0.272349722720083	77.7820981973496	level2	PMDB	C03081	HMDB0059622	Phenylpropanoids and polyketides	Hydroxycoumarins	Coumarins and derivatives	Coumarins and derivatives	NA	NA	NA	1.42033e+06	1.465e+06	1.50246e+06	1.53214e+06	1.41498e+06	1.37804e+06	1.21366e+06	1.36078e+06	1.29121e+06	1.36421e+06	7.29719e+06	7.70105e+06	1.14675e+07	8.30393e+06	9.4212e+06	50084.9	1.33879e+06	64362.7	1.12119e+06	71254	92721.9	42401.1	121954	116779	119646	145238	147969	84244.9	106372	108181
5.184_418.12642	POS	5.184	418.12642	C21 H22 O9	Liquiritin	3.88197656775446e-05	0.0928421820366602	69.2111084003943	level2	PMDB	C16989	HMDB0029520	PK Polyketides	PK1214 Flavanones	PK12 Flavonoids	Polyketides[PK]	NA	NA	NA	1.20832e+06	1.16684e+06	1.17973e+06	1.19243e+06	1.18524e+06	1.04676e+06	1.06567e+06	956174	970650	995339	971540	450428	922446	1.02594e+06	1.92403e+06	1.97629e+06	1.84124e+06	1.66401e+06	2.41918e+06	2.10895e+06	1.12728e+06	1.0114e+06	1.03734e+06	615345	1.19893e+06	1.11611e+06	820187	744130	619933	858093
5.227_388.17342	NEG	5.227	388.17342	C18 H28 O9	{(1r,2r)-2-[(2z)-5-(hexopyranosyloxy)-2-penten-1-yl]-3-oxocyclopentyl}acetic acid	8.6748447017726e-05	0.223478636358822	91.7100290212447	level2	mzCloud	NA	NA	NA	NA	NA	NA	NA	NA	NA	3.13583e+06	2.93761e+06	3.11671e+06	3.14081e+06	3.10007e+06	4.59911e+06	3.11749e+06	3.01428e+06	3.15968e+06	3.16318e+06	6.67074e+06	8.12147e+06	2.01672e+06	4.06991e+06	1.97105e+06	3.74924e+06	2.39621e+06	4.91087e+06	2.363e+06	3.16618e+06	3.85153e+06	7.03868e+06	6.85921e+06	6.0589e+06	3.8936e+06	1.90904e+06	4.1032e+06	4.90631e+06	2.00065e+06	5.04126e+06
5.232_224.10510	POS	5.232	224.1051	C12 H16 O4	Senkyunolide h	0.000242296110258167	1.08117294438157	65.552214225866	level2	mzCloud	NA	NA	NA	NA	NA	NA	NA	NA	NA	1.06368e+06	1.36736e+06	1.43122e+06	1.10103e+06	1.11192e+06	1.3731e+06	1.38256e+06	1.14249e+06	1.3133e+06	1.1067e+06	2.86234e+06	2.79708e+06	3.83348e+06	2.67909e+06	3.74026e+06	331177	835561	230066	2.13852e+06	207488	584802	736903	870060	697064	813129	2.10079e+06	1.45376e+06	2.53345e+06	1.98456e+06	1.36177e+06
5.264_198.05292	POS	5.264	198.05292	C9 H10 O5	Syringic acid	0.00010101460640044	0.510038709118104	69.5709439879404	level2	mzCloud	C10833	HMDB0002085	Benzenoids	Benzoic acids and derivatives	Benzene and substituted derivatives	Benzene and derivatives	Xenobiotics biodegradation and metabolism	Aminobenzoate degradation	NA	1.7016e+06	1.66618e+06	1.54458e+06	1.63528e+06	1.49299e+06	1.57172e+06	1.63429e+06	1.69552e+06	1.59238e+06	1.46582e+06	602490	720851	2.21703e+06	2.29662e+06	612521	1.50317e+06	1.41373e+06	1.98089e+06	1.35626e+06	1.45424e+06	1.77883e+06	2.66337e+06	1.75361e+06	1.82346e+06	2.91461e+06	1.54242e+06	1.38799e+06	1.86687e+06	1.2486e+06	1.25199e+06
5.32_262.12019	POS	5.32	262.12019	C15 H18 O4	(3as,10ar,10br)-6,10a-dimethyl-3-methylene-3,3a,4,5,7,8,10a,10b-octahydrofuro[3',2':6,7]cyclohepta[1,2-b]pyran-2,9-dione	-0.000319394403049955	-1.21850214692029	86.1218439637528	level2	mzCloud	NA	NA	NA	NA	NA	NA	NA	NA	NA	3.2112e+06	3.11594e+06	3.2561e+06	3.20369e+06	3.09738e+06	3.29703e+06	3.36765e+06	3.24556e+06	3.15239e+06	3.21563e+06	237873	578300	364893	573469	351309	1.44151e+06	1.39645e+06	1.46778e+06	1.10888e+06	1.53444e+06	6.33539e+06	1.01237e+07	7.13985e+06	7.21673e+06	8.64939e+06	4.21551e+06	6.28528e+06	5.32839e+06	3.10365e+06	3.66225e+06
5.322_256.07342	POS	5.322	256.07342	C15 H12 O4	Pinocembrin	-0.00013430499052447	-0.524478166253567	77.1888920339974	level2	PMDB	C09827	HMDB0030808	Flavonoids	Flavanones	Flavonoids	Flavonoids	Biosynthesis of other secondary metabolites	Flavonoid biosynthesis	map00941 Flavonoid biosynthesis;	3.42889e+06	3.38654e+06	3.28152e+06	3.42182e+06	3.69594e+06	3.51214e+06	3.6539e+06	3.98944e+06	4.11814e+06	3.90985e+06	1.67101e+07	7.95743e+06	1.06649e+07	1.47276e+07	2.7408e+07	7.12502e+06	8.49011e+06	4.65273e+06	8.86196e+06	6.26586e+06	1.76822e+06	2.37397e+06	2.07234e+06	2.18335e+06	2.46788e+06	1.47518e+06	1.12234e+06	1.37804e+06	896146	734866
5.323_290.07896	NEG	5.323	290.07896	C15 H14 O6	Catechin	-7.57616344344569e-05	-0.261175833004359	90.3804918068607	level2	mzCloud	C17590	HMDB0127721	Phenylpropanoids and polyketides	Flavans	Flavonoids	Flavonoids	NA	NA	NA	612009	575344	590544	533465	575900	562164	548204	573633	577520	576085	16275.2	18842.7	28218.4	18601.6	28085.8	1.83088e+06	1.46489e+06	359740	1.20479e+06	1.31291e+06	1.02617e+06	1.20592e+06	417081	16052.5	522972	1.0184e+06	2.22768e+06	1.55851e+06	922124	324923
5.323_418.12607	POS	5.323	418.12607	C21 H22 O9	Isoliquiritin	-0.000309415536776214	-0.740004816849404	72.0982347680181	level2	PMDB	C16978	HMDB0037318	PK Polyketides	PK1212 Chalcones and dihydrochalcones	PK12 Flavonoids	Polyketides[PK]	NA	NA	NA	5.31496e+06	5.32259e+06	5.27143e+06	5.28016e+06	5.61949e+06	5.48148e+06	6.11703e+06	6.07897e+06	5.87858e+06	5.70909e+06	2.61757e+07	1.34808e+07	1.75111e+07	2.33995e+07	4.31279e+07	1.1334e+07	1.1962e+07	7.38169e+06	1.35651e+07	1.01778e+07	2.87322e+06	3.49521e+06	2.82689e+06	3.36792e+06	3.0794e+06	1.50662e+06	1.50207e+06	2.13953e+06	1.30061e+06	1.03959e+06
5.391_432.19949	NEG	5.391	432.19949	C19 H30 O8	3-hydroxy-3,5,5-trimethyl-4-(3-oxo-1-buten-1-ylidene)cyclohexyl β-d-glucopyranoside	46.0054189729373	119125.13109847	88.539461567056	level2	mzCloud	NA	NA	NA	NA	NA	NA	NA	NA	NA	5.12388e+07	5.02032e+07	5.19189e+07	4.86887e+07	4.90682e+07	4.87412e+07	4.59652e+07	4.78829e+07	4.91492e+07	4.99057e+07	4.97436e+07	5.16649e+07	6.20894e+07	5.24125e+07	6.85432e+07	5.33036e+07	5.51991e+07	5.19932e+07	6.23184e+07	5.51067e+07	5.472e+07	4.9535e+07	5.0694e+07	5.15394e+07	6.76276e+07	4.77127e+07	5.81659e+07	6.46039e+07	4.10187e+07	4.71248e+07
5.403_424.09807	POS	5.403	424.09807	C23 H21 Cl N2 O2 S	1-(4-chlorophenyl)-2-{[4-(2,2-dimethyl-3,4-dihydro-2h-chromen-6-yl)pyrimidin-2-yl]thio}ethan-1-one	-0.00315678387437401	-7.44346792310576	62.6219683244334	level2	mzCloud	NA	NA	NA	NA	NA	NA	NA	NA	NA	759713	812825	795260	909724	873469	1.05536e+06	1.24541e+06	1.2986e+06	1.37965e+06	1.34833e+06	1.65168e+06	1.63733e+06	2.23637e+06	2.03312e+06	3.5707e+06	71426.1	2.00404e+06	43022.4	3.04376e+06	78241.8	31428.8	57916.1	1.56612e+06	1.14832e+06	1.77251e+06	3.26721e+06	712047	53543.7	935573	24783.5
5.424_370.09019	NEG	5.424	370.09019	C16 H18 O10	Fraxin	0.000190606952855887	0.515028653852169	60.8253040987087	level2	mzCloud	NA	NA	NA	NA	NA	NA	NA	NA	NA	928803	765572	907849	738639	730853	948471	737617	701680	716609	925362	4.94618e+06	5.18153e+06	6.60938e+06	5.8315e+06	5.88593e+06	244996	853095	241615	1.43204e+06	257441	114741	111665	265949	267086	273011	568540	287169	39959.5	180532	108167
5.431_220.15774	POS	5.431	220.15774	C13 H20 N2 O	N-cyclohexylidene-2-carbamylcyclohex-1-enylamine	0.000179484244597461	0.815253593504133	72.1615475532723	level2	mzCloud	NA	NA	NA	NA	NA	NA	NA	NA	NA	1.06468e+06	1.04764e+06	1.06428e+06	1.10834e+06	1.08414e+06	1.08114e+06	1.07403e+06	1.05147e+06	987500	1.02104e+06	26143.1	28660.6	36552.6	32968.2	97469.6	839908	522774	556067	502012	529722	2.37113e+06	2.85615e+06	1.81884e+06	3.79777e+06	2.50107e+06	1.61717e+06	1.77834e+06	2.38621e+06	1.26762e+06	1.07934e+06
5.519_282.14652	NEG	5.519	282.14652	C15 H22 O5	Octyl gallate	-0.000208496988818752	-0.738966542351206	61.0585308696083	level2	PMDB	NA	HMDB0033375	Benzenoids	Benzoic acids and derivatives	Benzene and substituted derivatives	Benzene and derivatives	NA	NA	NA	7.84553e+06	7.62631e+06	7.68094e+06	7.46899e+06	7.82755e+06	7.89562e+06	7.55428e+06	7.6179e+06	7.78483e+06	7.7326e+06	1.90302e+06	1.88773e+06	2.77022e+06	1.92778e+06	2.86168e+06	3.17812e+07	2.13142e+07	2.88029e+07	1.61627e+07	2.90547e+07	2.03108e+07	1.08026e+07	1.30086e+07	1.72456e+07	1.3163e+07	1.27847e+06	4.27974e+06	1.59015e+06	970568	1.36747e+06
5.537_299.17318	POS	5.537	299.17318	C15 H22 O5	(1ar,2s,5s,6r,7r,7as)-5-methyl-1a-(3-methyl-2-buten-1-yl)-1a,3,5,6,7,7a-hexahydro-2h-oxireno[g]isochromene-2,6,7-triol	17.0264593558287	60346.1175286675	64.3208397847649	level2	mzCloud	NA	NA	NA	NA	NA	NA	NA	NA	NA	430821	428315	426761	433391	397704	425851	418702	457009	437879	418755	102669	128424	186038	135037	161632	1.92573e+06	1.22462e+06	1.72277e+06	921054	1.72183e+06	1.06821e+06	627676	727943	929779	746459	57931.7	240324	98683.2	56525.1	79366.4
5.545_450.11644	NEG	5.545	450.11644	C21 H22 O11	(1ξ)-1,5-anhydro-1-[(2r,3r)-3,5,7-trihydroxy-2-(4-hydroxyphenyl)-4-oxo-3,4-dihydro-2h-chromen-6-yl]-d-glucitol	0.000226456608288572	0.503106980991826	71.187583663285	level2	mzCloud	NA	NA	NA	NA	NA	NA	NA	NA	NA	1.00767e+06	999131	1.0123e+06	1.02346e+06	1.02741e+06	1.03709e+06	1.03176e+06	1.02437e+06	1.02288e+06	1.00413e+06	1.11676e+06	748699	8.5758e+06	1.08603e+06	2.44011e+06	501876	561869	172239	1.73845e+06	274316	558990	292753	717792	258462	1.01137e+06	5.4229e+06	1.77815e+06	234958	1.12545e+06	389352
5.568_147.06853	NEG	5.568	147.06853	C9 H9 N O	3-methyl-2-oxindole	0.000111539296881347	0.758417759097756	83.7422973466337	level2	PMDB	C02366	NA	NA	NA	NA	Others	NA	NA	NA	1.15275e+06	1.12281e+06	1.09966e+06	1.08328e+06	1.06866e+06	1.02728e+06	1.11504e+06	1.02732e+06	1.09968e+06	1.07472e+06	1.89821e+06	1.3564e+06	991095	942320	773892	1.38412e+06	1.45935e+06	1.85338e+06	1.31456e+06	1.41299e+06	1.24408e+06	1.10585e+06	1.18203e+06	1.38956e+06	990851	1.16113e+06	980075	1.59067e+06	781934	787749
5.569_191.05828	NEG	5.569	191.05828	C10 H9 N O3	5-hydroxyindole-3-acetic acid	3.46561548383306e-05	0.181390523983547	72.7493343067607	level2	mzCloud	C05635	HMDB0000763	Organoheterocyclic compounds	Indolyl carboxylic acids and derivatives	Indoles and derivatives	Indole and derivatives	Amino acid metabolism	Tryptophan metabolism	map00380 Tryptophan metabolism; map01100 Metabolic pathways;	4.90883e+06	4.87214e+06	4.68169e+06	4.74361e+06	4.77704e+06	4.81146e+06	5.08565e+06	4.80911e+06	4.96245e+06	4.93445e+06	8.48881e+06	5.88064e+06	4.55158e+06	4.39235e+06	6.22808e+06	6.03821e+06	6.47747e+06	8.12427e+06	6.12193e+06	6.47579e+06	5.75847e+06	5.30028e+06	5.40285e+06	6.41154e+06	4.64153e+06	5.24679e+06	4.34115e+06	7.31856e+06	3.6724e+06	3.63436e+06
5.636_136.05254	NEG	5.636	136.05254	C8 H8 O2	2-methylbenzoic acid	0.000111262910905907	0.81779437025638	75.5562130676584	level2	mzCloud	C07215	HMDB0002340	Benzenoids	Benzoic acids and derivatives	Benzene and substituted derivatives	Benzene and derivatives	Xenobiotics biodegradation and metabolism	Xylene degradation	map01100 Metabolic pathways;	1.57581e+06	1.62912e+06	1.70078e+06	1.54114e+06	1.57258e+06	1.6009e+06	1.60585e+06	1.46224e+06	1.63825e+06	1.56449e+06	6.91779e+06	6.3071e+06	1.03508e+07	8.04177e+06	7.8041e+06	283666	1.12795e+06	477075	2.42641e+06	180854	232161	274452	519900	743078	549461	2.60913e+06	4.06844e+06	363801	861587	322690
5.652_136.05263	POS	5.652	136.05263	C8 H8 O2	4-methoxybenzaldehyde	0.000195745223379618	1.43874845967139	71.5648579524451	level2	mzCloud	C10761	HMDB0029686	Benzenoids	Benzoyl derivatives	Benzene and substituted derivatives	Benzene and derivatives	NA	NA	NA	1.00434e+06	1.05965e+06	968419	1.02226e+06	1.03352e+06	1.12201e+06	1.00131e+06	896780	1.03075e+06	1.03901e+06	3.40641e+06	4.26545e+06	5.20134e+06	4.30948e+06	4.06884e+06	714801	1.02366e+06	489652	1.54076e+06	664988	1.13436e+06	1.02423e+06	642346	550106	622009	1.41921e+06	1.89615e+06	505609	661588	308621
5.662_422.11879	POS	5.662	422.11879	C20 H21 F N4 O2 S	2-[(3r,4s)-3-{[5-(4-fluorophenyl)-1,2-oxazol-3-yl]methyl}-4-piperidinyl]-n-(1,3-thiazol-2-yl)acetamide	21.9818666467045	54935.8614068797	69.1279317242878	level2	mzCloud	NA	NA	NA	NA	NA	NA	NA	NA	NA	1.30049e+06	1.40572e+06	1.34902e+06	1.39679e+06	1.28336e+06	1.51533e+06	1.39632e+06	1.38491e+06	1.42405e+06	1.33498e+06	180158	250186	230007	182411	196321	174866	153627	215682	389686	130888	306940	312894	563988	103798	124674	35771.1	266754	27513.1	22660.3	457023
5.705_260.10488	POS	5.705	260.10488	C15 H16 O4	(9ar,9bs)-9a-hydroxy-6,9-dimethyl-3-methylene-3,3a,4,5,9a,9b-hexahydroazuleno[4,5-b]furan-2,7-dione	2.44176427486309e-05	0.0938761499583421	75.3620029931632	level2	mzCloud	NA	NA	NA	NA	NA	NA	NA	NA	NA	3.27465e+06	3.22413e+06	3.21687e+06	3.21995e+06	3.19798e+06	3.26815e+06	3.30105e+06	3.2319e+06	3.16034e+06	3.17945e+06	384601	364225	455580	429290	520034	226579	185267	204301	183485	208392	1.43668e+06	4.28186e+06	2.8777e+06	2.39135e+06	3.91178e+06	6.96482e+06	5.62005e+06	1.04774e+07	6.3841e+06	7.23217e+06
5.754_240.09967	NEG	5.754	240.09967	C12 H16 O5	Cmpf	-0.000106174853442553	-0.442211385040555	76.9808548186514	level2	mzCloud	NA	HMDB0061112	Lipids and lipid-like molecules	Fatty acids and conjugates	Fatty Acyls	Fatty acyls[FA]	NA	NA	NA	1.25948e+06	1.21743e+06	1.22475e+06	1.22378e+06	1.26349e+06	1.26098e+06	1.23244e+06	1.26054e+06	1.23722e+06	1.26434e+06	5.38992e+06	6.71058e+06	5.34541e+06	5.24785e+06	4.77457e+06	1.12895e+06	1.21342e+06	1.44989e+06	1.2956e+06	1.27306e+06	407483	657693	509384	433361	376500	440685	558551	474647	400283	434511
5.765_368.11070	NEG	5.765	368.1107	C17 H20 O9	(3r,5r)-1,3,5-trihydroxy-4-{[(2e)-3-(4-hydroxy-3-methoxyphenyl)-2-propenoyl]oxy}cyclohexanecarboxylic acid	-2.75972411145631e-05	-0.0749699443602006	95.6255391430493	level2	mzCloud	NA	NA	NA	NA	NA	NA	NA	NA	NA	6.99182e+07	6.61283e+07	6.57996e+07	6.68746e+07	6.73005e+07	7.05277e+07	6.88602e+07	7.15794e+07	7.17322e+07	7.17227e+07	5.02149e+07	6.5709e+07	8.91337e+07	5.58907e+07	8.27995e+07	1.28843e+08	1.11562e+08	1.10447e+08	9.09891e+07	1.31658e+08	1.32773e+08	1.50152e+08	1.17557e+08	1.09464e+08	1.43475e+08	9.98944e+07	8.97159e+07	1.46162e+08	6.86793e+07	4.70017e+07
5.769_205.07417	POS	5.769	205.07417	C11 H11 N O3	Indole-3-lactic acid	0.000276615249333645	1.3488564779424	88.4747019312994	level2	mzCloud	C02043	HMDB0000671	NA	NA	NA	NA	NA	NA	NA	1.5985e+06	1.60011e+06	1.56884e+06	1.60148e+06	1.5267e+06	1.53904e+06	1.55965e+06	1.52165e+06	1.55356e+06	1.58449e+06	3.01196e+06	3.20572e+06	3.38599e+06	3.21127e+06	2.99106e+06	1.32716e+06	1.42802e+06	1.16198e+06	1.83147e+06	1.32286e+06	1.60396e+06	2.07001e+06	1.84957e+06	1.9701e+06	2.52818e+06	2.05659e+06	1.58122e+06	1.8429e+06	1.31678e+06	991161
5.835_594.15892	POS	5.835	594.15892	C27 H30 O15	Oroxin b	0.00045220046877148	0.761077206974071	70.308760072034	level2	PMDB	NA	NA	NA	NA	NA	Flavonoids	NA	NA	NA	393483	509952	416413	393147	384414	426847	439497	445071	481224	457017	37456.4	29181.1	50737.6	45077.9	24362.9	17117.4	23834.2	15206.4	82770.4	15868	20167.4	18236	381194	421171	345199	3.62783e+06	2.15083e+06	96849	1.26734e+06	79480.5
5.85_430.12651	POS	5.85	430.12651	C22 H22 O9	Ononin	0.000123934690577698	0.288135524224623	81.897817381041	level2	PMDB	C10509	HMDB0033987	Flavonoids	Isoflavones	Isoflavonoids	Flavonoids	Biosynthesis of other secondary metabolites	Isoflavonoid biosynthesis	NA	514642	459813	418832	469484	461571	345921	392403	387603	375910	354180	38633.4	28581.9	26397.9	23436.2	38607.1	13347.9	14679.1	13389.2	41193.5	13557.1	43240.1	11726.5	108270	90720.2	21430.5	1.01427e+06	1.67951e+06	1.01335e+06	2.59079e+06	629714
5.935_215.08095	POS	5.935	215.08095	C10 H9 N5 O	Kinetin	0.000239750534319683	1.11470031128774	74.3776446406511	level2	mzCloud	C08272	HMDB0012245	Organoheterocyclic compounds	Purines and purine derivatives	Imidazopyrimidines	Purines and derivatives	NA	NA	NA	448573	448036	455717	463203	472331	458269	420965	412215	451575	431395	1.92144e+06	3.08798e+06	3.62464e+06	2.9885e+06	3.33748e+06	274809	465380	394518	374108	345147	123682	134986	90663.7	88420.7	87943.1	69052.8	80877.7	126606	56450.5	61221.6
5.938_302.04244	POS	5.938	302.04244	C15 H10 O7	Quercetin	-0.000209307204613651	-0.692972342677815	92.1551772194239	level2	mzCloud	C00389	HMDB0005794	Flavonoids	Flavonols	Flavonoids	NA	Biosynthesis of other secondary metabolites	Flavonoid biosynthesis	map00941 Flavonoid biosynthesis; map00944 Flavone and flavonol biosynthesis; map01100 Metabolic pathways; map01110 Biosynthesis of secondary metabolites;	250259	249886	256080	257042	253508	251045	303312	299957	304928	272265	2.65059e+06	4.34674e+06	145674	2.21819e+06	343913	20234.8	13305.3	84897.8	44877	100435	31142.7	20859.2	18944.6	19075.2	33164.2	41921.1	10508.3	10980.3	16804.4	10702.8
5.938_464.09572	POS	5.938	464.09572	C21 H20 O12	Quercetin-3β-d-glucoside	0.000239025047164887	0.515034210566557	93.0451647844069	level2	mzCloud	C05623	HMDB0037362	Flavonoids	Flavonols	Flavonoids	Flavonoids	Biosynthesis of other secondary metabolites	Flavone and flavonol biosynthesis	map00944 Flavone and flavonol biosynthesis; map01100 Metabolic pathways; map01110 Biosynthesis of secondary metabolites;	1.12415e+06	1.11858e+06	1.18297e+06	1.12063e+06	1.13088e+06	1.16728e+06	1.17195e+06	1.2169e+06	1.15565e+06	1.15691e+06	1.12874e+07	1.88501e+07	808946	9.73859e+06	1.47321e+06	102337	100102	365039	280308	529741	151178	102309	79139.8	129457	190608	53248.2	10533.5	11618.4	20735.9	17572.2
5.979_300.06334	NEG	5.979	300.06334	C16 H12 O6	Diplosal acetate	-4.76009483350026e-05	-0.158636308926249	76.3047469138385	level2	mzCloud	NA	NA	NA	NA	NA	NA	NA	NA	NA	7.28486e+06	7.22877e+06	7.16328e+06	7.10392e+06	7.31828e+06	7.27301e+06	7.63679e+06	7.82962e+06	7.91333e+06	7.69343e+06	109127	158400	215457	48527.2	65877.8	172487	135930	93178.8	321808	80996.6	102243	24390.5	6.6142e+06	8.23542e+06	1.94004e+06	2.8109e+07	3.02343e+07	81143.2	8.57142e+06	24180
5.98_382.19937	NEG	5.98	382.19937	C15 H30 N4 O5	2-[(2s,3r,4s,5r)-3,4-dihydroxy-5-{[(isopropylcarbamoyl)amino]methyl}tetrahydro-2-furanyl]-n-[2-(dimethylamino)ethyl]acetamide	35.9777520383661	103915.382373859	63.1045319673261	level2	mzCloud	NA	NA	NA	NA	NA	NA	NA	NA	NA	398116	372774	381750	388079	397760	388464	373398	389236	407254	375730	2.36655e+06	2.26014e+06	2.525e+06	2.25443e+06	2.37188e+06	189792	368350	196498	892652	192932	140356	151302	175825	199746	161410	381215	185963	135893	139243	81739.5
5.99_452.13089	POS	5.99	452.13089	C21 H23 F N4 O3 S	(4as,7ar)-3-(3-fluorophenyl)-2,4-dioxo-n-propyl-1-(2-thienylmethyl)octahydro-5h-pyrrolo[3,2-d]pyrimidine-5-carboxamide	21.9833971791422	51106.6499619043	86.925885298877	level2	mzCloud	NA	NA	NA	NA	NA	NA	NA	NA	NA	847941	875508	863558	890940	887858	893265	938011	981829	916468	882728	194297	130678	240391	210687	444234	157593	205049	79871.6	361511	156542	184826	143307	500168	394609	390962	3.96184e+06	1.99661e+06	487299	2.29302e+06	973072
6.028_610.15325	POS	6.028	610.15325	C27 H30 O16	4-(5,7-dihydroxy-4-oxo-4h-chromen-2-yl)-2-(β-d-glucopyranosyloxy)phenyl β-d-glucopyranoside	-0.000139087101842961	-0.227954323094748	82.3355048833057	level2	mzCloud	NA	NA	NA	NA	NA	NA	NA	NA	NA	156979	207112	190964	205858	160773	193364	198192	204323	174195	184813	229849	304314	101001	219526	112285	49633.4	30369.5	120448	115357	148580	82465.7	99926.9	186811	110091	207244	1.40239e+06	653751	15296.5	667921	11549.3
6.043_192.07899	POS	6.043	192.07899	C11 H12 O3	Bmk methyl glycidate	0.000340890174896913	1.77474271658037	80.0519455428594	level2	mzCloud	NA	NA	NA	NA	NA	NA	NA	NA	NA	2.98834e+06	2.98659e+06	3.05765e+06	2.96849e+06	2.94048e+06	3.12266e+06	3.11135e+06	3.2636e+06	3.13027e+06	3.14082e+06	1.05627e+07	1.08873e+07	7.9215e+06	1.21958e+07	9.97998e+06	1.32497e+06	2.49277e+06	1.2803e+06	4.21636e+06	1.2928e+06	2.63913e+06	5.44426e+06	1.83249e+06	1.29052e+06	2.6762e+06	5.64764e+06	2.43418e+06	6.47956e+06	1.51139e+06	516410
6.061_260.06612	POS	6.061	260.06612	C14 H14 O6	(3as,4ar,7as,9bs)-3-ethyl-2-oxo-3,3a,7a,9b-tetrahydro-2h,4ah-1,4,5-trioxadicyclopenta[a,hi]indene-7-carboxylic acid	-18.0129203168466	-64776.2608593863	60.2973229835616	level2	mzCloud	NA	NA	NA	NA	NA	NA	NA	NA	NA	2.77782e+06	2.7593e+06	2.93322e+06	2.96593e+06	2.9781e+06	3.00035e+06	3.05163e+06	2.97548e+06	3.12007e+06	3.02143e+06	1.29424e+06	1.36246e+06	1.50644e+06	1.78848e+06	1.46863e+06	776039	813111	667284	1.16604e+06	324894	204684	629682	869497	321942	605750	586941	1.11308e+06	161577	365396	940979
6.087_388.17092	POS	6.087	388.17092	C17 H26 N4 O5	2-[(2s,3r,4s,5r)-3,4-dihydroxy-5-{[(isopropylcarbamoyl)amino]methyl}tetrahydro-2-furanyl]-n-(3-pyridinylmethyl)acetamide	21.9805961935377	60025.0607266081	73.6120175568913	level2	mzCloud	NA	NA	NA	NA	NA	NA	NA	NA	NA	3.37333e+06	3.36512e+06	3.57499e+06	3.46495e+06	3.42721e+06	3.58043e+06	3.7291e+06	3.66005e+06	3.55857e+06	3.6413e+06	5.22755e+06	5.56386e+06	6.62752e+06	6.4358e+06	7.42636e+06	7.11874e+06	7.32762e+06	7.70001e+06	8.49766e+06	7.37655e+06	5.23372e+06	5.50029e+06	4.9447e+06	4.4396e+06	4.61092e+06	3.8963e+06	2.93736e+06	4.25708e+06	3.24729e+06	2.25348e+06
6.106_364.11330	POS	6.106	364.1133	C17 H20 N2 O5 S	Bumetanide	0.00400332652799307	10.9948485549463	63.2432619595536	level2	mzCloud	D00247	HMDB0015024	NA	NA	NA	NA	NA	NA	NA	992432	1.07983e+06	1.17657e+06	1.15041e+06	1.12689e+06	1.36905e+06	1.65711e+06	1.77202e+06	1.80349e+06	1.8745e+06	1.13197e+06	1.02984e+06	1.49197e+06	1.66803e+06	2.05376e+06	2.86131e+06	2.59653e+06	1.91698e+06	1.26789e+06	1.99617e+06	1.72785e+06	3.7309e+06	2.51762e+06	1.39808e+06	2.62225e+06	1.06947e+06	1.01086e+06	2.58294e+06	1.25558e+06	1.01406e+06
6.111_120.05753	NEG	6.111	120.05753	C8 H8 O	Phenylacetaldehyde	1.53099605455509e-05	0.127521884498035	89.5589616998997	level2	mzCloud	C00601	HMDB0006236	Benzenoids	Phenylacetaldehydes	Benzene and substituted derivatives	Benzene and derivatives	Amino acid metabolism	Phenylalanine metabolism	map00360 Phenylalanine metabolism; map01100 Metabolic pathways;	2.6906e+06	2.7212e+06	2.52927e+06	2.76397e+06	2.6594e+06	2.47779e+06	2.65895e+06	2.63564e+06	2.64832e+06	2.66515e+06	4.35243e+06	4.74734e+06	4.46244e+06	4.01386e+06	3.64952e+06	705180	1.27783e+06	1.00332e+06	1.7939e+06	692167	511741	790651	1.04503e+06	929171	1.16865e+06	1.83725e+06	2.03359e+06	949515	1.14756e+06	986525
6.113_164.04745	NEG	6.113	164.04745	C9 H8 O3	3-coumaric acid	0.000104873121387072	0.639285701011672	91.529655200288	level2	mzCloud	C12621	HMDB0001713	Phenylpropanoids and polyketides	Hydroxycinnamic acids and derivatives	Cinnamic acids and derivatives	Polyketides[PK]	Amino acid metabolism	Phenylalanine metabolism	map00360 Phenylalanine metabolism; map01100 Metabolic pathways;	6.11642e+06	6.19871e+06	6.1701e+06	6.3885e+06	6.40406e+06	6.18775e+06	6.34742e+06	6.48266e+06	6.58203e+06	6.65111e+06	1.13985e+07	1.2548e+07	1.11992e+07	1.08095e+07	8.98476e+06	2.02091e+06	3.63771e+06	2.81997e+06	4.54889e+06	2.0792e+06	1.52062e+06	2.16048e+06	2.69307e+06	2.644e+06	3.37196e+06	4.84323e+06	4.95486e+06	2.43704e+06	3.07658e+06	2.60635e+06
6.128_278.16294	POS	6.128	278.16294	C15 H22 N2 O3	Tolycaine	-0.000102687148057612	-0.36916172293665	73.3251546012126	level2	mzCloud	NA	NA	NA	NA	NA	NA	NA	NA	NA	1.91834e+06	1.94561e+06	1.95471e+06	1.84053e+06	1.87968e+06	1.87603e+06	1.88334e+06	1.83067e+06	1.84167e+06	1.8935e+06	2.39764e+06	2.84962e+06	3.34825e+06	1.63466e+06	1.92416e+06	1.19147e+06	1.26912e+06	1.66114e+06	1.46127e+06	1.42005e+06	1.47324e+06	1.42217e+06	1.49485e+06	1.90637e+06	2.09013e+06	2.81692e+06	2.43437e+06	3.10249e+06	2.31623e+06	2.70957e+06
6.242_192.04230	NEG	6.242	192.0423	C10 H8 O4	Noreugenin	3.69108984443756e-05	0.192201959640395	75.5373140983995	level2	PMDB	C20462	NA	NA	NA	NA	Flavonoids	NA	NA	NA	258471	247706	282246	245648	254408	237993	286712	309629	295112	259714	94594.6	119037	139342	76003.6	109084	40492.4	38912	115746	43932.5	10880.9	10564.5	16370	80203	88405.7	92254	1.01181e+06	1.02864e+06	42407.1	2.74264e+06	292843
6.247_488.22377	POS	6.247	488.22377	C23 H32 N6 O4 S	Vardenafil	0.00319860359252289	6.55155427954436	65.9958117919915	level2	mzCloud	D08668	HMDB0015000	NA	NA	NA	NA	NA	NA	NA	2.30029e+06	2.17491e+06	2.31796e+06	2.45528e+06	2.25723e+06	2.30491e+06	2.14453e+06	2.17708e+06	2.13745e+06	2.0973e+06	491712	1.87408e+06	3.63386e+06	1.45502e+06	800034	4.7402e+06	4.47302e+06	3.23785e+06	5.78744e+06	5.19946e+06	1.90532e+06	1.04095e+06	1.2754e+06	1.76642e+06	1.13025e+06	2.71693e+06	2.72727e+06	2.51172e+06	2.5983e+06	3.09129e+06
6.274_436.13713	NEG	6.274	436.13713	C21 H24 O10	Phloridzin	0.000187412337595561	0.429709840005551	74.1233792999364	level2	PMDB	C01604	HMDB0036634	Flavonoids	Dihydrochalcones	Flavonoids	Flavonoids	Biosynthesis of other secondary metabolites	Flavonoid biosynthesis	map00941 Flavonoid biosynthesis; map01110 Biosynthesis of secondary metabolites;	795759	792393	834233	792918	834634	790984	821466	853921	843569	820816	40461.2	48387.4	79584.8	63893.6	87771.8	15280.1	45004.7	10268.3	140682	19259.1	17104.4	22628.8	264254	355914	269030	2.52502e+06	4.38721e+06	309163	3.1504e+06	1.53652e+06
6.287_436.13706	POS	6.287	436.13706	C21 H24 O10	(2s,3r)-3,5-dihydroxy-2-(4-hydroxyphenyl)-3,4-dihydro-2h-chromen-7-yl β-d-glucopyranoside	0.000111039165176408	0.254597015781638	77.6685511385275	level2	mzCloud	NA	NA	NA	NA	NA	NA	NA	NA	NA	430204	425687	439377	414721	427348	396605	446694	472671	409057	471405	29513	24129.3	50638.3	44577.5	19922.8	15413.6	22008.9	16646.2	90669.5	15197.2	13708.6	16360.8	146731	203972	168579	1.42628e+06	2.42887e+06	160228	1.67096e+06	845455
6.317_248.14134	POS	6.317	248.14134	C15 H20 O3	6-hydroxy-5a,9-dimethyl-3-methylene-3a,4,5,5a,6,7,9a,9b-octahydronaphtho[1,2-b]furan-2(3h)-one	9.68939806682556e-05	0.39047914368256	84.6217200760067	level2	mzCloud	NA	NA	NA	NA	NA	NA	NA	NA	NA	895415	1.357e+06	891564	1.35903e+06	1.33216e+06	868605	858326	928245	1.30594e+06	903267	60085.3	72801	85766.8	141380	79148.3	276359	250486	261067	568308	282455	924607	1.40902e+06	1.03644e+06	913263	2.23541e+06	1.81013e+06	1.81787e+06	2.59867e+06	1.92609e+06	1.84948e+06
6.364_360.14210	NEG	6.364	360.1421	C16 H24 O9	1-(β-d-glucopyranosyloxy)-7-methyl-1,4a,5,6,7,7a-hexahydrocyclopenta[c]pyran-4-carboxylic acid	6.51341030106778e-05	0.180856709731924	85.152322378851	level2	mzCloud	NA	NA	NA	NA	NA	NA	NA	NA	NA	5.76046e+06	5.64346e+06	5.58737e+06	5.60716e+06	5.65206e+06	5.75689e+06	5.52021e+06	5.70317e+06	5.62541e+06	5.66895e+06	1.33344e+07	1.46921e+07	1.82124e+07	1.39656e+07	1.92448e+07	1.23444e+07	1.30095e+07	1.46243e+07	1.30084e+07	1.11259e+07	5.92529e+06	3.99837e+06	3.01967e+06	4.43057e+06	3.00749e+06	2.46189e+06	2.73556e+06	3.64544e+06	1.97923e+06	1.78583e+06
6.373_450.11630	NEG	6.373	450.1163	C21 H22 O11	Taxifolin 7-rhamnoside	8.68422404209923e-05	0.192932932093018	66.6360515657031	level2	PMDB	NA	NA	NA	NA	NA	Flavonoids	NA	NA	NA	1.26963e+06	1.23344e+06	1.2445e+06	1.26078e+06	1.20519e+06	1.3318e+06	1.27159e+06	1.32951e+06	1.3356e+06	1.29257e+06	19642.6	32529.6	31854.8	71362.9	69231.8	12386.5	24479	5524.72	129205	5439.39	53424.7	53364.6	1.08427e+06	664116	495555	1.22593e+07	4.3764e+06	559161	2.07204e+06	499106
6.388_270.05254	NEG	6.388	270.05254	C15 H10 O5	Genistein	-0.000279492205208953	-1.0349538353038	86.245216177273	level2	PMDB	C06563	HMDB0003217	Flavonoids	Isoflavones	Isoflavonoids	Flavonoids	Biosynthesis of other secondary metabolites	Isoflavonoid biosynthesis	map01100 Metabolic pathways; map01110 Biosynthesis of secondary metabolites;	952296	862633	931906	815826	899436	1.13312e+06	801210	674163	811181	728249	2.28008e+06	377500	139067	1.63632e+06	645883	890013	413062	42639.6	84046.6	184355	775804	382368	248201	43077.1	218712	1.289e+06	291263	415741	264892	949392
6.398_270.05285	POS	6.398	270.05285	C15 H10 O5	Emodin	3.140038188576e-05	0.116274962439024	83.2893728434501	level2	PMDB	C10343	HMDB0035214	Polyketides	Anthraquinone type	Anthraquinones	Quinone	NA	NA	NA	5.75283e+06	5.97065e+06	6.90462e+06	6.52489e+06	5.57278e+06	5.75306e+06	5.86056e+06	4.70966e+06	3.92166e+06	3.97087e+06	1.07665e+07	1.62052e+06	1.73883e+06	7.21618e+06	1.81266e+06	4.45594e+06	3.21048e+06	669952	1.10145e+06	1.04529e+06	3.14921e+06	1.99385e+06	1.67511e+06	1.63418e+06	1.78463e+06	1.23544e+07	4.91737e+06	1.60929e+06	2.28358e+06	3.84555e+06
6.495_258.08920	POS	6.495	258.0892	C15 H14 O4	Isorhapontigenin	-5.02166034266338e-06	-0.0194570720849532	72.7997400265172	level2	mzCloud	NA	NA	NA	NA	NA	NA	NA	NA	NA	1.866e+06	2.74635e+06	2.72774e+06	2.75348e+06	2.85039e+06	2.61129e+06	2.68812e+06	2.05039e+06	2.55357e+06	2.65756e+06	7.4188e+06	8.88554e+06	1.00699e+07	8.76112e+06	4.48167e+06	7.36978e+06	7.26465e+06	7.80899e+06	5.11968e+06	7.52131e+06	3.21087e+06	2.05728e+06	1.48953e+06	438990	1.65574e+06	698548	517993	1.27636e+06	478135	896534
6.503_208.07382	POS	6.503	208.07382	C11 H12 O4	6-hydroxy-8-methoxy-3-methyl-3,4-dihydro-1h-isochromen-1-one	0.00026041019935974	1.25152951085562	81.8541533753971	level2	mzCloud	NA	NA	NA	NA	NA	NA	NA	NA	NA	990098	952906	997670	732650	561430	987542	718241	730641	899176	994164	9.20558e+06	5.13948e+06	7.02695e+06	5.93856e+06	5.14808e+06	246569	879222	313674	869757	220222	163904	68470.9	266509	131878	340318	217507	145837	146526	201863	132789
6.51_392.14467	POS	6.51	392.14467	C19 H22 N4 O4	N-{4-[(2r,3r)-3-(hydroxymethyl)-4-isopropyl-5-oxo-2-morpholinyl]phenyl}-2-pyrazinecarboxamide	21.9805651747845	59380.5959708511	76.8337621597621	level2	mzCloud	NA	NA	NA	NA	NA	NA	NA	NA	NA	227423	254353	227272	226378	241514	251609	274175	233480	243705	290188	29834.8	32218.5	39336	32395.3	37375.8	24265.5	23823.2	19224.4	28488.9	24286.7	56801.1	52921.8	93954.3	122015	113895	35814.3	202619	98251.1	55929.3	311029
6.514_488.22369	POS	6.514	488.22369	C23 H32 N6 O4 S	Isobutyl sildenafil	0.00311520040798996	6.38072332949114	64.0023343042702	level2	mzCloud	NA	NA	NA	NA	NA	NA	NA	NA	NA	6.29064e+06	6.78156e+06	6.52928e+06	6.62869e+06	6.78764e+06	7.10551e+06	8.3041e+06	8.01851e+06	7.72681e+06	9.01203e+06	476199	2.67943e+06	4.21315e+06	1.81034e+06	1.21023e+06	1.56369e+07	1.29177e+07	9.09259e+06	1.29332e+07	1.55683e+07	8.17248e+06	7.87596e+06	7.73427e+06	8.66622e+06	7.33734e+06	1.11975e+07	9.6333e+06	1.35674e+07	1.05237e+07	1.07625e+07
6.518_434.12134	NEG	6.518	434.12134	C21 H22 O10	7-hydroxy-2-(4-hydroxyphenyl)-4-oxo-3,4-dihydro-2h-chromen-5-yl β-d-glucopyranoside	4.36148809512815e-05	0.10046703826763	94.4045396593252	level2	mzCloud	NA	NA	NA	NA	NA	NA	NA	NA	NA	1.62003e+07	1.63399e+07	1.63098e+07	1.54783e+07	1.59881e+07	1.49985e+07	1.56866e+07	1.60722e+07	1.58549e+07	1.60734e+07	3.91235e+07	2.88122e+07	3.26888e+07	3.81203e+07	7.41379e+07	3.26341e+07	4.39707e+07	2.87271e+07	4.72983e+07	3.88761e+07	1.73358e+07	1.13503e+07	1.22742e+07	1.15913e+07	1.63539e+07	5.44326e+06	5.24461e+06	7.82816e+06	5.33251e+06	5.55694e+06
6.588_307.08370	POS	6.588	307.0837	C10 H17 N3 O6 S	L-glutathione (reduced)	-0.000110235086594912	-0.358973949280436	92.4771313677504	level2	mzCloud	C00051	HMDB0000125	Vitamins and Cofactors	Coenzymes [Fig]	Cofactors	Cofactors	Amino acid metabolism	Cysteine and methionine metabolism	map00270 Cysteine and methionine metabolism; map00480 Glutathione metabolism; map01100 Metabolic pathways; map02010 ABC transporters;	921500	925459	949289	935356	954647	943439	954585	965957	1.02777e+06	1.03117e+06	580197	504853	790204	571517	766384	2.1961e+06	1.8077e+06	2.99021e+06	2.39393e+06	2.27064e+06	2.40409e+06	2.16893e+06	1.7264e+06	465529	1.18565e+06	1.43993e+06	773678	1.09526e+06	723777	448909
6.654_224.06840	NEG	6.654	224.0684	C11 H12 O5	Sinapinic acid	-7.33913583701451e-05	-0.327539868616866	96.0513009674886	level2	mzCloud	C00482	HMDB0032616	Phenylpropanoids	Sinapate derivatives	Monolignols	Phenylpropanoids	Biosynthesis of other secondary metabolites	Phenylpropanoid biosynthesis	map00940 Phenylpropanoid biosynthesis; map01100 Metabolic pathways; map01110 Biosynthesis of secondary metabolites;	1.33304e+06	1.46759e+06	1.28871e+06	1.4032e+06	1.3799e+06	1.31547e+06	1.48217e+06	1.2947e+06	1.35392e+06	1.42036e+06	231332	185030	786174	174928	505550	334934	444060	454702	948581	225812	706582	1.16879e+06	1.34772e+06	203910	2.05304e+06	2.11022e+06	1.33022e+06	1.42239e+06	298460	1.31092e+06
6.666_450.11658	POS	6.666	450.11658	C21 H22 O11	3,5-dihydroxy-2-(4-hydroxyphenyl)-4-oxo-3,4-dihydro-2h-chromen-7-yl hexopyranoside	0.000364941452176026	0.810771624774524	65.4966556114278	level2	mzCloud	NA	NA	NA	NA	NA	NA	NA	NA	NA	1.21166e+06	1.05038e+06	1.05231e+06	1.23985e+06	1.036e+06	1.23195e+06	1.16696e+06	1.05818e+06	1.13475e+06	1.10051e+06	108222	74969.8	31295.8	74906.9	27215.3	21276.9	20410.7	17932.7	112184	17544.8	111974	15654.5	1.3445e+06	1.01173e+06	744973	1.25204e+07	4.65028e+06	57757.1	2.56376e+06	267442
6.679_152.04756	POS	6.679	152.04756	C8 H8 O3	2-hydroxy-4-methoxybenzaldehyde	0.000219417890633622	1.4430892694574	81.2173152158476	level2	PMDB	NA	NA	NA	NA	NA	Phenols and derivatives	NA	NA	NA	394870	535543	475221	584337	498311	448956	455330	377963	350385	475646	653662	675121	807379	766790	751890	341062	396428	349984	423524	336433	318993	366011	321788	478661	623220	579495	1.24434e+06	727866	1.8639e+06	516261
6.73_448.13706	NEG	6.73	448.13706	C22 H24 O10	Isosakuranin	0.000112690021239814	0.2514633574951	64.4647896446464	level2	PMDB	C05334	HMDB0029481	Flavonoids	Flavanones	Flavonoids	Flavonoids	Biosynthesis of other secondary metabolites	Flavonoid biosynthesis	map00941 Flavonoid biosynthesis; map01110 Biosynthesis of secondary metabolites;	1.38931e+06	1.37048e+06	1.30922e+06	1.2717e+06	1.35232e+06	1.33168e+06	1.31832e+06	1.25753e+06	1.26756e+06	1.32111e+06	484937	538995	549025	535331	54527.1	27608.4	113857	48107	322124	24702.3	131883	40455.1	227902	240312	76234.1	3.63294e+06	5.11828e+06	3.07104e+06	1.03702e+07	1.38985e+06
6.741_232.07372	POS	6.741	232.07372	C13 H14 O5	Citrinin	-18.0104052703952	-72017.3876453043	68.6567144652984	level2	mzCloud	C16765	HMDB0041857	Fungal toxins	Others	Mycotoxins	Fungal toxins	NA	NA	NA	1.16553e+06	1.17638e+06	1.169e+06	1.19658e+06	1.1737e+06	1.17219e+06	1.14088e+06	1.15144e+06	1.16979e+06	1.16465e+06	2.14046e+07	3.37624e+06	5.38456e+06	3.93117e+06	4.82598e+06	346022	730469	362211	1.49352e+06	349307	199772	207574	187370	186277	224375	198897	119024	102746	135152	68853.6
6.743_168.04233	NEG	6.743	168.04233	C8 H8 O4	Dehydroacetic acid	6.73228965410999e-05	0.40063075230992	90.4793827574498	level2	mzCloud	NA	NA	NA	NA	NA	NA	NA	NA	NA	384545	468983	348483	460803	382444	393275	408388	468845	361177	342164	329336	352337	419854	353164	409016	234256	233179	235684	338840	232192	198006	2.76693e+06	223932	204571	357016	2.03124e+06	694888	160972	557533	487838
6.821_323.11562	POS	6.821	323.11562	C19 H17 N O4	Tetrahydrocoptisine	-0.000142625306409627	-0.441406223367645	63.082146062266	level2	PMDB	NA	NA	NA	NA	NA	Alkaloids	NA	NA	NA	1.93177e+06	1.95954e+06	1.91266e+06	2.49583e+06	2.12368e+06	2.78394e+06	2.44695e+06	2.08487e+06	2.30741e+06	2.41935e+06	66871.8	131487	141455	275875	356298	142500	100876	35920.1	118226	62905.8	76625.8	101172	300565	205377	517131	992194	1.97383e+06	187990	1.21847e+06	5.78256e+06
6.936_254.05767	NEG	6.936	254.05767	C15 H10 O4	Daidzein	-0.000243748487122275	-0.959420977146983	86.8440017513506	level2	mzCloud	C10208	HMDB0003312	Flavonoids	Isoflavones	Isoflavonoids	NA	Biosynthesis of other secondary metabolites	Isoflavonoid biosynthesis	map01110 Biosynthesis of secondary metabolites;	2.67168e+07	2.63071e+07	2.56226e+07	2.54495e+07	2.55079e+07	2.26462e+07	1.99437e+07	1.82679e+07	1.82751e+07	1.82054e+07	2.04902e+06	552546	710003	2.1557e+06	1.17163e+06	1.32884e+06	637125	249688	634580	308330	868418	1.40953e+06	2.75311e+06	381918	5.7093e+06	1.44652e+08	3.10502e+07	5.08574e+06	7.41598e+07	4.29876e+07
6.942_254.05768	POS	6.942	254.05768	C15 H10 O4	Rubiadin	-0.00023270040591683	-0.915934509213058	86.6651220433851	level2	PMDB	C10402	NA	Polyketides	Anthraquinone type	Anthraquinones	Quinone	NA	NA	NA	3.22286e+08	3.20219e+08	3.17707e+08	3.08629e+08	2.97642e+08	2.5514e+08	2.20729e+08	2.00336e+08	1.92762e+08	1.95976e+08	1.25517e+07	5.60262e+06	8.41962e+06	1.71897e+07	9.61219e+06	9.76611e+06	6.34764e+06	4.03842e+06	8.40403e+06	3.52223e+06	6.06422e+06	8.89273e+06	2.21478e+07	5.30645e+06	3.89112e+07	1.27102e+09	5.07882e+08	3.05619e+07	8.50223e+08	3.1774e+08
7.034_178.02669	NEG	7.034	178.02669	C9 H6 O4	5,7-dihydroxychromone	8.29066148071433e-05	0.465697883414363	88.8403436287238	level2	PMDB	C09001	HMDB0032950	Organoheterocyclic compounds	1-benzopyrans	Benzopyrans	Flavonoids	NA	NA	NA	1.19982e+06	1.25444e+06	1.20743e+06	1.13521e+06	1.16266e+06	1.01509e+06	997028	987016	889984	951798	971980	1.95676e+06	703674	355537	1.46391e+06	291542	432278	311595	755531	276611	3.0932e+06	311965	1.76241e+06	1.9787e+06	1.45643e+06	6.65768e+06	1.87175e+06	1.54942e+06	3.48501e+06	1.59021e+06
7.038_138.03193	POS	7.038	138.03193	C7 H6 O3	3,4-dihydroxybenzaldehyde	0.000237063614491717	1.71745783537272	82.0763419206304	level2	mzCloud	C16700	HMDB0059965	Organic oxygen compounds	Carbonyl compounds	Organooxygen compounds	Organic oxygen compounds	Biosynthesis of other secondary metabolites	Isoquinoline alkaloid biosynthesis	map00950 Isoquinoline alkaloid biosynthesis;	1.75569e+06	1.71424e+06	2.10875e+06	1.96065e+06	1.90777e+06	1.9758e+06	1.96316e+06	1.92252e+06	1.83016e+06	1.95416e+06	330133	47622.5	609976	713639	803217	124434	121292	216639	568397	162419	60057.3	116112	333873	136431	293545	7.98961e+06	5.80222e+06	661080	1.23382e+07	1.92669e+06
7.069_286.04779	POS	7.069	286.04779	C15 H10 O6	Kaempferol	5.3675733511227e-05	0.187646068716954	80.0220513826072	level2	mzCloud	C05903	HMDB0005801	Flavonoids	Flavonols	Flavonoids	NA	Biosynthesis of other secondary metabolites	Flavonoid biosynthesis	map00941 Flavonoid biosynthesis; map00944 Flavone and flavonol biosynthesis; map01100 Metabolic pathways; map01110 Biosynthesis of secondary metabolites;	3.85137e+06	3.472e+06	3.76453e+06	3.08909e+06	3.72722e+06	3.62585e+06	3.45916e+06	3.0722e+06	3.06309e+06	2.80057e+06	50999.1	35889.9	175576	233869	70494.3	104431	153079	26259.5	142972	41312	43555.1	89740	261421	44014.5	308485	1.53867e+07	4.1643e+06	292913	9.73213e+06	3.69884e+06
7.187_580.17988	NEG	7.187	580.17988	C27 H32 O14	Naringin	0.000678313785556384	1.16914528967554	86.0807073157017	level2	mzCloud	NA	NA	NA	NA	NA	NA	NA	NA	NA	201100	189097	184450	192502	184744	165062	193015	193758	175122	196380	85474.7	591209	801877	636421	847057	147552	132709	99835.7	283995	92262.2	166466	114349	307729	345460	585558	1.46717e+06	257531	37248.8	184838	51818.8
7.199_284.06844	POS	7.199	284.06844	C16 H12 O5	5-o-methylgenistein	-3.60149268203713e-05	-0.126782554843581	71.4195956637544	level2	mzCloud	NA	NA	NA	NA	NA	NA	NA	NA	NA	786989	547277	524556	619826	759829	540706	550394	473797	536948	549097	94033.9	39551.2	185244	62162.5	142099	40142.9	21503.9	18595.7	52455.8	17688.8	61198	59942.5	225137	110824	60974.8	1.73364e+06	1.68428e+06	150250	1.52155e+06	808274
7.212_178.02669	NEG	7.212	178.02669	C9 H6 O4	7,8-dihydroxycoumarin	7.88589123885686e-05	0.442961380984414	83.8358873902791	level2	PMDB	C03093	HMDB0130547	Phenylpropanoids	Coumarins	Coumarins	Coumarins	NA	NA	NA	1.10012e+06	1.00245e+06	1.05738e+06	1.28772e+06	1.14675e+06	1.02243e+06	953171	819911	797383	735746	608259	487518	741640	541977	618305	358706	354595	396826	353137	367077	362600	335099	463499	494310	525167	3.55028e+06	1.15565e+06	366247	1.49283e+06	531258
7.228_304.05818	POS	7.228	304.05818	C15 H12 O7	(2r,3r)-2-(2,6-dihydroxyphenyl)-3,5,7-trihydroxy-2,3-dihydro-4h-chromen-4-one	-0.00011892801603608	-0.39113556500243	76.2508620393386	level2	mzCloud	NA	NA	NA	NA	NA	NA	NA	NA	NA	3.85424e+06	3.85261e+06	3.77765e+06	3.73612e+06	3.63061e+06	3.66896e+06	3.60359e+06	3.44432e+06	3.34859e+06	3.36362e+06	1.34778e+06	237276	296313	491692	155830	434588	130224	46288	133743	27853	185246	56202	555353	180005	726418	2.4171e+07	4.09567e+06	128433	2.33803e+06	275475
7.265_432.10570	POS	7.265	432.1057	C21 H20 O10	Genistin	5.25802690845012e-05	0.121683827707663	82.7138862596541	level2	mzCloud	C09126	HMDB0033988	Flavonoids	Isoflavones	Isoflavonoids	NA	Biosynthesis of other secondary metabolites	Isoflavonoid biosynthesis	NA	207783	197338	243811	218807	197627	231704	285425	252634	264734	282323	222998	103820	68391.4	94397.9	89830.4	13154.7	114702	13765.2	178695	14668.1	11755	13271.3	542187	520275	239421	2.27803e+06	889563	25936.3	494367	16179.1
7.274_266.15183	POS	7.274	266.15183	C15 H22 O4	Verrucarol	2.48371861175656e-05	0.0933196215822747	67.1474803760443	level2	mzCloud	NA	NA	NA	NA	NA	NA	NA	NA	NA	2.33173e+06	2.63888e+06	2.30575e+06	2.26613e+06	2.83485e+06	2.13044e+06	2.94467e+06	2.81685e+06	2.83904e+06	2.42823e+06	2.01906e+06	2.12093e+06	1.65098e+06	2.47888e+06	1.19795e+06	2.28261e+06	2.38001e+06	2.32455e+06	1.80799e+06	2.66201e+06	2.7106e+06	2.66034e+06	2.50175e+06	2.28099e+06	3.63036e+06	2.90139e+06	2.70386e+06	3.8801e+06	2.91482e+06	3.48906e+06
7.318_608.17381	POS	7.318	608.17381	C28 H32 O15	Diosmin	-0.000305543759736793	-0.502395201816362	90.2238595529783	level2	PMDB	C10039	HMDB0029548	Flavonoids	Flavones	Flavonoids	Flavonoids	NA	NA	NA	2.9001e+06	3.00662e+06	2.80131e+06	2.8586e+06	2.77098e+06	2.81383e+06	2.90218e+06	2.91446e+06	2.80871e+06	2.86561e+06	2.88248e+06	754429	879404	1.42574e+06	1.68027e+06	1.72779e+06	841465	722020	679851	943771	5.60636e+06	743963	4.89656e+06	4.32368e+06	1.91638e+07	788111	967520	38684.8	856715	3.56143e+06
7.349_323.11561	POS	7.349	323.11561	C19 H17 N O4	Demethyleneberberine	-0.000152618137974514	-0.472332698849754	83.4865759698586	level2	PMDB	NA	NA	NA	NA	NA	Alkaloids	NA	NA	NA	3.28693e+06	3.18572e+06	3.1789e+06	2.9992e+06	2.99982e+06	2.12074e+06	2.20509e+06	2.04031e+06	2.06219e+06	2.1237e+06	3.41909e+06	3.19816e+06	5.10872e+06	3.00971e+06	3.87738e+06	1.67543e+06	1.68599e+06	2.33444e+06	1.73431e+06	1.57947e+06	1.84181e+06	1.52703e+06	1.38395e+06	1.80355e+06	2.26638e+06	1.50307e+06	2.13695e+06	1.46408e+06	1.6038e+06	3.41795e+06
7.405_450.11629	NEG	7.405	450.11629	C21 H22 O11	Astilbin	7.72621305600296e-05	0.171649295509156	62.0870005357067	level2	PMDB	C17449	HMDB0033850	Phenylpropanoids and polyketides	Flavonoid glycosides	Flavonoids	Flavonoids	NA	NA	NA	903370	873855	870619	784566	904360	917071	813717	937787	804139	916875	374767	365587	329671	300825	527803	240020	300452	183451	335582	231202	1.13288e+06	138730	1.83182e+06	1.05874e+06	6.17359e+06	4.82467e+06	1.79051e+06	98434.1	966857	797190
7.416_272.06844	POS	7.416	272.06844	C15 H12 O5	Naringeninchalcone	-3.60149268772147e-05	-0.132374495340823	75.5769415797607	level2	mzCloud	C06561	HMDB0029631	Flavonoids	Chalcones	Flavonoids	Flavonoids	Biosynthesis of other secondary metabolites	Flavonoid biosynthesis	map00941 Flavonoid biosynthesis; map01100 Metabolic pathways; map01110 Biosynthesis of secondary metabolites;	8.09712e+06	8.23479e+06	7.79987e+06	8.0177e+06	7.19584e+06	6.62538e+06	6.45429e+06	6.05817e+06	4.88203e+06	5.6805e+06	1.13575e+06	1.79084e+06	590664	827444	477513	367624	772402	418585	1.1973e+06	558294	763071	557281	1.48504e+06	1.02905e+06	1.9193e+06	4.70319e+07	1.4484e+07	630534	2.48198e+07	6.9502e+06
7.419_394.19665	POS	7.419	394.19665	C20 H28 N4 O3	{(2r,4s,5r)-5-[3-(2-furyl)-1-methyl-1h-pyrazol-5-yl]-1-azabicyclo[2.2.2]oct-2-yl}methyl isopropylcarbamate	21.9805115784255	59053.0854785761	83.8103601678405	level2	mzCloud	NA	NA	NA	NA	NA	NA	NA	NA	NA	862454	814907	852846	832359	817957	833238	879049	880008	877669	850419	673243	461185	638701	638217	1.04642e+06	2.26862e+06	1.91619e+06	2.04767e+06	1.59218e+06	1.74357e+06	1.26249e+06	1.35245e+06	1.29484e+06	1.19154e+06	1.92478e+06	524251	573362	841597	569895	567843
7.424_152.04743	NEG	7.424	152.04743	C8 H8 O3	Vanillin	8.83689821193911e-05	0.581193855300978	87.7211747191503	level2	mzCloud	C00755	HMDB0012308	Benzenoids	Methoxyphenols	Phenols	NA	Xenobiotics biodegradation and metabolism	Aminobenzoate degradation	map00998 Biosynthesis of various secondary metabolites - part 2; map01100 Metabolic pathways; map01110 Biosynthesis of secondary metabolites;	2.59266e+06	2.52795e+06	2.54056e+06	2.58305e+06	2.59047e+06	2.46033e+06	2.93191e+06	3.0364e+06	2.91513e+06	3.04393e+06	1.38868e+06	1.24948e+06	1.28163e+06	1.38556e+06	1.10201e+06	3.33813e+06	1.60826e+06	2.94644e+06	1.07821e+06	1.53582e+06	2.18724e+06	2.83978e+06	3.29009e+06	3.67228e+06	2.88246e+06	9.73326e+06	5.80581e+06	1.05833e+06	4.73705e+06	1.43889e+06
7.424_230.15161	NEG	7.424	230.15161	C12 H22 O4	Dodecanedioic acid	-0.000198295936968407	-0.861587565448733	88.268598982582	level2	mzCloud	C02678	HMDB0000623	FA Fatty acyls	FA0117 Dicarboxylic acids	FA01 Fatty Acids and Conjugates	Fatty acyls[FA]	NA	NA	NA	1.35424e+07	1.31771e+07	1.30711e+07	1.31176e+07	1.31744e+07	1.2486e+07	1.2697e+07	1.28987e+07	1.29981e+07	1.32313e+07	3.07719e+06	8.85797e+06	1.86609e+07	8.3812e+06	5.92912e+06	2.63827e+07	2.19063e+07	1.75335e+07	1.85082e+07	2.49735e+07	1.03245e+07	7.30748e+06	6.04114e+06	1.17122e+07	1.39513e+07	1.51142e+07	1.97916e+07	2.18596e+07	1.84199e+07	2.04706e+07
7.443_145.05293	POS	7.443	145.05293	C9 H7 N O	8-hydroxyquinoline	0.000171026938943442	1.17906708153103	91.8641324672169	level2	mzCloud	C19434	NA	NA	NA	NA	NA	NA	NA	NA	1.25246e+06	1.07988e+06	1.26269e+06	1.09705e+06	1.12851e+06	1.32295e+06	1.51195e+06	1.63403e+06	1.62711e+06	1.70484e+06	1.90155e+06	2.8172e+06	1.39636e+06	1.9296e+06	1.72743e+06	2.43117e+06	2.03055e+06	1.74068e+06	1.44801e+06	1.79812e+06	1.47746e+06	2.53146e+06	1.92707e+06	1.82663e+06	1.44124e+06	1.03724e+06	1.12227e+06	2.33095e+06	761067	749038
7.462_282.14669	POS	7.462	282.14669	C15 H22 O5	Artemisinin	-3.41992844710148e-05	-0.121210992732372	63.1092880696994	level2	PMDB	C09538	NA	Terpenoids	Others	Sesquiterpenoids (C15)	Terpenoids	NA	NA	NA	1.5703e+06	1.60388e+06	1.46918e+06	1.51321e+06	1.4608e+06	1.43251e+06	1.43618e+06	1.49505e+06	1.48292e+06	1.49897e+06	832687	981553	658931	984607	482778	1.36181e+06	1.16577e+06	1.21963e+06	769497	1.66214e+06	2.83628e+06	3.30936e+06	2.52453e+06	2.86674e+06	3.89008e+06	2.15911e+06	1.94421e+06	2.6886e+06	2.00042e+06	1.82536e+06
7.466_608.17382	POS	7.466	608.17382	C28 H32 O15	Neodiosmin	-0.000301495866210644	-0.495739387976714	91.4295553619802	level2	mzCloud	NA	NA	NA	NA	NA	NA	NA	NA	NA	801612	797645	790602	838790	838960	774576	816180	884233	849179	857103	284095	104106	63490.1	227012	126608	117995	53048.4	48481.6	147293	71599.6	1.36542e+06	73940.1	1.62745e+06	1.0466e+06	4.96732e+06	82682	557282	18833.9	24771.4	1.76393e+06
7.575_288.06324	NEG	7.575	288.06324	C15 H12 O6	2,4,6-trihydroxy-2-(4-hydroxybenzyl)-1-benzofuran-3(2h)-one	-0.000147981503744177	-0.513711599071274	93.3307180463799	level2	mzCloud	NA	NA	NA	NA	NA	NA	NA	NA	NA	1.39316e+06	1.3855e+06	1.3897e+06	1.37721e+06	2.09827e+06	1.43012e+06	1.4734e+06	1.52722e+06	1.5992e+06	1.69286e+06	492501	217020	206799	277732	209044	1.04931e+06	917402	902776	855130	1.16458e+06	909559	661444	1.46671e+06	1.44005e+06	1.57268e+06	1.12637e+07	2.88255e+06	559730	2.02023e+06	780231
7.616_500.12994	POS	7.616	500.12994	C23 H22 N6 O4 S	4-(1,3-benzodioxol-5-yl)-3-[4-(tert-butyl)phenyl]-5-[(1-methyl-4-nitro-1h-imidazol-5-yl)sulfanyl]-4h-1,2,4-triazole	21.9876165548355	45985.5056850902	62.7170706514696	level2	mzCloud	NA	NA	NA	NA	NA	NA	NA	NA	NA	1.25524e+06	1.20484e+06	1.30277e+06	1.21968e+06	1.19369e+06	1.27292e+06	1.29628e+06	1.27493e+06	1.33027e+06	1.35694e+06	6.42755e+06	7.51468e+06	1.08856e+07	8.15098e+06	9.29454e+06	15206.7	1.58025e+06	23752.4	1.49235e+06	22793	42433.1	41146.9	103411	90088.3	86784.5	84693.8	32334.2	28198.3	24890.6	13420.3
7.619_219.16254	POS	7.619	219.16254	C14 H21 N O	Α-propylaminopentiophenone	0.000222834653897053	1.01675625486251	71.002210356092	level2	mzCloud	NA	NA	NA	NA	NA	NA	NA	NA	NA	4.05529e+06	4.0639e+06	4.06002e+06	3.97837e+06	4.16365e+06	3.97484e+06	3.97492e+06	3.87426e+06	3.89373e+06	3.84848e+06	2.55087e+06	6.125e+06	6.10277e+06	2.78482e+06	1.88247e+06	1.09531e+07	1.04352e+07	1.11722e+07	6.75948e+06	1.17383e+07	5.56423e+06	3.75249e+06	4.34802e+06	2.85656e+06	5.4163e+06	3.70276e+06	3.24142e+06	4.80675e+06	3.27726e+06	4.68038e+06
7.623_268.07361	POS	7.623	268.07361	C16 H12 O4	Formononetin	5.47666772945377e-05	0.204297199337927	83.2936852038974	level2	mzCloud	C00858	HMDB0005808	Flavonoids	Isoflavones	Isoflavonoids	NA	Biosynthesis of other secondary metabolites	Isoflavonoid biosynthesis	map01110 Biosynthesis of secondary metabolites;	2.88567e+07	2.78861e+07	2.69262e+07	2.61874e+07	2.5206e+07	2.03367e+07	1.90081e+07	1.84056e+07	1.86303e+07	1.83893e+07	1.37999e+06	834503	1.37852e+06	2.28372e+06	1.86661e+06	1.15545e+06	656949	464549	633164	414201	657919	1.24828e+06	1.36408e+06	2.2065e+06	2.44018e+06	8.31693e+07	4.43349e+07	8.79051e+06	1.39001e+08	3.36757e+07
7.623_484.19238	POS	7.623	484.19238	C26 H30 N4 O3	Nat13-331713_pos	37.9605913459376	85069.2221490623	63.6265602259267	level2	mzCloud	NA	NA	NA	NA	NA	NA	NA	NA	NA	578511	617334	630557	583389	651656	749765	741210	745351	805774	866361	3.12992e+06	2.59471e+06	2.3435e+06	1.90794e+06	1.3538e+06	1.49205e+06	1.9558e+06	2.14637e+06	1.81081e+06	1.99621e+06	783390	517282	718643	493718	1.05455e+06	382545	426575	654898	288890	450626
7.657_302.07888	NEG	7.657	302.07888	C16 H14 O6	Hematoxylin	-0.000157986403223731	-0.522996908935487	71.2344084196918	level2	mzCloud	C09931	NA	PK Polyketides	PK1210 Neoflavonoids	PK12 Flavonoids	NA	NA	NA	NA	1.68877e+06	1.47427e+06	1.4505e+06	1.57298e+06	1.4815e+06	1.25373e+06	1.18738e+06	996078	1.08786e+06	1.03272e+06	280808	73157	72444.2	209206	140511	80832.1	24566.8	27621.2	41840.6	10029.3	70896.2	128453	250759	154034	406357	6.40408e+06	2.41406e+06	420370	6.17226e+06	2.22545e+06
7.713_182.07105	POS	7.713	182.07105	C6 H15 O4 P	Triethyl phosphate	0.000252025553777457	1.38421734858405	90.8524302228488	level2	mzCloud	NA	NA	NA	NA	NA	NA	NA	NA	NA	2.68019e+06	2.66539e+06	2.78104e+06	2.74855e+06	2.74805e+06	2.68689e+06	2.56461e+06	2.7792e+06	2.70955e+06	2.67849e+06	928730	223542	1.4843e+06	399540	1.46769e+06	801147	100456	914116	848353	805762	329350	137583	114752	784613	8.41908e+07	764234	764957	898940	196942	666724
7.714_154.03964	POS	7.714	154.03964	C4 H11 O4 P	Diethyl phosphate	0.000148792367156148	0.965936475020293	80.5481379922456	level2	mzCloud	C06608	HMDB0012209	Organic acids and derivatives	Phosphate esters	Organic phosphoric acids and derivatives	Organic acids	Xenobiotics biodegradation and metabolism	Aminobenzoate degradation	NA	358285	350063	376658	406751	345582	355076	383359	324215	363574	366602	26187.8	31926.1	72829.9	100662	33150	24026.8	21018.2	22627.9	20406.5	19196.2	13304.8	98533	17878.4	19537	1.33063e+07	18575.2	53142.1	50976	30364.6	14008.7
7.886_154.09947	NEG	7.886	154.09947	C9 H14 O2	2-norbornaneacetic acid	9.05393256118714e-05	0.587538546823138	69.87964393104	level2	mzCloud	NA	NA	NA	NA	NA	NA	NA	NA	NA	658335	590178	572687	582365	576781	557910	579870	557391	586561	577642	899845	955947	1.20342e+06	894816	1.30036e+06	1.54126e+06	1.7133e+06	1.88433e+06	1.41703e+06	1.39251e+06	700535	668673	460439	620560	587978	373584	346272	585705	305409	347559
7.887_198.08916	NEG	7.887	198.08916	C10 H14 O4	(-)-camphanic acid	-4.53221216503152e-05	-0.228796519978049	64.6327640474747	level2	mzCloud	NA	NA	NA	NA	NA	NA	NA	NA	NA	925517	891504	794425	1.00746e+06	949746	1.01483e+06	827408	938668	893798	884412	1.35698e+06	1.47874e+06	1.73884e+06	1.4395e+06	1.98592e+06	2.1989e+06	2.48951e+06	2.75681e+06	2.0952e+06	1.92094e+06	1.14449e+06	785412	850887	721573	709358	609581	590538	1.00951e+06	504488	485751
7.899_448.10069	NEG	7.899	448.10069	C21 H20 O11	Kaempferol-7-o-β-d-glucopyranoside	0.000129736640587907	0.289525726637067	77.8483329319485	level2	PMDB	NA	NA	NA	NA	NA	Flavonoids	NA	NA	NA	151950	142931	145059	140332	143496	151891	148233	187498	148319	163995	14357.5	12289.1	9846.19	10012.5	79529.7	5426.7	5528.52	5419.27	5373.41	5197.63	17841	5004.71	152808	195961	719073	1.76518e+06	373603	5574.28	374919	35629.5
7.9_434.12139	POS	7.9	434.12139	C21 H22 O10	Prunin	9.37132709282196e-05	0.215868863359893	88.1591084280025	level2	mzCloud	C09099	NA	Flavonoids	Flavanones	Flavonoids	Flavonoids	Biosynthesis of other secondary metabolites	Flavonoid biosynthesis	map00941 Flavonoid biosynthesis;	800892	750936	721204	790499	713557	719874	704013	626395	662195	636513	3.99753e+06	5.25632e+06	6.03252e+06	5.26414e+06	4.89537e+06	382408	432351	302247	568837	459029	273982	240711	200038	162295	324435	279312	163408	119908	105176	75475.8
7.912_448.10069	POS	7.912	448.10069	C21 H20 O11	Kuromanin	0.000133361406255972	0.29761490567839	88.2272234790045	level2	mzCloud	C08604	HMDB0030684	Flavonoids	Anthocyanidins and anthocyanins	Flavonoids	Flavonoids	Biosynthesis of other secondary metabolites	Anthocyanin biosynthesis	map00942 Anthocyanin biosynthesis;	134036	124779	104185	141737	147414	136057	159164	131755	132046	140116	37213.2	35614.8	33327.5	36528.7	29214.6	16932.3	16933.6	19710.2	16967.9	18503	13188	12946	113817	149131	348955	2.05256e+06	378387	15023.8	402971	12792.2
7.931_458.21301	POS	7.931	458.21301	C24 H32 N6 O	N-{[(2r,4s,5s)-5-{[4-(2-pyrimidinyl)-1-piperazinyl]methyl}-1-azabicyclo[2.2.2]oct-2-yl]methyl}benzamide	37.94925067835	90298.6512732736	64.5417213855347	level2	mzCloud	NA	NA	NA	NA	NA	NA	NA	NA	NA	705592	653860	668684	677683	772219	734217	986632	887633	796005	793461	1.24312e+06	1.08198e+06	1.03189e+06	1.36096e+06	1.80546e+06	1.25243e+06	1.82875e+06	2.07243e+06	1.55359e+06	1.80633e+06	1.09764e+06	1.0505e+06	1.34964e+06	1.14785e+06	1.03292e+06	432569	400932	556031	336358	490799
7.999_266.15153	NEG	7.999	266.15153	C15 H22 O4	1,9b-dihydroxy-6,6,9a-trimethyl-5,5a,6,7,8,9,9a,9b-octahydronaphtho[1,2-c]furan-3(1h)-one	-0.000275498661267193	-1.03511849909983	72.8518507842858	level2	mzCloud	NA	NA	NA	NA	NA	NA	NA	NA	NA	2.73105e+06	3.02643e+06	2.66453e+06	2.69568e+06	2.72355e+06	2.78389e+06	2.63846e+06	2.63564e+06	2.64852e+06	2.63675e+06	49288.2	126519	94861.9	103141	146350	2.15427e+06	1.66634e+06	2.10189e+06	1.14141e+06	2.26036e+06	4.36743e+06	5.22765e+06	3.47674e+06	4.19181e+06	5.10856e+06	5.46814e+06	4.33087e+06	9.57404e+06	4.73716e+06	3.65455e+06
8.063_168.04239	NEG	8.063	168.04239	C8 H8 O4	2,4,6-trihydroxyacetophenone	0.000130768397980319	0.778187575890093	95.6604799505665	level2	mzCloud	C21895	HMDB0029644	Organic oxygen compounds	Carbonyl compounds	Organooxygen compounds	Organic oxygen compounds	NA	NA	NA	1.52018e+06	1.5727e+06	1.42132e+06	1.49797e+06	1.57308e+06	1.41355e+06	1.43374e+06	1.47917e+06	1.42545e+06	1.40753e+06	703327	743545	637597	612188	605085	376519	366350	390204	954424	386232	308297	371324	966510	549826	871573	8.73315e+06	3.35926e+06	355676	2.90316e+06	591050
8.067_126.03173	NEG	8.067	126.03173	C6 H6 O3	Phloroglucinol	3.98241975716473e-05	0.31598557703228	95.4165767991019	level2	mzCloud	C02183	HMDB0013675	Benzenoids	Benzenetriols and derivatives	Phenols	Phenols and derivatives	Xenobiotics biodegradation and metabolism	Aminobenzoate degradation	NA	5.26762e+07	5.17383e+07	4.87674e+07	4.87884e+07	5.25435e+07	4.67698e+07	4.65763e+07	4.56645e+07	4.73968e+07	4.65284e+07	1.64582e+06	2.02194e+06	3.41364e+06	2.23275e+07	2.4763e+07	2.85537e+06	2.64218e+06	948765	3.41998e+06	1.05353e+06	3.07341e+06	4.20541e+06	3.82289e+07	1.49885e+07	2.57923e+07	3.9108e+08	1.36578e+08	2.45339e+06	7.31381e+07	2.4846e+06
8.074_268.07387	POS	8.074	268.07387	C16 H12 O4	Tectochrysin	0.000310850234427562	1.15957066360976	79.3158352926672	level2	PMDB	C11621	NA	Flavonoids	Flavones	Flavonoids	Flavonoids	NA	NA	NA	3.62627e+06	3.72831e+06	3.57535e+06	3.24748e+06	3.13547e+06	1.20413e+06	2.71232e+06	2.32964e+06	2.57005e+06	2.36113e+06	203624	177450	157982	309435	227497	139012	108473	116376	107154	109463	86468.8	128155	216247	265668	353745	1.63202e+07	7.12513e+06	1.11807e+06	1.95652e+07	3.99784e+06
8.197_446.14890	POS	8.197	446.1489	C22 H29 Cl O6	15-epi cloprostenol	21.983629084419	51827.9803344133	65.5358766837914	level2	mzCloud	NA	NA	NA	NA	NA	NA	NA	NA	NA	470995	491091	505860	529467	565391	637063	703148	677071	683606	674889	2.11995e+06	2.4764e+06	2.3736e+06	2.73802e+06	3.0372e+06	139360	667862	136353	774440	123379	111968	141497	184960	186294	159851	225258	178570	84295.6	112377	69750.3
8.204_274.15684	POS	8.204	274.15684	C17 H22 O3	(5ξ)-12,13-dihydroxypodocarpa-8,11,13-trien-7-one	-5.76391725530812e-05	-0.210241557640799	66.4926832623339	level2	mzCloud	NA	NA	NA	NA	NA	NA	NA	NA	NA	463335	483555	556090	488373	563748	428478	581348	520748	493411	500879	18946.6	21621.2	22131.9	19529.8	25060.7	104077	98301.9	91967.2	38624.9	148696	312422	369486	305113	292847	377646	476036	433745	660479	469120	477613
8.205_538.20331	POS	8.205	538.20331	C26 H36 N4 O3 S2	N-{5-hydroxy-4,8a-dimethyl-6-[1-oxo-1-(4-thiomorpholinyl)-2-propanyl]-4,4a,5,6,7,8,8a,9-octahydronaphtho[2,3-d][1,3]thiazol-2-yl}-1-methyl-1h-pyrrole-2-carboxamide	21.9804309302087	42579.3425252113	66.8448536154255	level2	mzCloud	NA	NA	NA	NA	NA	NA	NA	NA	NA	2.55302e+06	2.58287e+06	2.51943e+06	2.60185e+06	2.61616e+06	2.59062e+06	2.59894e+06	2.48354e+06	2.46604e+06	2.45975e+06	19719.3	19275.9	19731.2	34462.8	19243.4	496099	341989	346984	220883	597774	1.39073e+06	2.18137e+06	1.72099e+06	1.36984e+06	2.14556e+06	3.72779e+06	2.75381e+06	3.45973e+06	2.83425e+06	3.07668e+06
8.206_246.12570	POS	8.206	246.1257	C15 H18 O3	3,5a,9-trimethyl-2,3,3a,4,5,5a,8,9b-octahydronaphtho[1,2-b]furan-2,8-dione	0.000101317882382546	0.411651143437835	79.6661780742382	level2	mzCloud	NA	NA	NA	NA	NA	NA	NA	NA	NA	1.09176e+06	1.10712e+06	1.13669e+06	1.11987e+06	1.19041e+06	1.20089e+06	1.17351e+06	1.14393e+06	1.1088e+06	1.22995e+06	94370.7	101465	55497.1	77784.5	189729	1.48991e+06	1.37763e+06	1.49567e+06	1.08509e+06	1.40975e+06	1.2856e+06	1.82703e+06	1.58588e+06	1.55324e+06	1.38968e+06	1.87738e+06	1.692e+06	2.68853e+06	1.88552e+06	1.51611e+06
8.231_398.19159	POS	8.231	398.19159	C19 H28 N4 O4	N'1,n'3-bis[(2,2-dimethylpropanoyl)oxy]-5-methylbenzene-1,3-dicarboximidamide	21.9805364918699	58426.0780639265	71.4201283329904	level2	mzCloud	NA	NA	NA	NA	NA	NA	NA	NA	NA	387269	373410	385876	411461	429655	444997	468787	453369	404268	459212	1.76815e+06	2.56338e+06	2.73305e+06	2.54442e+06	3.10733e+06	598105	779796	747857	755522	613966	168736	167081	177165	108510	150508	62938.9	87122.1	100823	64826.8	54378.2
8.327_366.20172	POS	8.327	366.20172	C19 H28 N4 O2	Adb-pinaca	21.9804891651396	63855.705268401	74.7400000007232	level2	mzCloud	NA	NA	NA	NA	NA	NA	NA	NA	NA	3.73211e+06	2.85594e+06	2.71195e+06	4.76927e+06	2.75382e+06	3.70175e+06	3.75478e+06	3.83949e+06	2.73631e+06	2.70861e+06	5.96063e+06	6.77393e+06	1.89355e+06	2.85903e+06	3.82563e+06	6.50739e+06	3.07665e+06	4.97307e+06	2.68336e+06	8.58152e+06	3.51237e+06	2.61866e+06	4.26474e+06	7.62936e+06	1.06887e+07	2.44845e+07	8.09039e+06	8.79159e+06	8.78609e+06	9.05762e+06
8.396_166.06309	NEG	8.396	166.06309	C9 H10 O3	Acetovanillone	9.91803906345012e-05	0.597245588470943	83.1180966534492	level2	PMDB	C11380	NA	PK Polyketides	PK1202 Flavans, Flavanols and Leucoanthocyanidins	PK12 Flavonoids	Polyketides[PK]	NA	NA	NA	1.06501e+06	1.09844e+06	1.06809e+06	1.0534e+06	1.11509e+06	1.01338e+06	1.01019e+06	981233	1.01767e+06	986336	364608	372978	478301	365198	463483	284178	278844	293388	248272	272151	229247	286614	255391	247155	414391	2.59359e+06	1.49464e+06	815680	4.58017e+06	1.33307e+06
8.444_232.14645	POS	8.444	232.14645	C15 H20 O2	Atractylenolide ii	0.000119688389560224	0.515573042500128	81.6477971336623	level2	PMDB	C17886	NA	NA	NA	NA	Terpenoids	NA	NA	NA	2.09859e+06	2.1095e+06	2.01679e+06	1.80054e+06	1.99552e+06	2.00627e+06	2.07931e+06	1.78939e+06	1.7185e+06	2.04716e+06	273797	1.06234e+06	449293	101425	410511	3.3033e+06	2.64605e+06	3.17283e+06	2.23517e+06	3.33676e+06	2.77882e+06	3.25926e+06	2.77835e+06	2.84935e+06	2.92178e+06	3.75116e+06	3.21801e+06	4.43729e+06	3.01597e+06	2.32851e+06
8.493_264.13588	NEG	8.493	264.13588	C15 H20 O4	(±)-abscisic acid	-0.000280513321740727	-1.06200272868104	95.3138584408847	level2	mzCloud	NA	NA	NA	NA	NA	NA	NA	NA	NA	8.06617e+06	8.0016e+06	8.04959e+06	7.74035e+06	8.20731e+06	8.08205e+06	7.86449e+06	8.04002e+06	8.17132e+06	7.9616e+06	1.44516e+07	1.33373e+07	1.46396e+07	1.30936e+07	2.06445e+07	1.72975e+07	2.13462e+07	2.29432e+07	2.02438e+07	1.72946e+07	7.16655e+06	4.63299e+06	5.40489e+06	5.28587e+06	5.7931e+06	2.28044e+06	5.2578e+06	3.21047e+06	2.16142e+06	3.22081e+06
8.511_246.12569	POS	8.511	246.12569	C15 H20 O4	Ambrosic acid	-18.0104682657972	-68186.3033256536	83.73909351087	level2	mzCloud	NA	NA	NA	NA	NA	NA	NA	NA	NA	8.70316e+06	8.4686e+06	8.61046e+06	8.40648e+06	8.48083e+06	8.4956e+06	8.49741e+06	8.65734e+06	8.35886e+06	8.47186e+06	1.65476e+07	1.43194e+07	1.70466e+07	1.54068e+07	2.22391e+07	1.94661e+07	2.33979e+07	2.52241e+07	2.30552e+07	1.88423e+07	7.755e+06	5.07183e+06	6.00953e+06	5.73877e+06	6.23876e+06	2.85811e+06	5.72329e+06	3.54423e+06	2.56604e+06	3.63841e+06
8.625_406.12380	POS	8.625	406.1238	C20 H18 F2 N4 O2	4-fluoro-n-{(3s,5s)-5-[3-(4-fluorophenyl)-1,2,4-oxadiazol-5-yl]-1-methyl-3-pyrrolidinyl}benzamide	21.984014110137	57229.2043821097	70.2007669262739	level2	mzCloud	NA	NA	NA	NA	NA	NA	NA	NA	NA	378415	400467	401464	399739	419095	510605	652453	614910	635736	615078	759103	716006	734914	1.07322e+06	1.18067e+06	395059	607583	706382	1.18165e+06	507918	311570	949697	825139	277277	456545	1.14431e+06	477925	488227	336306	276913
8.667_438.09279	POS	8.667	438.09279	C20 H15 F3 N4 O3	Trovafloxacin	21.9831655180671	52830.2259736565	63.6045798471826	level2	mzCloud	NA	NA	NA	NA	NA	NA	NA	NA	NA	460805	472199	352988	283573	359969	276711	313247	359639	348922	368662	490520	42650.3	56210.9	41483.7	43011	30563.5	30788.1	30897.5	29944.5	30553.6	69140.5	63806.7	57854.2	44410.9	65610.8	67347.7	45511	74639.8	56073.5	48773.1
8.715_472.22858	POS	8.715	472.22858	C22 H34 N4 O6	Nα-({1,3,4-trihydroxy-5-[(n-methylvalyl)amino]cyclohexyl}carbonyl)phenylalaninamide	21.9807467117773	48819.2169080962	75.7240951527133	level2	mzCloud	NA	NA	NA	NA	NA	NA	NA	NA	NA	1.76529e+06	1.73916e+06	1.74559e+06	1.68654e+06	1.81358e+06	1.76825e+06	2.07472e+06	2.15535e+06	2.0703e+06	2.13439e+06	1.28437e+06	1.79343e+06	2.48719e+06	1.68951e+06	1.80312e+06	3.35477e+06	3.49469e+06	2.18798e+06	3.39002e+06	3.71183e+06	3.92714e+06	3.53481e+06	3.37253e+06	3.23263e+06	4.21252e+06	1.48451e+06	2.18539e+06	2.02172e+06	1.04005e+06	1.4698e+06
8.716_136.12536	POS	8.716	136.12536	C10 H18 O	Eucalyptol	-18.0104095205458	-116847.699150824	92.5856965555794	level2	mzCloud	C09844	HMDB0004472	Terpenoids	Cyclic monoterpenes	Monoterpenoids (C10)	Terpenoids	Metabolism of terpenoids and polyketides	Monoterpenoid biosynthesis	map00902 Monoterpenoid biosynthesis; map01110 Biosynthesis of secondary metabolites;	4.2568e+06	4.53488e+06	4.36157e+06	4.21446e+06	3.96494e+06	4.14568e+06	4.04627e+06	4.2088e+06	3.91621e+06	4.23595e+06	402481	490274	515635	461359	540225	1.82491e+06	1.38741e+06	1.56222e+06	780808	1.98803e+06	5.82848e+06	8.33011e+06	5.89602e+06	5.6498e+06	7.40954e+06	8.12012e+06	6.09747e+06	9.97237e+06	6.9673e+06	6.62958e+06
8.716_232.14638	POS	8.716	232.14638	C15 H20 O2	Isoalantolactone	4.66336948363733e-05	0.200880603525153	85.999723423329	level2	PMDB	C09484	HMDB0035934	Terpenoids	Eudesmanes	Sesquiterpenoids (C15)	Terpenoids	NA	NA	NA	3.01647e+07	3.19677e+07	3.17437e+07	3.07353e+07	3.09192e+07	3.04473e+07	3.11496e+07	3.11326e+07	2.96641e+07	3.08756e+07	346249	703624	382808	543210	568267	1.34455e+07	9.84798e+06	1.18093e+07	5.95177e+06	1.49137e+07	4.29211e+07	6.13956e+07	4.42828e+07	4.31592e+07	5.64898e+07	6.21028e+07	4.65056e+07	7.47308e+07	5.38978e+07	5.11379e+07
8.716_250.15685	POS	8.716	250.15685	C15 H22 O3	7,8-bis(hydroxymethyl)-1,4a-dimethyl-3,4,4a,5,6,7-hexahydro-2h-benzo[7]annulen-2-one	-4.01449230196249e-05	-0.160478978954712	86.5533672635191	level2	mzCloud	NA	NA	NA	NA	NA	NA	NA	NA	NA	2.99196e+07	3.25053e+07	3.21771e+07	3.10174e+07	3.11377e+07	3.03849e+07	3.08732e+07	3.10093e+07	2.97717e+07	3.08121e+07	491104	549142	408486	637272	1.33665e+06	1.33289e+07	9.81489e+06	1.17097e+07	5.76979e+06	1.46905e+07	4.3397e+07	6.17725e+07	4.44684e+07	4.35215e+07	5.61116e+07	6.28153e+07	4.60128e+07	7.41069e+07	5.38523e+07	5.14373e+07
8.753_148.05266	POS	8.753	148.05266	C9 H8 O2	Dihydrocoumarin	0.000230453437495726	1.5565664026413	73.3028205682917	level2	PMDB	C02274	HMDB0036626	Phenylpropanoids and polyketides	NA	3,4-dihydrocoumarins	Coumarins and derivatives	Xenobiotics biodegradation and metabolism	Polycyclic aromatic hydrocarbon degradation	NA	1.11266e+06	1.06521e+06	1.02179e+06	843524	1.10525e+06	1.1664e+06	1.35262e+06	1.23502e+06	1.23075e+06	868746	1.25282e+06	1.48891e+06	1.65309e+06	1.38192e+06	1.50857e+06	525005	1.88053e+06	558816	2.01322e+06	543357	648699	257893	1.58681e+06	2.17537e+06	304365	1.43568e+06	1.77429e+06	552023	5.54518e+06	1.2031e+06
8.754_140.04755	POS	8.754	140.04755	C7 H8 O3	2-methoxyresorcinol	0.000204075636531798	1.45719033666133	81.0291905303076	level2	mzCloud	NA	NA	NA	NA	NA	NA	NA	NA	NA	575601	569696	680307	536307	592786	571240	626874	598216	553349	534581	29330.1	28486.1	60304.5	170175	55298.6	28735	185036	108689	25916.3	21874.1	34346.9	80231.5	145688	122766	89248.7	1.09019e+06	1.37757e+06	432683	5.93344e+06	714437
8.755_152.04753	POS	8.755	152.04753	C8 H10 O4	Penicillic acid	-18.0103795853805	-105907.333045696	86.4453633523497	level2	mzCloud	NA	NA	NA	NA	NA	NA	NA	NA	NA	2.80914e+06	2.77707e+06	2.93132e+06	2.76295e+06	2.86765e+06	2.84347e+06	2.93434e+06	2.78932e+06	2.68133e+06	2.86319e+06	440607	483286	813525	701423	591216	383029	833486	1.06345e+06	823571	370084	929976	466003	353475	767104	482797	5.62105e+06	6.9713e+06	1.68652e+06	2.80251e+07	3.7683e+06
8.853_286.04773	POS	8.853	286.04773	C15 H10 O6	Luteolin	-6.62374685589384e-06	-0.0231560889260011	92.0163782631671	level2	PMDB	C01514	HMDB0005800	Flavonoids	Flavones	Flavonoids	Flavonoids	Biosynthesis of other secondary metabolites	Flavonoid biosynthesis	map00941 Flavonoid biosynthesis; map00944 Flavone and flavonol biosynthesis; map01100 Metabolic pathways; map01110 Biosynthesis of secondary metabolites;	5.16494e+06	5.4012e+06	3.89934e+06	5.51925e+06	5.11106e+06	5.09008e+06	5.17832e+06	4.85716e+06	4.91173e+06	4.72454e+06	3.50623e+06	614460	802196	2.59483e+06	861969	931503	509127	270195	590523	214127	993884	471374	869879	90740.7	3.48435e+06	2.65562e+07	4.2703e+06	728201	2.81425e+06	1.0757e+06
8.918_203.05824	NEG	8.918	203.05824	C11 H9 N O3	Indole-3-pyruvic acid	-2.17542628888623e-06	-0.010713311880486	75.4148642561885	level2	mzCloud	C00331	HMDB0060484	Organoheterocyclic compounds	Indolyl carboxylic acids and derivatives	Indoles and derivatives	Indole and derivatives	Amino acid metabolism	Tryptophan metabolism	map00380 Tryptophan metabolism; map01100 Metabolic pathways;	131349	115505	123618	125535	129757	112174	128085	123374	132674	124446	63667.9	60270.6	13163.6	53524.6	35458.3	38543.6	51955.8	46472.9	50407.1	66804.7	38579.8	28554.7	43368.4	74870.7	9098.26	14182.5	22470.9	26284.8	37860.3	29925.2
9.033_364.18603	POS	9.033	364.18603	C20 H30 O7	T-2 triol	-18.0131245510392	-47130.2052728632	68.2148006639045	level2	mzCloud	NA	NA	NA	NA	NA	NA	NA	NA	NA	1.20287e+06	1.21809e+06	1.28519e+06	1.22731e+06	1.21449e+06	1.19605e+06	1.23161e+06	1.27196e+06	1.2408e+06	1.2362e+06	2.11304e+06	2.77339e+06	1.42487e+06	1.36515e+06	2.01387e+06	1.17143e+06	1.65841e+06	3.81754e+06	1.51397e+06	1.61345e+06	3.31583e+06	2.31629e+06	2.04895e+06	661045	3.44372e+06	1.92759e+06	671898	1.54339e+06	928271	675823
9.042_178.06305	NEG	9.042	178.06305	C10 H10 O3	Methyl 4-hydroxycinnamate	5.13359474609842e-05	0.288302169243285	87.8105185686303	level2	PMDB	NA	NA	NA	NA	NA	Phenylpropanoids	NA	NA	NA	2.80122e+06	2.81642e+06	2.78509e+06	2.69432e+06	2.81454e+06	2.86212e+06	2.97307e+06	3.12562e+06	3.06116e+06	3.16882e+06	5.50157e+06	5.00797e+06	5.79723e+06	5.51489e+06	6.8485e+06	1.72459e+06	3.56266e+06	2.01964e+06	2.68699e+06	1.60179e+06	1.46603e+06	2.33416e+06	3.11912e+06	1.27532e+06	1.17061e+06	1.40099e+06	3.26615e+06	704312	776404	1.94373e+06
9.252_470.21290	POS	9.252	470.2129	C26 H29 F N4 O2	N-{[(1s,4s,6s)-4-{[5-(2-fluorophenyl)-1,3,4-oxadiazol-2-yl]methyl}-6-isopropyl-3-methyl-2-cyclohexen-1-yl]methyl}isonicotinamide	21.9854412651633	49049.7426008296	64.7553009997408	level2	mzCloud	NA	NA	NA	NA	NA	NA	NA	NA	NA	1.08292e+06	1.03667e+06	1.10151e+06	1.09533e+06	1.07088e+06	1.22579e+06	1.18773e+06	1.31639e+06	1.30492e+06	1.27607e+06	1.90014e+06	1.8696e+06	3.70936e+06	2.3052e+06	2.07461e+06	1.42404e+06	2.18413e+06	1.82987e+06	2.85751e+06	1.96641e+06	1.68516e+06	965036	1.07646e+06	606507	1.83179e+06	539137	689700	1.02608e+06	510443	617691
9.261_492.19744	POS	9.261	492.19744	C24 H27 F3 N4 O4	1-[(1s,2s,3s,4r,5r)-3-hydroxy-4-(4-phenyl-1-piperazinyl)-6,8-dioxabicyclo[3.2.1]oct-2-yl]-3-[3-(trifluoromethyl)phenyl]urea	-0.0010047143372276	-2.04127899558329	83.0032377330245	level2	mzCloud	NA	NA	NA	NA	NA	NA	NA	NA	NA	227123	206759	242975	217293	237914	256788	264202	316631	301916	296367	130548	69891.2	182025	279684	253405	99278	118747	81610.4	143527	115331	125603	128404	203836	146867	392635	234598	335912	536187	263491	270543
9.276_236.06862	POS	9.276	236.06862	C12 H12 O5	5,6,7-trimethoxy-2h-chromen-2-one	0.000145446931185234	0.616121793101445	63.157772048672	level2	mzCloud	C09313	NA	Phenylpropanoids	Coumarins	Coumarins	Coumarins	NA	NA	NA	1.98541e+06	1.93519e+06	1.93914e+06	1.90035e+06	1.92072e+06	1.91322e+06	1.78257e+06	1.86364e+06	1.91237e+06	1.91635e+06	1.89627e+06	167881	211457	46278.7	84059.7	17256.8	23112.7	35463	63908.4	26123.4	360535	62983.3	120302	61489	18869.8	14774.2	81169.1	14169	16927.7	169581
9.303_302.07891	POS	9.303	302.07891	C16 H14 O6	7-methoxy-5,3',4'-trihydroxyflavanone	-0.000127661094154519	-0.422608251544185	76.5689354522338	level2	mzCloud	NA	NA	NA	NA	NA	NA	NA	NA	NA	875858	911038	862635	878240	880043	887992	833225	877208	850548	814779	58537.5	69083.1	29523.8	48440.6	85004.2	19289.1	18269.8	16608.7	24388.6	20807.1	13514	14917.7	69190.3	75785.5	18758.9	1.63605e+07	1.34219e+06	20250.3	947663	186134
9.341_398.17042	POS	9.341	398.17042	C22 H24 N4 O2	N-{(3s,5s)-1-methyl-5-[3-(4-methylphenyl)-1,2,4-oxadiazol-5-yl]-3-pyrrolidinyl}-2-phenylacetamide	21.9804905141982	58429.2374486681	77.407954796202	level2	mzCloud	NA	NA	NA	NA	NA	NA	NA	NA	NA	11415.8	11390	11573.7	11348.3	11193.6	11934.9	12021.6	14283.2	12085	20551.5	2.03452e+06	2.71455e+06	4.09364e+06	3.03051e+06	4.13274e+06	1.97137e+06	2.50055e+06	2.28231e+06	1.90668e+06	2.33229e+06	804623	2.52948e+06	2.02422e+06	2.06544e+06	3.56839e+06	1.58442e+06	1.37466e+06	2.43321e+06	1.48562e+06	1.26146e+06
9.375_208.07380	POS	9.375	208.0738	C11 H12 O4	Methyl 4-hydroxy-3-methoxycinnamate	0.000237801692804851	1.14287319456645	89.8726899407356	level2	PMDB	NA	NA	NA	NA	NA	Phenols and derivatives	NA	NA	NA	2.94154e+06	2.91313e+06	2.97798e+06	2.93624e+06	2.99262e+06	3.62882e+06	4.11433e+06	4.33695e+06	4.26879e+06	4.35547e+06	1.11266e+07	1.00251e+07	1.19867e+07	1.41647e+07	1.19792e+07	1.67657e+06	7.32106e+06	1.34622e+06	4.25908e+06	1.37053e+06	1.20453e+06	1.84835e+06	2.42797e+06	1.55987e+06	1.86663e+06	2.36146e+06	2.03538e+06	1.52927e+06	1.07881e+06	1.04106e+06
9.554_320.10494	POS	9.554	320.10494	C20 H16 O4	Corylin	8.05659504976575e-05	0.251686121790047	71.4511514899677	level2	PMDB	NA	NA	NA	NA	NA	Flavonoids	NA	NA	NA	371417	370562	399021	377866	371054	441890	547795	639730	567788	639842	65350.2	69437.6	23858.5	118174	54365.5	145486	149026	174477	216280	136574	36056.5	62685.1	58712.2	59877.4	495161	2.62605e+06	1.23142e+06	259960	750495	756575
9.59_210.12586	POS	9.59	210.12586	C12 H18 O3	Jasmonic acid	0.000264865170748863	1.26050884685711	94.1732773214482	level2	mzCloud	C08491	HMDB0032797	Fatty acids related compounds	Others	Fatty acids	Fatty acyls[FA]	Lipid metabolism	alpha-Linolenic acid metabolism	map00592 alpha-Linolenic acid metabolism; map01100 Metabolic pathways; map01110 Biosynthesis of secondary metabolites; map04075 Plant hormone signal transduction;	2.46286e+06	2.5604e+06	2.13138e+06	2.63474e+06	2.38686e+06	2.51284e+06	2.35186e+06	2.70465e+06	2.52003e+06	2.54539e+06	1.24266e+06	1.39066e+06	844926	978143	2.30244e+06	1.97343e+06	938545	1.80603e+06	1.06091e+06	2.27409e+06	2.27749e+06	3.24496e+06	2.46588e+06	2.42233e+06	2.6863e+06	5.84279e+06	5.64469e+06	7.77967e+06	6.34918e+06	4.27416e+06
9.615_230.08616	POS	9.615	230.08616	C14 H15 O P	Ethyldiphenylphosphine oxide	0.000108578087122169	0.471902083413894	92.7524580507756	level2	mzCloud	NA	NA	NA	NA	NA	NA	NA	NA	NA	14675.5	13978.3	13996.9	14421.1	14418.4	14307.6	13666	13786.3	13864.4	15338.8	3.61272e+06	4.99188e+06	6.3666e+06	5.80091e+06	6.13343e+06	3.30391e+06	4.07365e+06	3.91224e+06	3.49768e+06	3.77068e+06	1.29863e+06	3.99642e+06	3.54487e+06	3.3286e+06	5.98789e+06	2.49385e+06	3.13885e+06	3.83714e+06	3.23039e+06	2.34264e+06
9.696_234.16211	POS	9.696	234.16211	C15 H24 O3	2-(8-hydroxy-4a,8-dimethyldecahydro-2-naphthalenyl)acrylic acid	-18.0104306796624	-71421.0609467333	90.5693747444784	level2	mzCloud	NA	NA	NA	NA	NA	NA	NA	NA	NA	1.85626e+06	1.98516e+06	1.93564e+06	1.99066e+06	1.97745e+06	2.16006e+06	2.10048e+06	2.04237e+06	2.05463e+06	2.13819e+06	628290	709142	770262	726619	767900	1.69085e+06	1.06286e+06	1.27572e+06	1.0999e+06	1.48233e+06	3.08483e+06	4.20412e+06	3.09051e+06	3.10618e+06	3.9615e+06	4.16031e+06	3.46478e+06	4.98145e+06	3.71984e+06	3.00393e+06
9.87_328.22484	NEG	9.87	328.22484	C18 H32 O5	Corchorifatty acid f	-0.000134097027967073	-0.408552177721436	93.2572035669879	level2	mzCloud	NA	HMDB0035919	Lipids and lipid-like molecules	Lineolic acids and derivatives	Fatty Acyls	Fatty acyls[FA]	NA	NA	NA	1.87613e+08	1.92792e+08	1.84824e+08	1.80055e+08	1.88745e+08	1.81663e+08	1.79919e+08	1.71059e+08	1.81435e+08	1.79882e+08	5.37613e+08	4.67378e+08	1.59066e+08	2.97181e+08	1.50281e+08	1.78948e+08	1.87686e+08	2.13004e+08	1.71341e+08	2.2674e+08	1.52064e+08	1.12208e+08	1.27398e+08	1.3892e+08	1.4083e+08	1.34114e+08	1.49053e+08	2.06218e+08	1.55905e+08	1.64624e+08
9.87_467.28629	POS	9.87	467.28629	C25 H41 N O7	Delsoline	-0.00201257085456064	-4.30691469076977	60.5396763824941	level2	PMDB	C08678	NA	Alkaloids	Terpenoid alkaloids	Alkaloids derived by amination reactions	Alkaloids	NA	NA	NA	1.80771e+06	1.62416e+06	1.37973e+06	1.44731e+06	1.50468e+06	2.71416e+06	1.44176e+06	1.80816e+06	2.68001e+06	1.36558e+06	2.74256e+06	2.43806e+06	759456	1.59641e+06	706929	779573	1.08305e+06	806151	959548	1.08452e+06	819311	507009	718556	3.62924e+06	485205	3.26102e+06	2.91216e+06	1.70787e+06	5.01405e+06	3.75607e+06
9.885_348.22989	POS	9.885	348.22989	C21 H34 O5	Β-cortolone	-18.0107359448341	-49177.3297514768	62.09586685938	level2	mzCloud	NA	NA	NA	NA	NA	NA	NA	NA	NA	1.29491e+07	1.17967e+07	1.23634e+07	1.26462e+07	1.29048e+07	1.19519e+07	1.37991e+07	1.34546e+07	1.26894e+07	1.25413e+07	1.78764e+06	3.66137e+06	1.483e+06	3.3613e+06	2.48351e+06	3.19716e+06	7.91793e+06	5.46734e+06	7.95924e+06	9.67991e+06	1.31701e+07	1.00841e+07	1.2836e+07	2.92405e+07	6.21087e+06	1.42358e+07	1.96139e+07	1.90828e+07	3.00546e+07	3.63861e+07
0.758_422.08287	NEG	0.758	422.08287	C19 H18 O11	Isomangiferin	-0.0020369293516751	-4.82587578450412	37.0490112383284	level3	PMDB	C16979	HMDB0029477	Organoheterocyclic compounds	1-benzopyrans	Benzopyrans	Flavonoids	NA	NA	NA	3.95082e+06	4.10743e+06	4.97496e+06	3.74418e+06	5.36192e+06	3.65541e+06	4.97743e+06	3.75776e+06	3.97172e+06	3.92925e+06	1.13265e+07	5.47594e+06	8.51801e+06	7.39291e+06	9.06686e+06	5.28331e+06	4.60409e+06	4.06218e+06	3.83973e+06	4.24722e+06	4.94337e+06	5.83534e+06	4.1013e+06	4.74077e+06	8.45749e+06	3.63065e+06	3.40263e+06	3.29525e+06	2.28714e+06	3.28543e+06
0.76_356.03605	POS	0.76	356.03605	C13 H13 Cl N4 O4 S	2-[2-({5-[(4-chlorobenzyl)sulfanyl]-1h-1,2,4-triazol-3-yl}amino)-2-oxoethoxy]acetic acid	0.00144437699748323	4.05684443018524	30.3775368026936	level3	mzCloud	NA	NA	NA	NA	NA	NA	NA	NA	NA	1.53953e+06	1.35421e+06	1.60662e+06	1.36563e+06	1.52369e+06	1.60316e+06	1.67332e+06	1.66937e+06	1.66552e+06	1.70928e+06	3.63904e+06	4.15017e+06	4.92656e+06	4.92681e+06	5.58901e+06	1.84522e+06	2.17188e+06	1.4621e+06	2.40616e+06	1.81993e+06	1.07987e+06	1.11295e+06	1.06467e+06	1.0138e+06	1.56188e+06	665060	816170	693867	624960	1.01668e+06
0.775_246.05027	NEG	0.775	246.05027	C13 H10 O5	2,2',4,4'-tetrahydroxybenzophenone	-0.00255110302896355	-10.3681111778376	45.2846152023863	level3	mzCloud	NA	NA	NA	NA	NA	NA	NA	NA	NA	5.74696e+07	5.94257e+07	5.1972e+07	6.31794e+07	5.80913e+07	6.04947e+07	6.64148e+07	6.59923e+07	5.76933e+07	5.17581e+07	1.24239e+08	9.56811e+07	1.32728e+08	1.49106e+08	1.47376e+08	8.64217e+07	8.7689e+07	8.70407e+07	8.8932e+07	7.84239e+07	5.05994e+07	5.53329e+07	5.13566e+07	4.58456e+07	6.28912e+07	4.07831e+07	4.72974e+07	6.16731e+07	4.40829e+07	6.04361e+07
0.775_250.15309	POS	0.775	250.15309	C15 H22 O3	3,5-di-tert-butyl-4-hydroxybenzoic acid	-0.00380349959442583	-15.2044563909049	39.762188616315	level3	mzCloud	NA	NA	NA	NA	NA	NA	NA	NA	NA	6.84912e+06	6.56489e+06	7.09937e+06	6.73318e+06	7.36826e+06	8.20906e+06	8.40219e+06	9.48598e+06	9.42298e+06	8.35733e+06	5.45011e+06	4.91236e+06	4.30523e+06	5.12127e+06	9.13179e+06	2.01344e+07	1.68441e+07	1.54623e+07	6.96486e+06	1.41741e+07	1.38344e+07	1.66842e+07	1.16895e+07	1.11273e+07	2.50542e+07	4.00653e+06	3.50246e+06	3.36547e+06	3.57227e+06	3.29057e+06
0.784_319.13806	POS	0.784	319.13806	C16 H18 F N3 O3	Norfloxacin	0.00484273686856795	15.1746561314111	38.9312399082042	level3	mzCloud	C06687	HMDB0015192	Antibiotics	Fluoroquinolones	Quinolones [Fig]	Antibiotics	NA	NA	map02010 ABC transporters;	2.43264e+06	2.32023e+06	2.81835e+06	2.30073e+06	2.85086e+06	2.53866e+06	2.47645e+06	2.83099e+06	2.57574e+06	2.89476e+06	3.78228e+06	3.20043e+06	4.2789e+06	4.11233e+06	5.8283e+06	4.50419e+06	4.65408e+06	4.12631e+06	3.27539e+06	4.15935e+06	2.55865e+06	2.66722e+06	2.26873e+06	2.54024e+06	3.38702e+06	1.32922e+06	1.86645e+06	384077	1.53078e+06	1.85374e+06
0.788_202.02621	POS	0.788	202.02621	C11 H6 O4	Bergaptol	-0.000398660540128049	-1.97330709518981	53.8124211962043	level3	PMDB	C00758	HMDB0013679	Phenylpropanoids	Furanocoumarins	Coumarins	Coumarins	Chemical structure transformation maps	Biosynthesis of phenylpropanoids	NA	570903	531760	510866	556860	563206	473025	595067	493437	599878	444681	2.24166e+06	2.38046e+06	2.24534e+06	2.45369e+06	1.98666e+06	534284	870438	933993	1.60047e+06	972003	252439	258354	418450	273419	226903	256794	356008	167561	262531	110020
0.788_320.12648	POS	0.788	320.12648	C15 H17 F N4 O3	Enoxacin	-0.00198916587726217	-6.2136488070156	49.4832391160016	level3	mzCloud	C06979	HMDB0014610	Organoheterocyclic compounds	Pyrimidines and pyrimidine derivatives	Diazines	Organoheterocyclic compounds	NA	NA	NA	63832.9	64577.7	59074.4	57641.7	60418.2	58843.3	54848.7	63044.4	57582.4	66582.6	121169	93521.5	125999	102896	127841	108943	107172	114040	100273	122021	57198.1	56473.4	55583.7	47914.1	74745.6	48025.6	40741.4	2.16768e+07	46848.9	43358
0.793_308.16294	POS	0.793	308.16294	C17 H24 O5	1-o-acetylbritannilactone	0.000567155857822854	1.84044486345429	18.6117491039288	level3	PMDB	NA	NA	NA	NA	NA	Terpenoids	NA	NA	NA	117906	123036	102887	99159.2	97222	97605.6	88212.6	129262	125502	123707	228075	172604	218903	188137	343527	182610	176382	177418	167996	193786	86311.8	83271.5	76954.5	84282.1	134364	56080.8	81771	434012	71325.6	61479.7
0.794_114.04294	NEG	0.794	114.04294	C4 H6 N2 O2	Glycine anhydride	1.66017835852017e-05	0.145574863402402	33.9651487714463	level3	mzCloud	C02777	NA	NA	NA	NA	NA	NA	NA	NA	6.91252e+06	6.73199e+06	5.78591e+06	7.55257e+06	6.54845e+06	6.37202e+06	6.31481e+06	5.70515e+06	6.17715e+06	5.64378e+06	1.43288e+07	2.18502e+07	2.57942e+07	2.04082e+07	1.79046e+07	6.97064e+06	8.22604e+06	9.11876e+06	1.31462e+07	7.77338e+06	3.36399e+06	3.93821e+06	3.8757e+06	2.30003e+06	2.6168e+06	3.22278e+06	4.03162e+06	2.99326e+06	4.2628e+06	2.44264e+06
0.795_188.15274	POS	0.795	188.15274	C9 H20 N2 O2	N6,n6,n6-trimethyl-l-lysine	0.000259573617995557	1.37959181314357	42.7718692131613	level3	mzCloud	C03793	HMDB0001325	Organic acids and derivatives	Amino acids, peptides, and analogues	Carboxylic acids and derivatives	Amino acids, peptides, and analogues	Amino acid metabolism	Lysine degradation	map00310 Lysine degradation; map01100 Metabolic pathways;	9.09777e+06	1.08336e+07	1.09426e+07	9.61902e+06	1.0299e+07	1.05037e+07	1.01878e+07	9.95147e+06	8.46887e+06	9.78868e+06	1.69498e+07	1.47047e+07	2.03123e+07	2.01586e+07	2.16246e+07	1.45757e+07	1.44548e+07	1.37409e+07	1.55656e+07	1.16809e+07	1.15409e+07	1.21673e+07	1.14753e+07	9.65434e+06	1.61854e+07	6.71004e+06	8.73787e+06	325186	9.09742e+06	7.79628e+06
0.809_352.06355	POS	0.809	352.06355	C17 H12 Cl F3 N2 O	Halazepam	0.0045293154531123	12.8652161340447	54.9850971593988	level3	mzCloud	D00338	HMDB0014939	NA	NA	NA	NA	NA	NA	NA	2.68576e+06	2.65736e+06	2.88368e+06	2.87598e+06	2.35754e+06	2.74128e+06	2.31096e+06	2.32102e+06	3.09852e+06	2.70608e+06	8.54155e+06	8.5054e+06	1.0478e+07	9.90191e+06	1.45814e+07	7.49317e+06	8.84267e+06	7.41999e+06	7.1316e+06	7.50057e+06	1.94477e+06	798131	1.14636e+06	945133	1.07054e+06	140201	271831	366809	208885	162076
0.811_221.98393	POS	0.811	221.98393	C4 H6 N4 O3 S2	Acetazolamide	-0.00420605341321334	-18.947199498903	34.4143682824012	level3	mzCloud	C06805	HMDB0014957	Organoheterocyclic compounds	Thiadiazoles	Azoles	NA	NA	NA	NA	265017	366577	270713	255945	219871	296656	194628	259458	260937	280552	339974	302273	406738	316155	556771	288974	371450	394468	479935	391587	259035	239368	267313	201741	403167	143078	277410	1.08834e+07	213172	165403
0.813_257.10662	POS	0.813	257.10662	C15 H15 N O3	Tolmetin	0.00142643900636585	5.54807543075688	49.4923567755533	level3	mzCloud	C07149	HMDB0014643	Organic oxygen compounds	Carbonyl compounds	Organooxygen compounds	Organic oxygen compounds	NA	NA	NA	474698	471047	441077	513213	397134	381198	418558	430100	335300	477940	532924	478210	676602	558331	715443	572026	477308	599934	616710	503184	332856	459616	416756	417777	518064	320809	356468	5.27476e+07	273923	282635
0.815_221.02203	POS	0.815	221.02203	C11 H8 Cl N O2	Quinmerac	-0.00232478412863202	-10.5182259927556	44.935459999157	level3	mzCloud	C18891	NA	NA	NA	NA	NA	NA	NA	NA	2.13067e+07	2.1063e+07	2.36135e+07	2.11513e+07	2.05063e+07	2.30451e+07	2.08564e+07	2.0569e+07	2.20703e+07	2.19737e+07	6.96447e+07	6.45958e+07	8.41303e+07	8.03054e+07	8.5035e+07	2.10717e+07	2.64047e+07	2.16015e+07	3.38981e+07	2.13112e+07	1.22381e+07	2.26381e+07	1.59608e+07	1.56568e+07	2.43545e+07	8.8504e+06	1.16516e+07	593797	8.42869e+06	9.37678e+06
0.816_295.05836	POS	0.816	295.05836	C12 H13 N3 O4 S	N4-acetylsulfamethoxazole	-0.00431954944093604	-14.6394301390968	40.5301859539878	level3	mzCloud	C13061	HMDB0013854	Benzenoids	Benzenesulfonamides	Benzene and substituted derivatives	Benzene and derivatives	NA	NA	NA	5.65367e+07	5.55543e+07	5.81601e+07	5.99425e+07	5.75163e+07	6.17796e+07	5.68975e+07	5.46515e+07	5.59221e+07	5.97177e+07	7.27001e+07	9.53865e+07	9.56688e+07	8.49924e+07	9.63335e+07	5.20417e+07	6.07715e+07	5.65499e+07	8.90923e+07	5.88904e+07	6.83976e+07	5.94973e+07	4.63815e+07	6.03914e+07	6.11593e+07	3.77516e+07	4.70559e+07	451306	4.8093e+07	7.4615e+07
0.825_166.04774	NEG	0.825	166.04774	C6 H6 N4 O2	7-methylxanthine	-0.00133881538238256	-8.06276926678429	51.4343770708497	level3	mzCloud	C16353	HMDB0001991	Alkaloids	Purine alkaloids	Others	Alkaloids	Biosynthesis of other secondary metabolites	Caffeine metabolism	map00232 Caffeine metabolism; map01100 Metabolic pathways; map01110 Biosynthesis of secondary metabolites;	7.637e+07	7.92491e+07	6.56864e+07	9.01015e+07	8.41916e+07	7.24258e+07	8.07537e+07	8.3883e+07	7.33912e+07	8.26214e+07	1.44799e+08	1.52748e+08	2.0704e+08	1.7846e+08	1.84265e+08	8.61847e+07	1.06067e+08	1.07519e+08	1.05154e+08	9.81957e+07	7.42665e+07	7.06337e+07	5.61481e+07	6.33749e+07	8.56482e+07	6.95876e+07	6.97544e+07	9.25979e+07	6.6732e+07	7.60556e+07
0.833_210.07389	NEG	0.833	210.07389	C8 H10 N4 O3	1,3,7-trimethyluric acid	-0.00139587771417382	-6.64465446072082	46.1764109815594	level3	mzCloud	C16361	HMDB0002123	Alkaloids	Purine alkaloids	Others	Alkaloids	Biosynthesis of other secondary metabolites	Caffeine metabolism	map00232 Caffeine metabolism;	7.42225e+06	7.10719e+06	6.60844e+06	7.15837e+06	7.3357e+06	8.04901e+06	6.80934e+06	7.41179e+06	7.6693e+06	7.76617e+06	1.79695e+07	1.80465e+07	2.21123e+07	1.84932e+07	1.78996e+07	4.18528e+06	6.38746e+06	6.21002e+06	6.48731e+06	5.26364e+06	5.02873e+06	5.08224e+06	5.09315e+06	4.70485e+06	6.8172e+06	1.09768e+07	8.29292e+06	1.08043e+07	7.4825e+06	6.77539e+06
0.834_178.12126	POS	0.834	178.12126	C22 H32 N2 O2	U-69593	-178.125115073323	-500005.406178968	56.3308718905031	level3	mzCloud	NA	NA	NA	NA	NA	NA	NA	NA	NA	4.91165e+06	4.83229e+06	6.94032e+06	3.85008e+06	5.50225e+06	5.06741e+06	5.19658e+06	3.65249e+06	3.51291e+06	3.88232e+06	2.83778e+06	1.93721e+06	3.73159e+06	5.04242e+06	5.39103e+06	5.03374e+06	5.32972e+06	4.36806e+06	4.56788e+06	5.37925e+06	3.6132e+06	5.12981e+06	4.9247e+06	5.47922e+06	9.15029e+06	5.55334e+06	4.00418e+06	627684	3.8695e+06	5.34858e+06
0.837_542.12525	POS	0.837	542.12525	C30 H22 O10	Rhusflavanone	0.00394976182758455	7.28575293013706	39.7888740455235	level3	mzCloud	NA	NA	NA	NA	NA	NA	NA	NA	NA	6.68861e+07	6.07455e+07	6.78679e+07	7.12412e+07	6.56975e+07	5.71442e+07	6.79726e+07	6.22428e+07	7.31414e+07	6.86537e+07	5.63734e+07	5.65275e+07	5.11676e+07	5.7563e+07	6.39647e+07	6.31276e+07	5.62821e+07	6.59059e+07	4.82544e+07	6.3204e+07	6.71383e+07	8.1992e+07	5.73028e+07	7.62282e+07	1.18111e+08	6.84151e+07	6.06106e+07	874681	7.22883e+07	6.73006e+07
0.845_292.05986	POS	0.845	292.05986	C12 H14 N4 O4 S	Sulfadimethoxine	-18.0137134104982	-58094.9646311883	51.0970313414188	level3	mzCloud	D01142	HMDB0015621	NA	NA	NA	NA	NA	NA	NA	469304	464640	478432	487310	455175	485992	490928	471433	548204	524830	554767	588308	841321	636621	687751	541244	499861	514822	556060	514230	518002	603485	398568	490794	658832	437112	385761	4.44258e+07	374024	441740
0.846_380.07670	POS	0.846	380.0767	C20 H16 N2 O4 S	N-(2,3-dihydro-1,4-benzodioxin-6-yl)-2-(2,3-dihydro-1-benzofuran-4-yl)-1,3-thiazole-4-carboxamide	-0.00638007601764912	-16.7860038815243	48.2855105448693	level3	mzCloud	NA	NA	NA	NA	NA	NA	NA	NA	NA	597265	581533	598795	609906	569687	608257	614434	590034	686120	656865	694334	736312	1.05298e+06	796781	860773	677408	625614	644339	695951	643598	648319	755308	498839	614267	824579	547080	482810	4.79093e+09	468120	552872
0.85_128.05868	POS	0.85	128.05868	C5 H8 N2 O2	Dihydrothymine	9.84878327585648e-05	0.769084232170153	55.9103860482638	level3	mzCloud	C00906	HMDB0000079	NA	NA	NA	NA	NA	NA	NA	9.86466e+06	9.91442e+06	1.05648e+07	1.11723e+07	9.19818e+06	1.11097e+07	9.75449e+06	1.09229e+07	9.81655e+06	1.15104e+07	8.22652e+06	7.54846e+06	9.79121e+06	8.3991e+06	1.11415e+07	1.32692e+07	9.31027e+06	1.18059e+07	1.06724e+07	1.31581e+07	1.02269e+07	1.11595e+07	9.909e+06	9.24359e+06	1.59881e+07	9.80452e+06	1.04796e+07	558578	9.65291e+06	1.18103e+07
0.854_320.12598	POS	0.854	320.12598	C18 H16 N4 O2	[(3s)-3-(5-phenyl-1,3,4-oxadiazol-2-yl)-1-pyrrolidinyl](2-pyridinyl)methanone	-0.00134362832540091	-4.19716849265734	43.7033442171191	level3	mzCloud	NA	NA	NA	NA	NA	NA	NA	NA	NA	771792	764121	786803	801403	748556	799237	807354	775292	901547	863107	912340	967499	1.38359e+06	1.04695e+06	1.13104e+06	890100	822044	846648	914465	845674	851878	992458	655464	807134	1.08348e+06	718851	634402	6.26008e+07	615100	726462
0.855_445.17930	POS	0.855	445.1793	C21 H27 N5 O4 S	Glipizide	0.000923547984541528	2.0745571586406	9.71799997054358	level3	PMDB	NA	HMDB0015200	Benzenoids	Benzenesulfonamides	Benzene and substituted derivatives	Benzene and derivatives	NA	NA	NA	5.52844e+07	5.1639e+07	5.95979e+07	5.55116e+07	5.56373e+07	3.91264e+07	5.65332e+07	5.41275e+07	5.42585e+07	5.41336e+07	3.21736e+07	2.23884e+07	2.09232e+07	3.24884e+07	3.8333e+07	1.40713e+08	1.14617e+08	1.14836e+08	7.46892e+07	9.66835e+07	8.43873e+07	1.04556e+08	7.50194e+07	1.04569e+08	1.52307e+08	2.07786e+07	3.19673e+07	603672	2.31438e+07	2.67943e+07
0.86_145.07400	POS	0.86	145.074	C6 H11 N O3	4-(acetylamino)butanoic acid	0.000107243363117959	0.739232682077808	50.8860914374232	level3	PMDB	C02946	HMDB0003681	Organic acids and derivatives	Amino acids, peptides, and analogues	Carboxylic acids and derivatives	Amino acids, peptides, and analogues	Amino acid metabolism	Arginine and proline metabolism	map00330 Arginine and proline metabolism; map01100 Metabolic pathways;	4.91471e+07	5.58799e+07	5.42317e+07	4.79923e+07	5.05765e+07	5.44041e+07	5.30059e+07	5.8161e+07	4.90417e+07	4.632e+07	9.07114e+07	6.82616e+07	8.65062e+06	2.99343e+07	1.1236e+08	5.32583e+06	1.15182e+08	5.9316e+06	3.28432e+07	5.30184e+06	4.69551e+07	1.90118e+07	6.55199e+06	2.96069e+07	4.59837e+07	9.78152e+06	9.7724e+06	789690	8.59495e+06	8.36324e+06
0.866_234.16115	POS	0.866	234.16115	C15 H22 O2	Artemisinic acid	-0.000828098989586579	-3.53643657301531	13.0202652347636	level3	PMDB	C20309	NA	NA	NA	NA	Terpenoids	NA	NA	NA	347344	276552	372306	447229	416796	363143	377825	418838	415751	468519	498637	661820	580883	623979	505806	471068	362248	387314	374304	371480	379767	558455	331422	476609	582611	471179	317261	1.30159e+07	325688	434197
0.87_147.05528	POS	0.87	147.05528	C5 H9 N O4	L-glutamic acid	0.00212170392714484	14.4281425787238	58.0563342916651	level3	mzCloud	C00025	HMDB0000148	Peptides	Common amino acids [Fig]	Amino acids	NA	Amino acid metabolism	Arginine biosynthesis	map00220 Arginine biosynthesis; map00250 Alanine, aspartate and glutamate metabolism; map00330 Arginine and proline metabolism; map00340 Histidine metabolism; map00430 Taurine and hypotaurine metabolism; map00480 Glutathione metabolism; map00630 Glyoxylate and dicarboxylate metabolism; map00650 Butanoate metabolism; map00660 C5-Branched dibasic acid metabolism; map00860 Porphyrin and chlorophyll …	1.1826e+06	1.17085e+06	1.2056e+06	1.22797e+06	1.147e+06	1.22465e+06	1.23709e+06	1.18797e+06	1.38142e+06	1.32252e+06	1.39796e+06	1.48248e+06	2.12005e+06	1.60423e+06	1.73307e+06	1.36388e+06	1.21831e+06	1.2973e+06	1.40122e+06	1.29581e+06	1.30532e+06	1.52072e+06	1.00435e+06	1.23676e+06	1.66019e+06	1.10148e+06	928235	3.28353e+08	942505	1.11314e+06
0.874_417.15377	POS	0.874	417.15377	C17 H24 N2 O7 S	1,4:3,6-dianhydro-2-deoxy-5-o-[(4-methoxyphenyl)carbamoyl]-2-[(propylsulfonyl)amino]-d-glucitol	17.0233432558277	42544.4863153836	30.5721415140435	level3	mzCloud	NA	NA	NA	NA	NA	NA	NA	NA	NA	977077	820249	1.11708e+06	928232	964571	1.03551e+06	1.09564e+06	1.09424e+06	1.27998e+06	996006	1.23609e+06	1.37362e+06	1.77736e+06	1.40682e+06	1.60581e+06	1.13981e+06	1.12885e+06	1.20204e+06	1.00704e+06	1.13573e+06	1.20947e+06	1.40906e+06	891795	1.14594e+06	1.53829e+06	1.0206e+06	770047	2.02028e+07	873297	1.03141e+06
0.875_309.10576	NEG	0.875	309.10576	C12 H15 N5 O5	Diacetylacyclovir	-0.0015570264046687	-5.03717094915876	8.11278493780773	level3	PMDB	NA	NA	NA	NA	NA	Others	NA	NA	NA	3.67899e+06	3.77693e+06	3.08115e+06	3.84052e+06	4.2449e+06	4.17193e+06	4.35163e+06	4.72315e+06	4.71205e+06	4.32767e+06	1.6661e+07	1.70731e+07	1.9586e+07	2.05967e+07	2.1073e+07	7.851e+06	9.01758e+06	6.9607e+06	8.18278e+06	7.76536e+06	2.22969e+06	1.60843e+06	1.56929e+06	1.18995e+06	1.45292e+06	262670	348086	334315	190182	194730
0.876_159.08965	POS	0.876	159.08965	C7 H13 N O3	N-isovalerylglycine	0.000104739258148356	0.658366703732795	11.9232475372831	level3	PMDB	NA	HMDB0000678	Organic acids and derivatives	Amino acids, peptides, and analogues	Carboxylic acids and derivatives	Amino acids, peptides, and analogues	NA	NA	NA	3.1348e+06	2.95968e+06	3.27491e+06	3.18865e+06	2.841e+06	3.55743e+06	2.57726e+06	3.36264e+06	3.12529e+06	2.80837e+06	4.483e+06	4.70349e+06	4.92955e+06	5.00175e+06	4.93588e+06	3.07826e+06	3.56161e+06	3.2675e+06	3.40156e+06	3.43828e+06	3.2579e+06	4.1088e+06	3.09403e+06	2.75848e+06	5.39226e+06	3.84568e+06	3.33537e+06	401683	2.93166e+06	3.02442e+06
0.876_174.10062	POS	0.876	174.10062	C7 H14 N2 O3	N-acetylornithine	0.000177137901630431	1.01744659153618	34.7896039588068	level3	mzCloud	NA	NA	NA	NA	NA	NA	NA	NA	NA	4.04298e+06	3.9226e+06	3.05865e+06	4.1135e+06	4.09639e+06	4.79415e+06	4.27789e+06	4.55028e+06	4.05362e+06	4.30084e+06	531346	597351	785426	571587	908485	4.37818e+06	2.99225e+06	3.73212e+06	2.51004e+06	4.08115e+06	4.76384e+06	6.61007e+06	5.76591e+06	6.31744e+06	8.73724e+06	4.56908e+06	4.41786e+06	388297	4.16104e+06	4.24318e+06
0.882_313.08438	POS	0.882	313.08438	C16 H12 F N3 O3	Flunitrazepam	-0.001888933758039	-6.03326923664555	48.2677280109103	level3	mzCloud	D01230	HMDB0015510	NA	NA	NA	NA	NA	NA	NA	1.68072e+06	1.59402e+06	1.79576e+06	1.69295e+06	1.72844e+06	1.66183e+06	2.0953e+06	1.51389e+06	1.67618e+06	1.69788e+06	1.8679e+06	1.86562e+06	1.60251e+06	2.02439e+06	1.96563e+06	1.37411e+06	1.68927e+06	1.35128e+06	1.66334e+06	1.95367e+06	2.34173e+06	2.4984e+06	1.42262e+06	1.47359e+06	1.58648e+06	3.70414e+06	2.34882e+06	292550	3.34322e+06	1.89096e+06
0.883_147.08962	POS	0.883	147.08962	C6 H13 N O3	4-hydroxyisoleucine	7.27301691085813e-05	0.49446185997487	24.3852194008806	level3	PMDB	C20802	NA	NA	NA	NA	Others	NA	NA	NA	2.32219e+06	2.24853e+06	1.64197e+06	2.52255e+06	2.24016e+06	1.80931e+06	2.20179e+06	2.14475e+06	1.00624e+06	2.37614e+06	2.05854e+06	495696	1.67304e+06	1.99721e+06	2.74939e+06	1.55106e+06	722825	2.24533e+06	1.52786e+06	2.52347e+06	3.2035e+06	3.58141e+06	2.85751e+06	3.53484e+06	5.47676e+06	2.1334e+06	2.29053e+06	356808	2.2872e+06	2.67135e+06
0.883_159.12604	POS	0.883	159.12604	C8 H17 N O2	Acetyl-β-methylcholine	0.000107630607629972	0.676386359548755	58.8051909558834	level3	mzCloud	C07471	HMDB0015654	Organic nitrogen compounds	Quaternary ammonium salts	Organonitrogen compounds	Organic nitrogen compounds	NA	NA	NA	1.28948e+07	1.31713e+07	1.41323e+07	1.39275e+07	1.34781e+07	1.48929e+07	1.36269e+07	1.38679e+07	1.30704e+07	1.39235e+07	1.35329e+07	1.06995e+07	1.4809e+07	1.49365e+07	1.72203e+07	1.53532e+07	1.39466e+07	1.43674e+07	1.24652e+07	1.8209e+07	1.22342e+07	1.38121e+07	1.4042e+07	1.40719e+07	2.19715e+07	1.26442e+07	1.30748e+07	853821	1.39133e+07	1.58851e+07
0.889_186.10319	POS	0.889	186.10319	C8 H14 N2 O3	L-alanyl-l-proline	0.00275028388631426	14.7784919365393	41.4153318829541	level3	mzCloud	NA	NA	NA	NA	NA	NA	NA	NA	NA	307056	335541	357828	298288	329751	325586	350933	350433	346075	342130	416174	473100	470310	389713	510142	390555	395190	419914	414542	393878	358226	411905	363164	373155	577366	308601	283128	2.91383e+07	283839	300465
0.894_161.10741	POS	0.894	161.10741	C7 H15 N O3	Dl-carnitine	0.00221333851800409	13.7384678504403	48.6192060880484	level3	mzCloud	NA	NA	NA	NA	NA	NA	NA	NA	NA	279649	289025	305775	264909	297408	296526	311461	310019	315186	311593	328638	402116	404371	354930	464609	355696	336615	371707	368664	358722	326253	375140	330749	339849	467126	266009	257857	6.13963e+07	258505	243558
0.96_348.12409	POS	0.96	348.12409	C18 H20 O7	4,4'(5')-dihydroxydibenzo-15-crown-5	0.00318519250248528	9.14967321714431	34.5819013655839	level3	mzCloud	NA	NA	NA	NA	NA	NA	NA	NA	NA	8.43833e+06	8.24515e+06	9.28834e+06	9.52587e+06	9.21508e+06	9.97162e+06	9.66535e+06	9.5987e+06	9.74617e+06	9.21716e+06	9.53263e+06	8.41048e+06	1.10518e+07	1.15347e+07	1.16734e+07	5.88279e+06	1.14146e+07	1.08758e+07	9.46525e+06	1.07523e+07	1.06327e+07	1.43636e+07	1.18467e+07	1.16727e+07	2.319e+07	4.32083e+06	9.03925e+06	2.88024e+06	9.84861e+06	9.65257e+06
0.962_348.12885	POS	0.962	348.12885	C16 H20 N4 O3 S	Torsemide	0.00324103117782215	9.30994754005603	31.1253030770087	level3	mzCloud	D00382	HMDB0014359	NA	NA	NA	NA	NA	NA	NA	626044	554771	669729	568893	691115	608316	584169	606839	572833	585503	880733	802603	995805	807520	849544	871394	792070	663555	729699	850748	753790	929223	553349	771238	1.04375e+06	517655	336914	7.83113e+06	456317	561143
0.993_179.07949	POS	0.993	179.07949	C6 H13 N O5	D-(+)-glucosamine	0.000118336583966538	0.660805219424292	48.9632408197694	level3	PMDB	C00329	HMDB0001514	Carbohydrates	Amino sugars [Fig]	Monosaccharides	Carbohydrates	Carbohydrate metabolism	Amino sugar and nucleotide sugar metabolism	map00520 Amino sugar and nucleotide sugar metabolism; map01100 Metabolic pathways;	1.43171e+07	1.3994e+07	1.48202e+07	1.19288e+07	1.10452e+07	1.2103e+07	1.09011e+07	1.45436e+07	1.19695e+07	1.39974e+07	1.66691e+07	1.83603e+07	2.01788e+07	5.56746e+06	2.27719e+07	1.68548e+07	1.54043e+07	1.3032e+07	1.26382e+07	1.54639e+07	1.34502e+07	1.29832e+07	1.36127e+07	1.27274e+07	1.79012e+07	1.11593e+07	7.79714e+06	3.1645e+06	1.00128e+07	8.71936e+06
1.037_320.12191	POS	1.037	320.12191	C17 H20 O6	Mycophenolic acid	-0.00407891809800276	-12.7416025131281	52.5359414196938	level3	mzCloud	C20380	HMDB0015159	Organoheterocyclic compounds	Isobenzofuranones	Isocoumarans	Organoheterocyclic compounds	NA	NA	NA	7.30044e+06	6.65348e+06	8.63328e+06	7.30716e+06	7.88982e+06	8.34045e+06	7.51862e+06	7.27051e+06	7.52939e+06	7.0998e+06	1.30148e+06	821312	1.36389e+06	1.26046e+06	1.84196e+06	1.04122e+07	9.04619e+06	7.08931e+06	5.28234e+06	8.61093e+06	1.41629e+07	1.33247e+07	1.06552e+07	1.30886e+07	1.73416e+07	9.00339e+06	7.78232e+06	1.29997e+07	8.13055e+06	1.0053e+07
1.052_257.10289	POS	1.052	257.10289	C15 H15 N O3	Haplamine	-0.00230690587477511	-8.97261484563318	39.3348199982985	level3	mzCloud	NA	NA	NA	NA	NA	NA	NA	NA	NA	1.81035e+06	1.56329e+06	2.81939e+06	2.03062e+06	2.19295e+06	2.85643e+06	1.93745e+06	1.91078e+06	2.21508e+06	1.87095e+06	3.75503e+06	2.40286e+06	2.74021e+06	3.16857e+06	3.5932e+06	4.42556e+06	5.3042e+06	2.67798e+06	4.89622e+06	3.92492e+06	3.44505e+06	110810	1.73791e+06	2.94466e+06	3.31143e+06	1.15789e+06	714813	1.36034e+06	1.24858e+06	2.29136e+06
1.103_282.09488	NEG	1.103	282.09488	C11 H14 N4 O5	2'-o-methylinosine	-0.00153630712065933	-5.446035518414	49.9814226720463	level3	mzCloud	NA	NA	NA	NA	NA	NA	NA	NA	NA	2.27199e+06	2.01082e+06	2.0786e+06	2.40745e+06	1.94353e+06	2.15033e+06	2.30742e+06	1.85713e+06	2.02953e+06	2.13673e+06	6.33042e+06	6.21728e+06	6.66478e+06	8.71993e+06	8.9824e+06	1.78384e+06	1.8024e+06	1.76377e+06	2.32462e+06	1.94049e+06	1.63077e+06	1.72514e+06	1.56205e+06	1.7467e+06	2.19959e+06	2.21833e+06	1.55735e+06	2.3285e+06	1.53277e+06	1.8677e+06
1.153_237.08495	POS	1.153	237.08495	C9 H11 N5 O3	Sepiapterin	-0.00124052486651749	-5.23237928983105	50.941557099634	level3	mzCloud	C00835	HMDB0000238	Organoheterocyclic compounds	Pterins and derivatives	Pteridines and derivatives	Pteridines and derivatives	Metabolism of cofactors and vitamins	Folate biosynthesis	map00790 Folate biosynthesis; map01100 Metabolic pathways;	2.55616e+06	2.66204e+06	2.55024e+06	2.43818e+06	2.43397e+06	2.7672e+06	2.42423e+06	2.26173e+06	2.67063e+06	2.27596e+06	4.08046e+06	4.17215e+06	4.83156e+06	4.16352e+06	4.19184e+06	1.60571e+06	1.83918e+06	1.6624e+06	2.32556e+06	1.65745e+06	1.69019e+06	1.98939e+06	1.66579e+06	2.20789e+06	2.52195e+06	3.07882e+06	3.4281e+06	4.21856e+06	2.82791e+06	2.88974e+06
1.163_131.05832	NEG	1.163	131.05832	C5 H9 N O3	N-propionylglycine	7.29498613623036e-05	0.556621694702104	35.8449669260754	level3	PMDB	NA	HMDB0000783	Organic acids and derivatives	Amino acids, peptides, and analogues	Carboxylic acids and derivatives	Amino acids, peptides, and analogues	NA	NA	NA	2.35704e+06	2.57377e+06	2.39198e+06	2.19176e+06	2.19079e+06	2.3355e+06	2.48994e+06	2.37364e+06	2.46086e+06	2.53027e+06	1.81901e+06	1.49699e+06	1.50783e+06	1.19688e+06	1.6906e+06	2.45711e+06	1.97941e+06	2.21325e+06	1.31275e+06	1.8485e+06	2.13844e+06	2.69199e+06	2.293e+06	1.88486e+06	3.26685e+06	2.39978e+06	2.69758e+06	3.52642e+06	2.66372e+06	3.10594e+06
1.168_161.06895	POS	1.168	161.06895	C6 H11 N O4	Methyl 2-[(2-methoxy-2-oxoethyl)amino]acetate	0.000139509028542761	0.866145533746239	44.7848427044988	level3	mzCloud	NA	NA	NA	NA	NA	NA	NA	NA	NA	2.90408e+06	3.16931e+06	3.34369e+06	3.13062e+06	3.39044e+06	3.36108e+06	3.11249e+06	3.77672e+06	3.64574e+06	2.78678e+06	2.91575e+06	4.8368e+06	6.85256e+06	4.72597e+06	6.17899e+06	4.29168e+06	3.80357e+06	4.12911e+06	3.116e+06	3.22384e+06	3.42059e+06	3.8294e+06	3.84757e+06	3.25931e+06	5.28506e+06	2.95054e+06	3.89133e+06	4.77344e+06	2.58451e+06	2.83503e+06
1.169_145.11044	POS	1.169	145.11044	C7 H15 N O2	Acetylcholine	0.000157761777415999	1.08718540742737	51.7815676840892	level3	PMDB	C01996	HMDB0000895	Hormones and transmitters	Acetylcholine	Neurotransmitters [Fig]	Hormones and transmitters	Lipid metabolism	Glycerophospholipid metabolism	map00564 Glycerophospholipid metabolism;	3.23122e+06	3.33003e+06	3.56722e+06	3.31623e+06	3.12003e+06	3.16982e+06	3.0888e+06	3.30226e+06	3.03681e+06	3.00854e+06	5.35517e+06	7.00673e+06	8.50787e+06	6.50681e+06	6.38151e+06	2.87882e+06	3.34961e+06	2.77338e+06	3.97736e+06	3.48777e+06	2.44432e+06	2.31234e+06	2.15881e+06	2.4378e+06	2.82684e+06	3.86897e+06	3.21597e+06	4.45715e+06	3.13119e+06	3.607e+06
1.17_217.09518	POS	1.17	217.09518	C10 H11 N5 O	Pymetrozine	-0.00117736932349999	-5.42325685925168	34.7845357021765	level3	mzCloud	C18590	NA	NA	NA	NA	NA	NA	NA	NA	8.41684e+06	8.84698e+06	8.60859e+06	9.27273e+06	8.66443e+06	7.79501e+06	8.57804e+06	8.51286e+06	8.98315e+06	8.49489e+06	9.512e+06	9.77243e+06	1.21031e+07	1.22398e+07	1.37102e+07	1.25509e+07	1.14245e+07	1.23825e+07	1.23443e+07	1.3154e+07	9.6859e+06	1.04435e+07	1.06029e+07	8.80392e+06	1.11043e+07	8.64209e+06	9.01857e+06	1.24975e+07	9.38674e+06	1.03554e+07
1.185_313.08427	POS	1.185	313.08427	C16 H12 F N3 O3	Flubendazole	-0.00200006288827126	-6.38821655010852	44.8755882853981	level3	mzCloud	D04200	NA	NA	NA	NA	NA	NA	NA	NA	6.32406e+06	6.49091e+06	6.2876e+06	4.69519e+06	5.86047e+06	5.68744e+06	6.19067e+06	6.54184e+06	5.96124e+06	6.19587e+06	7.07294e+06	6.50277e+06	6.39419e+06	6.85157e+06	6.5233e+06	5.74236e+06	5.57269e+06	6.00214e+06	7.17416e+06	7.37273e+06	8.75839e+06	7.37646e+06	4.36762e+06	4.1694e+06	4.26296e+06	1.23888e+07	6.98397e+06	1.92728e+07	7.01663e+06	5.71773e+06
1.195_224.03534	NEG	1.195	224.03534	C8 H8 N4 O2 S	2-(methylsulfonyl)-3-(pyrazin-2-ylamino)acrylonitrile	-0.00145162101031815	-6.47938657778983	32.7700808365455	level3	mzCloud	NA	NA	NA	NA	NA	NA	NA	NA	NA	2.75875e+06	2.86443e+06	2.5632e+06	2.63725e+06	3.18903e+06	2.82034e+06	2.92211e+06	2.77102e+06	3.07161e+06	2.88612e+06	5.5305e+06	6.39528e+06	7.78068e+06	6.65118e+06	7.36304e+06	3.98834e+06	4.65394e+06	3.96774e+06	4.74594e+06	3.9503e+06	3.53282e+06	3.72161e+06	3.27319e+06	3.66555e+06	4.59835e+06	3.06188e+06	3.0825e+06	2.46758e+06	2.18554e+06	2.27246e+06
1.215_268.09424	POS	1.215	268.09424	C13 H17 Cl N2 O2	Moclobemide	-0.00361673091856574	-13.4903388600989	36.3454816161173	level3	mzCloud	D02561	HMDB0015302	NA	NA	NA	NA	NA	NA	NA	3.12678e+07	3.31616e+07	3.10032e+07	3.20267e+07	2.87878e+07	2.77692e+07	3.04665e+07	3.03758e+07	3.16443e+07	3.17538e+07	2.53107e+07	3.64333e+07	3.45792e+07	3.26526e+07	3.23032e+07	4.19021e+07	3.1688e+07	4.53209e+07	3.37071e+07	4.5835e+07	4.48197e+07	4.9342e+07	4.4946e+07	5.2793e+07	4.72389e+07	3.37915e+07	3.65761e+07	4.47963e+07	3.4821e+07	3.40825e+07
1.226_135.06853	POS	1.226	135.06853	C8 H9 N O	N-benzylformamide	0.000117136052750766	0.867234976365658	47.6875465457876	level3	mzCloud	C15561	NA	NA	NA	NA	NA	NA	NA	NA	1.09942e+08	1.09555e+08	1.14557e+08	1.11641e+08	1.0638e+08	1.08669e+08	1.0573e+08	1.06206e+08	1.07101e+08	1.04271e+08	1.50135e+08	1.43592e+08	1.86253e+08	1.69413e+08	2.2083e+08	2.24766e+08	1.82838e+08	2.14595e+08	2.13222e+08	2.21359e+08	1.52453e+08	1.69235e+08	1.51871e+08	1.17178e+08	2.00209e+08	7.11695e+07	6.60612e+07	7.89361e+07	7.26373e+07	6.87564e+07
1.23_434.14203	NEG	1.23	434.14203	C17 H24 O10	Verbenalin	46.0050858890664	118527.973896425	39.6096330206356	level3	PMDB	C09802	NA	Terpenoids	Iridoids	Monoterpenoids (C10)	Terpenoids	NA	NA	NA	1.11689e+06	979190	1.16568e+06	907341	1.14273e+06	941678	1.19955e+06	998244	1.12062e+06	1.05522e+06	242410	73628.8	249679	296628	238587	38630	38700.2	36190.3	85391	34236.4	788748	2.14592e+06	2.55055e+06	1.50838e+06	3.28619e+06	1.52389e+06	2.08234e+06	686559	1.38346e+06	1.32199e+06
1.237_240.14745	POS	1.237	240.14745	C12 H20 N2 O3	Pirbuterol	5.8243607810482e-05	0.242532751238171	51.2660767511541	level3	mzCloud	C07807	HMDB0015407	Organoheterocyclic compounds	Hydroxypyridines	Pyridines and derivatives	Pyridine and derivatives	NA	NA	NA	6.48877e+07	6.66553e+07	6.71742e+07	6.77323e+07	6.45038e+07	6.52266e+07	6.5051e+07	6.54592e+07	6.52005e+07	6.55581e+07	9.65417e+07	1.05574e+08	1.40896e+08	6.21091e+07	1.32611e+08	6.2713e+07	6.42474e+07	1.48732e+07	7.54138e+07	6.72827e+07	5.98572e+07	6.02646e+07	5.73396e+07	5.717e+07	7.79264e+07	6.79644e+07	1.67302e+07	2.96429e+07	5.72294e+07	6.11458e+07
1.279_259.15321	POS	1.279	259.15321	C16 H21 N O2	Propranolol	-0.00402339593921397	-15.5249226730493	34.7509880168404	level3	mzCloud	C07407	HMDB0001849	Benzenoids	NA	Naphthalenes	Benzene and derivatives	NA	NA	NA	5.4273e+06	5.4885e+06	6.13329e+06	5.77701e+06	5.7956e+06	5.77317e+06	5.77025e+06	4.68279e+06	5.73941e+06	5.78782e+06	7.01202e+06	8.35031e+06	1.34584e+07	4.51298e+06	9.01176e+06	4.73644e+06	5.80691e+06	4.23323e+06	5.81268e+06	5.08221e+06	6.45598e+06	5.11879e+06	5.29582e+06	5.37898e+06	9.37151e+06	8.8564e+06	5.55555e+06	1.01915e+07	6.39542e+06	6.72195e+06
1.289_134.05792	NEG	1.289	134.05792	C5 H10 O4	2,2-bis(hydroxymethyl)propionic acid	1.27994587160174e-05	0.0954770876977606	30.9445554754976	level3	mzCloud	NA	NA	NA	NA	NA	NA	NA	NA	NA	6.14922e+06	6.04892e+06	6.05656e+06	5.65337e+06	5.98979e+06	5.99904e+06	6.19063e+06	6.36968e+06	6.17743e+06	6.13854e+06	5.54176e+06	4.71144e+06	7.95767e+06	6.80103e+06	7.0268e+06	7.0802e+06	5.45308e+06	6.12113e+06	4.91997e+06	6.28163e+06	8.90092e+06	9.69289e+06	8.32366e+06	8.81439e+06	1.08305e+07	5.74577e+06	9.34046e+06	1.33544e+07	7.14355e+06	8.47807e+06
1.295_345.10594	NEG	1.295	345.10594	C18 H19 N O4 S	2-({[2-acetyl-5-(tert-butyl)-3-thienyl]amino}carbonyl)benzoic acid	0.00245702898109812	7.11968766490851	39.9088096957375	level3	mzCloud	NA	NA	NA	NA	NA	NA	NA	NA	NA	2.4782e+06	2.6983e+06	2.55963e+06	2.49154e+06	2.47992e+06	2.47012e+06	2.75151e+06	2.46815e+06	2.65911e+06	2.52606e+06	1.39955e+06	3.19971e+06	4.03951e+06	3.51949e+06	3.93128e+06	2.40443e+06	2.50921e+06	2.40298e+06	3.03249e+06	2.65379e+06	2.79691e+06	2.62284e+06	2.78041e+06	2.69131e+06	3.24426e+06	3.19421e+06	3.05681e+06	4.10637e+06	3.01229e+06	2.3022e+06
1.328_188.11639	POS	1.328	188.11639	C8 H16 N2 O3	Glycyl-l-leucine	0.000302027133415095	1.60553586658108	30.5910263601263	level3	mzCloud	C02155	HMDB0000759	Organic acids and derivatives	Amino acids, peptides, and analogues	Carboxylic acids and derivatives	Amino acids, peptides, and analogues	NA	NA	NA	1.84322e+06	1.91451e+06	2.13849e+06	2.02193e+06	1.91688e+06	2.01686e+06	1.96592e+06	2.02497e+06	1.94748e+06	1.86786e+06	1.91838e+06	3.17959e+06	3.74352e+06	2.03904e+06	2.81782e+06	1.86348e+06	2.04204e+06	2.35803e+06	1.97179e+06	2.15233e+06	2.14157e+06	2.17608e+06	1.98453e+06	2.23664e+06	3.54167e+06	2.00071e+06	1.58394e+06	2.37111e+06	1.98119e+06	2.16115e+06
1.336_266.09990	NEG	1.336	266.0999	C11 H14 N4 O4	2,6-bis[(2-hydroxyethyl)amino]-3-nitrobenzonitrile	-0.00160669420193926	-6.03789971869311	44.740481187928	level3	mzCloud	NA	NA	NA	NA	NA	NA	NA	NA	NA	1.96766e+06	2.03432e+06	2.10463e+06	1.69736e+06	2.03004e+06	1.84806e+06	2.0218e+06	2.02921e+06	2.02937e+06	2.07609e+06	2.30146e+06	2.22542e+06	3.20093e+06	2.24424e+06	3.21826e+06	2.00847e+06	1.84248e+06	1.80817e+06	2.01947e+06	1.8975e+06	2.03687e+06	2.1371e+06	2.25491e+06	2.30144e+06	2.84518e+06	2.80205e+06	3.03903e+06	3.00058e+06	2.7895e+06	2.46763e+06
1.338_240.14733	POS	1.338	240.14733	C17 H20 O	2-(cyclohexylmethylidene)-1,2,3,4-tetrahydronaphthalen-1-one	-0.00408150244462036	-16.9955377532045	42.5551689876547	level3	mzCloud	NA	NA	NA	NA	NA	NA	NA	NA	NA	5.73313e+07	5.72135e+07	6.51542e+07	6.34112e+07	5.85581e+07	6.27397e+07	5.73981e+07	5.74974e+07	6.02931e+07	5.72116e+07	9.44892e+07	5.22333e+07	1.26469e+08	5.73724e+07	1.23044e+08	5.98204e+07	6.20401e+07	4.95682e+07	6.92106e+07	6.25651e+07	5.53565e+07	5.51499e+07	5.74517e+07	5.31029e+07	7.47418e+07	6.43597e+07	4.74157e+07	5.08517e+07	5.44138e+07	5.992e+07
1.384_187.08473	POS	1.384	187.08473	C9 H9 N5	Benzoguanamine	-0.00106550676107986	-5.69528413037345	30.6538924216396	level3	mzCloud	NA	NA	NA	NA	NA	NA	NA	NA	NA	6.71103e+06	7.24363e+06	2.80034e+06	6.53082e+06	6.77299e+06	6.67661e+06	7.42597e+06	6.88153e+06	6.2744e+06	6.28102e+06	4.257e+06	6.40339e+06	7.1799e+06	6.45649e+06	6.13197e+06	4.54852e+06	4.47047e+06	4.3443e+06	5.14294e+06	4.81047e+06	4.68629e+06	5.32525e+06	4.81047e+06	5.46829e+06	7.64639e+06	5.83724e+06	5.51348e+06	6.40757e+06	5.52187e+06	7.90749e+06
1.456_285.16875	POS	1.456	285.16875	C18 H23 N O2	2-benzylidene-6-(morpholinomethyl)cyclohexan-1-one	-0.00412953764129043	-14.4808217946051	37.8028460460908	level3	mzCloud	NA	NA	NA	NA	NA	NA	NA	NA	NA	1.76199e+06	1.73362e+06	1.75658e+06	1.76288e+06	1.80455e+06	1.81774e+06	1.76023e+06	1.82615e+06	1.75893e+06	1.79212e+06	1.41305e+06	2.00264e+06	2.20962e+06	1.66861e+06	1.19709e+06	6.73726e+06	6.54113e+06	5.55145e+06	4.99164e+06	7.15972e+06	3.31316e+06	2.35005e+06	2.79803e+06	1.74655e+06	3.44717e+06	957055	700379	1.1425e+06	995852	1.09126e+06
1.464_220.08509	POS	1.464	220.08509	C11 H12 N2 O3	L-5-hydroxytryptophan	0.000298877487409754	1.35801063007177	51.1889795409099	level3	mzCloud	C00643	HMDB0000472	Organoheterocyclic compounds	Tryptamines and derivatives	Indoles and derivatives	NA	Amino acid metabolism	Tryptophan metabolism	map00380 Tryptophan metabolism; map01100 Metabolic pathways;	7.01974e+06	7.07071e+06	7.21592e+06	7.26858e+06	7.03765e+06	7.31806e+06	7.12702e+06	6.93901e+06	6.9457e+06	6.75454e+06	8.79917e+06	9.3592e+06	1.1611e+07	1.0752e+07	1.12932e+07	4.26911e+06	4.77233e+06	4.32905e+06	8.80576e+06	4.73096e+06	8.30734e+06	6.41835e+06	8.13249e+06	7.93198e+06	1.54525e+07	5.3158e+06	6.02089e+06	6.56411e+06	4.58745e+06	6.45871e+06
1.52_285.08489	POS	1.52	285.08489	C18 H11 N3 O	Luotonin a	-0.00532553558741711	-18.6801768823106	36.0156937659013	level3	mzCloud	NA	NA	NA	NA	NA	NA	NA	NA	NA	306433	298006	340629	352662	345189	400490	486520	458621	323654	345169	457951	544951	338753	564514	112778	110274	150527	168477	346662	146214	115741	105757	144751	114218	132999	244817	298029	268279	235294	174307
1.537_285.13247	POS	1.537	285.13247	C17 H19 N O3	Hydromorphone	-0.00402028414885081	-14.0995075718024	45.571183450286	level3	mzCloud	C07042	HMDB0014472	Alkaloids and derivatives	NA	Morphinans	Alkaloids and derivatives	NA	NA	NA	3.53946e+06	3.41094e+06	3.88605e+06	3.60345e+06	3.64091e+06	3.81804e+06	3.58577e+06	3.60894e+06	3.64841e+06	3.57768e+06	1.12734e+07	1.08163e+07	1.42203e+07	1.24435e+07	1.57546e+07	7.61826e+06	8.49907e+06	7.90606e+06	9.24247e+06	8.04694e+06	3.89434e+06	2.06119e+06	2.38096e+06	2.43953e+06	3.29494e+06	1.02438e+06	1.01985e+06	1.57699e+06	993496	1.11733e+06
1.647_373.10083	POS	1.647	373.10083	C21 H15 N3 O4	Deferasirox	-0.00543054235555474	-14.55494853925	34.4773479139227	level3	mzCloud	D03669	HMDB0015547	NA	NA	NA	NA	NA	NA	NA	5.98337e+06	6.19059e+06	6.2888e+06	6.05017e+06	6.0078e+06	6.17939e+06	6.14564e+06	6.03033e+06	6.16738e+06	5.98477e+06	1.54244e+06	1.22125e+06	1.8246e+06	1.69435e+06	1.94175e+06	1.71822e+06	1.77223e+06	2.15463e+06	2.61672e+06	1.85635e+06	2.18671e+06	1.91004e+06	2.6232e+06	2.2337e+06	1.90194e+06	4.26887e+06	8.95489e+06	5.85395e+06	4.18852e+06	6.96384e+06
1.66_324.08193	POS	1.66	324.08193	C17 H13 Cl N4 O	Α-hydroxyalprazolam	0.00413747576448031	12.7669217323365	45.4312433202531	level3	mzCloud	NA	HMDB0013943	Organoheterocyclic compounds	1,4-benzodiazepines	Benzodiazepines	Organoheterocyclic compounds	NA	NA	NA	1.80308e+06	994636	983050	1.79228e+06	1.82507e+06	1.84398e+06	2.08239e+06	2.03446e+06	2.06306e+06	2.2274e+06	6.24236e+06	7.50331e+06	1.31303e+07	7.6022e+06	9.30962e+06	772506	1.94122e+06	542358	3.90021e+06	661249	926221	854165	1.15372e+06	997607	2.38646e+06	1.60859e+06	1.07458e+06	1.0653e+06	608254	502324
1.678_494.16341	NEG	1.678	494.16341	C19 H28 O12	8-o-acetyl shanzhiside methyl ester	46.0053332698541	102654.254669167	39.6824921491075	level3	PMDB	NA	HMDB0041935	Benzenoids	Anisoles	Phenol ethers	Benzene and derivatives	NA	NA	NA	4.60171e+06	4.7522e+06	4.98143e+06	4.66888e+06	4.69099e+06	4.56932e+06	4.46458e+06	4.55005e+06	4.55536e+06	4.72045e+06	454597	365152	1.61778e+06	751310	1.94208e+06	1.02563e+06	871712	1.00406e+06	1.47828e+06	1.26004e+06	3.70343e+06	3.32493e+06	3.06431e+06	456126	4.28055e+06	3.46927e+06	2.52255e+06	4.19265e+06	499808	2.10438e+06
1.689_176.06853	NEG	1.689	176.06853	C7 H12 O5	2-isopropylmalic acid	5.19130418297209e-05	0.294845754034581	40.0235886675054	level3	mzCloud	C02504	HMDB0000402	Lipids and lipid-like molecules	Fatty acids and conjugates	Fatty Acyls	Fatty acyls[FA]	Amino acid metabolism	Valine, leucine and isoleucine biosynthesis	map00290 Valine, leucine and isoleucine biosynthesis; map00620 Pyruvate metabolism; map01100 Metabolic pathways; map01110 Biosynthesis of secondary metabolites; map01210 2-Oxocarboxylic acid metabolism; map01230 Biosynthesis of amino acids;	3.38329e+06	3.26279e+06	3.87146e+06	3.40358e+06	3.41428e+06	3.95757e+06	3.97955e+06	4.02273e+06	3.45727e+06	3.94689e+06	5.594e+06	6.23339e+06	6.84944e+06	5.99523e+06	6.39721e+06	3.40872e+06	3.85953e+06	4.05975e+06	4.85554e+06	4.17568e+06	3.407e+06	4.35109e+06	2.90687e+06	3.54258e+06	3.35085e+06	4.26434e+06	3.3384e+06	6.2352e+06	5.86255e+06	5.4478e+06
1.753_253.13151	POS	1.753	253.13151	C11 H19 N5 S	Irgarol 1051	-0.00460916241337372	-18.2082370553389	32.5472382583879	level3	mzCloud	C10927	NA	NA	NA	NA	NA	NA	NA	NA	9.24373e+06	9.12412e+06	9.94836e+06	9.13112e+06	9.42603e+06	9.57329e+06	9.3672e+06	9.00185e+06	9.37904e+06	8.9745e+06	9.51277e+06	7.64049e+06	1.06464e+07	8.88766e+06	1.10743e+07	5.64867e+06	4.28751e+06	6.19502e+06	4.56992e+06	6.07751e+06	9.91942e+06	9.96904e+06	1.13587e+07	1.17547e+07	1.58173e+07	9.68794e+06	7.79102e+06	1.06155e+07	9.05167e+06	8.33488e+06
1.816_278.09367	POS	1.816	278.09367	C18 H14 O3	Dihydrotanshinone i	-0.000624988109848346	-2.24739637899193	25.6988058964877	level3	PMDB	NA	NA	NA	NA	NA	Quinone	NA	NA	NA	4.84184e+06	4.89265e+06	5.10912e+06	4.75193e+06	4.80861e+06	4.84717e+06	4.75029e+06	4.85038e+06	5.08383e+06	4.64699e+06	3.25739e+06	1.28811e+06	2.17748e+06	2.68673e+06	5.59886e+06	1.77685e+07	1.30101e+07	1.5099e+07	1.60592e+07	1.55138e+07	5.61116e+06	5.8759e+06	5.38442e+06	4.70385e+06	1.02654e+07	2.34001e+06	2.77426e+06	3.3974e+06	2.65267e+06	2.48952e+06
1.951_173.10623	POS	1.951	173.10623	C8 H15 N O3	N-acetyl-l-leucine	0.00103180278938453	5.96055363443702	44.303405229799	level3	mzCloud	C02710	HMDB0011756	Organic acids and derivatives	Amino acids, peptides, and analogues	Carboxylic acids and derivatives	NA	NA	NA	NA	1.59624e+07	1.61668e+07	1.56592e+07	1.58369e+07	1.5743e+07	1.61269e+07	1.54017e+07	1.57683e+07	1.52377e+07	1.50227e+07	2.31241e+07	2.51205e+07	3.18821e+07	2.68008e+07	3.16508e+07	1.96282e+07	1.93553e+07	1.92638e+07	1.80776e+07	1.85498e+07	1.65464e+07	1.86455e+07	1.571e+07	1.70744e+07	2.47248e+07	1.40771e+07	1.37138e+07	1.82414e+07	1.46169e+07	1.48444e+07
10.001_526.12771	POS	10.001	526.12771	C26 H24 N4 O5 S	2-cyano-n-[(1r,9s)-6-oxo-11-(phenoxyacetyl)-7,11-diazatricyclo[7.3.1.02,7]trideca-2,4-dien-5-yl]benzenesulfonamide	21.980967116506	43600.3356693223	37.9727411100911	level3	mzCloud	NA	NA	NA	NA	NA	NA	NA	NA	NA	1.00618e+06	1.53618e+06	1.05086e+06	1.06816e+06	1.05757e+06	556708	1.3237e+06	1.32986e+06	927371	941577	42938.4	46076.6	50250.4	202000	43315.9	125553	34199.9	33482.2	36970.1	35878.1	34017.6	32879.7	192434	42840.5	126911	9.95873e+06	3.2687e+06	81000.4	7.26781e+06	487474
10.013_228.13633	POS	10.013	228.13633	C12 H20 O4	Traumatic acid	0.000174997734717408	0.767075835257698	46.3796519950344	level3	PMDB	C16308	HMDB0000933	Lipids and lipid-like molecules	Fatty acids and conjugates	Fatty Acyls	Fatty acyls[FA]	Lipid metabolism	alpha-Linolenic acid metabolism	map00592 alpha-Linolenic acid metabolism; map01110 Biosynthesis of secondary metabolites;	1.33842e+07	7.46061e+06	1.31177e+07	1.28608e+07	1.26904e+07	1.41278e+07	1.50006e+07	1.44303e+07	1.3908e+07	1.48543e+07	3.57263e+06	4.3464e+06	3.13584e+06	3.7235e+06	2.8391e+06	4.48831e+06	8.9888e+06	2.8118e+06	1.00196e+07	9.66944e+06	1.20951e+07	5.55291e+06	1.23749e+07	3.87599e+07	5.76111e+06	1.72877e+07	3.34168e+07	1.82695e+07	5.0113e+07	4.11091e+07
10.097_366.11028	POS	10.097	366.11028	C21 H18 O6	Wampetin	-6.12302723652647e-05	-0.167245406528827	40.3504475076108	level3	mzCloud	NA	HMDB0030080	Phenylpropanoids and polyketides	Furanocoumarins	Coumarins and derivatives	Coumarins and derivatives	NA	NA	NA	1.41094e+07	1.36836e+07	1.3667e+07	1.35333e+07	1.34104e+07	1.38284e+07	1.38526e+07	1.3135e+07	1.32315e+07	1.35599e+07	3.0255e+06	3.49066e+06	2.04896e+06	1.81223e+06	4.36778e+06	5.8032e+06	8.2383e+06	1.14408e+07	2.59248e+07	1.12872e+07	2.33192e+07	2.119e+07	3.74004e+07	2.54182e+06	1.75759e+06	1.10634e+06	4.50831e+07	1.32092e+06	981306	2.8661e+07
10.249_444.17920	NEG	10.249	444.1792	C24 H28 O8	7-(hydroxymethyl)-2,5a,11,11,13a-pentamethyl-3a,5a,6,8,12,13a,13b,13c-octahydrofuro[4,3,2-ij]pyrano[4',3':4,5]cyclohepta[1,2-f]isochromene-1,5,9,13(2h,11h)-tetrone	0.000786379604392096	1.77041380837675	53.3760568224897	level3	mzCloud	NA	NA	NA	NA	NA	NA	NA	NA	NA	573385	527214	527749	535880	486948	490620	474954	510951	516537	485810	183135	235854	70566.5	120535	62589.1	1.03557e+06	1.19742e+06	1.80907e+06	1.60735e+06	1.65274e+06	1.14702e+06	1.12047e+06	1.14321e+06	650558	210436	302576	283992	242243	240872	226856
10.251_422.19720	NEG	10.251	422.1972	C17 H30 N4 O6	N-(1-amino-1-oxo-2-propanyl)-3-[(cyclohexylcarbamoyl)amino]-1,4,5-trihydroxycyclohexanecarboxamide	35.9806675414191	93161.9035101284	31.0183079918263	level3	mzCloud	NA	NA	NA	NA	NA	NA	NA	NA	NA	7.07958e+06	6.88144e+06	6.67372e+06	6.7863e+06	6.46266e+06	6.36128e+06	6.2741e+06	6.71168e+06	6.60337e+06	6.33245e+06	2.36832e+06	3.0738e+06	1.27074e+06	1.83464e+06	1.38801e+06	1.26544e+07	1.49439e+07	2.32091e+07	2.09797e+07	2.07957e+07	1.52946e+07	1.43384e+07	1.51275e+07	8.26868e+06	2.82679e+06	4.212e+06	3.77333e+06	3.11225e+06	3.20727e+06	3.10651e+06
10.27_250.08413	POS	10.27	250.08413	C13 H14 O5	Pmk ethyl glycidate	9.90923800259225e-06	0.0396236188907595	49.6577114503885	level3	mzCloud	NA	NA	NA	NA	NA	NA	NA	NA	NA	3.94468e+06	4.13356e+06	3.88327e+06	3.9479e+06	3.92571e+06	4.03309e+06	4.10598e+06	4.06905e+06	4.04687e+06	4.11036e+06	5.4218e+06	6.11989e+06	5.54922e+06	5.66274e+06	6.85982e+06	1.07339e+06	2.4103e+06	5.67089e+06	1.1337e+07	2.39969e+06	6.62883e+06	5.27938e+06	8.09442e+06	1.83356e+06	963070	364505	1.11099e+07	408504	215598	9.0234e+06
10.27_436.11333	POS	10.27	436.11333	C21 H22 N2 O5 S	Nafcillin	21.9883863193152	53096.0202144388	31.9433581213864	level3	mzCloud	C08124	HMDB0014745	Organic acids and derivatives	Amino acids, peptides, and analogues	Carboxylic acids and derivatives	Amino acids, peptides, and analogues	NA	NA	NA	1.83979e+07	1.90372e+07	1.83447e+07	1.91914e+07	1.96781e+07	1.92617e+07	1.9605e+07	1.94002e+07	1.94696e+07	2.00062e+07	2.26445e+07	2.94297e+07	2.93177e+07	2.81912e+07	3.47419e+07	7.29652e+06	1.3369e+07	2.73588e+07	3.66008e+07	1.43366e+07	2.69899e+07	2.46369e+07	2.90757e+07	1.02899e+07	5.95855e+06	1.95136e+06	3.18421e+07	2.81369e+06	1.04355e+06	3.0241e+07
10.276_522.13200	POS	10.276	522.132	C24 H26 O13	5-hydroxy-2-(4-hydroxy-3-methoxyphenyl)-3,6-dimethoxy-4-oxo-4h-chromen-7-yl β-d-glucopyranoside	-0.00533923770865385	-10.2257342851866	43.8155152129306	level3	mzCloud	NA	NA	NA	NA	NA	NA	NA	NA	NA	893746	852065	801516	804147	885307	884365	765460	856559	854983	887349	187088	44223.3	113361	184691	338259	188836	137590	33386.6	47742.3	26333.9	39246.4	43792.4	45305.4	267428	642754	413667	2.21263e+06	109047	2.90978e+06	3.0969e+06
10.29_250.15669	NEG	10.29	250.15669	C15 H22 O3	2-[(2s,4ar,8as)-2-hydroxy-4a-methyl-8-methylenedecahydro-2-naphthalenyl]acrylic acid	-0.000206789701451271	-0.826640024469023	55.7417339786238	level3	mzCloud	NA	NA	NA	NA	NA	NA	NA	NA	NA	1.38731e+06	1.3915e+06	1.3396e+06	1.26646e+06	1.31301e+06	1.30811e+06	1.33545e+06	1.34642e+06	1.27091e+06	1.26564e+06	9270.39	16872.7	14396.6	48163.9	44652	1.27609e+06	1.01289e+06	1.41179e+06	729368	1.40963e+06	2.25403e+06	2.54299e+06	2.00449e+06	2.16301e+06	2.55585e+06	2.76934e+06	1.86799e+06	3.57248e+06	2.18054e+06	1.77495e+06
10.29_358.18111	POS	10.29	358.18111	C21 H26 O5	Prednisone	0.00308443355072541	8.61145392657751	42.5368061731869	level3	mzCloud	C07370	HMDB0014773	Lipids and lipid-like molecules	Hydroxysteroids	Steroids and steroid derivatives	Steroids and derivatives	NA	NA	NA	562472	589781	616884	640439	650720	674556	760713	763512	713600	759803	35791.2	41657.5	45067.2	39986.6	43915.4	778751	578193	845343	580588	925351	1.77148e+06	1.81249e+06	1.39711e+06	971871	1.35022e+06	1.27548e+06	709211	1.51574e+06	968219	619255
10.307_424.15215	POS	10.307	424.15215	C23 H24 N2 O4 S	Eprosartan	0.00646923652527676	15.2523928956844	41.0290733993092	level3	mzCloud	C07467	HMDB0015014	Benzenoids	Benzoic acids and derivatives	Benzene and substituted derivatives	Benzene and derivatives	NA	NA	NA	83719.8	99289.5	108157	94395.9	100019	122814	150168	150250	150467	157034	23855.6	28877.1	30521.3	29100.4	31491.5	16556.9	18160.9	25430.7	32000.1	19234.4	23079	22757.2	25380.2	33560.9	17449.6	840044	750517	14721	1.61705e+06	219757
10.308_250.15695	POS	10.308	250.15695	C15 H22 O3	Nardosinone	5.08108462895507e-05	0.203115914111555	49.2959951496196	level3	PMDB	NA	NA	NA	NA	NA	Terpenoids	NA	NA	NA	2.8916e+06	2.98304e+06	2.91572e+06	3.05893e+06	3.11664e+06	3.06499e+06	2.96581e+06	3.12739e+06	3.17592e+06	3.1059e+06	238300	461940	386503	85675.2	447551	2.83986e+06	2.25093e+06	2.84534e+06	1.59495e+06	3.21818e+06	5.02014e+06	5.53577e+06	4.3412e+06	4.43184e+06	5.17137e+06	6.05919e+06	4.25039e+06	7.60095e+06	4.74287e+06	4.20306e+06
10.388_371.26726	NEG	10.388	371.26726	C21 H33 N5 O	1-({(2r,4s,5s)-5-[(4-methyl-1-piperazinyl)methyl]-1-azabicyclo[2.2.2]oct-2-yl}methyl)-3-phenylurea	-0.00124991524552343	-3.36660721141117	37.3703222831709	level3	mzCloud	NA	NA	NA	NA	NA	NA	NA	NA	NA	6.18346e+06	6.19462e+06	7.19384e+06	7.55304e+06	7.33294e+06	7.03522e+06	6.30465e+06	6.09138e+06	6.12716e+06	6.0827e+06	552331	144415	308788	367238	627206	3.8452e+06	2.79373e+06	3.40354e+06	2.02408e+06	4.89279e+06	8.71139e+06	7.42859e+06	7.09169e+06	1.42175e+07	1.28066e+06	1.23088e+07	1.2731e+07	1.29861e+07	2.63507e+07	1.65684e+07
10.395_558.26857	NEG	10.395	558.26857	C26 H40 O10	3-o-β-d-glucopyranosylandrographolide	46.0064193469572	89810.3042961045	57.6317020193779	level3	mzCloud	NA	NA	NA	NA	NA	NA	NA	NA	NA	2.78808e+06	2.40006e+06	2.38926e+06	2.57034e+06	2.39573e+06	2.50496e+06	2.50238e+06	2.45863e+06	2.31959e+06	2.19366e+06	15231.3	14602.1	17410.3	14522.8	51683	1.96351e+06	1.06172e+06	1.39777e+06	645216	1.97626e+06	5.26124e+06	6.9329e+06	5.82496e+06	5.04805e+06	6.45344e+06	5.48581e+06	4.6463e+06	6.51291e+06	5.29863e+06	5.66465e+06
10.407_466.12389	NEG	10.407	466.12389	C21 H23 F N2 O7 S	Cp-471358	0.00289150644789515	6.20333872079944	33.2314896954817	level3	mzCloud	NA	NA	NA	NA	NA	NA	NA	NA	NA	1.72623e+06	1.76662e+06	1.38305e+06	1.64563e+06	1.40434e+06	1.63323e+06	1.56584e+06	1.62899e+06	1.46251e+06	1.4935e+06	6.53753e+06	8.57318e+06	1.04699e+07	8.92945e+06	1.03558e+07	210293	1.56044e+06	876617	4.62586e+06	350764	691192	915480	933613	635431	453893	134397	1.38834e+06	111716	59754.3	1.59161e+06
10.425_466.12398	POS	10.425	466.12398	C23 H19 Cl F3 N O3	Γ-cyhalothrin	17.0234236562209	37905.5947175145	49.956864514275	level3	mzCloud	NA	NA	NA	NA	NA	NA	NA	NA	NA	6.32869e+06	5.8612e+06	6.57172e+06	5.61707e+06	6.26677e+06	6.41409e+06	6.00434e+06	6.41913e+06	6.4293e+06	6.74881e+06	2.05443e+07	2.65856e+07	3.793e+07	3.18758e+07	3.84284e+07	1.34132e+06	7.55752e+06	4.71431e+06	1.40657e+07	1.9321e+06	3.94758e+06	4.73509e+06	4.13154e+06	3.03651e+06	2.83923e+06	833868	5.69076e+06	650578	333499	6.02462e+06
10.428_320.08944	POS	10.428	320.08944	C14 H16 N4 O3 S	N4-acetyl sulfamethazine	-0.00487281054358846	-15.2230463795202	36.1730609418001	level3	mzCloud	NA	NA	NA	NA	NA	NA	NA	NA	NA	2.14012e+06	1.99085e+06	2.06015e+06	2.0351e+06	2.17116e+06	2.17067e+06	2.12235e+06	2.1473e+06	2.05692e+06	2.10038e+06	6.39513e+06	8.13709e+06	9.64554e+06	9.11561e+06	9.87585e+06	270248	2.2155e+06	1.56848e+06	5.33532e+06	496368	1.82531e+06	1.47151e+06	1.78966e+06	1.05423e+06	572582	213963	3.15064e+06	152459	95809.8	3.06021e+06
10.438_396.12084	POS	10.438	396.12084	C19 H17 F3 N4 O	(3s)-n-phenyl-3-[5-(trifluoromethyl)-1h-benzimidazol-2-yl]-1-pyrrolidinecarboxamide	21.9853959798695	58763.1998679859	34.5616003054022	level3	mzCloud	NA	NA	NA	NA	NA	NA	NA	NA	NA	3.91563e+06	3.80896e+06	4.19059e+06	3.85155e+06	4.13313e+06	3.90006e+06	3.81113e+06	3.82759e+06	3.67562e+06	3.68913e+06	2.58722e+06	5.20311e+06	2.06074e+06	3.3275e+06	4.47821e+06	805249	1.79301e+06	9.03349e+06	8.19556e+06	1.58194e+06	8.38851e+06	5.61555e+06	7.32798e+06	3.37047e+06	966841	97183	1.39478e+07	149923	158695	9.01002e+06
10.441_353.25637	POS	10.441	353.25637	C20 H32 O4	5-(4-carboxy-3-methylbutyl)-1,4a-dimethyl-6-methylenedecahydro-1-naphthalenecarboxylic acid	17.0263117348998	50638.8743450285	35.2158156186967	level3	mzCloud	NA	NA	NA	NA	NA	NA	NA	NA	NA	2.77112e+07	2.86498e+07	2.88658e+07	2.71527e+07	2.78598e+07	2.81192e+07	2.69648e+07	1.4621e+07	2.59396e+07	9.85938e+06	7.58309e+06	5.78288e+06	4.51808e+06	5.09445e+06	4.50005e+06	2.34048e+07	1.96898e+07	1.59712e+07	1.48003e+07	2.42683e+07	3.31718e+07	2.86389e+07	1.43154e+07	4.88513e+07	8.67401e+06	5.10731e+07	4.86745e+07	4.64875e+07	9.26215e+07	5.51259e+07
10.442_300.09964	POS	10.442	300.09964	C17 H16 O5	Farrerol	-0.000133991835753022	-0.446490959320741	43.5524421556732	level3	PMDB	C09734	NA	Flavonoids	Flavanones	Flavonoids	Flavonoids	NA	NA	NA	1.16727e+06	1.22813e+06	905300	1.142e+06	1.23448e+06	1.1835e+06	904229	1.04108e+06	1.05669e+06	951549	74453.1	95248.7	78566.5	78505.8	72424	138077	115778	94391.4	115669	122770	109366	125514	113567	151279	70123.8	8.8056e+06	2.57782e+06	556936	1.38452e+07	374544
10.463_415.21804	NEG	10.463	415.21804	C22 H29 N5 O	1-ethyl-3-{[(2r,4s,5r)-5-(2-methyl-6-phenyl-4-pyrimidinyl)-1-azabicyclo[2.2.2]oct-2-yl]methyl}urea	35.9808313844221	94876.8485279548	35.7428879364008	level3	mzCloud	NA	NA	NA	NA	NA	NA	NA	NA	NA	7.06985e+06	5.00915e+06	5.84913e+06	6.97932e+06	6.65954e+06	6.56086e+06	5.00596e+06	6.15871e+06	4.49158e+06	4.54111e+06	3.67554e+06	3.40635e+06	2.11708e+06	2.8104e+06	1.82472e+06	5.15817e+06	4.63419e+06	3.95731e+06	3.57596e+06	4.58467e+06	4.55573e+06	5.33335e+06	4.53722e+06	5.34254e+06	2.84162e+06	8.61769e+06	7.15865e+06	8.59392e+06	2.99013e+06	5.41047e+06
10.47_488.35053	POS	10.47	488.35053	C30 H48 O5	Asiatic acid	0.000352536278683147	0.721892398395078	58.6147028125471	level3	PMDB	C08617	NA	Terpenoids	Ursanes	Triterpenoids (C30)	Terpenoids	NA	NA	NA	4.21872e+06	3.89073e+06	3.5817e+06	3.90458e+06	3.24748e+06	3.59197e+06	3.4812e+06	3.60379e+06	3.13889e+06	3.81531e+06	985056	769971	331197	504437	250402	3.12624e+06	3.21203e+06	1.82631e+06	2.21237e+06	4.05957e+06	3.98388e+06	2.96385e+06	4.77152e+06	6.61522e+06	569442	6.80548e+06	7.54098e+06	6.68014e+06	1.45791e+07	8.66189e+06
10.549_353.22579	POS	10.549	353.22579	C18 H31 N3 O4	1-cyclohexyl-3-[(1s,2s,3s,4r,5r)-3-hydroxy-4-(1-piperidinyl)-6,8-dioxabicyclo[3.2.1]oct-2-yl]urea	-0.00567038652911833	-16.0528923026638	31.5747944496661	level3	mzCloud	NA	NA	NA	NA	NA	NA	NA	NA	NA	1.20875e+07	1.23651e+07	1.14866e+07	1.18268e+07	1.137e+07	1.26567e+07	1.10651e+07	1.15228e+07	9.96864e+06	1.05578e+07	3.45027e+06	2.33574e+06	1.72224e+07	2.2767e+06	2.21356e+06	8.62328e+06	7.36798e+06	6.4759e+06	5.45999e+06	9.70604e+06	1.40558e+07	1.17337e+07	1.18441e+07	2.02149e+07	3.04485e+06	1.92658e+07	1.92654e+07	1.85165e+07	3.06293e+07	2.03193e+07
10.601_296.15982	POS	10.601	296.15982	C17 H20 N4 O	Propizepine	-0.00389346626275255	-13.1463312836181	33.9122874200447	level3	mzCloud	NA	NA	NA	NA	NA	NA	NA	NA	NA	1.07661e+06	1.11529e+06	1.06133e+06	1.06643e+06	1.10853e+06	1.22352e+06	1.33356e+06	1.38034e+06	1.37547e+06	1.42658e+06	7.98756e+06	7.50229e+06	4.1677e+06	9.3016e+06	2.35167e+06	2.61154e+06	3.42601e+06	2.41502e+06	2.3905e+06	3.32942e+06	855959	525195	638449	450193	901308	303624	455131	716941	310870	439790
10.601_384.15996	POS	10.601	384.15996	C20 H21 F N4 O3	1,4:3,6-dianhydro-2-[(cyclopropylcarbonyl)amino]-2,5-dideoxy-5-{[4-(3-fluorophenyl)-2-pyrimidinyl]amino}-l-iditol	0.00019092868029702	0.49700331950066	32.5500117099681	level3	mzCloud	NA	NA	NA	NA	NA	NA	NA	NA	NA	2.07713e+06	2.17164e+06	2.13838e+06	1.9882e+06	2.27194e+06	1.93551e+06	2.07423e+06	1.73477e+06	1.62003e+06	3.89137e+06	1.14572e+06	516878	284567	353129	1.03638e+06	1.36267e+06	1.34741e+06	1.16154e+06	1.20253e+06	1.64204e+06	2.0965e+06	1.96461e+06	1.84185e+06	2.68941e+06	657680	2.56199e+06	2.67571e+06	2.71206e+06	3.63062e+06	2.78135e+06
10.602_427.20290	POS	10.602	427.2029	C23 H27 N5 O2	N-[(3s,5s)-5-(3-benzyl-1,2,4-oxadiazol-5-yl)-1-methyl-3-pyrrolidinyl]-4-(dimethylamino)benzamide	21.9864198622675	54258.4549523927	39.6871609302046	level3	mzCloud	NA	NA	NA	NA	NA	NA	NA	NA	NA	1.81475e+06	1.73864e+06	1.73237e+06	1.71295e+06	1.75978e+06	1.63787e+06	1.4474e+06	1.26544e+06	1.17232e+06	1.1668e+06	498408	294298	699316	272696	835711	3.45666e+06	1.74477e+06	1.01784e+07	918161	2.73922e+06	2.92107e+06	2.20639e+06	2.27828e+06	2.04978e+06	875353	1.02965e+06	1.03451e+06	1.12621e+06	1.67681e+06	1.20948e+06
10.662_371.26709	POS	10.662	371.26709	C20 H34 O5	Prostaglandin e1	17.026460963989	48064.6763828413	41.242196437563	level3	mzCloud	C04741	HMDB0001442	Lipids	Prostaglandins	Eicosanoids [Fig]	Fatty acyls[FA]	NA	NA	NA	6.82563e+06	5.82124e+06	6.53309e+06	6.00132e+06	6.07931e+06	6.00328e+06	6.05235e+06	6.39983e+06	5.80511e+06	5.32932e+06	4.03204e+06	5.10045e+06	3.03808e+06	3.2215e+06	2.35389e+06	5.24039e+06	5.28073e+06	7.60457e+06	4.95932e+06	7.24485e+06	1.23125e+07	7.12789e+06	7.50811e+06	8.64645e+06	7.01028e+06	1.02455e+07	9.14777e+06	1.24513e+07	1.32529e+07	1.07841e+07
10.681_528.14175	NEG	10.681	528.14175	C30 H26 O10	Hypocrellin b	-18.0108434003447	-32977.6760314476	18.8176931235034	level3	PMDB	NA	NA	NA	NA	NA	Quinone	NA	NA	NA	580923	653284	583386	584045	612579	528355	552351	562477	574094	546888	17922.6	14880.2	27170.2	38507.7	35387.3	30883.4	44121	53832.4	144977	50515.9	21098.8	41623.1	58320.9	6419.78	49349.1	4.08932e+06	2.92583e+06	189680	5.04454e+06	259275
10.702_302.11535	NEG	10.702	302.11535	C17 H18 O5	3-(2,6-dihydroxy-3,4-dimethylbenzyl)-2,4-dihydroxy-6-methylbenzaldehyde	-7.00793015653289e-05	-0.231962012099876	39.1211548967775	level3	mzCloud	NA	NA	NA	NA	NA	NA	NA	NA	NA	1.64199e+06	1.60947e+06	1.58553e+06	1.54862e+06	1.53748e+06	1.53314e+06	1.48743e+06	1.5325e+06	1.52355e+06	1.46858e+06	39828.8	45124.5	59698.6	73533.4	90866	62902.9	93924.3	95949.5	122221	97607	34888.1	48446.9	65030.1	210803	105469	3.68293e+06	5.46661e+06	820481	1.82814e+07	1.22624e+06
10.732_325.22537	NEG	10.732	325.22537	C18 H31 N O4	10-nitrolinoleate	6.44410587824495e-05	0.198142816995477	43.3563622394233	level3	mzCloud	C13800	HMDB0005049	FA Fatty acyls	FA0112 Nitro fatty acids	FA01 Fatty Acids and Conjugates	Fatty acyls[FA]	NA	NA	NA	3.47201e+06	3.38658e+06	3.34157e+06	3.3617e+06	3.29956e+06	3.19735e+06	3.09946e+06	3.26384e+06	3.30537e+06	3.2115e+06	146613	88478.2	67868.8	104487	91268.7	533008	299939	549580	298871	522464	1.40917e+06	3.30072e+06	2.40875e+06	2.02886e+06	2.79331e+06	4.44418e+06	4.54847e+06	5.60878e+06	5.24327e+06	7.32062e+06
10.752_325.22512	POS	10.752	325.22512	C18 H31 N O4	Bisoprolol	-0.000185456313090526	-0.570239487054487	47.4784985153928	level3	mzCloud	C06852	HMDB0014750	Benzenoids	Benzylethers	Benzene and substituted derivatives	Benzene and derivatives	NA	NA	NA	4.16018e+06	4.06548e+06	4.06801e+06	4.1362e+06	4.30803e+06	4.15176e+06	4.05842e+06	4.1817e+06	4.01741e+06	4.13679e+06	210076	138227	80928.4	76261.7	149551	768846	457695	725998	372881	715498	2.07791e+06	4.45021e+06	3.36135e+06	2.64615e+06	3.49239e+06	5.91712e+06	5.94537e+06	7.59911e+06	7.09219e+06	9.5248e+06
10.855_440.27505	POS	10.855	440.27505	C26 H36 N2 O4	Norverapamil	0.00754499568017764	17.1372984582626	46.8392891445613	level3	mzCloud	NA	NA	NA	NA	NA	NA	NA	NA	NA	378266	415753	416622	448649	384429	495656	519717	548844	510039	567524	394816	590372	323230	625708	301086	255452	356436	195245	1.1145e+06	378758	229964	122367	335930	900862	61435.9	498415	1.05477e+06	260424	1.45639e+06	956077
10.877_325.30913	POS	10.877	325.30913	C19 H39 N O2	R-palmitoyl-(1-methyl) ethanolamide	12.0110533294084	38337.4623568165	40.9341253009551	level3	mzCloud	NA	NA	NA	NA	NA	NA	NA	NA	NA	1.16045e+06	1.17836e+06	1.1945e+06	1.25913e+06	1.22771e+06	1.21498e+06	1.13378e+06	1.15106e+06	1.12689e+06	1.09071e+06	5.06064e+06	6.98892e+06	8.90764e+06	6.45759e+06	7.19603e+06	1.22919e+06	1.46398e+06	1.5619e+06	1.66154e+06	1.51091e+06	817560	774992	468671	869305	467929	578311	627994	415247	498013	417975
10.924_392.18701	NEG	10.924	392.18701	C22 H24 N4 O3	4-{[(3s)-3-{5-[4-(dimethylamino)phenyl]-1,3,4-oxadiazol-2-yl}-1-pyrrolidinyl]methyl}benzoic acid	0.00216766302077076	5.52714637600249	40.1370648356594	level3	mzCloud	NA	NA	NA	NA	NA	NA	NA	NA	NA	1.60203e+06	1.66985e+06	1.61054e+06	1.51144e+06	1.59496e+06	1.6462e+06	1.57434e+06	1.57519e+06	1.65518e+06	1.67225e+06	724008	703449	361475	468828	303761	2.29175e+06	1.76534e+06	2.41799e+06	1.5629e+06	2.63387e+06	2.91422e+06	2.97241e+06	1.84643e+06	2.30257e+06	2.77185e+06	1.68096e+06	1.80685e+06	3.38018e+06	2.69121e+06	2.42703e+06
10.93_348.19124	NEG	10.93	348.19124	C18 H25 F N4 O2	5-fluoro ab-pinaca	-0.00491768495237466	-14.1233178252686	42.6565348160768	level3	mzCloud	NA	NA	NA	NA	NA	NA	NA	NA	NA	696923	684673	671545	640351	701599	640377	602258	657885	636733	653266	206424	156230	85800.8	84828.4	70830	932872	693426	1.63984e+06	626311	1.06473e+06	1.61352e+06	1.28228e+06	1.02441e+06	934432	1.04181e+06	685380	720369	1.38762e+06	1.05533e+06	977805
10.985_392.19636	POS	10.985	392.19636	C22 H29 F O5	Betamethasone	-0.00354491254336153	-9.03853500383801	19.8146849979681	level3	PMDB	C06848	HMDB0014586	Lipids and lipid-like molecules	Hydroxysteroids	Steroids and steroid derivatives	Steroids and derivatives	NA	NA	NA	1.61724e+06	1.52157e+06	1.53911e+06	1.60514e+06	1.59848e+06	1.31688e+06	1.60203e+06	1.54606e+06	1.49729e+06	1.50555e+06	257472	160043	208887	193534	370201	1.61881e+06	1.12746e+06	1.87486e+06	1.56135e+06	2.06653e+06	3.01278e+06	2.68248e+06	3.37641e+06	3.27267e+06	893387	2.598e+06	2.70698e+06	3.58388e+06	4.09285e+06	4.3432e+06
10.987_392.19650	NEG	10.987	392.1965	C20 H26 F2 N4 O2	5-fluoro-3,5-ab-pfuppyca	-0.00588285302654867	-14.9995341405741	38.9931941522884	level3	mzCloud	NA	NA	NA	NA	NA	NA	NA	NA	NA	4.20583e+06	4.15987e+06	4.19959e+06	4.02182e+06	4.18147e+06	3.80289e+06	4.23466e+06	4.00606e+06	4.78125e+06	5.05779e+06	950454	727594	815853	500577	1.46335e+06	3.94187e+06	2.77678e+06	4.69816e+06	4.2297e+06	5.09931e+06	7.85529e+06	8.58891e+06	8.69674e+06	8.75153e+06	2.01462e+06	5.50567e+06	7.89075e+06	9.3611e+06	1.14821e+07	1.23473e+07
11.042_610.27752	NEG	11.042	610.27752	C35 H38 N4 O6	Manidipine	-0.0016135796912522	-2.64400271740873	46.0478146217134	level3	mzCloud	D08155	NA	NA	NA	NA	NA	NA	NA	NA	1.23695e+06	1.09473e+06	1.17191e+06	1.18384e+06	1.12764e+06	1.12094e+06	1.22083e+06	1.20072e+06	1.2033e+06	1.33107e+06	1.43462e+06	1.29627e+06	806886	1.07821e+06	585376	2.42528e+06	1.77033e+06	2.52174e+06	1.35188e+06	2.62698e+06	2.10711e+06	1.05965e+06	1.53942e+06	1.16731e+06	1.26908e+06	1.12762e+06	1.6984e+06	1.62464e+06	2.03894e+06	2.00628e+06
11.048_282.18300	POS	11.048	282.183	C16 H28 O5	13,14-dihydro-15-keto-tetranor prostaglandin f1α	-18.0106760197057	-59996.8539612732	50.1060005542472	level3	mzCloud	NA	NA	NA	NA	NA	NA	NA	NA	NA	1.64291e+06	1.38732e+06	1.55899e+06	1.61147e+06	1.5196e+06	1.58212e+06	1.47138e+06	1.51695e+06	1.47442e+06	1.25295e+06	627672	623934	692185	679385	750289	1.7201e+06	1.45475e+06	1.57895e+06	1.35215e+06	1.98201e+06	2.88396e+06	3.61754e+06	2.78004e+06	1.96468e+06	2.90272e+06	2.73526e+06	2.7605e+06	3.32298e+06	1.40026e+06	1.36423e+06
11.125_437.24117	POS	11.125	437.24117	C24 H31 N5 O3	Piperiacetildenafil	-0.00151852453939227	-3.47295580808293	35.8132460398802	level3	mzCloud	NA	NA	NA	NA	NA	NA	NA	NA	NA	762926	763512	740359	716034	691605	582178	556874	511489	438339	491121	264504	223896	164216	140014	174090	1.95988e+06	1.58455e+06	3.34407e+06	1.92497e+06	2.82541e+06	626106	378294	725336	1.0153e+06	34765.5	122525	254021	44197.7	382718	137064
11.127_368.21738	POS	11.127	368.21738	C21 H28 N4 O2	N-({(2r,4s,5r)-5-[3-(2-methoxyphenyl)-1-methyl-1h-pyrazol-5-yl]-1-azabicyclo[2.2.2]oct-2-yl}methyl)acetamide	-0.00385091686183614	-10.4581609863721	42.3816283903508	level3	mzCloud	NA	NA	NA	NA	NA	NA	NA	NA	NA	1.62262e+06	1.66254e+06	1.59465e+06	1.54975e+06	1.56904e+06	1.41758e+06	1.38412e+06	1.39358e+06	1.37966e+06	1.31558e+06	143651	183814	178825	104434	255234	1.08292e+06	1.02674e+06	1.35297e+06	719053	1.38385e+06	2.5045e+06	2.82565e+06	2.63496e+06	2.42477e+06	737788	1.7582e+06	2.35886e+06	2.13392e+06	4.05807e+06	2.67607e+06
11.244_350.24551	POS	11.244	350.24551	C21 H34 O4	5-hydroxy-1-(4-hydroxy-3-methoxyphenyl)-3-tetradecanone	-0.000195536220644499	-0.558282986187887	45.4900588967639	level3	mzCloud	C17496	HMDB0033616	Benzenoids	Methoxyphenols	Phenols	Phenols and derivatives	NA	NA	NA	3.1955e+06	3.458e+06	3.52614e+06	3.52757e+06	3.53007e+06	3.45267e+06	4.0374e+06	4.23938e+06	4.42703e+06	3.39574e+06	4.07037e+06	4.65456e+06	3.99169e+06	3.78465e+06	4.62745e+06	6.75744e+06	6.73966e+06	6.63497e+06	6.16694e+06	7.35501e+06	4.75764e+06	4.14956e+06	5.39307e+06	6.38808e+06	2.48456e+06	3.10099e+06	5.93218e+06	4.16099e+06	4.78988e+06	5.66569e+06
11.265_480.24872	NEG	11.265	480.24872	C30 H32 N4 O2	N-({(2r,4s,5r)-5-[1-methyl-3-(2-naphthyl)-1h-pyrazol-5-yl]-1-azabicyclo[2.2.2]oct-2-yl}methyl)-2-phenoxyacetamide	-0.00380842495172828	-7.9300466800624	34.7840002096341	level3	mzCloud	NA	NA	NA	NA	NA	NA	NA	NA	NA	1.51234e+06	1.36165e+06	1.38476e+06	1.49503e+06	1.54929e+06	1.45415e+06	1.40596e+06	1.37433e+06	1.38925e+06	1.45879e+06	1.56128e+06	1.28709e+06	826718	1.16624e+06	705707	3.06508e+06	2.76454e+06	2.6059e+06	2.86448e+06	4.09799e+06	3.27146e+06	2.08961e+06	3.13353e+06	3.17184e+06	416512	947748	2.89834e+06	1.06494e+06	2.02122e+06	1.66286e+06
11.282_368.21728	POS	11.282	368.21728	C20 H32 O6	11-dehydro thromboxane b2	-0.00260711089265442	-7.0803098154902	30.5225252010518	level3	mzCloud	C05964	HMDB0004242	Lipids	Thromboxanes	Eicosanoids [Fig]	Fatty acyls[FA]	Lipid metabolism	Arachidonic acid metabolism	map00590 Arachidonic acid metabolism; map01100 Metabolic pathways;	856983	723964	902491	754448	729345	609010	684368	756598	598822	554175	43068	37396.4	42431.3	47307.4	41051.1	480306	393564	638054	388538	845148	1.07866e+06	1.33216e+06	1.21427e+06	877506	483651	773283	1.07006e+06	1.09908e+06	2.22572e+06	1.1798e+06
11.381_439.25712	POS	11.381	439.25712	C24 H33 N5 O3	1,4:3,6-dianhydro-2-[4-(cyclohexylmethyl)-1h-1,2,3-triazol-1-yl]-2,5-dideoxy-5-{[4-(dimethylamino)benzoyl]amino}-l-iditol	-0.00121506391081994	-2.76617152209062	43.7074157951558	level3	mzCloud	NA	NA	NA	NA	NA	NA	NA	NA	NA	796097	640975	795567	633215	732550	701893	771834	576162	572345	721571	488235	448507	271124	315041	376986	1.42193e+06	1.34352e+06	2.40952e+06	1.3877e+06	2.14675e+06	982131	761329	812377	780676	425059	333495	564680	609979	565999	655753
11.413_323.20954	POS	11.413	323.20954	C18 H29 N O4	2-methoxy-n-[(3s,3as,8s,9s,9as,9bs)-3,5a,9-trimethyl-2-oxododecahydronaphtho[1,2-b]furan-8-yl]acetamide	-0.000120567582371223	-0.373032114691269	59.9408640500588	level3	mzCloud	NA	NA	NA	NA	NA	NA	NA	NA	NA	1.00015e+06	1.01598e+06	956070	1.06827e+06	1.04651e+06	972284	1.02851e+06	1.00801e+06	972951	1.03757e+06	296986	555436	347236	192416	241104	414424	176953	280191	193663	384025	598471	1.72211e+06	1.24391e+06	1.02563e+06	1.2241e+06	1.81031e+06	2.85126e+06	3.64257e+06	2.22259e+06	2.1596e+06
11.51_409.19234	POS	11.51	409.19234	C22 H24 F N5 O2	4-(4-{5-[(2s)-1-(2-fluorobenzyl)-2-pyrrolidinyl]-1,2,4-oxadiazol-3-yl}-2-pyridinyl)morpholine	0.000935599475951676	2.28645926703953	48.5671085335808	level3	mzCloud	NA	NA	NA	NA	NA	NA	NA	NA	NA	1.03796e+06	1.07696e+06	1.11594e+06	1.01735e+06	1.08611e+06	1.29614e+06	1.34697e+06	1.46587e+06	1.54118e+06	1.34195e+06	548812	487601	825779	408483	1.07357e+06	3.54982e+06	2.83229e+06	6.09553e+06	2.30885e+06	2.4337e+06	2.04446e+06	1.72081e+06	2.27767e+06	1.20804e+06	744685	830521	596615	786414	727894	642184
11.516_390.28838	POS	11.516	390.28838	C23 H38 N2 O3	Pdmp	0.000134568630244303	0.344792938613907	37.5818053423004	level3	mzCloud	NA	NA	NA	NA	NA	NA	NA	NA	NA	82328.8	77851.3	75051.7	109966	116494	100881	114914	82903.7	98372.9	79883.9	38013.1	41731.1	43139.4	34786.8	40951.2	48387.3	76719.4	71422	40470	47914.2	1.58542e+06	866322	549621	223189	453641	43063.8	79765.1	195892	60266.8	80626.2
11.582_550.27617	POS	11.582	550.27617	C29 H42 O10	Convallatoxin	-0.00162639325560576	-2.95558582007995	37.9782633252218	level3	mzCloud	NA	NA	NA	NA	NA	NA	NA	NA	NA	3.18639e+06	2.85147e+06	2.92158e+06	2.87251e+06	3.03847e+06	3.37143e+06	3.66035e+06	4.11792e+06	3.42997e+06	3.35671e+06	3.70389e+06	7.27188e+06	4.68357e+06	3.16531e+06	1.8581e+06	6.66291e+06	6.49689e+06	1.61201e+07	5.14293e+06	9.76256e+06	1.10156e+07	6.5027e+06	9.45305e+06	1.97831e+06	5.60962e+06	2.31691e+06	1.46995e+06	2.41484e+06	1.27453e+06	2.06206e+06
11.747_398.22820	NEG	11.747	398.2282	C20 H32 O5	Prostaglandin f3α	46.0032305297215	130607.52049785	58.1226716473952	level3	mzCloud	C06476	HMDB0002122	Lipids	Prostaglandins	Eicosanoids [Fig]	Fatty acyls[FA]	NA	NA	NA	4.77766e+06	4.77297e+06	4.57056e+06	5.02099e+06	4.71394e+06	4.69132e+06	4.43738e+06	4.35535e+06	4.5228e+06	4.24942e+06	719287	537933	482319	417704	429408	3.44151e+06	2.3309e+06	2.44849e+06	1.6952e+06	3.025e+06	5.66624e+06	4.4365e+06	4.4006e+06	8.166e+06	1.12982e+06	1.01302e+07	8.40986e+06	7.43459e+06	1.56975e+07	9.89913e+06
11.994_417.25148	POS	11.994	417.25148	C24 H35 N O5	Decoquinate	-4.13258425737695e-05	-0.0990429998979858	51.4958823282821	level3	mzCloud	D03667	NA	NA	NA	NA	NA	NA	NA	NA	563943	489378	558419	521514	539153	481967	448847	453723	475115	455545	24353.8	28671.1	25746.6	25370.7	24464.7	36183.5	24006.1	30379.4	22797.6	27567.4	133660	314612	691631	247369	31975.3	112237	541907	1.73128e+06	614913	1.26362e+06
12.033_220.14661	POS	12.033	220.14661	C14 H20 O2	2,6-di-tert-butyl-1,4-benzoquinone	0.000277623841128616	1.26108775590799	53.1197541893272	level3	mzCloud	NA	HMDB0013817	Lipids and lipid-like molecules	Monoterpenoids	Prenol lipids	Terpenoids	NA	NA	NA	4.18073e+06	4.05629e+06	4.0435e+06	4.16439e+06	4.15976e+06	4.20747e+06	4.398e+06	4.18013e+06	4.33917e+06	4.35976e+06	6.93513e+06	8.5161e+06	2.96204e+06	5.26083e+06	2.88553e+06	4.22879e+06	4.28039e+06	5.81782e+06	4.59006e+06	5.67814e+06	5.09354e+06	3.7681e+06	4.3573e+06	4.39576e+06	4.76464e+06	6.17453e+06	5.24951e+06	7.26191e+06	7.00667e+06	5.14792e+06
12.088_316.09454	POS	12.088	316.09454	C17 H16 O6	Byakangelicol	-0.000147966307054048	-0.46810754066389	16.7463015379742	level3	PMDB	C16925	NA	NA	NA	NA	Phenylpropanoids	NA	NA	NA	7.26916e+06	7.47223e+06	7.39336e+06	7.09146e+06	6.95319e+06	7.31825e+06	7.14424e+06	7.37947e+06	7.14104e+06	7.10695e+06	1.23908e+06	358443	1.07799e+06	1.05079e+06	1.70347e+06	134276	947854	255818	244526	211252	214396	109741	102650	215261	388892	1.727e+07	1.46765e+07	3.79351e+06	4.9519e+07	3.50502e+07
12.104_438.25935	POS	12.104	438.25935	C26 H34 N2 O4	N-{[(1s,4s,6s)-6-isopropyl-4-{2-[(4-methoxybenzyl)amino]-2-oxoethyl}-3-methyl-2-cyclohexen-1-yl]methyl}-2-furamide	0.00749280695276866	17.0970340980224	36.9016740096083	level3	mzCloud	NA	NA	NA	NA	NA	NA	NA	NA	NA	5.9968e+06	5.90045e+06	5.78105e+06	5.12266e+06	5.93801e+06	6.52115e+06	7.17998e+06	7.29622e+06	7.10629e+06	7.20179e+06	2.19635e+06	2.63937e+06	1.73482e+06	1.83867e+06	1.3576e+06	7.40237e+06	7.6706e+06	6.8542e+06	1.04519e+07	1.16337e+07	1.08035e+07	8.15387e+06	1.62957e+07	1.54832e+07	1.10743e+06	9.40859e+06	1.64143e+07	5.25324e+06	2.54394e+07	1.77659e+07
12.108_398.26684	POS	12.108	398.26684	C20 H40 O6	Peg monolaurate n4	21.9843497068525	58425.1203509604	37.1279055717679	level3	mzCloud	NA	NA	NA	NA	NA	NA	NA	NA	NA	2.17502e+06	2.10475e+06	2.16324e+06	2.1559e+06	2.2127e+06	2.4708e+06	2.63749e+06	2.70742e+06	2.7069e+06	2.67614e+06	698885	951561	604126	656807	461325	2.69085e+06	2.65511e+06	2.1569e+06	3.84384e+06	4.41373e+06	4.07193e+06	3.03705e+06	6.28209e+06	6.42225e+06	434360	3.59166e+06	6.90252e+06	3.55734e+06	1.0472e+07	7.28235e+06
12.137_401.27779	POS	12.137	401.27779	C21 H39 N O6	Myriocin	5.00758258681344e-05	0.124790939359817	31.1711220490378	level3	mzCloud	C19914	NA	NA	NA	NA	NA	NA	NA	NA	783112	842097	872238	896072	883564	1.56916e+06	964964	968440	969803	966001	1.19802e+06	718174	338316	668857	193934	1.11285e+06	791803	1.23683e+06	853032	1.28544e+06	1.30721e+06	1.01053e+06	1.22409e+06	1.28165e+06	1.27923e+06	1.17293e+06	1.49881e+06	1.85742e+06	1.61728e+06	1.7633e+06
12.146_309.20643	POS	12.146	309.20643	C21 H27 N O	Methadone	-0.00283758668979317	-9.17691355214022	32.3884957994067	level3	mzCloud	C07163	HMDB0014477	Benzenoids	Diphenylmethanes	Benzene and substituted derivatives	Benzene and derivatives	Xenobiotics biodegradation and metabolism	Drug metabolism - cytochrome P450	NA	3.0601e+06	3.04128e+06	2.92303e+06	2.77657e+06	2.78424e+06	2.29885e+06	1.96375e+06	1.72629e+06	1.65778e+06	1.66171e+06	467132	570299	308801	231534	301435	2.14244e+06	1.82404e+06	6.296e+06	1.79924e+06	3.14273e+06	4.14047e+06	2.28164e+06	4.37878e+06	3.49995e+06	130008	2.35029e+06	2.93424e+06	1.06256e+06	8.02754e+06	4.32804e+06
12.156_327.21703	POS	12.156	327.21703	C21 H29 N O2	Ur-144 n-(2-hydroxypentyl) metabolite	-0.00279736861585889	-8.54889699947425	43.4075182832157	level3	mzCloud	NA	NA	NA	NA	NA	NA	NA	NA	NA	1.43133e+06	1.40189e+06	1.41227e+06	1.31892e+06	1.30288e+06	1.03292e+06	904919	803858	788047	800533	225385	235993	126360	88660.2	117863	934668	808530	2.91365e+06	775095	1.56315e+06	1.94069e+06	1.06836e+06	1.9959e+06	1.58152e+06	44995.8	1.05653e+06	1.40266e+06	494767	3.72452e+06	2.18086e+06
12.186_826.24791	POS	12.186	826.24791	C43 H70 O15	Astragaloside ii	-0.223559741718759	-270.499042660493	5.69278758624573	level3	PMDB	C17798	NA	Terpenoids	Protostanes	Triterpenoids (C30)	Terpenoids	NA	NA	NA	190082	155590	207832	210855	221172	186939	179592	107045	104364	146050	306823	262434	336678	277744	310272	13916	90562.4	271859	397447	249002	68318.6	237332	420005	63198.9	19947.1	94490.7	509310	11162.8	29029.1	846955
12.195_327.24085	POS	12.195	327.24085	C18 H33 N O4	9-nitrooleate	-0.000113372931139111	-0.346450919958035	34.0263167713845	level3	mzCloud	NA	NA	NA	NA	NA	NA	NA	NA	NA	6.8247e+06	6.93523e+06	6.51557e+06	7.10122e+06	7.19342e+06	6.84074e+06	6.90424e+06	6.64024e+06	6.75012e+06	6.2195e+06	1.59686e+07	1.98172e+07	5.08713e+06	1.08972e+07	5.42111e+06	7.69227e+06	7.82303e+06	8.29539e+06	7.08483e+06	1.06485e+07	6.44813e+06	5.19013e+06	6.20013e+06	6.47673e+06	3.87303e+06	7.39248e+06	7.67838e+06	9.20725e+06	8.75271e+06	8.09161e+06
12.226_520.11653	POS	12.226	520.11653	C24 H26 N4 O5 S	3-methoxy-n-[(1r,9r)-6-oxo-11-(8-quinolinylsulfonyl)-7,11-diazatricyclo[7.3.1.02,7]trideca-2,4-dien-5-yl]propanamide	37.9541424071639	78716.5136528447	45.7934479445978	level3	mzCloud	NA	NA	NA	NA	NA	NA	NA	NA	NA	383655	364246	385102	353309	306647	349972	415328	422040	448482	513767	54862.2	64127.7	48840.2	217968	45149.4	76594.9	51103.7	59923.1	48543.5	57562.3	47246.8	39920.3	47686.9	52577.8	34955.5	3.34622e+06	4.63353e+06	42580.9	7.77834e+06	166186
12.333_404.21755	POS	12.333	404.21755	C24 H28 N4 O2	[4-(2-methoxyphenyl)piperazino](1-phenyl-5-propyl-1h-pyrazol-4-yl)methanone	-0.00367979726274825	-9.10342412657807	52.1871428072068	level3	mzCloud	NA	NA	NA	NA	NA	NA	NA	NA	NA	2.05003e+06	1.50512e+06	1.45865e+06	1.90908e+06	1.36059e+06	1.69045e+06	2.3286e+06	1.88704e+06	1.73722e+06	2.37574e+06	1.05934e+06	1.29561e+06	959484	924280	749534	2.29323e+06	1.77683e+06	2.01725e+06	1.49157e+06	2.43034e+06	2.7487e+06	2.33002e+06	2.47168e+06	2.48796e+06	2.82215e+06	2.67026e+06	3.08889e+06	3.87191e+06	2.62584e+06	4.27774e+06
12.434_361.28278	POS	12.434	361.28278	C23 H38 F N O2	Arn1203	-18.005879633727	-47472.7605722944	43.0298395805245	level3	mzCloud	NA	NA	NA	NA	NA	NA	NA	NA	NA	1.85618e+07	2.61727e+07	2.54327e+07	2.64511e+07	2.57593e+07	2.41938e+07	2.49192e+07	2.4571e+07	2.07734e+07	2.43568e+07	2.81103e+07	3.16368e+07	2.30415e+07	2.69032e+07	1.9719e+07	3.33648e+07	4.1951e+07	3.20725e+07	3.77679e+07	4.53921e+07	4.73555e+07	3.66452e+07	4.47966e+07	2.94781e+07	1.01698e+07	3.76802e+07	4.1433e+07	3.12824e+07	5.27292e+07	3.88186e+07
12.572_464.25395	NEG	12.572	464.25395	C22 H40 N2 O4 S	(2s)-n-cyclohexyl-2-{(1s,2s,4as,7s,8s,8as)-1-hydroxy-4a,8-dimethyl-7-[(methylsulfonyl)amino]decahydro-2-naphthalenyl}propanamide	35.9830678760296	84019.4131435895	38.6151903544038	level3	mzCloud	NA	NA	NA	NA	NA	NA	NA	NA	NA	7.72131e+06	7.80422e+06	7.52223e+06	7.18155e+06	7.28827e+06	7.46e+06	6.64214e+06	6.78969e+06	6.3505e+06	6.08789e+06	6.83761e+06	6.00389e+06	2.9872e+06	4.11418e+06	3.29587e+06	9.17561e+06	9.73426e+06	6.5156e+06	1.05589e+07	1.10664e+07	1.36216e+07	6.13903e+06	1.16685e+07	1.29922e+07	1.44922e+06	9.47015e+06	1.72671e+07	6.36215e+06	1.47112e+07	1.17237e+07
12.596_236.14156	POS	12.596	236.14156	C14 H22 O4	(+/-)-c75	-18.0102483809455	-70864.136037248	48.4179353545639	level3	mzCloud	NA	NA	NA	NA	NA	NA	NA	NA	NA	792638	946006	883644	923800	939361	989283	827190	847427	948001	879644	1.67186e+06	1.39471e+06	800092	725829	602337	1.19214e+06	1.20092e+06	3.10699e+06	1.37387e+06	1.35756e+06	1.60292e+06	1.24064e+06	1.33343e+06	807767	1.83174e+06	994027	644214	1.3343e+06	925714	993122
12.752_454.25444	POS	12.752	454.25444	C25 H34 N4 O4	(1-{2-[({(2r,4s,5r)-5-[3-(2-furyl)-1-methyl-1h-pyrazol-5-yl]-1-azabicyclo[2.2.2]oct-2-yl}methyl)amino]-2-oxoethyl}cyclopentyl)acetic acid	-0.00356359817783414	-7.84487699475663	55.8857263311543	level3	mzCloud	NA	NA	NA	NA	NA	NA	NA	NA	NA	1.40504e+06	1.39309e+06	1.28039e+06	1.38157e+06	1.34808e+06	1.07718e+06	964855	909265	840555	863836	329348	534261	230745	278610	194327	726619	829581	994984	1.64706e+06	1.52192e+06	1.51114e+06	584095	1.84163e+06	2.53312e+06	40053.4	1.10724e+06	2.91904e+06	294398	4.67011e+06	3.59335e+06
12.767_464.25388	NEG	12.767	464.25388	C30 H32 N4 O	4-methyl-n-({(2r,4s,5r)-5-[1-methyl-3-(2-naphthyl)-1h-pyrazol-5-yl]-1-azabicyclo[2.2.2]oct-2-yl}methyl)benzamide	-0.00373613442690157	-8.0475458731803	48.9482955192777	level3	mzCloud	NA	NA	NA	NA	NA	NA	NA	NA	NA	1.44975e+07	1.40269e+07	1.41279e+07	1.46222e+07	1.48243e+07	1.36505e+07	1.54654e+07	1.5479e+07	1.53724e+07	1.53683e+07	9.82462e+06	6.48455e+06	4.00076e+06	6.30039e+06	4.1032e+06	2.40154e+07	2.17724e+07	1.96335e+07	1.63577e+07	2.39144e+07	3.34739e+07	2.36212e+07	3.11467e+07	3.0971e+07	4.52095e+06	1.75193e+07	3.33886e+07	2.00421e+07	3.0479e+07	2.75809e+07
12.838_432.08449	NEG	12.838	432.08449	C20 H15 F3 N4 O2 S	3,5-dimethyl-n-{4-[5-(2-thienyl)-3-(trifluoromethyl)-1h-pyrazol-1-yl]phenyl}-4-isoxazolecarboxamide	-0.00229495703371185	-5.31133358924679	45.9827827598949	level3	mzCloud	NA	NA	NA	NA	NA	NA	NA	NA	NA	503198	603906	726932	712892	544444	792734	858490	857930	904324	795722	29576.7	17810.6	18382.6	13822.6	16439.5	15475.2	16556.3	20638.3	14563.3	17523.3	18206.8	15575.3	1.14109e+06	1.87634e+06	151613	600100	2.19462e+06	18564.2	277071	34458.5
12.843_190.13604	POS	12.843	190.13604	C13 H18 O	Heptanophenone	0.000274388075013121	1.44311657895389	54.1353951239807	level3	mzCloud	NA	NA	NA	NA	NA	NA	NA	NA	NA	4.07082e+06	4.32677e+06	4.26597e+06	4.24216e+06	4.551e+06	4.99761e+06	5.45031e+06	6.17442e+06	6.38682e+06	6.24223e+06	3.89641e+06	5.11765e+06	4.90434e+06	4.93756e+06	6.1527e+06	3.72004e+06	3.61076e+06	3.44504e+06	3.91878e+06	3.63829e+06	3.22448e+06	4.09926e+06	3.3739e+06	3.75759e+06	4.12531e+06	2.86965e+06	2.60358e+06	3.94044e+06	2.59281e+06	3.27214e+06
12.847_378.20171	POS	12.847	378.20171	C21 H30 O6	6 β-hydroxycortisol	-0.00253095188986663	-6.69202412587197	41.3759977628669	level3	mzCloud	NA	NA	NA	NA	NA	NA	NA	NA	NA	665634	657125	650635	649114	596662	499523	399457	332456	328726	329660	1.27769e+06	2.99533e+06	290059	985120	250585	521109	874628	1.82626e+06	1.08821e+06	1.44065e+06	651944	164071	484242	270769	49209.7	187843	301194	63520.3	342856	345689
12.869_530.31000	POS	12.869	530.31	C29 H44 N2 O8	6-hydroxy-1-(hydroxymethyl)-5-{2-[2-(hydroxymethyl)-1-pyrrolidinyl]-2-oxoethyl}-1,4a-dimethyldecahydro-2-naphthalenyl (3,5-dimethoxyphenyl)carbamate	-17.9997689874982	-32827.7373310776	32.738559393719	level3	mzCloud	NA	NA	NA	NA	NA	NA	NA	NA	NA	1.23475e+07	1.37938e+07	1.39936e+07	1.35806e+07	1.28258e+07	1.54306e+07	1.55891e+07	1.54417e+07	1.59943e+07	1.58944e+07	1.93098e+07	1.67198e+07	1.11246e+07	1.68279e+07	1.131e+07	3.69313e+07	3.13107e+07	3.48011e+07	2.71472e+07	3.55805e+07	2.90513e+07	1.93901e+07	2.35512e+07	1.69949e+07	1.15483e+07	1.63028e+07	1.66387e+07	2.32931e+07	1.95263e+07	1.81072e+07
12.91_380.21758	NEG	12.91	380.21758	C20 H30 O4	6,18,19-trihydroxytrachyloban-2-one	46.0031657657349	137645.668363234	47.2878764396776	level3	mzCloud	NA	NA	NA	NA	NA	NA	NA	NA	NA	1.76175e+07	1.58295e+07	1.58831e+07	1.60493e+07	1.63238e+07	1.56224e+07	1.59361e+07	1.58628e+07	1.53886e+07	1.58216e+07	5.19755e+06	4.90091e+06	3.26784e+06	3.9102e+06	3.12918e+06	1.69458e+07	1.35684e+07	1.10958e+07	1.06822e+07	1.53822e+07	1.7584e+07	1.6946e+07	1.66508e+07	1.58206e+07	6.91778e+06	2.11409e+07	2.39596e+07	2.80812e+07	2.74453e+07	2.38986e+07
12.912_462.23813	NEG	12.912	462.23813	C24 H34 N4 O3	2-{(3r,4s)-3-[(5-{[benzyl(methyl)amino]methyl}-1,2-oxazol-3-yl)methyl]-4-piperidinyl}-1-(4-morpholinyl)ethanone	35.9750434967577	84396.3370462757	38.8076410963284	level3	mzCloud	NA	NA	NA	NA	NA	NA	NA	NA	NA	6.63544e+06	6.14181e+06	6.25562e+06	6.30232e+06	6.44819e+06	6.08198e+06	6.06204e+06	6.03784e+06	6.15831e+06	6.15154e+06	6.04811e+06	4.95634e+06	1.62926e+06	3.87502e+06	1.7254e+06	1.0214e+07	7.68378e+06	8.39011e+06	6.37873e+06	8.77581e+06	1.07575e+07	9.28939e+06	1.05206e+07	9.26398e+06	2.73485e+06	6.76511e+06	1.21344e+07	7.91684e+06	9.48689e+06	1.12216e+07
12.918_762.41682	POS	12.918	762.41682	C41 H62 O13	Picfeltarraenin ia	-0.00221887114173569	-2.91030394113004	2.99207295280598	level3	PMDB	NA	NA	NA	NA	NA	Terpenoids	NA	NA	NA	399975	309459	431442	313792	347052	409494	383876	417450	427378	361229	30116.1	34831.2	25421.7	27794.3	22353	1.77858e+06	898656	134291	675180	1.41693e+06	277959	174288	383775	612719	84016	774817	920695	587922	607117	1.12542e+06
12.929_324.23022	POS	12.929	324.23022	C19 H32 O4	Tofa	0.00016043086816353	0.494805658681219	32.3358466683098	level3	mzCloud	NA	NA	NA	NA	NA	NA	NA	NA	NA	1.89018e+07	1.87652e+07	1.88261e+07	1.82867e+07	1.87336e+07	2.02178e+07	2.16731e+07	2.24133e+07	2.28264e+07	2.28532e+07	1.84393e+07	2.09941e+07	8.78785e+06	1.55523e+07	6.47909e+06	3.17731e+07	4.08335e+07	3.681e+07	3.77677e+07	5.97405e+07	3.6224e+07	3.22316e+07	5.42325e+07	3.6182e+07	2.95695e+06	2.33015e+07	3.26681e+07	1.4587e+07	4.61347e+07	3.39521e+07
13.111_386.26695	NEG	13.111	386.26695	C22 H34 N4 O2	1-{[(2r,4s,5r)-5-{[(2r)-2-(methoxymethyl)-1-pyrrolidinyl]methyl}-1-azabicyclo[2.2.2]oct-2-yl]methyl}-3-phenylurea	-0.00122907807826778	-3.18192943010705	54.7023025682761	level3	mzCloud	NA	NA	NA	NA	NA	NA	NA	NA	NA	1.80157e+06	1.69323e+06	2.53843e+06	1.56171e+06	1.67234e+06	1.52862e+06	1.49085e+06	1.46028e+06	1.45118e+06	2.35194e+06	222717	281923	456424	166428	238529	3.015e+06	1.48416e+06	1.68413e+06	2.37029e+06	2.92138e+06	4.63072e+06	3.64683e+06	2.50172e+06	7.46947e+06	838925	2.57959e+06	5.15826e+06	3.82235e+06	9.4252e+06	5.24469e+06
13.179_380.21726	POS	13.179	380.21726	C21 H32 O6	9,9b-dihydroxy-6,6,9a-trimethyl-1-oxo-1,3,5,5a,6,7,8,9,9a,9b-decahydronaphtho[1,2-c]furan-5-yl hexanoate	-0.00262684153386772	-6.90874310238341	47.6880441719339	level3	mzCloud	NA	NA	NA	NA	NA	NA	NA	NA	NA	4.42467e+06	4.45506e+06	4.47518e+06	4.47664e+06	4.36131e+06	4.51189e+06	4.57939e+06	4.63917e+06	4.5067e+06	4.35343e+06	6.412e+06	6.92928e+06	3.33996e+06	5.09412e+06	2.66524e+06	9.64981e+06	9.2909e+06	1.67321e+07	9.25123e+06	1.21682e+07	1.02743e+07	8.11483e+06	7.94297e+06	3.28446e+06	5.37093e+06	3.30732e+06	3.19021e+06	4.59915e+06	3.45939e+06	3.6306e+06
13.326_340.13097	NEG	13.326	340.13097	C20 H20 O5	8-prenylnaringenin	-0.000107964774940683	-0.31742108651811	55.415601454116	level3	PMDB	NA	NA	NA	NA	NA	Flavonoids	NA	NA	NA	1.59653e+06	1.56492e+06	1.58448e+06	1.77359e+06	1.85723e+06	1.60662e+06	1.72826e+06	2.03304e+06	2.36424e+06	2.32322e+06	462347	450710	978554	572787	531703	294898	318902	408532	215776	402917	311724	378230	236793	332120	389154	241662	318053	311945	334332	267185
13.413_530.26760	POS	13.413	530.2676	C32 H38 N2 O5	Cortivazol	-0.0104736466510076	-19.7512346771965	46.9730760465324	level3	mzCloud	D03594	NA	NA	NA	NA	NA	NA	NA	NA	251463	238618	197239	228248	256772	267042	254147	194199	238014	181947	1.43611e+06	248978	193361	1.69873e+06	2.45951e+06	2.82637e+06	1.66457e+06	222767	453506	76562.2	631768	2.33867e+06	3.81038e+06	548792	631142	2.58615e+06	231145	1.30749e+06	99994.9	519842
13.425_452.16040	POS	13.425	452.1604	C24 H24 N2 O7	3-{[4-(1,3-benzodioxol-5-ylmethyl)piperazino]carbonyl}-6,7-dimethoxy-2h-chromen-2-one	0.00204825836146938	4.52995804748485	57.336547145056	level3	mzCloud	NA	NA	NA	NA	NA	NA	NA	NA	NA	1.03665e+07	1.06449e+07	1.03004e+07	9.95936e+06	1.02116e+07	9.45836e+06	1.03306e+07	9.26837e+06	9.44173e+06	9.76046e+06	8.17759e+06	1.55223e+07	1.94332e+07	2.02304e+07	2.83928e+07	6.92684e+06	1.4947e+07	1.16788e+07	1.18901e+07	9.23642e+06	1.03235e+07	7.10236e+06	1.35449e+07	9.96966e+06	1.79572e+07	1.09595e+07	8.11336e+06	1.37185e+07	7.06805e+06	8.90677e+06
13.465_412.28000	POS	13.465	412.28	C25 H38 N2 O4	(2s)-2-[(1s,2s,4as,7s,8s,8as)-7-acetamido-1-hydroxy-4a,8-dimethyldecahydro-2-naphthalenyl]-n-(2-methoxybenzyl)propanamide	-18.0031544266924	-41840.2489236927	31.7697430028337	level3	mzCloud	NA	NA	NA	NA	NA	NA	NA	NA	NA	565988	519620	540567	480356	472803	483645	463288	470341	505565	506540	60051.6	39592.7	47859	65218.4	75706.2	103082	77051.8	86754	59236.8	111707	279965	218642	318014	430067	550325	335858	650360	242025	672040	443776
13.518_378.20201	POS	13.518	378.20201	C22 H26 N4 O2	4-{5-[(3s)-1-(4-methoxybenzyl)-3-pyrrolidinyl]-1,3,4-oxadiazol-2-yl}-n,n-dimethylaniline	-0.00356777374605599	-9.43342449584333	35.9594562340696	level3	mzCloud	NA	NA	NA	NA	NA	NA	NA	NA	NA	1.40957e+06	1.42264e+06	1.35019e+06	1.28327e+06	1.27217e+06	1.5734e+06	1.29436e+06	1.22247e+06	897930	826853	2.63063e+06	3.39626e+06	1.05295e+06	1.46141e+06	807395	2.85987e+06	2.16597e+06	6.54681e+06	2.55263e+06	4.19221e+06	1.93912e+06	892241	1.33924e+06	1.55627e+06	190279	656006	1.27151e+06	479980	2.28673e+06	1.87727e+06
13.562_309.20653	POS	13.562	309.20653	C21 H27 N O	Xlr11 n-(4-pentenyl) analog	-0.0027360894923163	-8.8486659569636	32.7623572638328	level3	mzCloud	NA	NA	NA	NA	NA	NA	NA	NA	NA	5.41666e+06	5.72501e+06	5.26977e+06	5.18307e+06	4.86913e+06	3.8841e+06	3.61247e+06	3.12612e+06	3.02925e+06	2.9846e+06	1.92718e+06	2.98619e+06	583416	1.47545e+06	563763	3.61952e+06	5.6312e+06	7.9931e+06	6.57499e+06	1.0213e+07	5.89924e+06	3.16992e+06	8.00071e+06	6.69712e+06	230507	3.35945e+06	6.41207e+06	1.02786e+06	1.00819e+07	7.96729e+06
13.578_436.18630	POS	13.578	436.1863	C26 H29 Cl N2 O2	(1r,9s)-5-[(e)-2-(4-chlorophenyl)vinyl]-11-(cyclohexylcarbonyl)-7,11-diazatricyclo[7.3.1.02,7]trideca-2,4-dien-6-one	-0.00546057512150355	-12.5187490309756	47.9950008981874	level3	mzCloud	NA	NA	NA	NA	NA	NA	NA	NA	NA	2.67443e+06	2.99252e+06	2.69605e+06	3.23896e+06	2.76741e+06	2.95116e+06	2.84975e+06	2.89267e+06	2.742e+06	2.83819e+06	2.41171e+06	4.03221e+06	3.84995e+06	9.37767e+06	2.08165e+07	6.75062e+06	7.85172e+06	1.50037e+06	1.75887e+06	1.27492e+06	3.70058e+06	5.4127e+06	7.39821e+06	2.98169e+06	3.27634e+06	5.13973e+06	1.57644e+06	3.95889e+06	3.39717e+06	6.3755e+06
13.624_358.29125	POS	13.624	358.29125	C24 H40 O3	Lithocholic acid	-18.0064977990376	-47851.7291985546	52.7389830125302	level3	mzCloud	C03990	HMDB0000761	Steroids	Cholane derivatives [Fig]	24-Carbon atoms	Sterol lipids[ST]	Lipid metabolism	Secondary bile acid biosynthesis	NA	1.41524e+06	1.53905e+06	1.46263e+06	1.41263e+06	1.36999e+06	1.50066e+06	1.40704e+06	1.09776e+06	1.42965e+06	1.31118e+06	307960	367999	304149	336359	186805	1.83001e+06	1.34957e+06	1.69096e+06	1.1084e+06	2.20925e+06	2.66711e+06	2.70705e+06	3.0929e+06	3.24766e+06	860230	2.64412e+06	3.40473e+06	2.71786e+06	4.22436e+06	2.84813e+06
13.625_480.27199	NEG	13.625	480.27199	C26 H40 O8	Neoandrographolide	-0.00033189734381267	-0.691060740695595	25.7646819006738	level3	PMDB	NA	NA	NA	NA	NA	Terpenoids	NA	NA	NA	212612	216845	210476	189899	213735	193719	204559	230474	206887	213854	105831	40863.1	8793.41	32985.7	13278.5	100221	123455	113745	57909.5	101553	21771.2	58529.8	57666.4	1.89717e+06	8115.2	98387.8	546515	64005.3	859619	85717.9
13.627_365.22594	POS	13.627	365.22594	C21 H27 N5 O	3-({5-[(3s)-1-(1-methyl-4-piperidinyl)-3-pyrrolidinyl]-1,3,4-oxadiazol-2-yl}methyl)-1h-indole	0.00437818568633475	11.9877525306691	36.110560612475	level3	mzCloud	NA	NA	NA	NA	NA	NA	NA	NA	NA	6.50361e+06	6.92219e+06	6.93613e+06	7.11277e+06	6.98016e+06	7.09269e+06	7.60509e+06	7.57603e+06	7.39553e+06	4.12999e+06	1.19214e+07	1.48916e+07	1.19309e+07	9.79116e+06	5.89207e+06	1.30337e+07	1.35933e+07	2.15435e+07	1.39798e+07	1.6683e+07	1.29256e+07	1.03841e+07	1.55142e+07	6.19686e+06	3.36933e+06	6.17172e+06	5.66986e+06	3.66182e+06	7.42575e+06	5.38817e+06
13.719_390.23809	POS	13.719	390.23809	C19 H30 N6 O3	(2s,5as,8ar)-6-(1h-imidazol-2-ylmethyl)-1-methyl-2-[3-(4-morpholinyl)-3-oxopropyl]octahydropyrrolo[3,2-e][1,4]diazepin-5(2h)-one	0.000150624127002175	0.385980223863703	57.4438000618978	level3	mzCloud	NA	NA	NA	NA	NA	NA	NA	NA	NA	8.1476e+06	8.42542e+06	8.71145e+06	9.12719e+06	8.7371e+06	9.83958e+06	1.10069e+07	1.15244e+07	1.20145e+07	1.15976e+07	6.7476e+06	6.61749e+06	2.16566e+06	5.50001e+06	2.65143e+06	8.34819e+06	8.51813e+06	6.97467e+06	4.94818e+06	8.03873e+06	1.22106e+07	9.30964e+06	1.09306e+07	1.04222e+07	1.80487e+07	1.58296e+07	1.5433e+07	2.40303e+07	1.7064e+07	1.61445e+07
13.719_554.30659	POS	13.719	554.30659	C32 H38 N6 O3	Cinnamyldenafil	0.00605104044893778	10.9165335804126	52.6526473633116	level3	mzCloud	NA	NA	NA	NA	NA	NA	NA	NA	NA	2.0467e+06	2.26235e+06	2.29522e+06	2.63494e+06	2.2277e+06	2.3549e+06	2.55396e+06	2.54028e+06	2.68059e+06	2.82447e+06	3.34133e+06	3.13927e+06	2.67039e+06	2.85501e+06	2.56532e+06	4.10854e+06	5.34184e+06	3.36326e+06	4.77714e+06	4.30018e+06	3.20202e+06	2.1664e+06	2.90941e+06	3.37388e+06	983938	2.09327e+06	2.68372e+06	2.77061e+06	3.73698e+06	4.14301e+06
13.759_439.20281	POS	13.759	439.20281	C22 H31 N3 O5	N-(3,4-dimethoxybenzyl)-2-[(3r,4s)-3-{[5-(methoxymethyl)-1,2-oxazol-3-yl]methyl}-4-piperidinyl]acetamide	21.9764398933644	52672.7009949643	47.2845942424901	level3	mzCloud	NA	NA	NA	NA	NA	NA	NA	NA	NA	509172	564791	572376	602559	605886	654747	778458	790114	818378	833564	1.07719e+06	1.4792e+06	1.15786e+06	1.04973e+06	1.17742e+06	1.40048e+06	2.03498e+06	3.44867e+06	2.8284e+06	2.27327e+06	593613	414259	720199	790854	99337.8	439041	399621	110088	645626	411945
13.924_338.20908	POS	13.924	338.20908	C19 H30 O5	Lauryl gallate	-0.000242853754400585	-0.718057537858982	12.9588192685486	level3	PMDB	NA	HMDB0038720	Benzenoids	Benzoic acids and derivatives	Benzene and substituted derivatives	Benzene and derivatives	NA	NA	NA	2.85591e+06	2.75113e+06	2.74367e+06	2.79912e+06	2.97825e+06	2.79522e+06	2.80713e+06	2.60451e+06	2.81761e+06	2.88413e+06	1.04357e+07	1.00348e+07	3.25766e+06	9.69441e+06	3.80202e+06	5.42973e+06	5.05253e+06	6.52297e+06	4.87704e+06	6.97911e+06	3.60028e+06	3.06432e+06	3.53048e+06	2.55713e+06	1.43259e+06	1.63716e+06	2.89043e+06	1.98401e+06	2.89656e+06	2.78708e+06
13.947_482.26438	NEG	13.947	482.26438	C26 H34 N6 O	1-(3-cyanophenyl)-3-{[(2r,4s,5r)-5-(3-cyclohexyl-1-methyl-1h-pyrazol-5-yl)-1-azabicyclo[2.2.2]oct-2-yl]methyl}urea	35.9849691433488	80633.2722448032	32.1797127225183	level3	mzCloud	NA	NA	NA	NA	NA	NA	NA	NA	NA	3.77709e+06	3.59932e+06	3.7131e+06	3.20192e+06	3.86329e+06	3.82066e+06	3.42849e+06	3.96733e+06	3.71295e+06	3.87558e+06	234520	79162.9	167801	177829	226792	784239	457239	1.0325e+06	682128	477425	1.57336e+06	3.43546e+06	2.82105e+06	1.49937e+06	4.15756e+06	4.28825e+06	3.60924e+06	7.3866e+06	5.17245e+06	5.97596e+06
13.955_304.20376	POS	13.955	304.20376	C19 H28 O3	7α-hydroxytestosterone	-8.08213600862473e-05	-0.265681586464978	49.3071394815029	level3	mzCloud	NA	NA	NA	NA	NA	NA	NA	NA	NA	1.20616e+06	1.16892e+06	1.16575e+06	1.27828e+06	1.3504e+06	1.45859e+06	1.41881e+06	1.28139e+06	1.36959e+06	1.37757e+06	3.16317e+06	3.94118e+06	1.68645e+06	3.32988e+06	1.53001e+06	2.81514e+06	2.55223e+06	3.54105e+06	2.36451e+06	3.68685e+06	2.09838e+06	1.41951e+06	2.06212e+06	1.23975e+06	813333	1.0141e+06	1.60685e+06	1.29289e+06	1.49292e+06	1.48637e+06
14.171_360.19124	NEG	14.171	360.19124	C21 H28 O5	Aldosterone	-0.00243750598923498	-6.76720932407035	40.8604935562571	level3	mzCloud	C01780	HMDB0000037	Steroids	Pregnane derivatives [Fig]	21-Carbon atoms	Sterol lipids[ST]	Lipid metabolism	Steroid hormone biosynthesis	map01100 Metabolic pathways;	759128	767572	745673	742083	778749	749605	732825	761788	706657	720931	1.59685e+06	2.06997e+06	1.07947e+06	1.58623e+06	338458	1.39208e+06	1.09809e+06	1.88607e+06	1.11537e+06	1.83021e+06	1.00449e+06	784284	825108	487291	1.35119e+06	416376	482789	531538	356672	736519
14.229_552.24501	POS	14.229	552.24501	C26 H42 O11	(5ξ,6α,7α,9ξ,16ξ)-16-(β-d-glucopyranosyloxy)-6,7,17-trihydroxykauran-19-oic acid	21.9722936467975	41435.8369600479	39.1415356093251	level3	mzCloud	NA	NA	NA	NA	NA	NA	NA	NA	NA	2.35232e+06	2.06743e+06	2.0972e+06	2.113e+06	1.94047e+06	1.98345e+06	1.86726e+06	1.97757e+06	1.98951e+06	2.02695e+06	893740	822756	961453	711836	1.36955e+06	1.55833e+06	1.58657e+06	2.04085e+06	1.42725e+06	1.47996e+06	1.69546e+06	2.03625e+06	1.7784e+06	1.90883e+06	3.26289e+06	2.40694e+06	1.96743e+06	2.71621e+06	2.21785e+06	1.90269e+06
14.287_347.24582	POS	14.287	347.24582	C21 H33 N O3	Oxyphenonium	-0.000220987169541331	-0.636399387389349	40.3992222109788	level3	mzCloud	NA	NA	NA	NA	NA	NA	NA	NA	NA	580306	585730	567648	534760	565085	601735	592860	599200	638157	653468	2.20381e+06	3.13506e+06	1.02938e+06	1.74849e+06	917190	867261	976214	1.27016e+06	802084	1.29414e+06	900408	554282	628635	332146	469619	563347	522815	614751	565802	509324
14.298_336.22750	POS	14.298	336.2275	C20 H32 O4	Prostaglandin b1	-0.00256420559668413	-7.62634251193399	47.8288597073584	level3	mzCloud	C00959	HMDB0002982	Lipids	Prostaglandins	Eicosanoids [Fig]	Fatty acyls[FA]	NA	NA	NA	872218	848727	844446	857314	904796	844138	876610	853883	871361	854982	237982	384819	99182.4	203352	120082	525464	312527	341268	640556	459128	776127	852633	711307	2.45649e+06	151227	1.08359e+06	1.84534e+06	988200	3.7759e+06	2.43529e+06
14.354_398.23388	NEG	14.354	398.23388	C21 H28 N4 O	1-[(1s,4s)-4-(1-benzyl-3,5-dimethyl-1h-pyrazol-4-yl)-2-cyclopenten-1-yl]-3-isopropylurea	46.0075720158963	130619.350423667	48.2746278001021	level3	mzCloud	NA	NA	NA	NA	NA	NA	NA	NA	NA	1.57364e+06	1.58194e+06	1.50817e+06	1.57322e+06	1.47252e+06	1.5182e+06	1.41751e+06	1.47065e+06	1.52298e+06	1.48055e+06	1.02975e+06	2.29752e+06	7.59576e+06	1.17908e+06	5.6316e+06	614346	562563	686888	746062	2.22205e+06	494117	1.51818e+06	359866	2.53213e+06	1.69155e+06	3.54627e+06	1.59336e+06	625678	1.31784e+06	2.02832e+06
14.425_354.24063	POS	14.425	354.24063	C20 H34 O5	Ent-8-iso prostaglandin f2α	1.07611975295185e-05	0.03037821411285	34.2517910162501	level3	mzCloud	NA	NA	NA	NA	NA	NA	NA	NA	NA	5.1338e+06	5.01697e+06	5.53578e+06	4.99325e+06	4.92879e+06	5.6629e+06	5.69281e+06	5.76731e+06	5.67985e+06	5.65127e+06	3.58113e+07	5.81764e+07	1.72802e+07	3.36236e+07	1.5156e+07	6.79791e+06	1.11187e+07	1.32456e+07	9.91845e+06	1.09647e+07	4.58518e+06	2.97099e+06	4.16139e+06	334725	1.34504e+06	1.31938e+06	549432	757102	267755	510105
14.432_138.10453	POS	14.432	138.10453	C9 H14 O	Isophorone	6.24042870924768e-05	0.451862921737605	51.7527735859922	level3	mzCloud	C14743	HMDB0031195	Organic oxygen compounds	Carbonyl compounds	Organooxygen compounds	Organic oxygen compounds	NA	NA	NA	1.16868e+08	1.2008e+08	1.18394e+08	1.19637e+08	1.12129e+08	1.08283e+08	1.2453e+08	1.21516e+08	1.14887e+08	1.20329e+08	2.80695e+07	2.25142e+07	1.71111e+07	1.94539e+07	1.74548e+07	1.51051e+08	9.86424e+07	1.42708e+08	1.0395e+08	1.44181e+08	1.6147e+08	1.52997e+08	1.76125e+08	2.68799e+08	5.67396e+07	1.49931e+08	1.89731e+08	2.26722e+08	2.70324e+08	2.17912e+08
14.432_662.40775	POS	14.432	662.40775	C35 H58 N4 O6 S	Prostaglandin e2-biotin	4.73371735552064e-05	0.0714622929418524	48.687795514312	level3	mzCloud	NA	NA	NA	NA	NA	NA	NA	NA	NA	1.2289e+06	1.13583e+06	783171	1.18869e+06	1.25017e+06	1.2863e+06	1.14007e+06	1.10523e+06	1.20459e+06	1.17744e+06	41967.2	40323.1	30539	34597.6	28297.5	1.86227e+06	1.12488e+06	806270	974911	1.46323e+06	1.74978e+06	1.48792e+06	1.77148e+06	2.38441e+06	382569	1.7301e+06	1.90984e+06	1.9961e+06	3.13629e+06	2.17891e+06
14.463_508.27970	NEG	14.463	508.2797	C26 H40 N4 O4	N-[(1s,2s,8s,8as)-8-hydroxy-7-{(2s)-1-[(2r)-2-(methoxymethyl)-1-pyrrolidinyl]-1-oxo-2-propanyl}-1,4a-dimethyldecahydro-2-naphthalenyl]-5-pyrimidinecarboxamide	35.9747479611709	76168.4744565093	36.8148608713597	level3	mzCloud	NA	NA	NA	NA	NA	NA	NA	NA	NA	7.19158e+07	7.54914e+07	7.90837e+07	8.00417e+07	7.5094e+07	7.44781e+07	7.64525e+07	7.06133e+07	7.75072e+07	8.04133e+07	1.60848e+07	1.40544e+07	1.44181e+07	1.32904e+07	2.25103e+07	6.41104e+07	4.60155e+07	7.06712e+07	3.27113e+07	4.41355e+07	7.88058e+07	1.24955e+08	9.851e+07	5.7542e+07	1.85763e+08	1.13624e+08	9.51096e+07	1.80067e+08	1.19531e+08	9.67685e+07
14.552_724.39078	NEG	14.552	724.39078	C38 H60 O13	(1s,2s,8ξ,9β,16α,17ξ)-1-(β-d-glucopyranosyloxy)-2,16,20-trihydroxy-9,10,14-trimethyl-11,22-dioxo-4,9-cyclo-9,10-secocholest-5-en-25-yl acetate	-0.0126139565492167	-17.4128899564015	32.1710261666513	level3	mzCloud	NA	NA	NA	NA	NA	NA	NA	NA	NA	4.49865e+07	4.12297e+07	4.41246e+07	4.18233e+07	4.01804e+07	3.00687e+07	3.15527e+07	3.13391e+07	3.63963e+07	3.27e+07	7.54457e+07	9.09786e+07	9.44096e+07	7.41945e+07	6.34686e+07	2.05686e+07	2.74164e+07	1.72281e+07	4.37736e+07	1.51355e+07	2.15934e+07	2.08753e+07	2.65172e+07	2.27982e+07	3.04994e+07	4.5335e+07	4.75028e+07	2.63515e+07	4.28699e+07	3.82697e+07
14.575_516.33061	POS	14.575	516.33061	C26 H45 N O6 S	Taurochenodeoxycholic acid	17.0338500917323	34115.6832864209	32.2804277775655	level3	mzCloud	C05465	HMDB0000951	ST Sterol Lipids	ST0402 C26 bile acids, alcohols, and derivatives	ST04 Bile acids and derivatives	Sterol lipids[ST]	Lipid metabolism	Primary bile acid biosynthesis	NA	2.84618e+07	2.48602e+07	2.76384e+07	2.29703e+07	2.65108e+07	2.20376e+07	2.00283e+07	1.96567e+07	1.96873e+07	1.89248e+07	3.27893e+07	3.42117e+07	3.83797e+07	2.92221e+07	3.16256e+07	1.2628e+07	1.59591e+07	1.43333e+07	2.13809e+07	1.13936e+07	1.59419e+07	1.36388e+07	1.56677e+07	1.90235e+07	1.86372e+07	2.43246e+07	2.75488e+07	1.88374e+07	2.58812e+07	2.79807e+07
14.577_451.26993	NEG	14.577	451.26993	C23 H37 N5 O2	N-{[(2r,4s,5r)-5-(3-cyclohexyl-1-methyl-1h-pyrazol-5-yl)-1-azabicyclo[2.2.2]oct-2-yl]methyl}-4-morpholinecarboxamide	35.9752036707786	86625.71775007	44.8403767936779	level3	mzCloud	NA	NA	NA	NA	NA	NA	NA	NA	NA	3.14039e+06	2.8866e+06	2.88045e+06	3.00506e+06	3.01964e+06	2.69841e+06	2.55228e+06	2.8396e+06	2.93391e+06	2.75733e+06	151007	79254.4	94152	174151	102355	287061	202958	136667	149490	108722	898697	1.76759e+06	1.44199e+06	1.1235e+06	3.62118e+06	1.98941e+06	1.62144e+06	3.70956e+06	2.94445e+06	3.41981e+06
14.634_355.27214	POS	14.634	355.27214	C20 H34 O4	(+/-)5(6)-dihet	17.0264292645765	50337.4581917294	35.5060773602025	level3	mzCloud	NA	NA	NA	NA	NA	NA	NA	NA	NA	1.13241e+06	817662	765183	726076	837797	813387	870604	806181	845241	868189	221379	221802	84960.7	81775.1	137998	744081	462825	545237	703104	849070	1.15027e+06	1.35227e+06	1.20271e+06	2.20733e+06	427134	658605	1.49488e+06	993725	3.03852e+06	1.81676e+06
14.638_351.24094	POS	14.638	351.24094	C20 H30 O4	Prostaglandin j2	17.0265326078743	50944.9387169108	33.7210778397858	level3	mzCloud	C05957	HMDB0002710	Lipids	Prostaglandins	Eicosanoids [Fig]	Fatty acyls[FA]	Lipid metabolism	Arachidonic acid metabolism	map00590 Arachidonic acid metabolism; map01100 Metabolic pathways;	1.73799e+06	1.8939e+06	1.81227e+06	1.70833e+06	1.51224e+06	1.73117e+06	1.69975e+06	1.90898e+06	1.91006e+06	2.04238e+06	142326	312284	229790	302779	308032	2.12719e+06	1.30907e+06	1.81815e+06	860696	1.72896e+06	3.94367e+06	5.528e+06	4.40042e+06	4.47801e+06	2.42624e+06	1.81211e+06	3.13318e+06	2.65365e+06	4.77643e+06	3.26452e+06
14.652_275.15220	POS	14.652	275.1522	C16 H21 N O3	Mdpv	5.33342151811667e-05	0.193835361388485	56.9519113773682	level3	mzCloud	NA	NA	NA	NA	NA	NA	NA	NA	NA	173966	171542	207831	167057	214349	231245	304335	250043	307781	279701	952273	1.19778e+06	881412	1.55816e+06	2.24825e+06	3.13583e+06	3.53872e+06	1.91186e+06	1.61563e+06	2.77636e+06	1.45751e+06	4.93236e+06	3.66408e+06	2.31743e+06	7.08414e+06	1.80381e+06	1.15451e+06	4.89767e+06	1.74997e+06	1.74638e+06
14.672_467.30161	POS	14.672	467.30161	C29 H41 N O4	Buprenorphine	-0.0019469329254207	-4.16631307146987	48.2666467298623	level3	mzCloud	C08007	HMDB0015057	Benzenoids	NA	Phenanthrenes and derivatives	Benzene and derivatives	NA	NA	NA	6.08339e+06	6.26855e+06	6.16281e+06	6.00623e+06	6.49432e+06	6.21039e+06	6.21084e+06	6.0019e+06	6.05956e+06	5.8287e+06	590788	604684	492664	529307	735514	3.47701e+06	3.07815e+06	3.06716e+06	2.13426e+06	2.85187e+06	7.98655e+06	9.80435e+06	9.05127e+06	1.39345e+07	1.16021e+07	6.77488e+06	9.67083e+06	9.97283e+06	1.05313e+07	1.01616e+07
14.678_316.20150	POS	14.678	316.2015	C20 H30 O4	Bicyclo prostaglandin e2	-18.0129047138664	-53896.2540345461	54.0450846343517	level3	mzCloud	NA	NA	NA	NA	NA	NA	NA	NA	NA	643551	674027	703632	641061	286152	648380	384763	676915	476040	696001	900103	969060	576868	825332	516794	881572	1.07708e+06	888643	503026	900121	737369	998012	720268	530419	836389	1.34103e+06	834156	1.54266e+06	504904	935854
14.688_432.22782	POS	14.688	432.22782	C24 H28 N6 O2	N-{[(1s,4s,6s)-6-isopropyl-3-methyl-4-{[5-(4-pyridinyl)-1,3,4-oxadiazol-2-yl]methyl}-2-cyclohexen-1-yl]methyl}-2-pyrazinecarboxamide	0.000448925728505856	1.03863326417445	31.2003643073754	level3	mzCloud	NA	NA	NA	NA	NA	NA	NA	NA	NA	4.97995e+06	4.76249e+06	4.73996e+06	4.77593e+06	5.00041e+06	4.38666e+06	4.19759e+06	4.03488e+06	4.27736e+06	4.06325e+06	1.21079e+07	1.68868e+07	3.44172e+07	1.41562e+07	2.89506e+07	5.12135e+06	4.73205e+06	7.19448e+06	8.08629e+06	5.5684e+06	4.28504e+06	2.85012e+06	2.98704e+06	3.97572e+06	8.29673e+06	2.66661e+06	2.95694e+06	2.36694e+06	3.16908e+06	5.88762e+06
14.862_306.21944	POS	14.862	306.21944	C19 H30 O3	11β-hydroxyandrosterone	-5.66053781199116e-05	-0.184852300638912	48.4970833562365	level3	mzCloud	C14606	HMDB0002984	Lipids and lipid-like molecules	Androstane steroids	Steroids and steroid derivatives	Steroids and derivatives	NA	NA	NA	1.40379e+07	1.47636e+07	1.44407e+07	1.39008e+07	1.41524e+07	1.4068e+07	1.45222e+07	1.4231e+07	1.376e+07	1.35174e+07	2.96546e+07	3.63059e+07	1.93051e+07	2.70802e+07	1.64083e+07	2.08956e+07	2.10397e+07	3.74017e+07	2.18418e+07	2.78963e+07	2.35394e+07	1.42243e+07	1.72362e+07	1.01255e+07	1.92475e+07	1.85081e+07	1.51063e+07	1.88717e+07	1.70511e+07	1.53785e+07
14.908_335.25386	POS	14.908	335.25386	C19 H33 N3 O2	2-{(3r,4s)-3-[(5-butyl-1,2-oxazol-3-yl)methyl]-4-piperidinyl}-n,n-diethylacetamide	-0.00341503470411908	-10.1863104401821	48.9323549127149	level3	mzCloud	NA	NA	NA	NA	NA	NA	NA	NA	NA	3.2253e+06	3.35673e+06	3.33959e+06	3.2575e+06	3.36927e+06	2.83885e+06	2.69351e+06	2.5299e+06	2.54218e+06	2.49135e+06	1.2024e+07	8.74269e+06	1.29197e+07	1.14788e+07	1.56106e+07	3.6315e+06	4.82189e+06	4.41842e+06	5.38258e+06	3.50985e+06	1.90802e+06	1.06626e+06	1.47067e+06	1.42226e+06	1.27816e+06	1.35457e+06	1.82892e+06	937301	1.79284e+06	1.56269e+06
14.908_408.24875	POS	14.908	408.24875	C23 H38 O7	Prostaglandin e2-1-glyceryl ester	-18.0130026997054	-42258.0786302905	57.2314529171569	level3	mzCloud	NA	NA	NA	NA	NA	NA	NA	NA	NA	1.28735e+07	1.2499e+07	1.28781e+07	1.22545e+07	1.31561e+07	1.24368e+07	1.24182e+07	1.08606e+07	1.18713e+07	1.14735e+07	443029	464694	491632	675093	1.17736e+06	6.98073e+06	4.10885e+06	5.26218e+06	5.29557e+06	7.22312e+06	1.25802e+07	1.06343e+07	1.89538e+07	2.8459e+07	2.05234e+06	1.99701e+07	3.67699e+07	1.15754e+07	5.71575e+07	3.43377e+07
[truncated: 7,276 more rows]
[truncated: 5 more columns]
