# Supplementary material for: Transcriptome and metabolome analyses reveal regulatory networks associated with nutrition synthesis in sorghum seeds
Source: Commun Biol. 2024 Jul 10;7:841. doi: 10.1038/s42003-024-06525-7 (PMC11237005; doi:10.1038/s42003-024-06525-7)
Supplement: Supplementary file 6 — Supplementary Data 3 [file 42003_2024_6525_MOESM6_ESM.xlsx]

## Sheet: Sheet1
Functional enrichment classficcation of the total identified metabolites across all timepoints. In toal 2073 were annotated ,. Each metabolite has been annotated and assigned to one of 13 distinct classes based on the Kyoto Encyclopedia of Genes and Genomes (KEGG) pathway annotation. Furthermore, these metabolites are subdivided into 39 specific subclasses that represent a wide array of biologica…
KEGG_annotation
Class	Count
Glycan biosynthesis and metabolism	1
Global and overview maps	2
Energy metabolism	5
Chemical structure transformation maps	7
Metabolism of other amino acids	7
Nucleotide metabolism	17
Metabolism of terpenoids and polyketides	20
Metabolism of cofactors and vitamins	25
Xenobiotics biodegradation and metabolism	30
Carbohydrate metabolism	44
Lipid metabolism	47
Amino acid metabolism	63
Biosynthesis of other secondary metabolites	68
metabo_classification
Final Class	Count
Indoles	1
Imidazole and derivatives	2
Antibiotics	3
Bile acids, alcohols and derivatives	3
Vitamins	3
Alcohols	4
Hormones and transmitters	4
Pteridines and derivatives	5
Amines	6
Cofactors	6
Indole and derivatives	6
Pyridine and derivatives	6
Amines and derivatives	8
Nucleic acids and analogues	8
Purines and derivatives	8
Nucleic acids	13
Steroids and derivatives	16
Amino acids	17
Phenols and derivatives	17
Organic acids	41
Carbohydrates	52
Benzene and derivatives	73
Amino acids, peptides, and analogues	81
Lipids	211
Others	105
Cinnamyl alcohols	1
Lignans and related compounds	1
Tannins	1
Alkaloids and derivatives	2
Amino acid related compounds	2
Lignans	3
Phenylpropanoic acids	5
Coumarins	10
Coumarins and derivatives	14
Quinone	15
Alkaloids	17
Phenylpropanoids	21
Terpenoids	64
Flavonoids	100
