# Supplementary material for: Transcriptome and metabolome analyses reveal regulatory networks associated with nutrition synthesis in sorghum seeds
Source: Commun Biol. 2024 Jul 10;7:841. doi: 10.1038/s42003-024-06525-7 (PMC11237005; doi:10.1038/s42003-024-06525-7)
Supplement: Supplementary file 7 — Supplementary Data 4 [file 42003_2024_6525_MOESM7_ESM.xlsx]

## Sheet: Sheet1
Differentially accumulated metabolites among the 4 pairwise groups of the fold change. Up, up-regulated; DOWN, down-regulated.
d-glucopyranoside	Metabolite.ID	10_VS_5	pvalue	qvalue	status	15_VS_5	pvalue	qvalue	status	20_VS_5	pvalue	qvalue	status	25_VS_5	pvalue	qvalue	status
O-[(5z,8z)-3-hydroxytetradecadienoyl]carnitine	13.776_383.26697	1.5509	0.000634299	0.00261083	UP	0.707889	0.0271646	0.0436251	UP	0.282722	0.115915	0.140542	UP	-2.12331	3.87917e-06	0	DOWN
C8-carnitine	10.011_287.20957	2.41533	0.00366013	0.00861954	UP	0.0848536	0.407295	0.423337	UP	-0.327115	0.158617	0.183319	DOWN	-1.6241	0.00481546	0.00780497	DOWN
L-glutathione (reduced)	6.588_307.08370	1.85933	1.47011e-05	0	UP	1.30707	0.0140753	0.0252146	UP	0.480006	0.0977528	0.121504	UP	-2.55187	1.40406e-05	0	DOWN
L-(+)-citrulline	0.841_175.09583	1.7101	0.00409323	0.00861954	UP	0.367554	0.116025	0.146627	UP	-1.31479	0.00511991	0.00964186	DOWN	-2.92194	0.000287359	0	DOWN
2-[(3s)-1-cyclobutyl-3-pyrrolidinyl]-1h-imidazo[4,5-b]pyridine	10.014_264.13368	2.7386	0.00325589	0.00675978	UP	0.167593	0.335221	0.357414	UP	-0.156154	0.342372	0.358607	DOWN	-1.96195	0.00148698	0.00182482	DOWN
2-benzylidene-6-(morpholinomethyl)cyclohexan-1-one	1.456_285.16875	1.86739	3.6776e-06	0	UP	0.685418	0.0110247	0.0205432	UP	-0.796972	0.00353093	0.00787464	DOWN	-2.94942	2.8942e-05	0	DOWN
3-hydroxytetradecanoylcarnitine	12.928_387.29860	1.68442	0.000270981	0	UP	1.2271	0.0385654	0.059272	UP	0.932592	0.0221253	0.034655	UP	-1.72503	0.00869879	0.0131387	DOWN
3,4-methylenedioxy u-47700	6.836_304.17862	2.40173	7.22211e-06	0	UP	0.301607	0.278689	0.305691	UP	-1.13971	0.0470456	0.0656543	DOWN	-2.35173	0.0123105	0.0170969	DOWN
4-(4-{5-[(2s)-1-(2-fluorobenzyl)-2-pyrrolidinyl]-1,2,4-oxadiazol-3-yl}-2-pyridinyl)morpholine	11.51_409.19234	2.36435	0.00221207	0.00482093	UP	1.25754	0.0079048	0.0156897	UP	0.0997399	0.361767	0.37672	UP	-1.71912	0.00330026	0.00492009	DOWN
Ieodomycin a	10.014_242.15188	2.7386	0.00325589	0.00675978	UP	0.167593	0.335221	0.357414	UP	-0.156154	0.342372	0.358607	DOWN	-1.96195	0.00148698	0.00182482	DOWN
N-{[(2r,4s,5r)-5-(3-cyclopentyl-1-methyl-1h-pyrazol-5-yl)-1-azabicyclo[2.2.2]oct-2-yl]methyl}-2-furamide	12.93_364.22261	1.50463	0.00048518	0	UP	1.11659	0.0398833	0.0604373	UP	0.926551	0.0198011	0.0321146	UP	-1.59248	0.00553018	0.00916581	DOWN
O-pentadecanoylcarnitine	18.441_385.31912	1.52786	1.52803e-06	0	UP	1.3362	0.00880879	0.0173877	UP	0.887561	4.5668e-05	0	UP	-2.01382	2.38748e-05	0	DOWN
Phthalophenone	4.547_286.10279	1.66112	3.32593e-05	0	UP	0.518097	0.0382163	0.0580074	UP	-0.888065	0.0165655	0.0281928	DOWN	-5.91298	0.00017405	0	DOWN
Tofa	12.929_324.23022	1.55848	0.000585094	0.00261083	UP	1.20383	0.0346912	0.0543076	UP	1.10051	0.0139766	0.0239851	UP	-1.54516	0.00625137	0.00916581	DOWN
Bromocriptine	1.16_653.22016	1.83897	5.69007e-05	0	UP	0.61618	0.014302	0.0252146	UP	-1.77605	0.00306686	0.00612106	DOWN	-3.11064	0.00062286	0.00182482	DOWN
5,7-dihydroxy-2-(4-hydroxyphenyl)-3-chromeniumyl 6-o-{6-deoxy-4-o-[(2e)-3-(4-hydroxyphenyl)-2-propenoyl]-alpha-l-mannopyranosyl}-beta-d-glucopyranoside	5.323_725.20995	1.81228	0.000560214	0.00261083	UP	-1.66478	0.0346923	0.0543076	DOWN	-4.19755	0.00957087	0.0178553	DOWN	-3.33108	0.0119469	0.0170969	DOWN
Vardenafil	6.247_488.22377	1.50556	0.00120943	0.00261083	UP	-0.213676	0.352327	0.372484	DOWN	0.725138	0.0453129	0.0633299	UP	-0.659771	0.152978	0.17275	DOWN
N-α-acetyl-l-glutamine	1.168_188.07993	1.58996	6.77594e-06	0	UP	0.329856	0.0837037	0.111623	UP	-0.657868	0.0160176	0.02677	DOWN	-1.1086	0.00106516	0.00182482	DOWN
Ent-cassa-12,15-diene	19.816_272.25047	1.59557	8.50128e-05	0	UP	0.313625	0.0887695	0.116844	UP	-0.123492	0.298809	0.318513	DOWN	-0.33662	0.0840428	0.100364	DOWN
Hexylcinnamaldehyde	13.537_216.15176	1.62818	0.000422869	0	UP	1.06554	0.000683416	0.00265429	UP	1.04668	0.000996578	0.00228053	UP	0.797938	0.00311128	0.00492009	UP
9-hydroxynonanoic acid	8.809_174.12562	1.64495	0.00899592	0.0171638	UP	1.35974	0.0145512	0.0267829	UP	1.31118	0.00279693	0.00612106	UP	-0.0541045	0.391783	0.402285	DOWN
Pentosidine	13.513_378.20189	1.65046	7.79898e-05	0	UP	0.9872	0.00238249	0.00491232	UP	1.00446	0.00225114	0.00423926	UP	0.860745	0.00399865	0.00638829	UP
(3z,6z,9z,12z,15z,18z)-3,6,9,12,15,18-docosahexaen-1-yl(dimethyl)arsine oxide	7.4_418.22044	1.65615	1.82276e-05	0	UP	1.0015	0.000504612	0.00265429	UP	-0.0795366	0.384053	0.396826	DOWN	0.240859	0.18347	0.201465	UP
13-hydroxy-9-methoxy-10-oxo-11-octadecenoic acid	12.909_342.24051	1.65729	0.000569677	0.00261083	UP	1.23725	0.0365126	0.0566896	UP	1.28162	0.0118875	0.0209747	UP	-1.38946	0.0183715	0.0246623	DOWN
5-[(benzoyloxy)methyl]-4,5,6-trihydroxy-2-cyclohexen-1-yl benzoate	10.099_406.10278	1.66099	0.00209634	0.00482093	UP	1.77055	0.0344831	0.0529144	UP	1.24061	0.157623	0.182267	UP	2.13343	0.10414	0.12201	UP
Mfcd00914626	10.099_384.12073	1.66099	0.00209634	0.00482093	UP	1.77055	0.0344831	0.0529144	UP	1.24061	0.157623	0.182267	UP	2.13343	0.10414	0.12201	UP
Meso-2,6-diaminopimelic acid	0.866_190.09551	1.87111	1.27918e-05	0	UP	1.29209	0.00114157	0.00265429	UP	-0.125121	0.361229	0.376057	DOWN	-1.48671	0.000707555	0.00182482	DOWN
Oxaceprol	0.863_173.06895	1.87111	1.27918e-05	0	UP	1.29209	0.00114157	0.00265429	UP	-0.123638	0.362306	0.37672	DOWN	-1.45635	0.000762682	0.00182482	DOWN
(2r)-3-({[(2s)-2,3-dihydroxypropoxy](hydroxy)phosphoryl}oxy)-2-hydroxypropyl (9z)-9-hexadecenoate	13.962_482.26468	1.93922	0.0297305	0.046135	UP	1.49065	0.0356586	0.0554443	UP	1.09078	0.00156136	0.00423926	UP	1.09044	0.0125213	0.0183827	UP
Eugenitin	10.1_220.07370	1.9629	0.015265	0.0259992	UP	2.40491	0.03636	0.0554443	UP	2.23654	0.111029	0.135196	UP	3.30992	0.134933	0.154531	UP
4-{[(2s,5as,8ar)-1-methyl-5-oxo-2-[3-oxo-3-(2-propyn-1-ylamino)propyl]octahydropyrrolo[3,2-e][1,4]diazepin-6(1h)-yl]methyl}benzoic acid	6.249_412.20981	1.99667	0.000157505	0	UP	0.541722	0.132128	0.162685	UP	1.37622	0.00088255	0.00228053	UP	-0.353121	0.269523	0.285421	DOWN
Glas#3	6.738_464.22575	2.02426	5.44162e-07	0	UP	0.674957	0.00830051	0.0156897	UP	0.456715	0.0406343	0.0584546	UP	-0.979978	0.00515622	0.00780497	DOWN
Wampetin	10.097_366.11028	2.0881	0.0133053	0.0231919	UP	2.5476	0.0340254	0.0529144	UP	2.38748	0.104673	0.129101	UP	3.45861	0.132854	0.152494	UP
1,4:3,6-dianhydro-2-[4-(cyclohexylmethyl)-1h-1,2,3-triazol-1-yl]-2,5-dideoxy-5-{[4-(dimethylamino)benzoyl]amino}-l-iditol	11.381_439.25712	2.19666	0.000160761	0	UP	0.985418	0.00280168	0.00690233	UP	0.522934	0.0211049	0.0334355	UP	0.651132	0.00810098	0.0118373	UP
Phenmetrazine	3.394_177.11559	2.2856	1.80035e-05	0	UP	1.18505	0.00271732	0.00690233	UP	1.1505	0.00477695	0.00964186	UP	0.480134	0.0932842	0.110481	UP
Dihydrotanshinone i	1.816_278.09367	2.36749	1.2065e-06	0	UP	1.08509	0.0127932	0.0236602	UP	-0.136479	0.363276	0.377571	DOWN	0.0844457	0.414195	0.423395	UP
N-α-acetyl-l-lysine	0.88_188.11627	0.500259	0.00192141	0.00482093	UP	1.78905	0.00242806	0.00491232	UP	1.17774	0.028178	0.0423988	UP	-3.08792	1.87405e-06	0	DOWN
2-hydroxy-n-(2-hydroxyethyl)propionamide	0.864_133.07398	0.738222	0.00548321	0.0103858	UP	1.52448	0.000669827	0.00265429	UP	0.479216	0.163933	0.188559	UP	-2.67966	0.000754363	0.00182482	DOWN
3-{[3-({2-o-[(2e)-2-decenoyl]-6-deoxy-alpha-l-mannopyranosyl}oxy)decanoyl]oxy}decanoic acid	11.561_656.45149	2.41416	0.0388472	0.0575833	UP	2.74487	0.00819597	0.0156897	UP	3.12033	0.0815558	0.104286	UP	-1.84455	0.00918489	0.0131387	DOWN
C10-hsl	10.608_255.18347	0.98719	0.00841061	0.0155281	UP	1.59207	0.0290867	0.0463508	UP	-0.422399	0.330525	0.348483	DOWN	-3.01316	0.00287113	0.00492009	DOWN
Tozadenant	8.981_406.16633	2.49646	0.0436638	0.0637846	UP	1.52232	0.0232716	0.0382964	UP	-0.496693	0.118976	0.143423	DOWN	-2.36888	0.000172605	0	DOWN
Tectoridin	7.141_462.11629	0.742074	0.09579	0.121717	UP	2.83684	0.0310818	0.0490183	UP	-0.553139	0.214034	0.236095	DOWN	1.00773	0.0669263	0.0820384	UP
N6-acetyl-l-lysine	1.17_188.11631	0.214595	0.0460848	0.066129	UP	1.55332	0.00153493	0.00491232	UP	1.30013	1.97317e-06	0	UP	1.45954	0.00211224	0.00340394	UP
Mdpv	14.652_275.15220	0.924492	0.0118855	0.0217068	UP	1.50856	0.01954	0.0343496	UP	0.73137	0.120438	0.144544	UP	2.52379	0.0462008	0.0580036	UP
Genipin gentiobioside	1.228_550.18916	1.00005	0.0319662	0.0487048	UP	1.51853	0.000251626	0	UP	0.780246	0.0341801	0.0498106	UP	0.70237	0.0345018	0.0449814	UP
Patulitrin	8.756_494.10665	-0.0948541	0.167297	0.194927	DOWN	1.54626	0.0191188	0.0330151	UP	4.8842	0.0397269	0.0573444	UP	1.46893	2.55473e-05	0	UP
Trimetaphosphoric acid	0.704_239.89888	-0.362568	0.0102749	0.0187263	DOWN	1.57616	0.000154082	0	UP	1.08702	0.0261064	0.0399244	UP	-1.18229	3.31092e-05	0	DOWN
Palmitoyl alanine	15.921_327.27748	0.715779	0.0341851	0.0512969	UP	1.58692	0.0204892	0.0343496	UP	1.18425	0.0305894	0.0462657	UP	-0.0987299	0.33541	0.347923	DOWN
Thiophanate-methyl	1.161_342.04617	1.09046	0.00105782	0.00261083	UP	1.61798	5.90844e-06	0	UP	1.03144	0.00187144	0.00423926	UP	0.629976	0.0155321	0.0221711	UP
2-(1-ethyl-3-methyl-1h-pyrazol-5-yl)-5-(4-methylphenyl)-1,3,4-oxadiazole	7.625_268.12863	0.921469	0.00074375	0.00261083	UP	1.6317	3.14634e-05	0	UP	1.14989	0.00171946	0.00423926	UP	0.369205	0.123314	0.14197	UP
Febantel	0.841_446.12692	1.46488	1.74586e-05	0	UP	1.80707	1.33238e-05	0	UP	1.37748	1.11911e-05	0	UP	1.11309	0.00439674	0.00638829	UP
Sorbitan, monododecanoate	10.769_346.23553	1.34402	0.0581865	0.0798897	UP	1.87594	0.00753672	0.0156897	UP	1.44013	0.027741	0.0423988	UP	1.10087	0.0914321	0.108167	UP
Artemisinin	7.462_282.14669	0.648939	0.0166383	0.0288861	UP	1.96898	9.44884e-06	0	UP	1.43	3.67452e-05	0	UP	1.45374	5.25095e-05	0	UP
N-[(3s,5s)-5-(3-benzyl-1,2,4-oxadiazol-5-yl)-1-methyl-3-pyrrolidinyl]-4-(dimethylamino)benzamide	10.602_427.20290	2.872	0.0410277	0.0601507	UP	1.99014	0.00112819	0.00265429	UP	1.22453	0.00137923	0.00228053	UP	-0.435548	0.163917	0.183769	DOWN
(2s,3r,4r,5s,6e,14r)-2-amino-3,4,5,14-tetrahydroxy-6-icosenoic acid	15.498_389.27684	1.30003	0.00310397	0.00675978	UP	2.02731	0.0306643	0.0490183	UP	0.100547	0.373345	0.387002	UP	-0.735247	0.0214325	0.0281949	DOWN
4-(5,7-dihydroxy-3,6-dimethoxy-4-oxo-4h-chromen-2-yl)-2-methoxyphenyl beta-d-glucopyranosiduronic acid	6.219_536.11742	0.194513	0.394409	0.407363	UP	2.62264	0.0281582	0.0449605	UP	4.76254	0.0900039	0.112799	UP	-0.094079	0.362751	0.37475	DOWN
8-{3-oxo-2-[(2e)-2-penten-1-yl]-1-cyclopenten-1-yl}octanoic acid	15.058_292.20375	0.928484	0.00335758	0.00675978	UP	2.66836	0.0114622	0.0205432	UP	1.19122	0.00264377	0.00612106	UP	-0.729768	0.007541	0.0118373	DOWN
Astragalin	7.363_448.10071	-0.813407	0.0336475	0.0512969	DOWN	2.79006	0.0296343	0.0477283	UP	5.99578	0.0572657	0.0766284	UP	3.46204	0.071539	0.0875915	UP
Propazine	9.682_229.11020	1.19158	0.042261	0.0613141	UP	3.03651	0.000214675	0	UP	0.654675	0.32443	0.34233	UP	2.25612	0.0759258	0.0918647	UP
3,3-bis(3-methyl-4-hydroxyphenyl)indolinone	5.153_345.14227	0.68756	0.0560615	0.0775989	UP	1.72609	4.03415e-05	0	UP	-0.457867	0.13894	0.163164	DOWN	1.26876	0.0345206	0.0449814	UP
Pdmp	11.516_390.28838	0.520498	0.0230494	0.0368747	UP	4.2109	0.0092685	0.0173877	UP	1.2104	0.0443547	0.0622183	UP	0.100028	0.26412	0.279506	UP
Hematoxylin	7.657_302.07888	-2.06962	0.0114132	0.0202874	DOWN	0.380707	0.264535	0.292205	UP	4.50611	0.0106503	0.0194233	UP	4.80278	0.0450253	0.0568811	UP
1-(phenylthio)-3-{4-[4-(trifluoromethyl)pyrimidin-2-yl]piperazino}propan-2-ol	8.406_398.13619	-1.48392	0.0133273	0.0231919	DOWN	-1.95004	0.00700112	0.0140338	DOWN	3.37849	0.0157876	0.02677	UP	-0.651372	0.0844465	0.100364	DOWN
Isosakuranin	6.73_448.13706	-2.01153	0.00928181	0.0171638	DOWN	-1.59329	0.0115419	0.0220728	DOWN	3.44672	0.0118347	0.0209747	UP	1.38834	0.00990234	0.0144763	UP
D-(-)-3-phosphoglyceric acid	0.773_185.99302	1.49114	0.000620664	0.00261083	UP	1.1444	0.00610482	0.0123149	UP	1.72247	0.000235034	0	UP	0.550797	0.120963	0.139896	UP
5-hydroxy-2-(4-hydroxyphenyl)-4-oxo-4h-chromen-7-yl 6-o-(carboxyacetyl)-2-o-(6-deoxy-alpha-l-mannopyranosyl)-beta-d-glucopyranoside	0.885_664.16181	-0.165845	0.0299628	0.046135	DOWN	0.894234	0.0550134	0.0781996	UP	2.12428	0.00436823	0.00787464	UP	0.298599	0.06103	0.0753594	UP
Pectolinarin	8.694_622.18954	-0.996932	0.0131413	0.0231919	DOWN	0.430433	0.108998	0.139136	UP	3.74774	0.032325	0.0474506	UP	0.234542	0.237137	0.254165	UP
(+/-)-methoprene	19.209_310.25046	0.852346	0.0010159	0.00261083	UP	1.10768	0.019562	0.0343496	UP	1.54327	0.000967767	0.00228053	UP	-0.0427209	0.428643	0.437226	DOWN
Prostaglandin e1	10.662_371.26709	0.773248	0.00442382	0.00861954	UP	1.26354	0.000960401	0.00265429	UP	1.65488	1.2276e-05	0	UP	0.970897	0.0031111	0.00492009	UP
9(z),11(e),13(e)-octadecatrienoic acid methyl ester	17.754_292.23994	0.886389	0.000796488	0.00261083	UP	1.14505	0.00632062	0.0123149	UP	1.71107	4.59005e-05	0	UP	0.034088	0.436366	0.44327	UP
(7r)-4,7-dihydroxy-n,n,n-trimethyl-10-oxo-3,5,9-trioxa-4-phosphanonadecan-1-aminium 4-oxide	12.106_412.24385	0.865848	0.00291947	0.00675978	UP	1.13983	0.0284053	0.0449605	UP	1.86115	0.000697871	0.00228053	UP	0.382097	0.136964	0.156561	UP
Amataine	11.964_716.36010	1.29599	1.85895e-05	0	UP	1.44994	0.0061301	0.0123149	UP	1.90426	0.000502859	0.00228053	UP	0.185911	0.252184	0.268446	UP
Jasmonic acid	9.59_210.12586	0.252753	0.2497	0.276253	UP	0.954386	0.0016608	0.00491232	UP	2.14484	3.6615e-05	0	UP	1.30844	0.00085096	0.00182482	UP
Amuvatinib	1.779_447.13783	-0.812373	4.12285e-06	0	DOWN	0.958329	0.11721	0.147352	UP	2.68565	0.00314653	0.00612106	UP	6.21654	0.106854	0.125246	UP
Mollicellin b	8.244_382.10521	1.06885	0.0480956	0.0684818	UP	-0.414082	0.167595	0.199807	DOWN	3.30018	0.00533254	0.00964186	UP	4.73878	0.162893	0.183044	UP
Esmeraldin b	9.876_652.19719	-0.512767	0.0707816	0.0945906	DOWN	-0.862484	0.019035	0.0330151	DOWN	3.70229	0.0322435	0.0474506	UP	0.538804	0.0986066	0.116739	UP
3-hydroxy-7,14-dimethoxy-17-methyl-12,16,21-trioxapentacyclo[15.3.1.02,15 04,13 06,11]henicosa-2(15),3,6,8,10,13-hexaen-5-one	7.446_384.12085	0.363487	0.256195	0.281234	UP	0.253518	0.323278	0.346036	UP	4.07153	0.00162816	0.00423926	UP	0.769508	0.0951196	0.112406	UP
Eprosartan	10.307_424.15215	-0.368995	0.0365263	0.0550222	DOWN	-0.234963	0.0895086	0.117858	DOWN	4.58069	0.0229847	0.0360385	UP	0.839642	0.0651652	0.0798726	UP
Cynaropicrin	8.11_368.12595	-1.07736	0.0722873	0.0953712	DOWN	-0.38461	0.336148	0.358112	DOWN	4.752	0.00643518	0.0113693	UP	2.40495	0.0499882	0.0625906	UP
Anandamide (aea)	20.143_353.29268	0.0198836	0.465184	0.470217	UP	0.917074	0.039834	0.0604373	UP	1.5274	0.00715535	0.0131084	UP	-0.274675	0.200152	0.217867	DOWN
5-deoxy-5-(7,8-dimethyl-2,4-dioxo-3,4,4a,5-tetrahydrobenzo[g]pteridin-10(2h)-yl)-d-ribitol	4.535_378.15254	-1.53399	2.72472e-05	0	DOWN	0.0410883	0.459144	0.466425	UP	0.993828	0.021789	0.034655	UP	5.58247	0.00293903	0.00492009	UP
Mirabegron	4.293_396.16327	-2.52773	7.24339e-06	0	DOWN	-1.19355	0.000544218	0.00265429	DOWN	-0.977852	0.00019249	0	DOWN	3.88576	0.00131397	0.00182482	UP
Taprenepag isopropyl	4.022_520.17904	-1.60199	0.00201941	0.00482093	DOWN	-0.711089	0.0695082	0.095719	DOWN	-0.358832	0.192788	0.216147	DOWN	4.77787	0.00210328	0.00340394	UP
Triadimefon	4.681_293.08949	-1.55777	0.00223148	0.00482093	DOWN	-1.49905	0.00109341	0.00265429	DOWN	-1.01147	0.0221076	0.034655	DOWN	3.98071	0.000666694	0.00182482	UP
(1r,9s)-5-[(e)-2-(4-chlorophenyl)vinyl]-11-(5-pyrimidinylcarbonyl)-7,11-diazatricyclo[7.3.1.02,7]trideca-2,4-dien-6-one	0.833_454.11500	-1.87052	6.84325e-05	0	DOWN	-1.93458	6.66722e-05	0	DOWN	2.95638	0.198704	0.221432	UP	5.56024	1.40527e-06	0	UP
Hesperidin	7.153_610.19036	-0.47553	0.0465996	0.0672866	DOWN	1.56884	0.0652629	0.0901908	UP	-0.261409	0.301461	0.32015	DOWN	1.6546	0.00103218	0.00182482	UP
N-[(10z)-7-isobutyl-3-isopropyl-5,8-dioxo-2-oxa-6,9-diazabicyclo[10.2.2]hexadeca-1(14),10,12,15-tetraen-4-yl]-n~2~,n~2~-dimethylisoleucinamide	17.064_500.33551	-0.905907	0.000232512	0	DOWN	-0.346333	0.0261736	0.0423061	DOWN	0.806875	0.0310006	0.0462657	UP	2.07198	0.00169629	0.00340394	UP
N-propionylglycine	1.163_131.05832	0.34743	0.046073	0.066129	UP	0.670693	0.00425293	0.00879321	UP	0.900365	0.000166338	0	UP	2.11306	1.17432e-06	0	UP
(2e)-n-[2-(dihydroxymethyl)-4-hydroxy-5-methoxyphenyl]-3-(4-hydroxy-3-methoxyphenyl)acrylamide	6.132_361.11596	-0.794873	0.0312849	0.0473916	DOWN	4.33662	0.0930102	0.121404	UP	6.45689	0.0445266	0.0633299	UP	2.14024	0.0140079	0.0197026	UP
(2e)-4-hydroxy-8-oxo-8-{[(2r)-1-(palmitoyloxy)-3-(phosphonooxy)-2-propanyl]oxy}-2-octenoic acid	14.431_580.30154	-0.129921	0.269188	0.293339	DOWN	1.17789	0.0861123	0.113698	UP	1.00956	0.00834312	0.0146631	UP	2.72659	0.000160696	0	UP
N2-[2-(2-pyridyl)ethyl]-4-hydroxyquinazoline-2-carboxamide	7.169_294.11022	0.303285	0.0177772	0.0303613	UP	-0.0726334	0.318847	0.342636	DOWN	1.28438	0.00100166	0.00228053	UP	2.75199	3.53483e-05	0	UP
Aralionine a	14.82_582.28365	-0.9755	0.00168883	0.00482093	DOWN	2.22522	0.0324527	0.0504456	UP	5.80967	0.0518207	0.0711525	UP	2.81642	0.01574	0.0221711	UP
3-deoxy-d-manno-octulosonic acid	0.769_238.06858	0.257771	0.0416394	0.0613141	UP	0.450053	0.00720732	0.0140338	UP	0.590936	0.000570974	0.00228053	UP	3.09535	4.02633e-05	0	UP
Taxifolin	6.077_304.05825	-1.73818	0.0432852	0.0626416	DOWN	2.99901	0.0475212	0.069486	UP	6.69503	0.0476717	0.0667364	UP	3.11288	0.00372506	0.00638829	UP
(1r,9s)-11-(cyclohexylcarbonyl)-5-[4-(methylsulfanyl)phenyl]-7,11-diazatricyclo[7.3.1.02,7]trideca-2,4-dien-6-one	4.404_458.17892	-0.512513	0.000895178	0.00261083	DOWN	-1.14306	8.21901e-06	0	DOWN	0.504175	0.00858907	0.0163086	UP	3.24615	3.34444e-08	0	UP
Pectolinarigenin	12.508_314.07881	-0.479469	0.252591	0.278676	DOWN	-1.41972	0.0814504	0.108261	DOWN	5.84059	0.0477207	0.0667364	UP	3.34926	0.0115035	0.0170969	UP
Setoperone	0.92_401.15829	-0.0870054	0.213525	0.24202	DOWN	-0.0348359	0.419318	0.434293	DOWN	1.14182	0.244202	0.266357	UP	3.36624	0.000374725	0	UP
5,8-dihydroxy-2-(4-hydroxyphenyl)-4-oxo-4h-chromen-7-yl 6-o-acetyl-2-o-(6-o-acetyl-beta-d-allopyranosyl)-beta-d-glucopyranoside	0.877_694.17583	-0.397196	0.00366221	0.00861954	DOWN	-0.488406	0.004143	0.00879321	DOWN	-0.787232	0.00105982	0.00228053	DOWN	3.42587	2.49791e-05	0	UP
Famotidine	0.784_337.04622	-0.356275	0.00995187	0.0187263	DOWN	-1.00363	1.51441e-05	0	DOWN	-1.24571	9.91348e-06	0	DOWN	3.62325	0.000305799	0	UP
Sulochrin	8.501_332.08954	0.754979	0.111905	0.138613	UP	6.10716	0.0386531	0.059272	UP	8.2437	0.0367917	0.0536746	UP	3.71953	0.00604133	0.00916581	UP
Alkannin	8.754_288.09958	0.570486	0.291444	0.31321	UP	0.765135	0.121785	0.152906	UP	6.37566	0.0532708	0.0722347	UP	4.5866	1.70506e-05	0	UP
Eupatoriochromene	0.91_218.09345	-0.0436431	0.272354	0.295677	DOWN	-0.00811072	0.477212	0.48071	DOWN	0.157591	0.414333	0.422353	UP	4.91882	1.54604e-05	0	UP
(+/-)-hesperetin	10.171_302.07890	-1.09172	0.00457577	0.0103858	DOWN	0.147373	0.402389	0.419188	UP	6.03947	0.0660334	0.0872564	UP	5.17541	0.00395688	0.00638829	UP
3-amino-2-(1-pyrrolidinylcarbonyl)-4(3h)-quinazolinone	4.537_258.11040	-0.8527	0.000278159	0	DOWN	0.19892	0.264192	0.292034	UP	1.12461	0.0319245	0.0474506	UP	5.55323	0.00362791	0.00638829	UP
Flutolanil	6.587_323.11577	-1.15815	0.0730214	0.0964493	DOWN	1.14712	0.175917	0.206362	UP	4.24269	0.0995764	0.123909	UP	5.77221	0.00109808	0.00182482	UP
?-fna	8.605_454.21056	-0.599177	0.000418552	0	DOWN	1.38623	0.040124	0.0604373	UP	0.389327	0.259056	0.279058	UP	6.41785	0.00519562	0.00780497	UP
(1r,9r)-5-[4-(methylsulfanyl)phenyl]-11-(propylsulfonyl)-7,11-diazatricyclo[7.3.1.02,7]trideca-2,4-dien-6-one	4.537_418.14518	-1.40677	0.00841838	0.0155281	DOWN	0.444174	0.247942	0.276103	UP	1.46865	0.0118244	0.0209747	UP	6.43729	0.0133953	0.0183827	UP
Pipecolic acid	0.801_129.08109	-0.419805	0.0444574	0.0637846	DOWN	-1.17494	0.00281986	0.00690233	DOWN	2.8803	0.19694	0.220151	UP	7.27304	0.00180094	0.00340394	UP
Dl-carnitine	0.894_161.10741	-0.125829	0.106765	0.13322	DOWN	-0.0879068	0.264676	0.292205	DOWN	4.99707	0.175814	0.200686	UP	7.33959	5.70473e-08	0	UP
Diphenyldisulfide	0.838_218.02235	-0.248242	0.049648	0.0704623	DOWN	-0.312308	0.0431815	0.0640366	DOWN	5.97428	0.174715	0.199766	UP	8.29986	8.15511e-09	0	UP
L-glutamic acid	0.87_147.05528	-0.342338	0.0134892	0.0231919	DOWN	-0.309627	0.0475583	0.069486	DOWN	5.31728	0.175555	0.200686	UP	8.35135	8.93953e-07	0	UP
N-{[3-ethyl-11,15-dihydroxy-7-isopropyl-3-methyl-10-(methylamino)-6,9-dioxo-2-oxa-5,8-diazabicyclo[10.3.1]hexadeca-1(16),12,14-trien-4-yl]carbonyl}glycine	17.854_494.23893	-0.0918154	0.304174	0.324173	DOWN	1.07466	0.00856489	0.0173877	UP	0.272957	0.15391	0.178347	UP	1.82509	0.000400567	0	UP
Ophthalmic acid	1.176_289.12725	-1.05984	0.00935731	0.0171638	DOWN	-0.267015	0.213282	0.243815	DOWN	-0.383156	0.108138	0.132085	DOWN	2.12938	6.17109e-06	0	UP
Diosmetin	6.132_300.06325	-0.81491	0.00666647	0.0139395	DOWN	4.82125	0.110166	0.140154	UP	6.42682	0.0434511	0.0610123	UP	2.22525	0.00748222	0.0105765	UP
3-(2,6-dihydroxy-3,4-dimethylbenzyl)-2,4-dihydroxy-6-methylbenzaldehyde	10.702_302.11535	0.612789	0.0195574	0.0333548	UP	0.588257	0.187408	0.21705	UP	6.57563	0.0533295	0.0722347	UP	2.31442	0.00379631	0.00638829	UP
Selumetinib	0.741_456.00085	-0.710905	0.00255534	0.00675978	DOWN	-0.0879939	0.379169	0.398008	DOWN	-0.0525283	0.38193	0.395153	DOWN	2.55075	1.53044e-05	0	UP
2-[(1s,4s,5s)-5-isopropyl-4-[(isopropylcarbamoylamino)methyl]-2-methyl-cyclohex-2-en-1-yl]-n-(2-pyridyl)acetamide	15.935_422.24348	0.107479	0.303351	0.323439	UP	1.06316	0.000763786	0.00265429	UP	1.42457	0.000109538	0	UP	2.77711	0.00831115	0.0118373	UP
Pedicin	10.102_330.11033	0.283377	0.165262	0.193355	UP	2.31744	0.113449	0.143447	UP	6.20174	0.0587123	0.0789077	UP	3.68096	0.00111437	0.00182482	UP
Neodiosmin	7.466_608.17382	-0.877241	0.0716715	0.0953712	DOWN	3.49519	0.0408642	0.0616338	UP	1.60369	0.178844	0.203547	UP	4.16326	0.00603945	0.00916581	UP
Methyl 3-{1-[3-hydroxy-4-(hydroxymethyl)tetrahydrofuran-2-yl]-2,4-dioxo-1,2,3,4-tetrahydropyrimidin-5-yl}acrylate	7.861_312.09974	-0.838134	0.0162096	0.0274797	DOWN	2.80005	0.136339	0.166526	UP	6.4427	0.0486992	0.0678084	UP	4.19017	0.000291507	0	UP
Tetrahydrocoptisine	6.821_323.11562	-1.07796	0.0531015	0.0740856	DOWN	0.305074	0.322753	0.346036	UP	3.38512	0.0491197	0.0678084	UP	4.19443	0.00166683	0.00340394	UP
Sulindac	8.739_356.08725	0.475269	0.320634	0.339853	UP	0.506486	0.221533	0.252168	UP	6.06251	0.0569701	0.0766284	UP	4.27372	4.05802e-05	0	UP
Fenoprofen	8.741_288.09943	0.562893	0.2936	0.31562	UP	0.616851	0.175509	0.206362	UP	5.99994	0.0570967	0.0766284	UP	4.28628	3.60676e-05	0	UP
2-(3-phenylpropyl)pyridine	0.811_197.11969	-0.117197	0.286293	0.30863	DOWN	-0.487709	0.0465857	0.0684687	DOWN	0.99441	0.260558	0.280921	UP	4.74042	0.000932294	0.00182482	UP
Dubinidine	0.9_275.11538	-0.125829	0.106765	0.13322	DOWN	-0.0879068	0.264676	0.292205	DOWN	1.9167	0.199824	0.222425	UP	5.07642	4.14256e-08	0	UP
Purpurogallin	0.833_220.03803	-0.248242	0.049648	0.0704623	DOWN	-0.312308	0.0431815	0.0640366	DOWN	2.45262	0.192162	0.215377	UP	5.53046	5.06558e-05	0	UP
3,5-dimethyl-n-{4-[5-(2-thienyl)-3-(trifluoromethyl)-1h-pyrazol-1-yl]phenyl}-4-isoxazolecarboxamide	12.838_432.08449	-0.180194	0.229947	0.257585	DOWN	5.05968	0.067525	0.0936016	UP	5.02411	0.0871737	0.109503	UP	5.56571	0.000856184	0.00182482	UP
Myxochelin b	0.858_403.17419	-0.410072	0.00211435	0.00482093	DOWN	-0.267969	0.0563361	0.079241	DOWN	3.29661	0.182537	0.206961	UP	5.82002	1.66644e-07	0	UP
Sulfadimethoxine	0.845_292.05986	-0.333309	0.0142888	0.0245118	DOWN	-0.309627	0.0475583	0.069486	DOWN	3.79929	0.179912	0.204348	UP	6.33004	1.59225e-06	0	UP
Enoxacin	0.788_320.12648	-0.0487257	0.318131	0.337194	DOWN	-0.969019	6.33669e-05	0	DOWN	5.2573	0.176985	0.201716	UP	7.24047	0.0031574	0.00492009	UP
Methyl (6s)-5-(4-fluorobenzoyl)-3-methyl-4,5,6,7-tetrahydro-3h-imidazo[4,5-c]pyridine-6-carboxylate	2.917_339.09528	-0.659079	0.000216717	0	DOWN	6.96584	0.0780756	0.104792	UP	2.84061	0.192444	0.215377	UP	8.3024	0.0354156	0.0449814	UP
N-(2,3-dihydro-1,4-benzodioxin-6-yl)-2-(2,3-dihydro-1-benzofuran-4-yl)-1,3-thiazole-4-carboxamide	0.846_380.07670	-0.333309	0.0142888	0.0245118	DOWN	-0.309627	0.0475583	0.069486	DOWN	10.1767	0.173372	0.197701	UP	12.6403	1.38711e-07	0	UP
N-acetyl-l-glutamic acid	1.296_189.06397	1.01572	0.0289605	0.0449641	UP	1.20591	0.00522046	0.0106199	UP	0.961373	0.00373031	0.00787464	UP	1.50219	0.000873378	0.00182482	UP
1-ethyl-3-{[(2r,4s,5r)-5-(2-methyl-6-phenyl-4-pyrimidinyl)-1-azabicyclo[2.2.2]oct-2-yl]methyl}urea	10.463_415.21804	0.663382	0.00362223	0.00861954	UP	0.708762	0.00813036	0.0156897	UP	1.24419	0.00493175	0.00964186	UP	1.62515	7.08775e-05	0	UP
Ascorbyl palmitate	13.693_414.26193	0.155	0.317254	0.336478	UP	0.69509	0.0208682	0.0358002	UP	1.29212	0.00135742	0.00228053	UP	1.67315	4.36295e-05	0	UP
Amdinocillin	3.627_325.14543	0.0325512	0.399147	0.412327	UP	1.05702	3.8001e-05	0	UP	1.29252	5.18997e-06	0	UP	1.78344	2.05851e-06	0	UP
Kaempferol-7-o-β-d-glucopyranoside	7.899_448.10069	-2.22571	0.0916679	0.117653	DOWN	3.11334	0.0900035	0.117858	UP	4.34137	0.0859076	0.108508	UP	1.82109	0.0161509	0.0221711	UP
4-hydroxymandelic acid	1.428_168.04234	-0.775836	0.0817901	0.106109	DOWN	-1.01577	0.00602649	0.0123149	DOWN	-0.661351	0.0748766	0.0966884	DOWN	1.8607	0.00181889	0.00340394	UP
Farnesyl pyrophosphate	7.282_382.12658	0.269845	0.143361	0.171253	UP	1.02695	0.00434252	0.00879321	UP	-0.211557	0.250876	0.271709	DOWN	2.02593	0.003138	0.00492009	UP
Penicillic acid	8.755_152.04753	0.197094	0.289194	0.311381	UP	-0.0146922	0.481355	0.484506	DOWN	3.92648	0.0549033	0.0743253	UP	2.34028	2.04649e-05	0	UP
7-[(6-deoxy-alpha-l-mannopyranosyl)oxy]-5-hydroxy-2-(4-hydroxyphenyl)-4-oxo-4h-chromen-3-yl 2,3-di-o-acetyl-6-deoxy-alpha-l-mannopyranoside	0.877_662.18385	-0.444379	0.00263966	0.00675978	DOWN	-0.535589	0.00297743	0.00690233	DOWN	-0.992426	0.000123747	0	DOWN	2.42165	0.00031095	0	UP
10,12-hexadecadienal	17.627_236.21416	0.315943	0.295485	0.316039	UP	0.582332	0.00110727	0.00265429	UP	0.940218	0.000506711	0.00228053	UP	2.47799	0.00721846	0.0105765	UP
(2r)-2-hydroxy-3-[(hydroxy{[(1s,2r,3r,4s,5s,6r)-2,3,4,5,6-pentahydroxycyclohexyl]oxy}phosphoryl)oxy]propyl (9z,12z)-9,12-heptadecadienoate	16.516_582.28340	0.273925	0.00910718	0.0171638	UP	2.09719	0.0489671	0.0707854	UP	5.90137	0.0805894	0.103268	UP	2.5094	0.0188571	0.0257937	UP
Genistein	6.388_270.05254	-1.65376	0.0748303	0.0983397	DOWN	-1.60624	0.0732515	0.0990373	DOWN	-0.661801	0.21723	0.23915	DOWN	3.01609	0.030231	0.039311	UP
Tolperisone	0.808_245.17760	-0.155198	0.189321	0.216822	DOWN	-0.623752	0.00491362	0.0106199	DOWN	-0.25474	0.343493	0.359474	DOWN	3.03737	3.84575e-06	0	UP
N(6),n(6)-dimethyladenine	0.864_163.08661	0.165003	0.388639	0.402394	UP	-0.782537	0.0858561	0.113698	DOWN	0.62833	0.326178	0.343918	UP	3.08719	1.31495e-05	0	UP
2,6-diamino-10,10-dihydroxy-4-(hydroxymethyl)-3a,4,9,10-tetrahydro-1h,8h-pyrrolo[1,2-c]purin-9-yl hydrogen sulfate	0.827_352.08144	-0.238376	0.0609328	0.0834123	DOWN	-0.302442	0.0511626	0.0732661	DOWN	0.85355	0.258829	0.279058	UP	3.15064	0.000117825	0	UP
2-methoxyresorcinol	8.754_140.04755	0.107791	0.450392	0.457504	UP	0.458939	0.22489	0.254599	UP	4.79647	0.0542321	0.0732605	UP	3.28325	0.000125826	0	UP
(1s)-1,5-anhydro-1-[2,4,6-trihydroxy-3-(4-hydroxybenzoyl)phenyl]-d-glucitol	7.862_408.10586	0.185838	0.335024	0.353232	UP	5.54413	0.0411266	0.0616338	UP	7.7014	0.0704076	0.0912068	UP	3.296	0.00176227	0.00340394	UP
Cyclosulfamuron	0.858_421.10417	-0.458785	0.00393038	0.00861954	DOWN	-0.290676	0.0433692	0.0640366	DOWN	0.210076	0.389789	0.402424	UP	3.3336	4.68696e-05	0	UP
Avicularin	7.055_434.08494	-0.637228	0.000175454	0	DOWN	3.90892	0.0376258	0.0580074	UP	7.22034	0.0691816	0.0901873	UP	3.47793	0.0193901	0.0257937	UP
(2z,2'z)-2,2'-[(8-hydroxy-2-oxo-2h-naphtho[1,8-bc]furan-4,6-diyl)bis(3-hydroxy-5-oxo-4-furanyl-2-ylidene)]bis[(4-hydroxyphenyl)acetic acid]	0.843_678.06620	-0.333309	0.0142888	0.0245118	DOWN	-0.309627	0.0475583	0.069486	DOWN	1.0247	0.24318	0.265825	UP	3.50825	1.81329e-05	0	UP
1,4:3,6-dianhydro-2-deoxy-5-o-[(4-methoxyphenyl)carbamoyl]-2-[(propylsulfonyl)amino]-d-glucitol	0.874_417.15377	-0.398572	0.00366172	0.00861954	DOWN	-0.256469	0.0692166	0.0946012	DOWN	1.69136	0.208593	0.231441	UP	3.64884	1.80026e-06	0	UP
4,5,7-trihydroxycoumarin	8.064_194.02147	0.895458	0.164962	0.193355	UP	5.11062	0.0361918	0.0554443	UP	8.25865	0.0665268	0.0882969	UP	5.12226	0.0115688	0.0170969	UP
N-{4-[(2r,3r)-3-(hydroxymethyl)-4-isopropyl-5-oxo-2-morpholinyl]phenyl}-2-pyrazinecarboxamide	6.51_392.14467	-0.51125	0.00108357	0.00261083	DOWN	1.3608	0.00286863	0.00690233	UP	2.03949	0.0360712	0.0525179	UP	5.50531	0.00013277	0	UP
Irisxanthone	7.224_436.10066	0.544049	0.0891123	0.114169	UP	5.84532	0.0463543	0.0673432	UP	8.21785	0.098411	0.121504	UP	5.62915	0.00177057	0.00340394	UP
5-hydroxy-2-phenyl-4h-furo[2,3-h]chromen-4-one	6.593_278.05783	-0.707373	0.0438385	0.0637846	DOWN	1.46694	0.0664165	0.0914559	UP	4.84818	0.0459814	0.0644311	UP	5.69073	0.00177258	0.00340394	UP
Phloretin	9.587_274.08362	-0.286481	0.349188	0.366132	DOWN	3.1898	0.0358767	0.0554443	UP	7.43321	0.0487498	0.0678084	UP	6.36896	0.0181312	0.0246623	UP
2-(3,4-dihydroxyphenyl)-5,7-dihydroxy-3,6,8-trimethoxy-4h-chromen-4-one	7.305_376.07961	-0.635345	0.0362214	0.0537666	DOWN	7.00282	0.0437778	0.0651049	UP	7.85939	0.0693613	0.0901873	UP	6.9034	0.0045431	0.00780497	UP
6-benzyl-2-(tert-butyl)-6,7-dihydro-4h-pyrazolo[1,5-a]pyrrolo[3,4-d]pyrimidine-5,8-dione	19.434_336.15976	0.960422	0.000471077	0	UP	1.15414	6.02794e-05	0	UP	0.863556	5.17009e-06	0	UP	1.50521	0.000380121	0	UP
Ihda	1.205_382.13741	-1.1423	0.00435656	0.00861954	DOWN	-0.689448	0.0274009	0.0436251	DOWN	-0.654242	0.0367554	0.0536746	DOWN	1.51021	0.00222807	0.00340394	UP
(4ar,7ar)-6-(1,3-benzodioxol-5-ylmethyl)-4-(2-methoxyethyl)hexahydropyrrolo[3,4-b][1,4]oxazin-3(2h)-one	19.434_334.15933	0.963174	0.000492847	0	UP	1.03623	0.000143679	0	UP	0.861333	5.26395e-06	0	UP	1.51239	0.000388748	0	UP
2-hydroxy-6-ketononadienedioic acid	0.801_214.04737	-0.21667	0.142163	0.170252	DOWN	-0.96202	0.00328293	0.00690233	DOWN	-0.184194	0.405395	0.415215	DOWN	1.58437	0.00343175	0.00492009	UP
4-[(dimethylamino)methylidene]-2-[2-(4-methoxyphenoxy)-5-nitrophenyl]-4,5-dihydro-1,3-oxazol-5-one	2.358_383.10771	-0.206002	0.402424	0.4146	DOWN	0.585379	0.24725	0.275285	UP	0.767669	0.120988	0.14541	UP	1.59766	0.0201459	0.0269746	UP
Dihomo-γ-linolenic acid ethyl ester	20.936_340.29756	-0.279273	0.173733	0.201285	DOWN	0.918289	0.0688388	0.0946012	UP	0.186941	0.244831	0.266606	UP	1.63293	2.67817e-05	0	UP
Myriocin	12.137_401.27779	0.760226	0.0316955	0.0487048	UP	0.969153	0.00565627	0.0123149	UP	1.34333	0.000948783	0.00228053	UP	1.64377	0.000698638	0.00182482	UP
Linarin	7.133_592.18001	-1.33503	0.0548786	0.0764176	DOWN	0.673515	0.116504	0.147352	UP	-1.01727	0.112333	0.136334	DOWN	1.64822	0.00767872	0.0118373	UP
L-α-palmitin	19.511_330.27679	-0.862356	0.0238497	0.038212	DOWN	-0.476455	0.0953142	0.123238	DOWN	-0.447484	0.101498	0.12485	DOWN	1.65374	2.33273e-05	0	UP
1,4-anhydro-6-o-dodecanoyl-2,3-bis-o-(2-hydroxyethyl)-d-glucitol	13.763_434.28812	0.155069	0.327696	0.34638	UP	0.70534	0.108208	0.13803	UP	1.38994	0.00538727	0.00964186	UP	1.66805	0.000116266	0	UP
4',7-di-o-methylnaringenin	10.416_300.09974	0.930268	0.00450698	0.0103858	UP	0.914291	0.000722966	0.00265429	UP	5.94901	0.0433361	0.0610123	UP	1.67329	1.21756e-05	0	UP
(5ξ,6α,7α,9ξ,16ξ)-16-(β-d-glucopyranosyloxy)-6,7,17-trihydroxykauran-19-oic acid	14.229_552.24501	0.765909	0.0013897	0.00261083	UP	1.16633	0.00248281	0.00491232	UP	1.2361	6.10173e-05	0	UP	1.6904	6.21674e-06	0	UP
Td8600000	1.061_290.02476	0.597479	0.00571161	0.0121941	UP	0.911356	0.00447598	0.00879321	UP	0.618429	0.00884928	0.0163086	UP	1.69068	0.000277203	0	UP
Verrucarol	7.274_266.15183	0.275152	0.0809109	0.105011	UP	0.541901	0.0131828	0.0236602	UP	0.74695	0.00159891	0.00423926	UP	1.70368	3.60141e-05	0	UP
7-(2-chloroethyl)theophylline	4.649_242.05779	-0.485601	0.00434485	0.00861954	DOWN	1.66402	0.0750749	0.101287	UP	4.72125	0.0829624	0.105364	UP	1.72703	6.69728e-05	0	UP
Kolaflavanone	10.564_588.12746	0.714823	0.00469112	0.0103858	UP	0.71871	0.0102928	0.0189488	UP	5.79136	0.118974	0.143423	UP	1.74122	0.000143176	0	UP
5,13-bis(4-hydroxyphenyl)-4,12,14-trioxapentacyclo[11.7.1.0~2,11~.0~3,8~.0~15,20~]henicosa-2,8,10,15,17,19-hexaene-6,9,17,19,21-pentol	9.238_544.13750	-0.392653	8.59415e-05	0	DOWN	2.47682	0.0367094	0.0566896	UP	5.30088	0.103725	0.1281	UP	1.7535	0.00758206	0.0118373	UP
6,7-dimethoxy-3-(2-methyl-3-buten-2-yl)-2h-chromen-2-one	0.892_274.12014	-0.178781	0.0234275	0.0368747	DOWN	-0.0962659	0.272534	0.300068	DOWN	0.0759287	0.44937	0.454259	UP	1.78255	0.00884011	0.0131387	UP
2-{(3r,4s)-3-[(5-butyl-1,2-oxazol-3-yl)methyl]-4-piperidinyl}-1-(4-methyl-1-piperazinyl)ethanone	12.137_384.25122	0.774641	0.00498592	0.0103858	UP	0.976484	0.00069597	0.00265429	UP	1.28409	0.00011368	0	UP	1.7944	3.96346e-05	0	UP
1,2,6,10-tetrahydroxy-11-methoxy-3,3,12-trimethyl-1,2,3,12-tetrahydro-7h-pyrano[2,3-c]acridin-7-one	6.981_387.13173	-0.703291	5.29574e-07	0	DOWN	4.87063	0.14279	0.174069	UP	2.66887	0.0894227	0.111749	UP	1.84287	0.000154569	0	UP
Scutellarein	8.415_286.04854	-0.344111	0.353756	0.37044	DOWN	-0.335109	0.347634	0.369005	DOWN	3.73014	0.121331	0.14541	UP	1.86634	0.00404139	0.00638829	UP
6'-methoxy-2'-methyl-3',4',6,8-tetrahydro-2'h-spiro[indeno[4,5-d][1,3]dioxole-7,1'-isoquinoline]-7',8-diol 2'-oxide	7.756_371.13680	-0.688342	8.55326e-05	0	DOWN	2.08774	0.0402424	0.0604373	UP	4.9598	0.068675	0.0901873	UP	1.87733	0.011257	0.0157916	UP
N 6-isopentenyladenosine 5ʹ-monophosphate	6.624_415.12678	-0.393398	0.188938	0.216822	DOWN	4.34172	0.0898739	0.117858	UP	6.86865	0.0464054	0.0644311	UP	1.8856	0.0244904	0.0319128	UP
(8ar,12s,12ar)-12-hydroxy-4-methyl-4,5,6,7,8,8a,12,12a-octahydro-2h-3-benzoxecine-2,9(1h)-dione	7.926_252.13383	1.45802	0.00691359	0.0139395	UP	0.0961936	0.435587	0.447218	UP	1.02896	0.0182948	0.0294274	UP	1.89046	0.00130542	0.00182482	UP
S-inosyl-l-homocysteine	0.887_385.10602	-0.248201	0.0305446	0.0473916	DOWN	-0.170061	0.174417	0.204828	DOWN	-0.534817	0.00922952	0.0163086	DOWN	1.9105	0.00624158	0.00916581	UP
2,2-bis(hydroxymethyl)propionic acid	1.289_134.05792	-0.101795	0.26987	0.29412	DOWN	0.539348	0.00190499	0.00491232	UP	0.459726	0.0632816	0.0835566	UP	1.91755	7.68448e-07	0	UP
6-hydroxy-5-methyl-4,11-dioxoundecanoic acid	7.607_244.13083	0.666263	0.00967086	0.0187263	UP	0.971434	0.0017816	0.00491232	UP	1.23052	0.00243991	0.00423926	UP	1.91796	0.000259627	0	UP
5-hydroxy-2-(3-hydroxy-4,5-dimethoxyphenyl)-6,7-dimethoxy-2,3-dihydro-4h-chromen-4-one	9.763_376.11597	-0.669533	0.000510925	0.00261083	DOWN	5.9751	0.154781	0.186486	UP	6.48549	0.128383	0.153024	UP	1.93318	0.0074	0.0105765	UP
Astilbin	7.405_450.11629	-0.556816	0.0169611	0.0288861	DOWN	2.4446	0.0753749	0.101287	UP	2.15869	0.0754017	0.0966884	UP	1.94834	0.00938838	0.0131387	UP
(+)-usniacin	9.762_344.08967	-0.294042	0.0498839	0.0704623	DOWN	6.61165	0.152216	0.183195	UP	6.94324	0.110376	0.134214	UP	2.05764	0.00836216	0.0118373	UP
2-[(1s,4s,5s)-5-isopropyl-4-{[(isopropylcarbamoyl)amino]methyl}-2-methyl-2-cyclohexen-1-yl]-n-methyl-n-(3-pyridinylmethyl)acetamide	17.987_450.27445	0.399406	0.0477426	0.0684818	UP	1.12285	0.00267043	0.00690233	UP	0.864098	0.00749776	0.0131084	UP	2.05856	0.000181412	0	UP
L-alpha-lysophosphatidylcholine	17.556_467.30143	0.0432239	0.401645	0.4146	UP	0.606554	0.00361414	0.00879321	UP	0.680646	0.00648906	0.0113693	UP	2.06839	7.90129e-05	0	UP
Ipriflavone	6.255_280.13090	0.182529	0.16124	0.18931	UP	1.19947	0.000153693	0	UP	1.05739	0.000841993	0.00228053	UP	2.11767	1.6558e-06	0	UP
Nicotinic acid	1.153_123.03212	-0.412726	0.0495006	0.0704623	DOWN	0.155083	0.277593	0.304756	UP	0.589927	0.0158043	0.02677	UP	2.13343	0.000128467	0	UP
N-[2-(dimethylamino)ethyl]-2-[(1s,4s,5s)-5-isopropyl-2-methyl-4-{[(phenylcarbamoyl)amino]methyl}-2-cyclohexen-1-yl]acetamide	17.856_450.27442	-0.333851	0.187036	0.214765	DOWN	0.709781	0.0199385	0.0343496	UP	0.0770215	0.409678	0.419304	UP	2.16837	0.00315592	0.00492009	UP
(2r)-2-hydroxy-3-(phosphonooxy)propyl (9z)-9-nonadecenoate	18.154_450.27449	0.32007	0.0302032	0.046135	UP	1.03239	0.00717797	0.0140338	UP	0.765391	5.20318e-06	0	UP	2.17119	0.00014858	0	UP
(2r)-3-({[(2s)-2,3-dihydroxypropoxy](hydroxy)phosphoryl}oxy)-2-hydroxypropyl (6z,9z,12z)-6,9,12-octadecatrienoate	13.67_506.26433	0.438414	0.0371189	0.0550222	UP	0.996564	0.00798571	0.0156897	UP	0.875932	0.00750425	0.0146631	UP	2.18148	7.81531e-05	0	UP
2-(3,4-dihydroxyphenyl)-8-(beta-d-threo-hexopyranosyloxy)-5,7-dihydroxy-4-oxo-4h-chromen-3-yl hydrogen sulfate	0.888_560.04732	-0.297176	0.0106744	0.0202874	DOWN	-0.210258	0.107808	0.13803	DOWN	1.60786	0.209108	0.231441	UP	2.18777	0.0385238	0.0496603	UP
8wwz0e633p	10.718_302.11530	0.369398	0.138393	0.166129	UP	0.418504	0.284426	0.310349	UP	6.6544	0.0544052	0.0732605	UP	2.20622	0.00851922	0.0131387	UP
2-amino-2,3,7-trideoxy-d-lyxo-hept-6-ulosonic acid	1.177_191.07956	0.146017	0.235105	0.261911	UP	0.913258	0.00236606	0.00491232	UP	1.06276	0.000591692	0.00228053	UP	2.2298	2.69067e-05	0	UP
Sulnidazole	0.951_258.07744	-0.137076	0.0995404	0.125713	DOWN	-0.0809687	0.321216	0.344427	DOWN	0.481321	0.308187	0.326757	UP	2.26042	3.03564e-08	0	UP
Arachidonic acid ethyl ester	17.529_338.28191	0.188446	0.278639	0.301704	UP	0.62726	0.0264783	0.0423061	UP	0.855245	0.0149419	0.0254252	UP	2.26313	0.000217325	0	UP
Celastrol	17.49_450.27478	0.230341	0.181879	0.209836	UP	-0.232519	0.255701	0.284246	DOWN	0.424112	0.0680693	0.0892177	UP	2.29373	0.0149874	0.0209394	UP
Thyronine	0.943_273.09960	0.0601304	0.310241	0.329723	UP	-0.16976	0.181461	0.21115	DOWN	-0.134188	0.408483	0.417877	DOWN	2.29531	0.00811959	0.0118373	UP
Diplosal acetate	5.979_300.06334	0.429244	0.228944	0.256743	UP	4.8236	0.0459532	0.0673432	UP	6.80978	0.0400456	0.0573444	UP	2.30433	0.00790676	0.0118373	UP
L-î³-glutamyl-l-cysteinylglycinamide	0.949_306.09915	-0.0230617	0.381271	0.395698	DOWN	-0.0256644	0.434127	0.445608	DOWN	0.573488	0.285285	0.304853	UP	2.31381	1.60294e-06	0	UP
3-[2-(1,3-benzodioxol-5-yl)-7-methoxy-1-benzofuran-5-yl]-3-hydroxypropyl hexopyranoside	0.819_550.17356	0.35649	0.238592	0.265798	UP	0.412818	0.218724	0.249443	UP	0.608271	0.0520538	0.0711525	UP	2.32625	0.00608959	0.00916581	UP
Ay6315000	0.826_183.06902	-0.248242	0.049648	0.0704623	DOWN	-0.312308	0.0431815	0.0640366	DOWN	1.2972	0.226278	0.248672	UP	2.37559	0.00239777	0.00340394	UP
Diosmin	7.318_608.17381	-0.633069	0.119528	0.147108	DOWN	2.18806	0.063785	0.0889819	UP	-0.295065	0.35126	0.366745	DOWN	2.43316	0.0150107	0.0209394	UP
6-acetamido-2-oxohexanoic acid	1.337_187.08473	0.658053	0.106526	0.13322	UP	1.1102	0.0121843	0.0220728	UP	1.19334	0.0327462	0.0486897	UP	2.48081	1.34509e-05	0	UP
(1r,3r,4r,5r)-1-hydroxy-7-oxo-6-oxabicyclo[3.2.1]octane-3,4-diyl (2e,2'e)bis[3-(3,4-dihydroxyphenyl)acrylate]	0.979_498.11412	0.0435863	0.350236	0.36681	UP	-0.183905	0.143615	0.17508	DOWN	0.822468	0.271424	0.290778	UP	2.4916	5.05099e-05	0	UP
Petroselinic acid	20.653_282.25575	0.437563	0.0384074	0.056227	UP	1.03232	0.00163052	0.00491232	UP	1.17617	0.000291938	0	UP	2.49724	1.61491e-07	0	UP
Epiporphyroxine, o14-demethyl-n-methyl-	7.757_371.13710	-0.656922	0.000443221	0	DOWN	1.9421	0.0688396	0.0946012	UP	5.47801	0.0673655	0.0882969	UP	2.50412	0.0137397	0.0197026	UP
N-({(2r,4s,5r)-5-[1-methyl-3-(2-naphthyl)-1h-pyrazol-5-yl]-1-azabicyclo[2.2.2]oct-2-yl}methyl)methanesulfonamide	9.368_424.19996	-0.319489	0.146548	0.175233	DOWN	0.159156	0.33527	0.357414	UP	-0.290224	0.213184	0.235242	DOWN	2.51958	0.00104337	0.00182482	UP
Beta-d-galp-(1->3)-d-galpnac	0.831_383.14238	-0.292451	0.0210378	0.0345226	DOWN	0.664647	0.111209	0.141167	UP	0.513595	0.00412031	0.00787464	UP	2.56967	0.00109542	0.00182482	UP
2-(1-hydroxy-2,4,6-trimethyl-3-oxo-2,3-dihydro-1h-inden-5-yl)ethyl acetate	0.853_276.13589	-0.410072	0.00211435	0.00482093	DOWN	-0.267969	0.0563361	0.079241	DOWN	0.0417775	0.471631	0.474518	UP	2.58785	0.0116948	0.0170969	UP
Proquinolate	0.902_319.14238	-0.125829	0.106765	0.13322	DOWN	-0.0879068	0.264676	0.292205	DOWN	0.659087	0.274363	0.293845	UP	2.60101	9.53576e-07	0	UP
Glycyrin	0.901_382.14208	-0.0436431	0.272354	0.295677	DOWN	-0.00811072	0.477212	0.48071	DOWN	-0.744004	3.37457e-05	0	DOWN	2.61614	0.00254936	0.00492009	UP
1-o-acetylbritannilactone	0.793_308.16294	-0.358102	0.0669752	0.0899553	DOWN	-1.30732	0.00128572	0.00265429	DOWN	-0.708178	0.146385	0.170704	DOWN	2.64386	0.000189739	0	UP
Emodin	6.398_270.05285	-1.14324	0.121223	0.148071	DOWN	-1.17752	0.104194	0.133825	DOWN	0.111209	0.446712	0.452899	UP	2.64726	0.0156142	0.0221711	UP
Parecoxib	0.979_370.09902	-0.1502	0.069307	0.0921037	DOWN	-0.0980302	0.273491	0.300068	DOWN	0.467887	0.326605	0.344797	UP	2.68312	3.10852e-06	0	UP
Dtp	0.809_284.01057	-0.217521	0.166367	0.194198	DOWN	-0.487709	0.0465857	0.0684687	DOWN	0.298788	0.379246	0.392245	UP	2.70471	0.000404622	0	UP
Triethylenephosphoramide	0.874_173.07143	-0.445259	0.00329713	0.00675978	DOWN	-0.248462	0.07599	0.102437	DOWN	0.404192	0.321012	0.339507	UP	2.72521	2.80838e-05	0	UP
4-{[4-(dimethylamino)phenyl][4-(dimethyliminio)-2,5-cyclohexadien-1-ylidene]methyl}-3-hydroxy-7-sulfo-2-naphthalenesulfonate	12.021_554.12092	0.406584	0.0604117	0.0822619	UP	0.32202	0.174455	0.204828	UP	6.31237	0.0605376	0.0813203	UP	2.75503	0.0232127	0.0306617	UP
1-oleoyl-sn-glycero-3-phospho-d-myo-inositol	14.394_598.31228	-0.198218	0.193473	0.221044	DOWN	1.1811	0.0564347	0.079241	UP	0.864768	0.00369663	0.00787464	UP	2.77915	0.000160163	0	UP
Benzquinamide	15.877_404.23300	0.231476	0.128795	0.156476	UP	1.06183	0.00266525	0.00690233	UP	0.949642	0.000337915	0	UP	2.781	0.00525498	0.00780497	UP
5,6-dihydroxy-7-methoxy-2,2-dimethyl-3,4-dihydro-2h-chromen-4-yl hydrogen sulfate	0.883_320.05517	-0.273454	0.0121547	0.0217068	DOWN	-0.186536	0.129908	0.160986	DOWN	0.973721	0.250529	0.271709	UP	2.78521	0.00245929	0.00340394	UP
Prunetin	10.757_284.06841	-0.251179	0.000807265	0.00261083	DOWN	-0.307929	0.00356537	0.00879321	DOWN	5.54825	0.0705266	0.0923356	UP	2.84073	0.0200383	0.0269746	UP
Ethyl 4-[5-amino-4-(ethoxycarbonyl)-1h-pyrazol-1-yl]-5,8-dihydropyrido[4',3':4,5]thieno[2,3-d]pyrimidine-7(6h)-carboxylate	9.286_416.12572	-0.43017	2.13769e-05	0	DOWN	-0.53573	0.000161304	0	DOWN	5.95439	0.107582	0.132085	UP	2.89052	0.0103901	0.0144763	UP
Glas#24	15.564_536.31931	-0.0808195	0.325634	0.344795	DOWN	0.0307653	0.440407	0.449763	UP	1.2408	0.00161242	0.00423926	UP	2.89642	7.09407e-05	0	UP
Naringenin chalcone	9.559_272.06814	0.391865	0.291961	0.314124	UP	1.81601	0.059114	0.08292	UP	3.16396	0.068173	0.0892177	UP	3.03288	0.0313815	0.0403662	UP
Meptazinol	0.804_233.17732	-0.269444	0.0830249	0.107202	DOWN	-1.01479	0.00177941	0.00491232	DOWN	0.858889	0.291356	0.310151	UP	3.05656	2.42636e-08	0	UP
1-deoxy-d-altro-heptulose 7-phosphate	0.766_274.04520	0.322898	0.00843863	0.0155281	UP	0.450053	0.00720732	0.0140338	UP	0.643781	0.00083363	0.00228053	UP	3.09535	4.02633e-05	0	UP
Gamma-glutamyl-s-{2,4-dihydroxy-5-[(2e)-3-(4-hydroxyphenyl)-2-propenoyl]-3,6-dioxo-1,4-cyclohexadien-1-yl}cysteinylglycine	5.883_591.11614	-0.685996	1.28242e-05	0	DOWN	0.498356	0.266173	0.292996	UP	6.1177	0.0928997	0.116208	UP	3.11564	0.0317883	0.0415379	UP
1-[(1s,2s,3s,4r,5r)-3-hydroxy-4-(4-phenyl-1-piperazinyl)-6,8-dioxabicyclo[3.2.1]oct-2-yl]-3-[3-(trifluoromethyl)phenyl]urea	9.261_492.19744	-0.713101	0.0559871	0.0775989	DOWN	0.12345	0.401491	0.418566	UP	0.841622	0.0309671	0.0462657	UP	3.17233	7.04185e-06	0	UP
2-({4-[4-(benzyloxy)phenyl]-4h-1,2,4-triazol-3-yl}thio)-n-phenylacetamide	9.282_416.12614	-0.425014	0.00764634	0.0155281	DOWN	-0.355303	0.0328176	0.0517466	DOWN	5.90983	0.114873	0.139494	UP	3.1734	0.00630029	0.00916581	UP
Mebendazole	0.89_295.09434	-0.125829	0.106765	0.13322	DOWN	-0.0879068	0.264676	0.292205	DOWN	0.931892	0.244733	0.266606	UP	3.20229	0.000267908	0	UP
Valganciclovir	1.162_354.16359	-0.0915827	0.371742	0.387321	DOWN	-0.649737	0.0126818	0.0236602	DOWN	-0.893256	0.00983187	0.0178553	DOWN	3.27394	0.000488075	0	UP
3-({3-[(6-deoxy-alpha-l-mannopyranosyl)oxy]undecanoyl}oxy)decanoic acid	17.35_518.34603	-0.466168	0.0143073	0.0245118	DOWN	0.714652	0.00287425	0.00690233	UP	1.3045	0.00216601	0.00423926	UP	3.29687	1.05697e-05	0	UP
Metyrapol	0.889_228.12621	-0.165845	0.0299628	0.046135	DOWN	-0.116737	0.236079	0.264734	DOWN	-0.627931	4.364e-05	0	DOWN	3.45819	2.31206e-06	0	UP
Khellactone, cis-(-)-	0.903_262.08357	-0.0993097	0.184568	0.21294	DOWN	-0.0638399	0.342996	0.364635	DOWN	1.91515	0.199205	0.221432	UP	3.46715	2.65489e-06	0	UP
Torsemide	0.962_348.12885	-0.1502	0.069307	0.0921037	DOWN	-0.0980302	0.273491	0.300068	DOWN	1.16202	0.243556	0.266357	UP	3.4717	0.000110807	0	UP
5,8-dihydroxy-2-(3-hydroxy-4-methoxyphenyl)-4-oxo-4h-chromen-7-yl 6-o-acetyl-2-o-(6-o-acetyl-beta-d-allopyranosyl)-beta-d-glucopyranoside	0.879_724.18635	-0.397196	0.00366221	0.00861954	DOWN	-0.488406	0.004143	0.00879321	DOWN	-0.573512	0.0399545	0.0573444	DOWN	3.5114	1.7869e-05	0	UP
Luteolin	8.853_286.04773	-1.73606	0.0420552	0.0613141	DOWN	-0.503681	0.284802	0.311278	DOWN	2.0806	0.15265	0.177288	UP	3.55946	0.0186243	0.0257937	UP
Loxoprofen	0.909_246.12509	-0.149546	0.0754688	0.0983397	DOWN	-0.11489	0.224116	0.253744	DOWN	1.1627	0.228332	0.250474	UP	3.59983	5.46587e-08	0	UP
Carbosulfan	0.884_380.21199	-0.109198	0.169175	0.196708	DOWN	-0.127462	0.229738	0.259548	DOWN	-0.61478	0.000622759	0.00228053	DOWN	3.633	0.0221947	0.0294232	UP
Artemisinic acid	0.866_234.16115	-0.546049	0.000681579	0.00261083	DOWN	-0.30199	0.0503821	0.0720793	DOWN	2.34274	0.190823	0.214603	UP	3.70292	2.46958e-06	0	UP
Ala-met	0.898_220.08809	-0.165163	0.0302463	0.046135	DOWN	-0.116737	0.236079	0.264734	DOWN	0.73449	0.265605	0.286005	UP	3.73329	1.93582e-07	0	UP
Monoxerutin	7.451_654.18098	-1.27279	0.0130881	0.0231919	DOWN	3.13278	0.0455076	0.0673432	UP	1.43634	0.195043	0.218034	UP	3.77825	0.00837614	0.0118373	UP
Candimine	0.953_345.12163	0.136948	0.126788	0.15423	UP	-0.128591	0.263766	0.292034	DOWN	0.44358	0.340097	0.357052	UP	3.78995	0.00248129	0.00340394	UP
Coumafuryl	10.101_298.08400	0.314559	0.1438	0.172252	UP	2.38465	0.122805	0.153694	UP	6.27336	0.0579306	0.0777207	UP	3.86058	0.000777883	0.00182482	UP
Neptamustine	0.884_221.09315	-0.297176	0.0106744	0.0202874	DOWN	-0.210258	0.107808	0.13803	DOWN	0.870124	0.244631	0.266606	UP	3.89356	1.8223e-07	0	UP
1-hydroxy-4-[5-hydroxy-8,8-dimethyl-10-(2-methyl-3-buten-2-yl)-2-oxo-7,8-dihydro-2h,6h-pyrano[3,2-g]chromen-6-yl]-3,5,6-trimethoxy-9(10h)-acridinone	0.908_613.22978	-0.0510134	0.295033	0.316039	DOWN	-0.0422188	0.41144	0.426855	DOWN	-0.823872	2.97332e-05	0	DOWN	3.89573	6.78668e-05	0	UP
Isochamaejasmin	10.262_542.12208	-0.35966	0.0583573	0.0798897	DOWN	-0.519252	0.00449091	0.00879321	DOWN	5.28446	0.0443292	0.0622183	UP	3.95168	0.00790062	0.0118373	UP
3,5-dihydroxy-2-(4-hydroxy-3-methoxyphenyl)-3,4-dihydro-2h-chromen-7-yl hydrogen sulfite	0.921_368.05570	-0.038594	0.345289	0.362486	DOWN	-0.100578	0.261193	0.289333	DOWN	-0.803358	9.77412e-05	0	DOWN	3.95341	0.00337229	0.00492009	UP
Fluromidine	0.797_220.99753	-0.269814	0.0137108	0.0245118	DOWN	-1.20049	5.50515e-05	0	DOWN	2.61058	0.201558	0.224408	UP	4.10508	1.50014e-06	0	UP
Ferulaldehyde	4.304_178.06321	-1.03224	0.0579874	0.0798897	DOWN	0.495385	0.166503	0.198846	UP	0.307656	0.308309	0.326757	UP	4.11642	0.000420109	0	UP
Typhaneoside	6.966_770.22606	0.484813	0.10916	0.135304	UP	2.58275	0.0701495	0.095719	UP	0.779944	0.199442	0.221432	UP	4.2307	0.0105066	0.0157916	UP
Glycitein	13.007_284.06834	-0.791373	0.0960503	0.121717	DOWN	0.938977	0.0635525	0.0889819	UP	7.13571	0.0615202	0.0824413	UP	4.44719	0.000137845	0	UP
5-fluorouridine monophosphate	0.789_342.02549	-0.365921	0.113814	0.140836	DOWN	-1.17697	0.00549258	0.0106199	DOWN	2.27205	0.199027	0.221432	UP	4.47077	0.00475406	0.00780497	UP
Eriodictyol	8.499_288.06323	0.519158	0.235815	0.262884	UP	4.50667	0.0386011	0.059272	UP	7.86888	0.0840066	0.106438	UP	4.47808	0.0144204	0.0197026	UP
2320	0.904_289.13124	-0.100904	0.20528	0.233497	DOWN	-0.0677452	0.335809	0.358112	DOWN	0.181068	0.390605	0.403255	UP	4.48262	1.55643e-06	0	UP
6-deoxy-alpha-l-galactopyranosyl-(1->2)-beta-d-galactopyranosyl-(1->3)-2-acetamido-1,5-anhydro-2-deoxy-d-arabino-hex-1-enitol	1.695_511.19067	0.255541	0.287896	0.310465	UP	1.48484	0.0168864	0.029916	UP	1.29929	0.0340805	0.0498106	UP	4.50477	5.48192e-07	0	UP
(2z)-4-{2,6-dihydroxy-3-[(2e)-3-(4-hydroxyphenyl)-2-propenoyl]phenyl}-2-methyl-2-buten-1-yl (2e)-3-(4-hydroxyphenyl)acrylate	0.93_486.16548	-0.033412	0.383155	0.397377	DOWN	-0.186949	0.160622	0.192587	DOWN	1.68898	0.213824	0.236095	UP	4.52419	2.81555e-05	0	UP
(3z,7z)-1,5,5,8-tetramethyl-12-thiabicyclo[9.1.0]dodeca-3,7-diene	1.016_236.15987	0.0937871	0.218912	0.247001	UP	-0.144938	0.217022	0.247437	DOWN	1.96837	0.204951	0.227497	UP	4.54051	7.1193e-07	0	UP
Coumarone	8.062_118.04192	0.17014	0.408259	0.419536	UP	4.65206	0.037337	0.0566896	UP	7.80242	0.0696071	0.0912068	UP	4.58442	0.0162754	0.0221711	UP
Methyl isonicotinate	4.041_137.04780	-0.20249	0.0284868	0.0435766	DOWN	0.450053	0.0360469	0.0554443	UP	1.19136	0.0231978	0.0360385	UP	4.61053	0.000342294	0	UP
Benzoyl phosphate	0.794_202.00259	-0.319697	0.00981923	0.0187263	DOWN	-1.09343	0.000180902	0	DOWN	3.0555	0.193679	0.217033	UP	4.96564	4.05942e-07	0	UP
Nq8800000	1.004_296.07917	0.0999745	0.223122	0.250966	UP	-0.235298	0.0764762	0.102437	DOWN	2.58146	0.193013	0.216147	UP	5.01735	3.05752e-05	0	UP
Dehydrowarfarin	6.594_306.08903	-0.816618	0.0996935	0.125713	DOWN	1.00719	0.120638	0.151928	UP	4.11774	0.0390286	0.0561828	UP	5.06952	0.00153519	0.00340394	UP
Isoleucine	0.954_131.09657	0.00853686	0.464385	0.469894	UP	-0.113065	0.239417	0.267231	DOWN	2.84846	0.188994	0.212817	UP	5.1567	2.28966e-06	0	UP
[(3s)-3-(5-phenyl-1,3,4-oxadiazol-2-yl)-1-pyrrolidinyl](2-pyridinyl)methanone	0.854_320.12598	-0.333309	0.0142888	0.0245118	DOWN	-0.309627	0.0475583	0.069486	DOWN	3.58493	0.181049	0.205034	UP	5.36503	0.000294055	0	UP
Mycocyclosin	0.959_324.10994	-0.0414572	0.305532	0.326138	DOWN	-0.0256644	0.434127	0.445608	DOWN	3.25164	0.182097	0.206055	UP	5.38252	6.02546e-05	0	UP
N-{4-methyl-3-[(methylsulfonyl)amino]phenyl}-3-thiophenecarboxamide	8.078_310.04535	1.2411	0.103882	0.130267	UP	5.46402	0.0322378	0.0504456	UP	8.30963	0.0694001	0.0901873	UP	5.404	0.00805501	0.0118373	UP
Acetazolamide	0.811_221.98393	0.00337686	0.493751	0.495194	UP	-0.487709	0.0465857	0.0684687	DOWN	2.60374	0.193883	0.217033	UP	5.77741	1.52871e-05	0	UP
Cd-1790	0.95_473.21746	0.0601304	0.310241	0.329723	UP	-0.16976	0.181461	0.21115	DOWN	3.72718	0.181029	0.205034	UP	5.8796	1.63574e-07	0	UP
Pipotiazine	0.864_475.19636	-0.464608	0.000563486	0.00261083	DOWN	-0.235846	0.0430677	0.0640366	DOWN	3.13197	0.183883	0.207752	UP	5.95944	0.000503601	0.00182482	UP
Glucose 1-phosphate	0.912_260.03321	-0.125829	0.106765	0.13322	DOWN	-0.0879068	0.264676	0.292205	DOWN	4.07779	0.178173	0.202633	UP	5.96155	1.07345e-05	0	UP
Cyflumetofen	0.871_447.16480	-0.333309	0.0142888	0.0245118	DOWN	-0.309627	0.0475583	0.069486	DOWN	3.31815	0.182763	0.206961	UP	6.03146	8.50538e-08	0	UP
2-methoxy-n-({(2r,4s,5r)-5-[1-methyl-3-(2-naphthyl)-1h-pyrazol-5-yl]-1-azabicyclo[2.2.2]oct-2-yl}methyl)acetamide	3.531_440.21598	-0.643879	0.231828	0.259265	DOWN	1.27067	0.066841	0.0924707	UP	0.171472	0.41387	0.422353	UP	6.26073	0.000389786	0	UP
Butylated hydroxytoluene	0.859_220.18182	-0.509442	8.28789e-06	0	DOWN	-0.28068	0.0100366	0.0189488	DOWN	4.02093	0.17814	0.202633	UP	6.39699	1.08948e-06	0	UP
L-alanyl-l-proline	0.889_186.10319	-0.165845	0.0299628	0.046135	DOWN	-0.116737	0.236079	0.264734	DOWN	3.74596	0.179613	0.204348	UP	7.21479	1.73736e-07	0	UP
(2r)-2,3-bis[(2e,4e)-2,4-hexadienoyloxy]propyl 2-(trimethylammonio)ethyl phosphate	0.87_445.18551	-0.445516	0.000128613	0	DOWN	-0.243532	0.0638022	0.0889819	DOWN	3.81597	0.180591	0.205034	UP	7.32759	3.12998e-07	0	UP
Ketoprofen	0.879_254.09371	-0.297176	0.0106744	0.0202874	DOWN	-0.210258	0.107808	0.13803	DOWN	5.08065	0.175465	0.199766	UP	7.57698	3.48811e-10	0	UP
Tolmetin	0.813_257.10662	-0.0968834	0.241681	0.268702	DOWN	-0.465309	0.00824299	0.0156897	DOWN	4.18806	0.179543	0.204348	UP	7.60509	1.21559e-05	0	UP
1-{4-[(3s)-3-(5-chloro-1,3-benzoxazol-2-yl)-1-pyrrolidinyl]-1-piperidinyl}ethanone	7.965_385.09498	-0.57557	0.00182985	0.00482093	DOWN	0.140275	0.376342	0.396061	UP	3.62864	0.0846327	0.107508	UP	7.62376	5.84351e-07	0	UP
Mfcd23380832	7.371_329.08999	0.0093775	0.49278	0.49467	UP	1.11256	0.130387	0.160986	UP	7.50877	0.0406309	0.0584546	UP	7.93214	0.00201421	0.00340394	UP
Oxyphenbutazone	3.611_324.14202	-0.00591286	0.480457	0.483734	DOWN	0.989037	4.68297e-05	0	UP	1.19176	7.07249e-06	0	UP	1.691	2.23764e-06	0	UP
5,8-dihydroxy-2-(4-methoxyphenyl)-4-oxo-4h-chromen-7-yl 2-o-(6-o-acetyl-beta-d-allopyranosyl)-beta-d-glucopyranoside	7.596_666.17754	0.0334325	0.455732	0.463149	UP	0.293938	0.160635	0.192587	UP	0.732348	0.021626	0.034655	UP	1.89484	0.00157928	0.00340394	UP
L-histidine	0.913_155.07179	-0.0518948	0.286724	0.309548	DOWN	-0.113879	0.229961	0.259548	DOWN	3.15054	0.184885	0.20854	UP	6.1359	0.00182721	0.00340394	UP
Coenzyme q2	5.347_318.17871	4.48126	0.000587795	0.00261083	UP	2.92296	0.01537	0.0267829	UP	0.0500488	0.458876	0.463472	UP	-2.46321	0.00612161	0.00916581	DOWN
11-deoxy prostaglandin f1α	18.43_362.24303	1.84848	3.80259e-07	0	UP	1.80641	0.0163015	0.0284704	UP	1.29443	3.89896e-06	0	UP	-1.85966	0.000932409	0.00182482	DOWN
Dexamethasone cipecilate	11.578_570.30179	2.11088	0.00160747	0.00482093	UP	1.90516	0.00675161	0.0140338	UP	1.29533	0.00123857	0.00228053	UP	-1.98331	8.80165e-05	0	DOWN
Glipizide	0.855_445.17930	1.88807	6.15229e-05	0	UP	1.83184	0.000303937	0	UP	-0.502327	0.104349	0.1281	DOWN	-5.27265	1.26142e-05	0	DOWN
Piperiacetildenafil	11.125_437.24117	3.58971	9.16756e-05	0	UP	1.52381	0.0308527	0.0490183	UP	-0.0396332	0.467986	0.471411	DOWN	-2.02834	0.000129074	0	DOWN
7-(hydroxymethyl)-2,5a,11,11,13a-pentamethyl-3a,5a,6,8,12,13a,13b,13c-octahydrofuro[4,3,2-ij]pyrano[4',3':4,5]cyclohepta[1,2-f]isochromene-1,5,9,13(2h,11h)-tetrone	10.249_444.17920	3.44033	1.0739e-05	0	UP	2.66682	0.00262378	0.00690233	UP	0.946675	0.0043888	0.00787464	UP	-1.25034	0.0481558	0.0602689	DOWN
N-(1-amino-1-oxo-2-propanyl)-3-[(cyclohexylcarbamoyl)amino]-1,4,5-trihydroxycyclohexanecarboxamide	10.251_422.19720	3.22008	1.94036e-05	0	UP	2.49105	0.00300413	0.00690233	UP	0.809363	0.00284328	0.00612106	UP	-1.09387	0.0265101	0.0356503	DOWN
(1ar,2s,5s,6r,7r,7as)-5-methyl-1a-(3-methyl-2-buten-1-yl)-1a,3,5,6,7,7a-hexahydro-2h-oxireno[g]isochromene-2,6,7-triol	5.537_299.17318	3.39638	4.20568e-05	0	UP	2.52206	1.47601e-05	0	UP	-0.421839	0.179487	0.203547	DOWN	-1.04212	0.0014986	0.00182482	DOWN
3-hydroxy-3-[(3-methylbutanoyl)oxy]-4-(trimethylammonio)butanoate	4.523_261.15769	2.31026	1.13803e-05	0	UP	1.60023	0.00115203	0.00265429	UP	0.974586	0.023796	0.0372395	UP	-0.0258538	0.470034	0.472737	DOWN
Heliotrine	8.121_313.18882	2.52225	0.012642	0.0231919	UP	3.46832	0.00217584	0.00491232	UP	2.12758	0.0892099	0.111749	UP	-1.19476	0.0294403	0.0381211	DOWN
Gdp-fucose	1.057_589.08262	2.45792	0.0109491	0.0202874	UP	1.58587	0.00374849	0.00879321	UP	-0.134622	0.371567	0.386351	DOWN	-0.0254822	0.471662	0.474518	DOWN
(+/-)12-hpete	16.787_318.21679	1.5508	9.09283e-05	0	UP	1.69778	0.00898233	0.0173877	UP	0.908334	0.0159589	0.02677	UP	1.21924	0.0124585	0.0170969	UP
(9alpha,11alpha,13e,15s)-5,6,9,11,15-pentahydroxyprost-13-en-1-oic acid	13.165_388.24614	1.71584	0.00033913	0	UP	3.88451	0.0173626	0.029916	UP	2.67034	0.0634893	0.0835566	UP	1.33763	0.0655131	0.0809095	UP
2-[(3s)-1-benzyl-3-pyrrolidinyl]-1,3-benzothiazole	4.508_294.12153	1.8134	3.72617e-05	0	UP	1.8506	1.82307e-06	0	UP	0.439176	0.0246376	0.0385316	UP	1.41203	4.59959e-05	0	UP
4-methoxy-butyryl fentanyl	15.964_380.25370	2.24091	7.20261e-05	0	UP	2.09837	0.00383116	0.00879321	UP	1.33441	0.00059289	0.00228053	UP	0.503487	0.104508	0.122975	UP
Avocadyne 1-acetate	16.596_348.22751	1.7474	2.21822e-05	0	UP	1.81289	0.00140332	0.00265429	UP	1.14065	0.000258239	0	UP	-1.33825	0.000833509	0.00182482	DOWN
N-benzyl-n-methyl-2-[(3r,4s)-3-{[5-(phenoxymethyl)-1,2-oxazol-3-yl]methyl}-4-piperidinyl]acetamide	4.856_433.23117	1.70336	0.000170155	0	UP	1.922	1.28226e-07	0	UP	1.24038	0.00161489	0.00423926	UP	1.35517	0.0149477	0.0209394	UP
Octyl gallate	5.519_282.14652	3.48532	2.23792e-05	0	UP	2.71509	4.00828e-05	0	UP	-0.258814	0.289256	0.308495	DOWN	-0.803325	0.002762	0.00492009	DOWN
Prostaglandin d2 ethanolamide	12.077_395.26711	2.93261	5.12906e-05	0	UP	1.54084	0.000334701	0	UP	0.059033	0.391766	0.404086	UP	0.7969	0.00302176	0.00492009	UP
Tromantadine	9.206_280.21498	4.73218	0.00270722	0.00675978	UP	5.5003	0.0100387	0.0189488	UP	3.15626	0.0579119	0.0777207	UP	0.964482	0.0935101	0.111477	UP
Zicronapine	17.294_354.18657	4.10045	0.000402348	0	UP	6.51055	0.0176125	0.0315152	UP	2.58102	0.136867	0.161364	UP	2.27582	0.0533373	0.066027	UP
2,4,6-trihydroxy-2-(4-hydroxybenzyl)-1-benzofuran-3(2h)-one	7.575_288.06324	1.80098	1.03935e-05	0	UP	2.10843	0.000550348	0.00265429	UP	3.6412	0.0718347	0.0934018	UP	2.6509	0.0799674	0.0964186	UP
3-hydroxydodecanoylcarnitine	16.367_359.26714	2.9974	6.31715e-05	0	UP	3.41049	0.00251521	0.00690233	UP	3.16523	1.36748e-05	0	UP	0.713874	0.0306926	0.0403662	UP
Ascr#21	13.556_358.23548	2.21285	0.00132485	0.00261083	UP	1.65605	0.0243173	0.0396746	UP	1.82406	0.0158553	0.02677	UP	-0.252939	0.364359	0.375409	DOWN
(2beta,3beta,22r)-2,6,20,22-tetrahydroxy-7-oxocholesta-5,8,14-trien-3-yl beta-d-glucopyranoside	9.32_622.33513	3.965	0.000950726	0.00261083	UP	2.18	0.00048142	0	UP	3.05481	3.30644e-07	0	UP	0.64867	0.192708	0.211017	UP
2-[(3s)-1-cyclobutyl-3-pyrrolidinyl]-1h-benzimidazole-5-carbonitrile	9.392_266.14937	4.99149	0.00771456	0.0155281	UP	2.31234	0.000261433	0	UP	2.66091	0.000364767	0	UP	1.26102	0.065717	0.0809095	UP
Peg monolaurate n4	12.108_398.26684	2.22433	0.000202415	0	UP	2.58578	0.00817258	0.0156897	UP	3.23732	0.00117316	0.00228053	UP	0.479788	0.0660585	0.0809095	UP
Tautomycetin	9_606.34091	3.01813	0.000375583	0	UP	1.73362	0.00120414	0.00265429	UP	2.73345	3.14917e-06	0	UP	0.419049	0.253095	0.269235	UP
Xlr11 n-(4-pentenyl) analog	13.562_309.20653	2.17501	0.00110924	0.00261083	UP	1.67101	0.0271449	0.0436251	UP	1.93663	0.0173041	0.0281928	UP	-0.299614	0.36477	0.376253	DOWN
Adenosine-5'-diphosphoglucose	1.03_589.08276	3.67699	0.000223172	0	UP	3.01926	0.00058755	0.00265429	UP	1.57495	0.0133979	0.0224762	UP	-0.0345762	0.479172	0.48039	DOWN
Lz5776539	18.402_622.44630	3.24787	0.00029903	0	UP	2.56054	0.00294787	0.00690233	UP	3.1039	0.0153036	0.0254252	UP	0.0660378	0.449259	0.454038	UP
Pralatrexate	7.291_477.17843	2.60676	0.0107054	0.0202874	UP	4.87515	0.00770642	0.0156897	UP	2.93092	0.00642223	0.0113693	UP	0.651278	0.0939627	0.111477	UP
Methadone	12.146_309.20643	3.0163	0.00702281	0.0139395	UP	2.94097	0.00619407	0.0123149	UP	3.31505	0.0113179	0.0194233	UP	0.610338	0.210722	0.228409	UP
Dimyristoyl phosphatidylglycerol	16.711_666.44476	4.43532	5.85695e-05	0	UP	4.78302	0.00275251	0.00690233	UP	4.9791	0.000305983	0	UP	1.42862	0.0296181	0.039311	UP
Ur-144 n-(2-hydroxypentyl) metabolite	12.156_327.21703	3.13866	0.00783314	0.0155281	UP	3.06164	0.006054	0.0123149	UP	3.47951	0.0102684	0.0178553	UP	0.679145	0.190688	0.209051	UP
Betamethasone	10.985_392.19636	2.7931	1.23859e-05	0	UP	3.47546	0.000371788	0	UP	3.86365	8.76459e-06	0	UP	1.49022	0.00159845	0.00340394	UP
(7s)-7-{[(2s)-9-hydroxy-2-isobutyl-3-oxo-2,3,9,9a-tetrahydro-1h-imidazo[1,2-a]indol-9-yl]methyl}-6,7-dihydroquinazolino[3,2-a][1,4]benzodiazepine-5,13-dione	6.251_535.22070	2.27762	0.00878301	0.0171638	UP	2.62186	0.0174574	0.029916	UP	1.62164	0.0308255	0.0462657	UP	-0.939138	0.0386745	0.0496603	DOWN
Tetrahydrocortisone	16.243_364.22248	2.23888	1.45022e-05	0	UP	2.34225	0.0018518	0.00491232	UP	2.45606	0.00010382	0	UP	0.12786	0.248184	0.264321	UP
Hydroprene	15.728_266.22436	1.81558	1.63697e-05	0	UP	2.86671	0.00162154	0.00491232	UP	2.27293	9.66783e-05	0	UP	-0.244483	0.247116	0.26339	DOWN
Acmimycin	11.492_346.17552	1.71974	0.00533865	0.0103858	UP	2.58669	2.28714e-05	0	UP	2.3792	4.20496e-06	0	UP	1.0634	0.038307	0.0485959	UP
Prostaglandin a2	14.433_356.19388	1.71368	1.30597e-06	0	UP	1.67048	2.95633e-05	0	UP	1.56588	0.00116289	0.00228053	UP	1.44006	6.94836e-06	0	UP
(1-{2-[({(2r,4s,5r)-5-[3-(2-furyl)-1-methyl-1h-pyrazol-5-yl]-1-azabicyclo[2.2.2]oct-2-yl}methyl)amino]-2-oxoethyl}cyclopentyl)acetic acid	12.752_454.25444	1.86779	0.00139202	0.00261083	UP	2.05439	0.0293918	0.0463508	UP	3.00526	0.0127696	0.0224762	UP	0.521512	0.238312	0.254974	UP
(1s,3r,5z,7e,22e,25s)-26,26,26-trifluoro-9,10-secocholesta-5,7,10,22-tetraene-1,3,25-triol	11.143_468.28374	6.31092	0.00021606	0	UP	5.14188	0.000834046	0.00265429	UP	2.82894	0.00542411	0.00964186	UP	0.885933	0.0720405	0.0875915	UP
Propofol	15.882_178.13616	1.56648	4.22687e-05	0	UP	2.21145	0.000283263	0	UP	2.23946	0.000340108	0	UP	0.919697	3.29406e-05	0	UP
(8e)-8-heptadecenedioic acid	13.474_298.21431	1.72115	3.32783e-05	0	UP	1.9561	0.000567251	0.00265429	UP	2.32557	5.98078e-05	0	UP	1.48013	1.00524e-05	0	UP
11-deoxy prostaglandin f1β	18.444_357.28771	2.10367	1.26485e-06	0	UP	2.22382	0.00594898	0.0123149	UP	1.58976	2.76728e-06	0	UP	-1.11869	0.00587673	0.00916581	DOWN
2,3-dicyanospiro[cyclohexane-1,5'-cyclohexano[1,2-e]diazepine]	6.514_268.16748	2.73698	5.46335e-05	0	UP	1.86749	3.93871e-05	0	UP	2.48346	6.22987e-06	0	UP	1.42356	0.00860238	0.0131387	UP
20-hydroxyecdysone 22-phosphate	10.049_560.27686	2.09528	2.65218e-05	0	UP	2.34504	0.000634774	0.00265429	UP	2.18043	0.000185373	0	UP	-1.13353	0.00655709	0.0105765	DOWN
4-{[(3s)-3-{5-[4-(dimethylamino)phenyl]-1,3,4-oxadiazol-2-yl}-1-pyrrolidinyl]methyl}benzoic acid	10.924_392.18701	2.05874	3.89465e-05	0	UP	2.32192	1.02365e-05	0	UP	2.22631	0.000187794	0	UP	1.16649	0.00468182	0.00780497	UP
4-methyl-n-({(2r,4s,5r)-5-[1-methyl-3-(2-naphthyl)-1h-pyrazol-5-yl]-1-azabicyclo[2.2.2]oct-2-yl}methyl)benzamide	12.767_464.25388	1.78294	1.55262e-05	0	UP	2.01029	0.00448284	0.00879321	UP	2.07054	0.000142605	0	UP	-0.342337	0.141271	0.160601	DOWN
5-fluoro-3,5-ab-pfuppyca	10.987_392.19650	2.21841	3.08722e-05	0	UP	3.00986	0.000681775	0.00265429	UP	3.38551	7.08106e-05	0	UP	0.607295	0.0341429	0.0438594	UP
Ethyl 3-{[6-o-(beta-d-glucopyranosyl)-beta-d-glucopyranosyl]oxy}octanoate	6.497_512.24670	3.11394	3.76862e-05	0	UP	2.06351	0.0001024	0	UP	2.71398	2.5089e-06	0	UP	1.37561	0.0171312	0.0235411	UP
Galactosylsphingosine	12.108_461.33533	2.50158	8.34882e-05	0	UP	2.89728	0.00851567	0.0173877	UP	3.50544	0.00404913	0.00787464	UP	0.555201	0.0347145	0.0449814	UP
Glas#10	6.497_466.24134	3.09952	4.30698e-05	0	UP	2.03217	7.92113e-05	0	UP	2.6903	4.12868e-06	0	UP	1.35314	0.0180191	0.0246623	UP
Muraglitazar	13.317_516.19166	1.76901	1.19629e-06	0	UP	1.78731	3.12429e-05	0	UP	1.81037	5.29175e-06	0	UP	1.146	0.000791549	0.00182482	UP
N-{[(1s,4s,6s)-6-isopropyl-4-{2-[(4-methoxybenzyl)amino]-2-oxoethyl}-3-methyl-2-cyclohexen-1-yl]methyl}-2-furamide	12.104_438.25935	2.17196	5.20333e-05	0	UP	2.40821	0.00801207	0.0156897	UP	2.92704	0.00310503	0.00612106	UP	1.01371	0.0180933	0.0246623	UP
N-acetylornithine	0.876_174.10062	2.3821	2.00775e-05	0	UP	3.24567	1.14993e-05	0	UP	2.38907	0.00347114	0.00612106	UP	0.10994	0.275088	0.28982	UP
Oxeladin	15.791_335.24595	1.50711	0.000459845	0	UP	1.61801	0.0168964	0.029916	UP	2.87756	0.000441747	0	UP	1.32224	9.99786e-05	0	UP
Panthenyl ethyl ether	5.363_233.16254	3.52013	3.38609e-05	0	UP	3.54309	0.00647791	0.0123149	UP	2.73729	0.000958609	0.00228053	UP	0.72368	0.0571821	0.0705018	UP
Prostaglandin e1 alcohol	18.435_340.26109	2.32495	7.72934e-07	0	UP	2.50194	0.00574823	0.0123149	UP	1.77641	1.84773e-06	0	UP	-1.01363	0.0135632	0.0197026	DOWN
Trans-petroselinic acid	20.647_282.25553	1.51138	0.00328857	0.00675978	UP	2.78659	0.000219508	0	UP	2.89563	0.000127024	0	UP	4.40873	4.16885e-06	0	UP
13(s)-hotre	12.862_294.21942	1.52766	0.000372539	0	UP	2.19339	0.00166988	0.00491232	UP	2.82622	1.30108e-06	0	UP	2.67491	0.000588658	0.00182482	UP
Indospicine	1.958_173.11684	1.53305	0.00721287	0.0139395	UP	3.3222	0.00011681	0	UP	2.54668	5.87543e-05	0	UP	4.47131	1.54441e-05	0	UP
13,14-dihydro-15-keto prostaglandin j2	12.865_316.20113	1.53861	3.05947e-05	0	UP	2.0714	0.00128831	0.00265429	UP	2.65728	1.75957e-07	0	UP	2.77631	2.7024e-05	0	UP
15(r)-lipoxin a4	12.899_334.21202	1.53861	3.05947e-05	0	UP	2.0714	0.00128831	0.00265429	UP	2.65728	1.75957e-07	0	UP	2.77631	2.7024e-05	0	UP
Β-asarone	5.079_208.11019	1.55628	3.39584e-05	0	UP	2.49872	4.121e-09	0	UP	1.56325	0.000721164	0.00228053	UP	1.81204	0.000280888	0	UP
Commendamide	12.932_329.25667	1.55913	6.78156e-05	0	UP	1.98074	0.00297443	0.00690233	UP	2.71551	1.23251e-05	0	UP	2.58115	0.000143358	0	UP
Eicosatetraynoic acid	9.221_308.19853	1.55945	2.71272e-05	0	UP	1.9473	0.000466847	0	UP	1.8771	1.34604e-06	0	UP	1.6883	2.17492e-05	0	UP
Lysophosphatidylserine	14.462_525.30603	1.5666	6.74944e-05	0	UP	3.5454	4.5412e-05	0	UP	3.38536	1.55641e-08	0	UP	4.70151	6.08436e-08	0	UP
(2e)-7-{[(9z,21r,27s)-27-amino-27-carboxy-24-hydroxy-24-oxido-18-oxo-19,23,25-trioxa-24lambda~5~-phosphaheptacos-9-en-21-yl]oxy}-4,7-dioxo-2-heptenoic acid	16.845_677.31577	1.57051	2.89722e-05	0	UP	3.05346	0.000137582	0	UP	3.04703	9.13253e-08	0	UP	3.86928	2.25856e-06	0	UP
Vorinostat	4.118_264.14709	1.59923	0.00476623	0.0103858	UP	4.12154	0.00791073	0.0156897	UP	2.40107	0.0094161	0.0163086	UP	4.56601	7.0247e-09	0	UP
3,4-methylenedioxy-α-pyrrolidinopropiophenone	4.072_247.12045	1.59923	0.00476623	0.0103858	UP	4.12154	0.00791073	0.0156897	UP	2.40107	0.0094161	0.0163086	UP	4.56601	7.0247e-09	0	UP
3,14-dihydro-15-keto-tetranor prostaglandin e2	14.813_320.15975	1.6087	2.71068e-06	0	UP	2.72519	0.00216196	0.00491232	UP	3.61064	6.26633e-06	0	UP	3.39423	0.000127153	0	UP
5-methoxy-4-{5-methoxy-3-[2-(2-methoxyphenyl)ethyl]-2-methylphenoxy}-3-[2-(2-methoxyphenyl)ethyl]-2-methylphenol	11.107_542.26682	1.6156	8.34529e-05	0	UP	2.34728	0.000357669	0	UP	1.8876	0.000480829	0	UP	1.70521	0.00859527	0.0131387	UP
N-{[(1s)-1-[(4s)-2-amino-1,4,5,6-tetrahydro-4-pyrimidinyl]-2-{[(2s)-4-methyl-1-oxo-1-{[(2s)-1-oxo-3-phenyl-2-propanyl]amino}-2-pentanyl]amino}-2-oxoethyl]carbamoyl}-l-phenylalanine	15.109_607.31001	1.64003	0.0227628	0.0368747	UP	4.48464	0.000852971	0.00265429	UP	5.05723	0.00025272	0	UP	6.33609	0.000216202	0	UP
Ethyl cinnamate	8.715_176.08390	1.64083	0.000558697	0.00261083	UP	3.65927	2.55938e-06	0	UP	3.8483	1.52609e-06	0	UP	3.89946	0.000326275	0	UP
Eucalyptol	8.716_136.12536	1.64619	0.00061914	0.00261083	UP	3.78035	1.43131e-06	0	UP	3.97079	3.48817e-06	0	UP	4.03342	0.000380058	0	UP
13s-hydroxyoctadecadienoic acid	15.762_296.23486	1.65069	6.94902e-05	0	UP	2.07643	0.00240092	0.00491232	UP	2.80372	0.000280122	0	UP	1.86243	0.000110157	0	UP
(2r)-1-{[(2-aminoethoxy)(hydroxy)phosphoryl]oxy}-3-hydroxy-2-propanyl (5z,8z,11z,14z,17z)-5,8,11,14,17-icosapentaenoate	15.164_499.26790	1.6589	0.000290463	0	UP	4.54918	0.00245709	0.00491232	UP	3.98597	0.000424344	0	UP	5.39116	4.70007e-11	0	UP
Lysolecithin	16.84_495.33266	1.66227	1.65752e-05	0	UP	3.89954	3.67288e-05	0	UP	3.74319	2.28909e-06	0	UP	4.78521	1.23612e-09	0	UP
(2r)-2-hydroxy-3-(phosphonooxy)propyl (6z,9z,12z,15z)-6,9,12,15-henicosatetraenoate	14.483_472.25932	1.66841	0.000143011	0	UP	3.14291	0.000403447	0	UP	3.13945	0.000711426	0.00228053	UP	3.97636	0.000133092	0	UP
N-[(1s,2s,8s,8as)-8-hydroxy-7-{(2s)-1-[(2r)-2-(methoxymethyl)-1-pyrrolidinyl]-1-oxo-2-propanyl}-1,4a-dimethyldecahydro-2-naphthalenyl]-5-pyrimidinecarboxamide	14.463_508.27970	1.68086	0.000549779	0.00261083	UP	2.76327	0.00152354	0.00491232	UP	2.91266	7.37925e-05	0	UP	3.7288	5.34772e-05	0	UP
O-(hydroxy{(2r)-2-hydroxy-3-[(2-methoxyoctadecyl)oxy]propoxy}phosphoryl)-l-serine	16.84_541.33723	1.70769	1.52772e-05	0	UP	3.82581	4.47676e-05	0	UP	3.57957	7.90526e-08	0	UP	4.50583	4.2814e-06	0	UP
(3as,10ar,10br)-6,10a-dimethyl-3-methylene-3,3a,4,5,7,8,10a,10b-octahydrofuro[3',2':6,7]cyclohepta[1,2-b]pyran-2,9-dione	5.32_262.12019	1.72242	5.19957e-06	0	UP	4.22811	1.95859e-06	0	UP	3.42354	5.18451e-05	0	UP	3.16989	6.18401e-06	0	UP
Bardoxolone methyl	14.898_505.31767	1.72896	0.000676655	0.00261083	UP	4.06539	0.000131726	0	UP	3.39735	0.00231218	0.00423926	UP	4.73488	1.91311e-08	0	UP
6,18,19-trihydroxytrachyloban-2-one	12.91_380.21758	1.72964	3.81324e-05	0	UP	1.85698	0.000377316	0	UP	2.6094	1.49907e-07	0	UP	2.85936	8.53509e-06	0	UP
O-{hydroxy[(2r)-2-hydroxy-3-(nonadecanoyloxy)propoxy]phosphoryl}-l-serine	15.126_539.32193	1.75707	3.79732e-05	0	UP	5.04559	0.000189401	0	UP	5.49745	1.91295e-05	0	UP	6.93472	7.73885e-08	0	UP
N-palmitoyl-l-threonine	12.916_357.28797	1.76747	3.14029e-05	0	UP	2.07814	0.00247044	0.00491232	UP	2.41896	4.79977e-05	0	UP	2.2829	0.00041866	0	UP
Ascr#27	15.161_400.28253	1.78463	0.000503582	0.00261083	UP	3.06244	0.000457019	0	UP	3.68993	6.62858e-07	0	UP	3.16689	0.000401833	0	UP
Hexadecanedioic acid mono-l-carnitine ester	11.748_429.30892	1.79542	3.4406e-05	0	UP	2.60976	0.000399031	0	UP	3.30026	1.21661e-06	0	UP	3.07703	9.78908e-05	0	UP
1-[(9z)-hexadecenoyl]-sn-glycero-3-phosphocholine	16.067_493.31747	1.80925	0.00492234	0.0103858	UP	1.76985	0.0106345	0.0205432	UP	1.95437	0.00146388	0.00228053	UP	2.30471	7.80287e-05	0	UP
2-amino-5-formylamino-6-(5-phospho-d-ribosylamino)pyrimidin-4(3h)-one	1.214_381.06830	1.82949	0.00386077	0.00861954	UP	2.93758	8.24937e-06	0	UP	2.69193	1.1897e-05	0	UP	2.69867	8.55294e-05	0	UP
(7r,13e)-1-amino-4,12-dihydroxy-9-oxo-7-[(palmitoyloxy)methyl]-3,5,8-trioxa-4-phosphapentadec-13-en-15-oic acid 4-oxide	16.845_609.32588	1.83554	1.48952e-05	0	UP	3.74517	1.35593e-05	0	UP	3.33745	0.000213744	0	UP	4.37096	1.55017e-05	0	UP
5-(4-carboxy-3-methylbutyl)-1,4a-dimethyl-6-methylenedecahydro-1-naphthalenecarboxylic acid	10.441_353.25637	1.83645	5.05495e-05	0	UP	2.2821	0.00891224	0.0173877	UP	3.41935	0.000129606	0	UP	2.90477	5.57024e-05	0	UP
Mfcd00056554	8.372_464.20560	1.84109	0.0153042	0.0259992	UP	6.82479	0.000179455	0	UP	6.80949	2.84621e-07	0	UP	8.94788	8.38881e-06	0	UP
15-keto prostaglandin e1	12.928_334.21202	1.86545	4.11309e-05	0	UP	2.20599	0.00261468	0.00690233	UP	2.8647	2.52505e-06	0	UP	2.71106	0.000102007	0	UP
(3e)-3-(hydroxymethyl)-2-oxo-5-[(1s,8as)-5,5,8a-trimethyl-2-methylenedecahydro-1-naphthalenyl]-3-pentenoic acid	13.901_334.21189	1.86596	4.74014e-05	0	UP	2.65646	0.00030313	0	UP	2.96554	9.46903e-06	0	UP	1.71987	5.02762e-05	0	UP
1-[(9z)-hexadecenoyl]-2-acetyl-sn-glycero-3-phosphocholine	13.231_535.32808	1.89096	0.00325222	0.00675978	UP	2.22811	0.000555181	0.00265429	UP	2.18643	2.11374e-05	0	UP	2.35181	3.80206e-05	0	UP
3-oxo-n-[(3s)-2-oxotetrahydro-3-furanyl]hexadecanamide	10.615_353.25638	1.89257	7.36797e-05	0	UP	2.23256	0.00240867	0.00491232	UP	3.0928	5.69422e-06	0	UP	3.13308	7.96296e-05	0	UP
(5ξ,9ξ)-17-hydroxykaur-15-en-19-oic acid	15.47_364.22261	1.89785	1.33933e-06	0	UP	2.41758	0.00330041	0.00690233	UP	2.73193	0.000119281	0	UP	2.56934	0.00204464	0.00340394	UP
6-hydroxy-5a,9-dimethyl-3-methylene-3a,4,5,5a,6,7,9a,9b-octahydronaphtho[1,2-b]furan-2(3h)-one	6.317_248.14134	1.89964	0.0023763	0.00482093	UP	3.8917	0.000626081	0.00265429	UP	4.50936	7.31449e-07	0	UP	5.19403	3.72839e-05	0	UP
Zibotentan	4.634_424.09349	1.92078	0.00750368	0.0155281	UP	3.59366	0.000203871	0	UP	3.51434	0.00206481	0.00423926	UP	6.84985	7.78547e-06	0	UP
Bhas#26	9.89_404.27738	1.92396	0.000102352	0	UP	2.95434	0.0232894	0.0382964	UP	3.63794	0.000206795	0	UP	3.66899	1.58127e-05	0	UP
Stearoyl glutamic acid	16.743_413.31398	1.92557	0.000759337	0.00261083	UP	3.67007	0.00382843	0.00879321	UP	4.83106	8.81598e-05	0	UP	6.26766	3.18098e-05	0	UP
Alloca	14.57_410.26477	1.92706	8.62923e-06	0	UP	3.04141	0.00095062	0.00265429	UP	3.85088	1.23061e-05	0	UP	3.8283	7.7836e-06	0	UP
Laurilsulfate	4.09_266.15420	1.93909	0.00162178	0.00482093	UP	4.64294	0.000662698	0.00265429	UP	2.83141	0.00385837	0.00787464	UP	5.22446	2.96796e-07	0	UP
(+/-)9-hpode	13.602_312.22984	1.94898	4.21811e-05	0	UP	2.49963	0.000286394	0	UP	2.86328	6.69025e-05	0	UP	1.67916	6.21267e-05	0	UP
1-(3-cyanophenyl)-3-{[(2r,4s,5r)-5-(3-cyclohexyl-1-methyl-1h-pyrazol-5-yl)-1-azabicyclo[2.2.2]oct-2-yl]methyl}urea	13.947_482.26438	1.95414	0.000831796	0.00261083	UP	3.92793	0.000638202	0.00265429	UP	4.89869	2.77763e-05	0	UP	6.66708	0.000123213	0	UP
(+/-)9(10)-epome	15.459_296.23493	2.01113	5.42231e-05	0	UP	2.31838	0.000633419	0.00265429	UP	3.21907	0.000143978	0	UP	2.63361	1.84727e-05	0	UP
Cytochalasin h	12.891_493.28117	2.01722	8.9527e-05	0	UP	2.6573	0.000703444	0.00265429	UP	3.0245	2.13058e-05	0	UP	3.51156	5.27216e-05	0	UP
Ibrutinib	8.763_440.19474	2.0326	0.000317423	0	UP	4.63653	0.00148739	0.00265429	UP	4.11683	0.0209801	0.0334355	UP	8.65391	1.79775e-05	0	UP
Linoleic acid	19.427_280.23993	2.05088	0.000807938	0.00261083	UP	2.53698	0.000291959	0	UP	2.32285	9.73505e-05	0	UP	3.33543	1.20386e-06	0	UP
Tiamulin	15.138_493.31717	2.07371	0.000859218	0.00261083	UP	5.21459	0.000145239	0	UP	5.57187	3.36899e-05	0	UP	7.1932	2.33265e-06	0	UP
Premithramycin a1	8.523_544.15760	2.07511	0.000950384	0.00261083	UP	3.83615	2.83915e-05	0	UP	4.22369	1.70693e-07	0	UP	4.02483	1.48632e-05	0	UP
(2z)-3-phenyl-1-(1-pyrrolidinyl)-2-propen-1-one	6.251_201.11552	2.11136	2.38315e-05	0	UP	4.71783	1.43369e-05	0	UP	4.07062	1.20515e-05	0	UP	4.51406	0.00139551	0.00182482	UP
Acetyl norfentanyl	6.25_218.14211	2.13346	3.03782e-05	0	UP	4.75591	1.49997e-05	0	UP	4.11229	1.0962e-05	0	UP	4.54159	0.00140141	0.00182482	UP
(+/-)5(6)-dihet	14.634_355.27214	2.14341	7.52989e-05	0	UP	3.08347	0.0022318	0.00491232	UP	3.4195	0.00393009	0.00787464	UP	2.16526	0.00049927	0	UP
10-nitrolinoleate	10.732_325.22537	2.14374	0.000215222	0	UP	4.58154	5.19122e-05	0	UP	5.7674	3.47721e-06	0	UP	6.82619	8.82487e-06	0	UP
9,10-dihydroxystearic acid	8.398_316.26117	2.15206	0.00898656	0.0171638	UP	7.12515	0.000154662	0	UP	7.27322	9.12697e-08	0	UP	9.16155	1.88407e-06	0	UP
(7r,13e)-1-amino-4-hydroxy-7-{[(9z)-9-octadecenoyloxy]methyl}-9,12-dioxo-3,5,8-trioxa-4-phosphapentadec-13-en-15-oic acid 4-oxide	15.773_633.32723	2.16005	8.7849e-06	0	UP	3.71961	0.00028583	0	UP	3.01374	0.000625658	0.00228053	UP	4.18668	1.08745e-07	0	UP
(5ξ)-12,13-dihydroxypodocarpa-8,11,13-trien-7-one	8.204_274.15684	2.16652	0.00138066	0.00261083	UP	3.94943	5.35468e-08	0	UP	4.55211	1.05664e-06	0	UP	6.79601	3.77635e-05	0	UP
(15z)-9,12,13-trihydroxy-15-octadecenoic acid	10.55_330.24045	2.20129	1.19898e-05	0	UP	2.93831	0.00260715	0.00690233	UP	3.84205	1.631e-05	0	UP	3.24125	0.000186711	0	UP
Adb-fubinaca	20.638_382.18093	2.20801	0.00410479	0.00861954	UP	3.22902	2.01856e-05	0	UP	3.40532	9.46431e-06	0	UP	4.55062	1.11812e-07	0	UP
Bisoprolol	10.752_325.22512	2.21484	0.000233709	0	UP	4.61286	3.08151e-05	0	UP	5.78341	2.59767e-06	0	UP	6.79783	5.29363e-06	0	UP
2-hydroxy-4,5',8a'-trimethyl-1'-oxo-4-vinyloctahydro-1'h-spiro[cyclopentane-1,2'-naphthalene]-5'-carboxylic acid	14.057_334.21190	2.21834	0.000181074	0	UP	3.29703	0.000356954	0	UP	3.40219	8.64646e-05	0	UP	1.90862	9.49208e-05	0	UP
Hydrocortisone buteprate	18.089_488.27709	2.24032	1.05064e-05	0	UP	3.61231	2.38817e-05	0	UP	5.51238	0.000121762	0	UP	5.98552	0.000300583	0	UP
2-aminoethyl (2s,3r,4e,6e)-3-hydroxy-2-[(2-hydroxyoctadecanoyl)amino]-4,6-pentadecadien-1-yl hydrogen phosphate	10.457_660.48289	2.2427	0.000696132	0.00261083	UP	2.59152	0.003452	0.00690233	UP	3.84492	0.000111007	0	UP	3.5678	0.011945	0.0170969	UP
N-(4,6-dimethyl-2-pyrimidinyl)-4-[(e)-(2-hydroxybenzylidene)amino]benzenesulfonamide	7.779_382.10519	2.25598	0.0220215	0.0357694	UP	1.55344	0.0267868	0.0436251	UP	6.56336	0.00399814	0.00787464	UP	3.09932	3.19429e-05	0	UP
Olean-12-ene-3,16,21,22,23,28-hexol	10.473_506.36113	2.26673	0.000448742	0	UP	2.59501	0.00674712	0.0140338	UP	3.87914	0.000343492	0	UP	3.76219	0.000956538	0.00182482	UP
O-(hydroxy{(2r)-2-hydroxy-3-[(2-methoxy-13-methylpentadecyl)oxy]propoxy}phosphoryl)-l-serine	14.665_513.30625	2.28367	0.000236892	0	UP	4.26008	1.56694e-05	0	UP	4.01842	6.09873e-07	0	UP	4.61639	2.55923e-08	0	UP
Pravastatin	13.316_424.24399	2.29139	4.84856e-05	0	UP	3.21493	0.00217734	0.00491232	UP	3.821	0.000107811	0	UP	2.66637	0.00386875	0.00638829	UP
Buprenorphine	14.672_467.30161	2.30657	3.26812e-06	0	UP	4.14875	6.52713e-06	0	UP	3.99585	5.70167e-07	0	UP	4.46566	2.52646e-08	0	UP
Prostaglandin f3α	11.747_398.22820	2.3228	6.98519e-05	0	UP	3.20175	0.00290005	0.00690233	UP	4.31741	6.6924e-05	0	UP	3.78189	7.50179e-05	0	UP
7-ketodeoxycholic acid	10.473_406.27178	2.33483	0.00416488	0.00861954	UP	2.72669	0.0185416	0.0330151	UP	4.07796	0.00312028	0.00612106	UP	4.08863	0.00170958	0.00340394	UP
Asiatic acid	10.47_488.35053	2.34522	0.000270903	0	UP	2.73418	0.00649942	0.0123149	UP	3.96175	0.000256186	0	UP	3.88015	0.000374548	0	UP
[n'-{5-[acetyl(hydroxy-kappao)amino]pentyl}-n-[5-({4-[(5-aminopentyl)(hydroxy-kappao)amino]-4-oxobutanoyl}amino)pentyl]-n-(hydroxy-kappao)succinamidato(3-)]iron	15.157_613.26215	2.39358	9.02171e-08	0	UP	4.75206	0.00236721	0.00491232	UP	4.16351	0.000185845	0	UP	5.34332	3.36089e-07	0	UP
2-deoxy-20-hydroxyecdysone 22-phosphate	11.731_544.28136	2.39723	0.00313389	0.00675978	UP	3.4978	0.0314472	0.0490183	UP	4.10242	0.000122689	0	UP	1.88083	1.69173e-05	0	UP
Methyl 9-(alpha-d-galactosyloxy)nonanoate	7.097_350.19410	2.40184	0.000698051	0.00261083	UP	1.86523	0.000801196	0.00265429	UP	3.20679	5.63497e-07	0	UP	3.1062	0.000236289	0	UP
Sofosbuvir	0.909_529.16380	2.40997	0.00307837	0.00675978	UP	2.49418	0.00068232	0.00265429	UP	2.58465	0.00011689	0	UP	3.17895	3.48384e-05	0	UP
Ascr#19	9.212_344.21990	2.43153	3.44323e-05	0	UP	2.88437	0.000313581	0	UP	2.7488	8.21252e-09	0	UP	2.71285	9.43543e-06	0	UP
Lithocholic acid	13.624_358.29125	2.44544	6.15742e-05	0	UP	3.06437	0.000433593	0	UP	3.39732	5.58737e-06	0	UP	1.72618	0.000117811	0	UP
1-linoleoyl-2-hydroxy-sn-glycero-3-pc	15.773_519.33286	2.47914	2.05823e-05	0	UP	4.65955	3.02547e-05	0	UP	4.12259	1.66093e-05	0	UP	5.04049	7.46997e-08	0	UP
Nandrolone phenpropionate	14.557_406.24877	2.48733	3.31197e-06	0	UP	3.5233	0.00504686	0.0106199	UP	4.74672	0.000452828	0	UP	4.04065	1.61557e-05	0	UP
Acetate2?,3?-(difluoromethylene)-5?-androstan-17?-ol	15.989_366.23828	2.49612	0.0127451	0.0231919	UP	2.71671	0.0014831	0.00265429	UP	3.04291	0.00134231	0.00228053	UP	3.85251	3.1452e-05	0	UP
4,6-dihydroxy-4-(hydroxymethyl)-3,4a,8,8-tetramethyl-4a,5,6,7,8,8a-hexahydro-1(4h)-naphthalenone	8.829_268.16722	2.50076	0.000128229	0	UP	4.23839	9.64434e-08	0	UP	4.60986	4.72606e-06	0	UP	5.083	7.59293e-05	0	UP
O-[{(2r)-2-{[(6e)-5,8-dioxo-6-octenoyl]oxy}-3-[(9z)-9-octadecenoyloxy]propoxy}(hydroxy)phosphoryl]-l-serine	11.004_675.33942	2.50789	0.00665302	0.0139395	UP	4.43612	0.0258063	0.0423061	UP	5.81647	3.32856e-06	0	UP	4.62976	0.00152686	0.00340394	UP
Dihydroartemisinin	7.258_284.16222	2.51656	0.000653837	0.00261083	UP	5.07745	3.52944e-06	0	UP	5.27521	2.03438e-07	0	UP	6.74667	1.26613e-06	0	UP
Bioresmethrin	15.894_338.18343	2.51931	0.000118949	0	UP	2.89252	9.42225e-05	0	UP	2.78266	5.10047e-06	0	UP	1.77992	1.40319e-05	0	UP
2-[(11z,14z)-icosadienoyl]-sn-glycero-3-phosphoethanolamine	15.765_505.31661	2.53992	8.91977e-06	0	UP	4.43172	7.31669e-05	0	UP	3.62213	0.00176543	0.00423926	UP	4.91733	3.47855e-09	0	UP
(3r,4r)-n-(3-cyanophenyl)-4-hydroxy-3-{[4-(2-methoxyethoxy)benzoyl]amino}-1-azepanecarboxamide	7.466_452.20237	2.54697	2.44084e-05	0	UP	3.19476	1.19424e-08	0	UP	3.03829	5.97477e-05	0	UP	3.4352	6.85998e-07	0	UP
Prostaglandin j2	14.638_351.24094	2.59841	0.000183623	0	UP	4.00368	2.83948e-05	0	UP	3.59397	0.000178998	0	UP	1.53147	0.0134828	0.0183827	UP
Isophorone	14.432_138.10453	2.61434	6.09074e-06	0	UP	2.96387	0.00147611	0.00265429	UP	3.33372	6.44392e-06	0	UP	2.54477	6.14215e-05	0	UP
(e)-parinaric acid	14.431_276.20904	2.61434	6.09074e-06	0	UP	2.96387	0.00147611	0.00265429	UP	3.33372	6.44392e-06	0	UP	2.54477	6.14215e-05	0	UP
Mycophenolic acid	1.037_320.12191	2.61766	3.23636e-05	0	UP	3.37949	1.61785e-06	0	UP	2.86395	1.19071e-05	0	UP	2.73685	0.000163483	0	UP
(3s,9s,14ar)-3,6-dimethyl-9-{6-[(2s)-2-oxiranyl]-6-oxohexyl}decahydropyrrolo[1,2-a][1,4,7,10]tetraazacyclododecine-1,4,7,10-tetrone	6.91_436.23216	2.63314	0.00107506	0.00261083	UP	5.7217	5.62678e-08	0	UP	6.05193	3.54763e-06	0	UP	6.12406	0.000420153	0	UP
Isobutyl sildenafil	6.514_488.22369	2.67061	1.8065e-05	0	UP	1.93717	1.26914e-05	0	UP	2.42217	4.83715e-06	0	UP	1.6015	0.00516986	0.00780497	UP
Atractylenolide ii	8.444_232.14645	2.67719	7.93867e-06	0	UP	2.66669	5.03154e-07	0	UP	2.86619	3.77563e-05	0	UP	2.59994	0.000232078	0	UP
N-({(2r,4s,5r)-5-[3-(2-methoxyphenyl)-1-methyl-1h-pyrazol-5-yl]-1-azabicyclo[2.2.2]oct-2-yl}methyl)acetamide	11.127_368.21738	2.68415	3.19164e-05	0	UP	3.68371	0.000316632	0	UP	3.90642	0.00014023	0	UP	2.9496	3.9391e-05	0	UP
Acevaltrate	8.204_480.19972	2.69919	8.11275e-06	0	UP	4.39163	2.24842e-06	0	UP	5.17002	1.75384e-08	0	UP	7.1737	2.31893e-05	0	UP
15(r)-15-methyl prostaglandin a2	16.133_370.20970	2.70249	1.60018e-06	0	UP	3.16015	0.000342613	0	UP	3.22216	9.35516e-08	0	UP	2.89782	6.61822e-06	0	UP
4-[(2s)-2-hydroxy-3-(tetradecanoyloxy)propoxy]-2-(trimethylammonio)butanoate	15.164_445.34047	2.70794	0.00205425	0.00482093	UP	4.52448	0.000317382	0	UP	5.36304	3.27624e-07	0	UP	5.14232	0.000277842	0	UP
(3ar,4r,5r,6as)-5-hydroxy-4-[(1e,3s)-3-hydroxy-1-octen-1-yl]hexahydro-2h-cyclopenta[b]furan-2-one	8.716_268.16735	2.71845	8.6154e-05	0	UP	4.51181	1.86724e-07	0	UP	4.70542	1.06874e-06	0	UP	4.71329	0.000384571	0	UP
Gonan-3-ol	16.135_248.21425	2.74385	6.41611e-06	0	UP	3.50653	0.000422331	0	UP	3.64809	3.16216e-08	0	UP	3.1567	0.000143653	0	UP
7-[1-formyl-6-hydroxy-6-(hydroxymethyl)bicyclo[3.2.1]oct-2-yl]-3a,7-dimethyl-3-oxooctahydro-2-benzofuran-1-yl hexopyranoside	8.277_528.25770	2.7495	0.000951965	0.00261083	UP	5.64988	1.06823e-05	0	UP	6.1237	4.87338e-10	0	UP	8.38935	9.2218e-07	0	UP
(1s,4as,5r)-5-[2-(3-furyl)ethyl]-1,4a-dimethyl-6-methylenedecahydro-1-naphthalenecarboxylic acid	16.078_316.20152	2.78351	7.67559e-05	0	UP	3.27878	4.10253e-05	0	UP	3.36482	1.29796e-05	0	UP	2.613	1.01017e-07	0	UP
Zanoterone	16.116_416.21519	2.78906	2.30023e-05	0	UP	3.28473	0.000141933	0	UP	3.42705	3.71857e-06	0	UP	2.85012	2.07816e-05	0	UP
Payzone	1.183_360.08052	2.78945	0.00244439	0.00482093	UP	3.90792	9.16406e-06	0	UP	3.73963	0.000201654	0	UP	4.62913	5.09235e-07	0	UP
4,7-dihydroxy-n,n,n-trimethyl-10-oxo-3,5,9-trioxa-4-phosphahenicosan-1-aminium 4-oxide	15.18_440.27727	2.85589	3.24094e-06	0	UP	3.0475	0.000612707	0.00265429	UP	2.11135	9.72108e-05	0	UP	2.42033	1.34921e-06	0	UP
15,16-dihode	14.431_312.23007	2.85741	6.94618e-06	0	UP	3.2106	0.00135547	0.00265429	UP	3.58386	6.25293e-06	0	UP	2.81488	5.97845e-05	0	UP
3a,7a-dihydroxy-5b-cholestan-26-oic acid	10.475_434.33961	2.85788	0.000397924	0	UP	3.52504	0.00629033	0.0123149	UP	4.68603	0.000685344	0.00228053	UP	4.33947	0.000435493	0	UP
O-(hydroxy{(2r)-2-hydroxy-3-[(11z)-11-icosenoyloxy]propoxy}phosphoryl)-l-serine	12.751_551.32316	2.89508	0.000198989	0	UP	4.67722	0.00399017	0.00879321	UP	5.58033	8.20167e-07	0	UP	4.07838	0.00201819	0.00340394	UP
Yakkasterone	15.802_418.34457	2.95128	0.0280677	0.0435766	UP	4.00413	0.0133771	0.0236602	UP	6.08083	0.0245305	0.0385316	UP	2.71312	0.0142752	0.0197026	UP
Raltitrexed	0.949_458.12684	2.95633	0.00083483	0.00261083	UP	3.43872	0.000336042	0	UP	2.72213	4.17126e-05	0	UP	4.20646	3.2869e-08	0	UP
Nardosinone	10.308_250.15695	2.97638	3.19255e-05	0	UP	3.91876	2.71078e-08	0	UP	4.05123	2.83573e-05	0	UP	3.45877	0.000197589	0	UP
Helenalin	5.693_262.12054	2.97707	2.89441e-07	0	UP	3.64696	2.85547e-07	0	UP	4.08463	8.08357e-06	0	UP	3.98032	5.98011e-05	0	UP
9-oxo-ode	16.121_294.21953	2.99229	9.31618e-06	0	UP	3.69736	0.000283428	0	UP	3.83988	5.35551e-07	0	UP	3.19486	3.85145e-05	0	UP
(+/-)9,10-dihydroxy-12z-octadecenoic acid	13.354_314.24536	3.00461	0.000556875	0.00261083	UP	3.47897	0.024582	0.0409684	UP	4.42175	1.2625e-06	0	UP	5.03699	1.44702e-05	0	UP
Mb2700000	13.545_386.26685	3.00823	7.79775e-05	0	UP	4.43497	0.00207267	0.00491232	UP	5.28107	1.77993e-05	0	UP	4.76203	5.82404e-07	0	UP
3-methoxy prostaglandin f1α	13.544_408.24882	3.00823	7.79775e-05	0	UP	4.43497	0.00207267	0.00491232	UP	5.28107	1.77993e-05	0	UP	4.76203	5.82404e-07	0	UP
5-fluoro ab-pinaca	10.93_348.19124	3.03663	0.000700093	0.00261083	UP	3.28696	1.50024e-05	0	UP	2.99809	9.49899e-05	0	UP	1.82181	0.000863071	0.00182482	UP
N-cyclohexyl-2-[(3r,4s)-3-{[5-(phenoxymethyl)-1,2-oxazol-3-yl]methyl}-4-piperidinyl]acetamide	9.83_457.26750	3.04146	5.931e-05	0	UP	4.57183	1.88368e-05	0	UP	6.86583	2.81457e-05	0	UP	6.63438	1.59565e-06	0	UP
Prostaglandin d2	14.196_334.21207	3.0481	4.10322e-05	0	UP	3.58536	0.000157251	0	UP	3.21879	0.00010603	0	UP	2.0986	0.000876293	0.00182482	UP
1-{[(2r,4s,5r)-5-{[(2r)-2-(methoxymethyl)-1-pyrrolidinyl]methyl}-1-azabicyclo[2.2.2]oct-2-yl]methyl}-3-phenylurea	13.111_386.26695	3.07044	0.000104556	0	UP	3.80459	0.00639518	0.0123149	UP	4.26317	0.00129517	0.00228053	UP	1.5428	0.000528226	0.00182482	UP
(1s,4ar,5s)-5-[(3e)-5-methoxy-3-methyl-5-oxo-3-penten-1-yl]-1,4a-dimethyl-6-methylenedecahydro-1-naphthalenecarboxylic acid	16.115_348.22770	3.07046	3.56751e-05	0	UP	3.64125	0.000332088	0	UP	3.83502	6.05571e-07	0	UP	3.25039	7.23301e-05	0	UP
1-({(2r,4s,5s)-5-[(4-methyl-1-piperazinyl)methyl]-1-azabicyclo[2.2.2]oct-2-yl}methyl)-3-phenylurea	10.388_371.26726	3.08402	0.000147314	0	UP	4.27539	0.00371535	0.00879321	UP	5.33888	0.000170962	0	UP	4.80615	0.000272361	0	UP
1-o-(indol-3-ylacetyl)-beta-d-glucose	4.553_337.11598	3.08465	2.18152e-06	0	UP	3.08473	1.38361e-07	0	UP	2.55174	1.05703e-05	0	UP	3.35367	3.84526e-06	0	UP
Polygalic acid	17.821_488.31151	3.11005	0.00102941	0.00261083	UP	5.01701	0.00131434	0.00265429	UP	4.23681	0.00998154	0.0178553	UP	1.86989	0.0140018	0.0197026	UP
Prostaglandin e2-1-glyceryl ester	14.908_408.24875	3.15028	1.36138e-05	0	UP	4.48224	0.00679957	0.0140338	UP	5.61898	0.00196519	0.00423926	UP	3.69739	6.25388e-05	0	UP
Typhasterol	15.715_448.35538	3.17001	2.74289e-05	0	UP	5.66443	7.67877e-07	0	UP	6.21753	6.12836e-05	0	UP	5.65053	9.1801e-05	0	UP
4-benzyloxy-2'-hydroxy-3',4',5',6'-tetramethoxychalcone	20.636_450.16826	3.20382	0.00574275	0.0121941	UP	4.54223	3.07313e-05	0	UP	4.83721	3.21272e-05	0	UP	5.87818	4.51397e-06	0	UP
(1ar,4e,6r,7as,8s,10as,10bs)-1a,5,8-trimethyl-9-oxo-1a,2,3,6,7,7a,8,9,10a,10b-decahydrooxireno[9,10]cyclodeca[1,2-b]furan-6-yl beta-d-glucopyranoside	6.604_428.20464	3.21523	0.000120351	0	UP	5.42189	3.02122e-08	0	UP	5.58592	1.11935e-07	0	UP	6.40062	2.99371e-05	0	UP
(2r)-n-[(2s)-1-amino-3-cyclohexyl-1-oxo-2-propanyl]-1-(cyclohexylcarbonyl)-2-piperazinecarboxamide	14.53_414.26192	3.23986	2.81057e-06	0	UP	4.40217	8.57629e-06	0	UP	2.41752	3.52751e-05	0	UP	2.2916	2.04772e-06	0	UP
(2r)-2,3-bis(nonanoyloxy)propyl 2-(trimethylammonio)ethyl phosphate	12.745_537.34379	3.24703	1.77987e-05	0	UP	4.64614	2.40512e-06	0	UP	4.47659	5.08741e-07	0	UP	4.54551	1.63414e-08	0	UP
Lysopc(20:5(5z,8z,11z,14z,17z))	15.789_541.31505	3.25795	4.06802e-05	0	UP	4.73628	0.00183383	0.00491232	UP	4.94742	0.000148603	0	UP	5.71939	1.10615e-07	0	UP
Nummularine f	13.537_428.24104	3.26271	8.08872e-05	0	UP	3.11396	0.00129509	0.00265429	UP	3.6537	0.00196114	0.00423926	UP	2.78782	0.000162512	0	UP
Mfcd00010474	15.801_400.33421	3.2926	0.0251696	0.0395913	UP	4.3338	0.0138455	0.0252146	UP	6.42215	0.0242517	0.0372395	UP	2.93237	0.0252247	0.0331786	UP
Prostaglandin k1	14.684_334.21209	3.30137	2.36677e-05	0	UP	3.41862	0.00645954	0.0123149	UP	3.66956	2.87654e-05	0	UP	2.75666	8.07451e-05	0	UP
13,14-dihydro-15-keto prostaglandin a2	14.683_356.19389	3.32683	3.58932e-05	0	UP	3.13815	0.000134975	0	UP	3.66612	1.05626e-05	0	UP	2.90828	9.8813e-06	0	UP
Misoprostol	15.155_382.27178	3.36104	0.000771309	0.00261083	UP	4.37128	0.000681408	0.00265429	UP	4.88692	4.3277e-05	0	UP	3.71002	0.000393299	0	UP
Methyl (2e,4e,6e,8e,10e,12e,14e,16e)-17-[(1r,2s,4s)-2-hydroxy-2,6,6-trimethyl-7-oxabicyclo[2.2.1]hept-1-yl]-2,6,11,15-tetramethyl-2,4,6,8,10,12,14,16-heptadecaoctaenoate	18.073_478.30616	3.37767	7.82122e-06	0	UP	4.5166	2.06183e-06	0	UP	4.4264	4.38946e-05	0	UP	2.82574	0.000635546	0.00182482	UP
(2s,3ar,4r,5s,6r,6as,7r,9as,10ar)-9a-(acetoxymethyl)-2,6,7-trihydroxy-7-isopropyl-4-methyl-1-methylenetetradecahydrodicyclopenta[a,d][8]annulen-5-yl acetate	11.149_438.26182	3.38378	3.59777e-05	0	UP	3.73632	0.000269456	0	UP	3.17398	2.0652e-05	0	UP	2.34424	0.000252485	0	UP
Sarsasapogenin	15.803_416.32890	3.44919	0.0276194	0.0435766	UP	4.4866	0.0111468	0.0205432	UP	6.43088	0.0272553	0.0412158	UP	2.48678	0.00382115	0.00638829	UP
Amfetaminil	10.408_250.14798	3.45014	1.74321e-07	0	UP	3.73338	1.3673e-07	0	UP	4.74957	4.04897e-05	0	UP	4.22665	0.000218983	0	UP
Succinyladenosine	1.204_383.10778	3.45519	0.00299621	0.00675978	UP	4.23731	4.47969e-05	0	UP	3.75148	2.45289e-05	0	UP	4.77715	3.7742e-07	0	UP
Uk-416244	8.098_366.11036	3.46663	0.00016582	0	UP	3.43905	0.00093041	0.00265429	UP	7.55858	0.00283993	0.00612106	UP	3.99645	3.80185e-05	0	UP
(3ar,8r,8ar,9ar)-8-hydroxy-8a-methyl-3,5-bis(methylene)decahydronaphtho[2,3-b]furan-2(3h)-one	10.409_248.14119	3.47684	2.2622e-07	0	UP	3.7485	5.65313e-08	0	UP	4.70796	1.89093e-05	0	UP	4.25343	0.000164413	0	UP
(14r)-3beta,5,6beta,10,16-pentahydroxygrayanotoxan-14-yl acetate	14.435_412.24611	3.50128	8.69801e-05	0	UP	4.74781	0.00351677	0.00879321	UP	5.20954	6.81517e-05	0	UP	4.00007	0.000329113	0	UP
L-ergothioneine	11.137_229.08863	3.51951	0.00118532	0.00261083	UP	5.03934	0.0106313	0.0205432	UP	5.52619	0.000256826	0	UP	6.26612	0.000760947	0.00182482	UP
Irgafos 168	17.932_646.44213	3.53007	0.000305605	0	UP	4.3433	0.00261122	0.00690233	UP	5.19032	0.00835483	0.0146631	UP	3.80551	0.000244606	0	UP
(6alpha,11beta)-6,9-difluoro-11,21-dihydroxy-3,20-dioxopregna-1,4-dien-17-yl butyrate	12.22_466.21536	3.59474	0.000465381	0	UP	3.58176	0.00344391	0.00690233	UP	3.47329	9.77875e-07	0	UP	3.53702	6.20253e-09	0	UP
(+/-)17(18)-epete methyl ester	17.968_349.26155	3.60493	0.000595912	0.00261083	UP	4.03484	0.0054637	0.0106199	UP	5.14636	0.000130274	0	UP	1.75285	0.0103254	0.0144763	UP
Difloxacin	19.42_399.13920	3.61321	0.00144065	0.00261083	UP	4.22478	0.000376402	0	UP	4.03213	5.44088e-05	0	UP	4.45737	0.000373096	0	UP
Amiloxate	10.391_248.14103	3.64472	4.93312e-07	0	UP	3.86124	7.60984e-08	0	UP	4.78289	4.18397e-05	0	UP	4.3627	0.00016276	0	UP
11-dehydro thromboxane b2	11.282_368.21728	3.70007	0.000192095	0	UP	4.5609	0.00010356	0	UP	4.90924	0.000571765	0.00228053	UP	4.05349	0.000143223	0	UP
3,5a,9-trimethyl-2,3,3a,4,5,5a,8,9b-octahydronaphtho[1,2-b]furan-2,8-dione	8.206_246.12570	3.72442	1.09215e-07	0	UP	3.88046	1.98554e-07	0	UP	4.21857	8.99278e-06	0	UP	4.24905	4.13587e-05	0	UP
(1ar,4e,6s,7as,8s,10as,10bs)-1a,5,8-trimethyl-9-oxo-1a,2,3,6,7,7a,8,9,10a,10b-decahydrooxireno[9,10]cyclodeca[1,2-b]furan-6-yl beta-d-glucopyranoside	6.586_428.20483	3.73184	0.000121329	0	UP	6.0838	2.81283e-08	0	UP	6.25348	9.5286e-07	0	UP	6.94536	2.04978e-05	0	UP
N-cyclohexylidene-2-carbamylcyclohex-1-enylamine	5.431_220.15774	3.73366	1.44821e-05	0	UP	5.91093	2.18235e-05	0	UP	5.19573	5.85352e-05	0	UP	4.7948	7.2331e-05	0	UP
(3beta,5beta)-5,14-dihydroxy-3-[(14-hydroxytetradecanoyl)oxy]-19-oxobufa-20,22-dienolide	13.518_642.41252	3.74421	0.000373252	0	UP	2.53604	0.000966299	0.00265429	UP	2.7657	0.000119406	0	UP	1.88049	0.0013105	0.00182482	UP
Mfcd03411991	12.867_397.28285	3.75053	2.70774e-05	0	UP	3.4009	0.00221245	0.00491232	UP	2.45059	3.19283e-05	0	UP	2.50181	0.00024705	0	UP
(2s)-1-hydroxy-3-(tridecanoyloxy)-2-propanyl (5z,8z,11z,14z,17z)-5,8,11,14,17-icosapentaenoate	15.803_572.44434	3.77133	0.0222348	0.0357694	UP	4.9899	0.0139901	0.0252146	UP	6.89561	0.025151	0.0385316	UP	3.43532	0.00270526	0.00492009	UP
2-(alpha-glutamylamino)-3-(1h-indol-3-yl)propanoate	7.84_332.12364	3.80074	2.91646e-05	0	UP	6.30693	1.45252e-06	0	UP	6.61614	3.33706e-06	0	UP	7.57585	0.000103757	0	UP
Evacetrapib	6.659_638.28054	3.80557	0.000511837	0.00261083	UP	5.99917	1.36594e-06	0	UP	6.44252	2.53007e-06	0	UP	8.29519	7.82124e-06	0	UP
Varanic acid	17.728_466.32948	3.81981	0.00296641	0.00675978	UP	5.24627	0.00299266	0.00690233	UP	5.43801	0.0120205	0.0209747	UP	3.39873	0.0020634	0.00340394	UP
(2r)-3-({[(2s)-2,3-dihydroxypropoxy](hydroxy)phosphoryl}oxy)-2-[(9-oxononanoyl)oxy]propyl (9z)-9-octadecenoate	13.532_664.39342	4.01149	0.00214385	0.00482093	UP	2.6239	0.0044032	0.00879321	UP	2.66241	0.00048475	0	UP	2.17603	0.000455243	0	UP
7,8-bis(hydroxymethyl)-1,4a-dimethyl-3,4,4a,5,6,7-hexahydro-2h-benzo[7]annulen-2-one	8.716_250.15685	4.01445	8.11732e-05	0	UP	6.18646	6.33062e-07	0	UP	6.39594	1.43465e-06	0	UP	6.44617	0.000342982	0	UP
(z)-?-amylcinnamyl alcohol	8.715_204.15162	4.02315	3.47167e-05	0	UP	6.05022	3.95862e-07	0	UP	6.2566	1.76073e-06	0	UP	6.3219	0.000273033	0	UP
Conivaptan	7.497_498.20738	4.08789	0.000175261	0	UP	6.07476	4.77574e-06	0	UP	6.98638	6.27076e-06	0	UP	7.84404	5.76211e-06	0	UP
N-{5-hydroxy-4,8a-dimethyl-6-[1-oxo-1-(4-thiomorpholinyl)-2-propanyl]-4,4a,5,6,7,8,8a,9-octahydronaphtho[2,3-d][1,3]thiazol-2-yl}-1-methyl-1h-pyrrole-2-carboxamide	8.205_538.20331	4.15556	0.000216414	0	UP	6.29176	4.55322e-06	0	UP	7.13949	7.44806e-08	0	UP	8.94403	2.71543e-05	0	UP
1,9b-dihydroxy-6,6,9a-trimethyl-5,5a,6,7,8,9,9a,9b-octahydronaphtho[1,2-c]furan-3(1h)-one	7.999_266.15153	4.16396	1.44542e-05	0	UP	5.42661	4.07903e-07	0	UP	5.73815	0.000410256	0	UP	5.10597	0.000167898	0	UP
Prednisone	10.29_358.18111	4.16709	4.32311e-06	0	UP	5.14488	7.85463e-06	0	UP	4.62343	0.000207633	0	UP	2.88603	0.0001243	0	UP
O-{[(2r)-2-[(13z,16z)-13,16-docosadienoyloxy]-3-(palmitoyloxy)propoxy](hydroxy)phosphoryl}-l-serine	15.473_815.57065	4.23465	3.33717e-06	0	UP	6.22207	0.00169743	0.00491232	UP	6.66707	4.74981e-05	0	UP	6.60769	0.000119097	0	UP
Abscisic acid	7.86_264.13615	4.38795	1.28258e-05	0	UP	6.54174	7.38667e-07	0	UP	6.96237	1.22312e-07	0	UP	7.71414	8.4464e-05	0	UP
Isoalantolactone	8.716_232.14638	4.45935	6.54989e-05	0	UP	6.60845	7.09449e-07	0	UP	6.82461	1.46053e-06	0	UP	6.8766	0.0003125	0	UP
Phosphatidylserine o-18:0/0:0	12.101_511.32799	4.47682	9.01932e-07	0	UP	4.77706	2.34322e-05	0	UP	3.86673	4.57028e-06	0	UP	3.55735	2.04879e-07	0	UP
4-(2-carboxy-1-azetidinyl)-n-(3-carboxy-3-hydroxypropyl)threonine	0.775_320.12205	4.49249	1.3319e-05	0	UP	4.98535	3.10851e-09	0	UP	4.43114	9.75633e-06	0	UP	4.54789	2.35875e-05	0	UP
1-deoxy-1-({(7r,13z,16z,19z,22z,25z)-4-hydroxy-4-oxido-9-oxo-7-[(palmitoyloxy)methyl]-3,5,8-trioxa-4-phosphaoctacosa-13,16,19,22,25-pentaen-1-yl}amino)-beta-d-fructopyranose	15.778_899.55354	4.55485	0.000166896	0	UP	5.97794	0.00112886	0.00265429	UP	6.21031	0.00216643	0.00423926	UP	5.76389	0.00112321	0.00182482	UP
(7z,19r,25s)-22,25,26-trihydroxy-22-oxido-16-oxo-17,21,23-trioxa-22lambda~5~-phosphahexacos-7-en-19-yl (9z,12z,15z)-9,12,15-octadecatrienoate	16.07_742.47917	5.01562	0.00176635	0.00482093	UP	5.75006	0.000381912	0	UP	5.76219	0.00126318	0.00228053	UP	5.19015	4.45888e-05	0	UP
Picfeltarraenin ia	12.918_762.41682	5.12504	0.00524515	0.0103858	UP	3.44732	0.00801315	0.0156897	UP	4.83694	2.90578e-05	0	UP	2.77327	0.0234042	0.0306617	UP
Prostaglandin e2-biotin	14.432_662.40775	5.14821	0.000100814	0	UP	5.46767	0.000839516	0.00265429	UP	5.96164	1.1742e-05	0	UP	4.67621	8.03812e-05	0	UP
(3beta,5beta)-5,14-dihydroxy-3-[(14-hydroxytetradecanoyl)oxy]bufa-20,22-dienolide	20.671_628.43113	5.18637	0.00257388	0.00675978	UP	5.72812	0.0015018	0.00491232	UP	5.85252	0.000193986	0	UP	4.5634	1.93141e-05	0	UP
6,6,7b-trimethyl-2a-(palmitoyloxy)-2,2a,4a,5,6,7,7a,7b-octahydro-1h-cyclobuta[e]inden-2-yl 2,4-dihydroxy-6-methylbenzoate	16.077_610.42099	5.33884	0.00141944	0.00261083	UP	6.14238	0.00101605	0.00265429	UP	6.24243	0.000705021	0.00228053	UP	4.83696	0.00050071	0.00182482	UP
2-[(2s,4ar,8as)-2-hydroxy-4a-methyl-8-methylenedecahydro-2-naphthalenyl]acrylic acid	10.29_250.15669	5.45256	1.22781e-05	0	UP	6.43276	1.3587e-08	0	UP	6.51135	4.58484e-05	0	UP	5.81755	0.000302537	0	UP
N-{4-[(2r,3r)-4-benzyl-3-(hydroxymethyl)-5-oxo-2-morpholinyl]phenyl}-2,5-dimethyl-3-furamide	8.448_434.19169	5.49992	4.62754e-06	0	UP	5.29223	7.99422e-06	0	UP	5.74554	0.000190747	0	UP	5.30321	5.53526e-05	0	UP
Glycylserylprolylmethionylphenylalanylvalinamide	9.148_635.30838	5.50405	0.0238268	0.038212	UP	7.07572	0.00364732	0.00879321	UP	5.73819	0.00791103	0.0146631	UP	2.6264	0.00752202	0.0118373	UP
(2r)-3-(palmitoyloxy)-2-{[(5z,13e)-9,11,15-trihydroxy-1-oxoprosta-5,13-dien-1-yl]oxy}propyl 2-(trimethylammonio)ethyl phosphate	15.779_831.56537	5.69138	0.00117889	0.00261083	UP	7.68566	0.00223208	0.00491232	UP	8.60339	0.00145962	0.00228053	UP	7.63557	0.000595229	0.00182482	UP
(2s)-1-(4-chlorophenyl)-4,4-dimethyl-2-(1h-1,2,4-triazol-1-yl)-3-pentanol	6.462_293.12958	5.79297	0.00151359	0.00482093	UP	5.77434	0.0113481	0.0205432	UP	4.02716	0.00979166	0.0178553	UP	2.1698	0.0306431	0.0403662	UP
Catechin	5.323_290.07896	5.81013	0.000533033	0.00261083	UP	4.85685	0.0104626	0.0189488	UP	5.78144	0.00301053	0.00612106	UP	3.2179	0.000676015	0.00182482	UP
3-o-β-d-glucopyranosylandrographolide	10.395_558.26857	5.95637	0.000336181	0	UP	8.02353	8.80215e-08	0	UP	7.92691	4.22825e-08	0	UP	4.60677	0.000132961	0	UP
(+)-abscisic acid beta-d-glucopyranosyl ester	5.625_426.18908	6.18173	1.53238e-05	0	UP	7.33208	1.8085e-07	0	UP	7.58058	2.11637e-07	0	UP	6.65758	2.35173e-05	0	UP
Benzoylthiocarbimide	10.127_163.00928	4.88773	0.00563299	0.0121941	UP	8.7515	0.00191024	0.00491232	UP	4.04063	0.0677299	0.0892177	UP	8.0141	0.0342145	0.0438594	UP
1-{[(2r,3s,4r,5s)-3,4-dihydroxy-5-{2-[(2r)-2-(methoxymethyl)-1-pyrrolidinyl]-2-oxoethyl}tetrahydro-2-furanyl]methyl}-3-(3-fluorophenyl)urea	5.125_463.14568	1.84296	0.00974658	0.0187263	UP	4.50405	0.00103658	0.00265429	UP	1.02945	0.167106	0.191583	UP	3.58099	0.00286201	0.00492009	UP
(2s)-3-(beta-d-galactopyranosyloxy)-2-hydroxypropyl 8-{(1s,5s)-4-oxo-5-[(2z)-2-penten-1-yl]-2-cyclopenten-1-yl}octanoate	4.089_528.29512	2.51456	0.0238626	0.038212	UP	7.49189	0.000380024	0	UP	4.93907	0.0368678	0.0536746	UP	7.49888	0.00229264	0.00340394	UP
N2-succinyl-l-glutamic acid 5-semialdehyde	1.183_231.07410	1.55022	0.000246764	0	UP	1.70552	0.000560367	0.00265429	UP	1.32188	3.59503e-05	0	UP	3.07898	3.64329e-06	0	UP
7-{[(2e)-3,7-dimethyl-2,6-octadien-1-yl]oxy}-1,3-dihydroxy-9h-xanthen-9-one	19.419_380.16541	1.67165	0.000218552	0	UP	1.86229	1.98856e-05	0	UP	1.45344	0.00101368	0.00228053	UP	1.87944	0.00148463	0.00182482	UP
Methyl alpha-aspartylphenylalaninate	4.494_294.12149	1.99989	3.32475e-05	0	UP	2.09809	8.97304e-07	0	UP	0.624396	0.00652984	0.0131084	UP	1.58131	9.32059e-06	0	UP
Trifluperidol	7.17_409.16731	1.72102	0.0108297	0.0202874	UP	4.20765	1.56261e-05	0	UP	2.39716	0.133011	0.157638	UP	6.3394	0.00494197	0.00780497	UP
20(s)-ginsenoside ck	18.392_644.42606	3.21677	0.000107209	0	UP	1.32666	0.0262297	0.0423061	UP	2.13837	0.0273763	0.0412158	UP	-0.942911	0.0558567	0.0693477	DOWN
(3s,3's,5r,5'r,6r,6'r)-5,5',6,6'-tetrahydro-beta,beta-carotene-3,3',5,5',6,6'-hexol	17.097_636.43657	5.53716	0.00109519	0.00261083	UP	3.23421	0.037746	0.0580074	UP	3.25048	0.00257386	0.00612106	UP	0.3668	0.206751	0.22443	UP
N1-(3-piperidinopropyl)-2-[(4-nitrobenzoyl)amino]benzamide	9.042_410.19765	2.08687	0.000408649	0	UP	3.09736	0.0317969	0.0504456	UP	1.51907	0.0004924	0	UP	0.765698	0.0125896	0.0183827	UP
Rubescensin a	8.298_410.19418	2.79616	1.08704e-06	0	UP	1.21159	0.00477113	0.0106199	UP	1.93379	0.00192875	0.00423926	UP	1.44799	0.00432005	0.00638829	UP
(9e,11s,12s,13r,14s,16r,17s,18s)-2,11,13,15,17,27,29-heptahydroxy-3,7,12,14,16,18,22-heptamethyl-8,30-dioxa-24-azatetracyclo[23.3.1.1~4,7~.0~5,28~]triaconta-1(29),2,4,9,19,21,25,27-octaene-6,23-dione	9.87_641.28302	2.96592	0.00567457	0.0121941	UP	3.89017	0.0721053	0.0978728	UP	4.76867	0.000201378	0	UP	4.13782	0.000264219	0	UP
2-hydroxy-2-(4-methyl-2-oxocyclohexyl)propyl hexopyranoside	7.427_348.17849	2.33869	4.07743e-05	0	UP	1.42195	7.71613e-05	0	UP	2.10683	2.06726e-05	0	UP	1.85823	0.00172016	0.00340394	UP
Valaciclovir	7.445_324.15476	1.84419	3.12387e-05	0	UP	1.15692	0.000180524	0	UP	1.78292	5.33106e-05	0	UP	1.62777	0.00180848	0.00340394	UP
(2s)-1-hydroxy-3-(pentadecanoyloxy)-2-propanyl (6z,9z,12z,15z)-6,9,12,15-octadecatetraenoate	16.817_574.45977	4.11751	0.000605232	0.00261083	UP	5.03887	0.0431935	0.0640366	UP	5.76299	0.00260065	0.00612106	UP	3.71972	0.0283293	0.0369002	UP
D-gamma-glutamyl-s-[(4s,5r,6e,8e,10z,13z,16z)-1-carboxy-4-hydroxy-6,8,10,13,16-nonadecapentaen-5-yl]-l-cysteinylglycine	11.472_623.28718	2.99161	0.00388765	0.00861954	UP	4.60279	0.033175	0.0517466	UP	5.4925	7.14533e-07	0	UP	4.65806	0.000564993	0.00182482	UP
Dendronesterone d	9.964_440.25432	2.52558	0.0206227	0.0345226	UP	2.36831	0.0738077	0.100197	UP	2.63861	0.00778014	0.0146631	UP	2.34047	0.000480351	0	UP
Prostaglandin h1	13.689_336.22736	4.47854	0.00193899	0.00482093	UP	4.47171	0.0457506	0.0673432	UP	4.94003	0.00132075	0.00228053	UP	3.97508	6.78876e-08	0	UP
R79646h5z8	7.516_286.17797	2.18306	0.00358084	0.00861954	UP	1.44262	0.0122519	0.0220728	UP	2.51543	0.000377593	0	UP	3.98241	0.00123688	0.00182482	UP
2-[(1s,4s,5s)-4-{[(cyclohexylcarbamoyl)amino]methyl}-5-isopropyl-2-methyl-2-cyclohexen-1-yl]-n-(3-pyridinylmethyl)acetamide	16.201_462.29611	1.5299	6.1502e-05	0	UP	0.898807	0.00014196	0	UP	0.801342	0.0473064	0.0656543	UP	1.68422	2.70298e-06	0	UP
9-(3-methyl-5-pentyl-2-furyl)nonanoic acid	14.399_308.23527	1.60519	0.00509422	0.0103858	UP	1.04236	0.0118914	0.0220728	UP	1.26299	0.00106111	0.00228053	UP	1.95672	0.0247546	0.0331786	UP
13,14-dihydro-15-keto-tetranor prostaglandin f1α	11.048_282.18300	1.26155	1.54765e-05	0	UP	2.06839	1.87086e-05	0	UP	1.77973	0.00162183	0.00423926	UP	1.31414	0.00120109	0.00182482	UP
Palmitoyl proline	18.541_353.29287	1.38793	1.74296e-05	0	UP	2.00311	0.00363908	0.00879321	UP	1.98237	0.00131163	0.00228053	UP	-0.464276	0.0472123	0.0591208	DOWN
Erythronolide b	10.811_402.26191	0.629538	0.0973568	0.12276	UP	2.76555	0.00511505	0.0106199	UP	2.83053	0.000617878	0.00228053	UP	1.22666	0.000806498	0.00182482	UP
Ac 45594	15.492_208.14624	0.875324	0.00329782	0.00675978	UP	1.51316	0.000636214	0.00265429	UP	1.70612	0.000629792	0.00228053	UP	1.35541	0.000360676	0	UP
(+/-)12(13)-dihome	16.697_296.23506	1.44998	2.68939e-05	0	UP	1.91901	0.00226366	0.00491232	UP	2.25332	0.00212027	0.00423926	UP	1.49675	9.78351e-05	0	UP
Malonyldaidzin	0.886_502.10930	-0.236236	0.00320687	0.00675978	DOWN	2.20056	0.0119385	0.0220728	UP	2.27928	0.00414577	0.00787464	UP	0.233506	0.103747	0.12201	UP
3-hydroxytetradecanedioic acid	7.796_274.17776	0.886012	0.0247788	0.0395913	UP	2.24159	0.000366619	0	UP	2.45935	0.000284056	0	UP	0.583824	0.0831333	0.0992839	UP
Tisocalcitate	19.719_500.34816	0.80111	0.000689298	0.00261083	UP	1.99976	1.66188e-08	0	UP	2.43069	1.63597e-06	0	UP	1.02117	0.00952268	0.0144763	UP
O-{[(2r)-2-{[(6e)-5,8-dioxo-6-octenoyl]oxy}-3-(palmitoyloxy)propoxy](hydroxy)phosphoryl}-l-serine	10.529_649.32484	3.82873	0.0339246	0.0512969	UP	4.93792	0.00468247	0.0106199	UP	2.35872	0.0271068	0.0412158	UP	1.1808	0.000229414	0	UP
Verbenalin	1.23_434.14203	-2.23941	0.00112175	0.00261083	DOWN	3.22301	0.00136655	0.00265429	UP	2.66827	0.000406612	0	UP	4.63437	0.000445725	0	UP
Benazepril	9.381_424.19991	1.19539	0.00069235	0.00261083	UP	4.55863	0.000143306	0	UP	3.94793	0.0140286	0.0239851	UP	7.89694	0.000138087	0	UP
Carteolol	4.846_292.17851	0.434842	0.297422	0.317689	UP	2.58332	0.0025225	0.00690233	UP	2.72119	0.00785479	0.0146631	UP	6.09971	3.5362e-08	0	UP
Sesamex	5.293_298.14158	0.924352	0.00354915	0.00861954	UP	4.8486	2.75928e-06	0	UP	3.67641	0.000235532	0	UP	2.72222	0.000211414	0	UP
(2s)-2-[(1s,2s,4as,7s,8s,8as)-7-acetamido-1-hydroxy-4a,8-dimethyldecahydro-2-naphthalenyl]-n-(2-methoxybenzyl)propanamide	13.465_412.28000	0.602166	0.0146921	0.0259992	UP	2.63932	0.000466892	0	UP	3.02273	0.00065096	0.00228053	UP	5.16944	0.00095862	0.00182482	UP
(3r,4s,6r)-6-{[4-(3-aminophenyl)-1h-1,2,3-triazol-1-yl]methyl}-n-(4-fluorobenzyl)quinuclidine-3-carboxamide	5.91_470.20000	0.247271	0.120827	0.148071	UP	3.26261	0.000420983	0	UP	2.61022	0.000114746	0	UP	7.42949	2.13158e-05	0	UP
(9ar,9bs)-9a-hydroxy-6,9-dimethyl-3-methylene-3,3a,4,5,9a,9b-hexahydroazuleno[4,5-b]furan-2,7-dione	5.705_260.10488	-1.09531	2.18813e-05	0	DOWN	2.79034	0.000564735	0.00265429	UP	4.09003	1.69139e-05	0	UP	4.24783	0.00105938	0.00182482	UP
{3-[(3-{[4-(hydroxymethyl)cyclohexyl]amino}-3-oxetanyl)methyl]-1,2-oxazol-5-yl}methanol	5.298_278.16251	0.0177409	0.485918	0.489305	UP	2.17385	0.00926193	0.0173877	UP	3.4421	0.000109279	0	UP	4.72057	0.00582857	0.00916581	UP
7-acetoxy-4-hydroxy-n,n,n-trimethyl-3,5,9-trioxa-4-phosphapentacosan-1-aminium 4-oxide	15.783_524.37145	0.619093	0.000317779	0	UP	1.76353	0.000603178	0.00265429	UP	3.60647	0.0198925	0.0321146	UP	2.62937	0.00836221	0.0118373	UP
Castasterone	13.15_464.35032	0.970063	0.00045556	0	UP	1.83207	5.5324e-08	0	UP	2.13702	0.00038583	0	UP	1.54337	0.000897588	0.00182482	UP
Mfcd00270409	13.45_354.27696	0.590786	0.054656	0.0764176	UP	1.57279	0.000269085	0	UP	2.07197	0.000881016	0.00228053	UP	3.68739	0.000195209	0	UP
N-(1-amino-1-oxo-2-propanyl)-1,3,4-trihydroxy-5-({[4-(trifluoromethoxy)phenyl]carbamoyl}amino)cyclohexanecarboxamide	1.512_486.13542	-1.40484	0.000415057	0	DOWN	2.69883	0.00376086	0.00879321	UP	2.14759	6.26236e-06	0	UP	4.27003	1.14205e-05	0	UP
N-tetradecanoyl-l-homoserine lactone	12.927_311.24618	1.26625	6.14532e-05	0	UP	1.5069	0.0134987	0.0236602	UP	2.38022	1.52102e-05	0	UP	1.61697	0.0150387	0.0209394	UP
Phosphopantothenic acid	1.186_299.07687	-0.15173	0.256062	0.281234	DOWN	3.97161	0.0126173	0.0236602	UP	4.32547	0.000313564	0	UP	4.66639	8.08179e-06	0	UP
Ro 20-1724	5.287_278.16287	0.242974	0.32797	0.34638	UP	2.71886	0.0101299	0.0189488	UP	4.18376	0.000129527	0	UP	5.64664	0.0106702	0.0157916	UP
Tanespimycin	16.881_585.30234	1.43284	0.000878485	0.00261083	UP	3.70762	0.00108617	0.00265429	UP	3.1223	1.19125e-05	0	UP	3.94036	0.00033802	0	UP
Sinapinic acid	6.654_224.06840	0.354845	0.278945	0.301704	UP	1.54114	0.0313079	0.0490183	UP	1.78122	0.00945206	0.0163086	UP	3.88561	0.0038696	0.00638829	UP
1-stearoyl-2-hydroxy-sn-glycero-3-pe	15.726_481.31734	0.627573	0.00999372	0.0187263	UP	2.94934	6.31465e-05	0	UP	2.80697	5.7077e-08	0	UP	4.00301	3.73303e-07	0	UP
Perindoprilat	16.719_340.19876	0.749098	0.0363728	0.0537666	UP	1.56231	0.00408329	0.00879321	UP	1.62242	3.57673e-05	0	UP	1.78736	0.000385119	0	UP
Decoquinate	11.994_417.25148	0.132053	0.179104	0.206607	UP	3.46409	0.0257151	0.0423061	UP	5.05115	0.0101567	0.0178553	UP	5.93915	0.0010906	0.00182482	UP
(2s,3r,4e,6e)-2-amino-4,6-tetradecadiene-1,3-diol	18.402_241.20426	0.416266	0.0417002	0.0613141	UP	2.83337	0.00586374	0.0123149	UP	2.82457	7.88986e-06	0	UP	5.01834	0.000319379	0	UP
1-oleoyl-2-hydroxy-sn-glycero-3-pe	16.348_479.30146	0.0406009	0.462596	0.46911	UP	3.26889	0.0194305	0.0330151	UP	3.07961	0.000653554	0.00228053	UP	5.87223	4.40227e-08	0	UP
1-tetradecanoyl-sn-glycero-3-phospho-(1'-sn-glycerol)	13.551_456.24880	1.07988	0.00109076	0.00261083	UP	2.49201	4.28507e-05	0	UP	3.09053	1.24829e-06	0	UP	4.3743	2.3176e-05	0	UP
2978	5.706_216.11528	-1.02828	0.00857404	0.0171638	DOWN	2.24232	0.000682649	0.00265429	UP	3.49737	3.27973e-05	0	UP	3.60917	0.000922181	0.00182482	UP
3-{[(2,3-dihydroxypropoxy)(hydroxy)phosphoryl]oxy}-2-hydroxypropyl stearate	16.899_512.31117	0.976208	0.021688	0.0357694	UP	3.62853	0.00452508	0.0106199	UP	2.54172	3.22721e-06	0	UP	5.40925	8.83094e-10	0	UP
9,12-hexadecadienoylcarnitine	18.407_395.30324	1.24234	0.00509753	0.0103858	UP	2.46655	0.0107255	0.0205432	UP	2.59278	1.48299e-05	0	UP	4.90505	4.08058e-08	0	UP
Iclaprim	20.573_354.17091	1.04476	0.0010585	0.00261083	UP	1.50916	0.000236048	0	UP	1.605	1.67166e-05	0	UP	2.38593	2.04788e-05	0	UP
Mfcd01320532	17.777_339.27707	1.33073	0.0011997	0.00261083	UP	2.45937	0.00548034	0.0106199	UP	2.98309	0.000225141	0	UP	2.48732	0.000119603	0	UP
Ricinelaidic acid	17.78_298.25056	0.705488	0.00378868	0.00861954	UP	1.67972	0.00285684	0.00690233	UP	2.14165	0.000337013	0	UP	1.79358	0.000318275	0	UP
2',3'-cyclic ump	1.152_306.02518	1.22482	0.0450364	0.0650523	UP	2.52098	0.000394157	0	UP	1.82322	0.00241706	0.00423926	UP	3.5862	0.00241502	0.00340394	UP
Dl-4-hydroxyphenyllactic acid	4.758_182.05558	0.949756	1.04067e-06	0	UP	1.99001	4.83589e-07	0	UP	2.93676	3.76834e-05	0	UP	2.10208	0.000250087	0	UP
Chlorproethazine	3.59_346.12387	0.195234	0.235105	0.261911	UP	1.99075	0.000486443	0	UP	1.64548	0.000329511	0	UP	2.63798	7.43629e-06	0	UP
(1s,4r,4as,8as)-1,2-bis(hydroxymethyl)-5,5,8a-trimethyl-1,4,4a,5,6,7,8,8a-octahydro-1,4-naphthalenediol	9.678_270.18285	0.955672	0.0121138	0.0217068	UP	2.85995	3.9332e-07	0	UP	2.9609	1.17927e-05	0	UP	2.17621	0.00144991	0.00182482	UP
(2e)-4,8-dioxo-8-{[(2r)-1-(palmitoyloxy)-3-(phosphonooxy)-2-propanyl]oxy}-2-octenoic acid	15.461_578.28368	0.807442	0.0343794	0.0512969	UP	2.5329	0.00223901	0.00491232	UP	2.80665	7.55427e-05	0	UP	4.74148	1.85528e-05	0	UP
(2r)-3-({[(2s)-2,3-dihydroxypropoxy](hydroxy)phosphoryl}oxy)-2-hydroxypropyl (5z,8z,11z,14z)-5,8,11,14-icosatetraenoate	15.229_532.27837	0.751058	0.0070195	0.0139395	UP	1.83538	0.000392828	0	UP	2.60213	1.05823e-06	0	UP	3.61941	5.70322e-06	0	UP
(7r,13e)-1-amino-4,12-dihydroxy-7-{[(9z)-9-octadecenoyloxy]methyl}-9-oxo-3,5,8-trioxa-4-phosphapentadec-13-en-15-oic acid 4-oxide	17.208_635.34298	1.16993	0.000305222	0	UP	3.7805	0.000190133	0	UP	3.63991	7.64878e-06	0	UP	4.89613	8.28815e-05	0	UP
16-heptadecyne-1,2,4-triol	18.522_306.21699	0.720167	0.000808886	0.00261083	UP	1.6891	1.97486e-05	0	UP	1.87668	0.000117885	0	UP	1.61078	0.00201178	0.00340394	UP
Etizolam	7.023_342.07158	0.661528	0.210973	0.23928	UP	2.30271	0.0224201	0.0370479	UP	7.82839	0.018451	0.0294274	UP	6.88142	0.000948019	0.00182482	UP
N-(3,4-dimethoxybenzyl)-2-[(3r,4s)-3-{[5-(phenoxymethyl)-1,2-oxazol-3-yl]methyl}-4-piperidinyl]acetamide	9.847_479.24970	1.33292	0.000351247	0	UP	2.98541	1.47123e-05	0	UP	5.59863	2.13686e-08	0	UP	4.95268	5.31773e-07	0	UP
Tomelukast	7.26_318.16782	1.09058	0.00252717	0.00675978	UP	1.96301	0.000883423	0.00265429	UP	2.41664	8.13645e-05	0	UP	3.80152	0.00013898	0	UP
Trimetozine	4.818_281.12610	0.271065	0.124016	0.150941	UP	4.1517	0.00518543	0.0106199	UP	2.35386	0.0320451	0.0474506	UP	5.74467	2.95782e-12	0	UP
Succinic acid	1.217_118.02660	0.762346	0.0035002	0.00861954	UP	1.89479	3.60116e-06	0	UP	1.58894	3.26409e-05	0	UP	1.93713	2.8504e-06	0	UP
Adenosine 3'5'-cyclic monophosphate	1.176_329.05231	1.19147	0.0878474	0.113096	UP	2.56376	7.42691e-05	0	UP	2.04871	0.00355707	0.00787464	UP	3.69762	0.00514352	0.00780497	UP
Hexanoic acid	4.761_116.08374	0.884723	4.131e-05	0	UP	1.83727	3.55131e-06	0	UP	2.76879	7.99796e-05	0	UP	1.7496	0.000230564	0	UP
Pimelic acid	4.762_160.07365	0.84577	2.12124e-05	0	UP	1.79623	2.01308e-07	0	UP	2.70195	6.43854e-05	0	UP	1.6719	0.000104809	0	UP
Nevirapine	8.097_266.11330	0.521696	0.0906306	0.116446	UP	1.83947	0.000158577	0	UP	3.33467	0.000271501	0	UP	2.65951	8.62096e-05	0	UP
Triamcinolone hexacetonide	15.514_532.27769	0.58833	0.073063	0.0964493	UP	2.72271	0.000651695	0.00265429	UP	3.14094	3.51586e-05	0	UP	4.72601	0.000164614	0	UP
3,7,15-trihydroxy-12,13-epoxytrichothec-9-en-8-one	5.687_296.12587	-1.04831	4.8471e-05	0	DOWN	2.79364	0.000608034	0.00265429	UP	4.08192	2.14962e-05	0	UP	4.19317	0.00113004	0.00182482	UP
Zinnolide	5.705_278.11548	-1.09531	2.18813e-05	0	DOWN	2.79034	0.000564735	0.00265429	UP	4.09003	1.69139e-05	0	UP	4.24783	0.00105938	0.00182482	UP
Iridodial glucoside tetraacetate	8.204_498.21056	0.389589	0.260259	0.285175	UP	2.43555	8.89738e-05	0	UP	3.22656	3.97781e-07	0	UP	5.22468	3.72175e-05	0	UP
Butyrin	9.741_302.17285	1.40368	3.30838e-05	0	UP	2.6685	0.00830131	0.0156897	UP	3.00988	1.00372e-06	0	UP	3.90695	3.88755e-05	0	UP
Sl3675000	18.157_262.22960	0.497494	0.00868953	0.0171638	UP	2.53851	0.00603476	0.0123149	UP	3.25481	3.64224e-05	0	UP	4.6898	0.00101925	0.00182482	UP
2-s-glutathionyl acetate	1.157_365.08895	0.747911	0.00777245	0.0155281	UP	2.77067	0.00674742	0.0140338	UP	2.8044	0.00430127	0.00787464	UP	2.49931	0.012362	0.0170969	UP
(10s)-juvenile hormone iii diol	12.505_284.19859	1.1999	0.00747394	0.0139395	UP	1.89321	0.00101955	0.00265429	UP	2.14729	0.000350892	0	UP	1.868	0.00159987	0.00340394	UP
Methyl hexadecanoate	14.257_316.26122	1.03779	0.000100948	0	UP	2.11453	1.58686e-05	0	UP	3.01818	2.71516e-07	0	UP	3.90606	8.20218e-09	0	UP
Bis(1l-myo-inositol) 3,1'-phosphate 1-phosphate	0.761_502.04889	0.341622	0.212284	0.240282	UP	1.69032	0.000295274	0	UP	2.43068	0.000584431	0.00228053	UP	4.55295	4.83887e-06	0	UP
N~6~-(5-oxo-d-isoleucyl)-l-lysine	3.882_273.16881	0.410294	0.0427241	0.0626416	UP	1.52934	0.00106808	0.00265429	UP	2.17792	0.00444689	0.00787464	UP	2.45242	8.73757e-05	0	UP
(2s,4ar,4br,6as,12bs,12cs,14as)-2-(2-hydroxy-2-propanyl)-12b,12c-dimethyl-3,4,5,6,6a,7,12,12b,12c,13,14,14a-dodecahydro-2h-chromeno[5',6':6,7]indeno[1,2-b]indole-4a(4bh)-carbaldehyde	15.984_435.27522	-0.655529	0.0134123	0.0231919	DOWN	3.54446	0.0127704	0.0236602	UP	3.09881	0.00140984	0.00228053	UP	5.10246	7.09599e-09	0	UP
(1r,2s,3r,4r)-3-(isobutylamino)-4-(3-pyridinyl)-1,2-cyclopentanediol	6.768_232.15768	0.018843	0.484866	0.488535	UP	2.74508	0.00142389	0.00265429	UP	4.01537	1.31459e-05	0	UP	5.59059	0.00685563	0.0105765	UP
(2r)-1-{[(2-aminoethoxy)(hydroxy)phosphoryl]oxy}-3-hydroxy-2-propanyl (9z,12z,15z)-9,12,15-octadecatrienoate	14.272_475.27009	0.444211	0.049608	0.0704623	UP	2.58399	0.0059649	0.0123149	UP	2.33266	0.000369922	0	UP	4.30931	6.76572e-08	0	UP
(2r)-2-hydroxy-3-[(hydroxy{[(1s,2r,3r,4s,5s,6r)-2,3,4,5,6-pentahydroxycyclohexyl]oxy}phosphoryl)oxy]propyl (9z)-9-hexadecenoate	13.05_570.28138	0.0201846	0.465292	0.470217	UP	1.5102	0.0168335	0.029916	UP	1.93594	0.000299978	0	UP	3.62484	0.000251701	0	UP
(2r)-3-({[(2s)-2,3-dihydroxypropoxy](hydroxy)phosphoryl}oxy)-2-hydroxypropyl (9z,12z)-9,12-octadecadienoate	14.226_508.28073	1.11582	0.000471392	0	UP	1.6718	1.57708e-05	0	UP	1.95126	1.99061e-07	0	UP	2.18081	4.60202e-09	0	UP
(2r)-3-({[(2s)-2,3-dihydroxypropoxy](hydroxy)phosphoryl}oxy)-2-hydroxypropyl palmitate	15.167_484.27980	0.73239	0.00274906	0.00675978	UP	2.08613	0.000692114	0.00265429	UP	2.42899	3.27028e-05	0	UP	3.56295	1.8309e-06	0	UP
(2r)-3-{[(2-aminoethoxy)(hydroxy)phosphoryl]oxy}-2-[(4-oxobutanoyl)oxy]propyl (9z)-9-octadecenoate	14.747_563.32322	0.759982	0.00192213	0.00482093	UP	2.6145	9.22975e-05	0	UP	2.22875	0.000101776	0	UP	3.57531	1.10342e-06	0	UP
(2r)-3-{[(2-aminoethoxy)(hydroxy)phosphoryl]oxy}-2-hydroxypropyl (9z)-9-hexadecenoate	14.593_451.27012	0.454565	0.153543	0.182424	UP	3.96323	0.00514301	0.0106199	UP	4.36164	0.00039836	0	UP	6.86301	5.73001e-07	0	UP
(2s)-1-hydroxy-3-(octanoyloxy)-2-propanyl decanoate	16.746_372.28734	0.729497	0.0104811	0.0187263	UP	2.76567	0.00364125	0.00879321	UP	3.89357	4.67904e-05	0	UP	5.49592	3.26589e-06	0	UP
(3alpha,5alpha,7beta,12alpha)-3,7,12-trihydroxy-6-oxocholan-24-oic acid	15.166_422.26538	0.930093	0.0111342	0.0202874	UP	2.2079	0.00107533	0.00265429	UP	2.83539	1.71358e-06	0	UP	2.31236	0.000885133	0.00182482	UP
(3r,4r,6r)-6-{[4-(1-hydroxycyclopentyl)-1h-1,2,3-triazol-1-yl]methyl}-n-(2-methoxybenzyl)quinuclidine-3-carboxamide	8.668_439.26048	-0.556741	0.000122315	0	DOWN	5.38377	6.52008e-05	0	UP	6.73965	1.57117e-05	0	UP	7.39067	0.000530321	0.00182482	UP
(3s,4r,8r,9e)-10-methyl-5-methylene-6,14-dioxo-7,13-dioxatricyclo[10.2.1.04,8]pentadeca-1(15),9-dien-3-yl (2z)-2-methyl-2-butenoate	9.072_380.12552	1.20778	0.00113561	0.00261083	UP	1.58869	0.0164998	0.0284704	UP	6.57551	0.00613224	0.0113693	UP	3.21187	0.000795247	0.00182482	UP
(3s,5z,7e,22e)-26,26,26,27,27,27-hexafluoro-9,10-secocholesta-5,7,10,22-tetraene-3,25-diol	14.926_506.26236	1.02454	0.00342603	0.00675978	UP	1.8188	0.000388327	0	UP	2.06954	1.40873e-07	0	UP	2.74203	3.85912e-05	0	UP
1-(9z-octadecenoyl)-sn-glycero-3-phospho-(1'-sn-glycerol)	15.468_510.29552	1.03486	0.00145407	0.00261083	UP	2.89733	0.000206959	0	UP	3.30842	8.19592e-06	0	UP	4.9364	0.000230136	0	UP
1-arachidonoyl-sn-glycero-3-phosphocholine	16.874_543.33078	1.49902	0.000292876	0	UP	3.60522	0.000271716	0	UP	3.89732	2.35426e-05	0	UP	4.61274	0.000651248	0.00182482	UP
1-linoleoyl-sn-glycero-3-phosphoethanolamine	15.176_477.28570	1.41063	0.000135694	0	UP	4.299	0.003166	0.00690233	UP	3.83061	0.000442874	0	UP	5.53431	4.58706e-11	0	UP
1,1,6-trimethyl-1,2-dihydronaphthalene	8.714_172.12536	1.19836	0.000140938	0	UP	3.10592	3.42926e-06	0	UP	3.25019	1.799e-06	0	UP	3.47282	7.81135e-05	0	UP
2-(14,15-epoxyeicosatrienoyl) glycerol	16.751_394.26941	0.729497	0.0104811	0.0187263	UP	2.76567	0.00364125	0.00879321	UP	3.89357	4.67904e-05	0	UP	5.49592	3.26589e-06	0	UP
2-(8-hydroxy-4a,8-dimethyldecahydro-2-naphthalenyl)acrylic acid	9.696_234.16211	0.876131	0.000549153	0.00261083	UP	2.27604	1.77836e-06	0	UP	2.42391	7.06277e-06	0	UP	1.81383	0.000615175	0.00182482	UP
2-(benzylthio)-n-{2-[(2-furylmethyl)thio]ethyl}acetamide	2.021_343.07006	0.920079	0.0331349	0.0500432	UP	4.85052	0.000442225	0	UP	3.80022	1.5761e-06	0	UP	6.07137	3.99898e-05	0	UP
2-[(2s,3r,4s,5r)-5-(acetamidomethyl)-3,4-dihydroxytetrahydro-2-furanyl]-n-(4-fluorobenzyl)acetamide	7.276_340.14961	1.19313	0.000199499	0	UP	1.92126	0.000794524	0.00265429	UP	2.34583	0.000666771	0.00228053	UP	3.64364	0.00029621	0	UP
2-adamantanone	12.885_150.10476	1.30395	3.4257e-05	0	UP	1.72963	0.00127374	0.00265429	UP	2.26371	3.66532e-06	0	UP	1.97347	0.000113808	0	UP
2-methoxy-n-[(3s,3as,8s,9s,9as,9bs)-3,5a,9-trimethyl-2-oxododecahydronaphtho[1,2-b]furan-8-yl]acetamide	11.413_323.20954	-0.172371	0.327357	0.345676	DOWN	1.8319	0.00122441	0.00265429	UP	2.95752	7.54009e-05	0	UP	2.44602	0.000522792	0.00182482	UP
24-methyl-3,26-dioxo-22,26-epoxy-18-norcholesta-1,4,24-trien-13-yl acetate	15.166_466.26999	0.596279	0.0119593	0.0217068	UP	2.22528	0.000111239	0	UP	2.65997	6.95629e-05	0	UP	3.75044	4.06586e-06	0	UP
3-hydroxyhexadecanoylcarnitine	15.633_415.32978	0.654229	0.044787	0.0650523	UP	4.34675	0.00590451	0.0123149	UP	3.91309	0.000502553	0.00228053	UP	6.0853	1.91573e-08	0	UP
7-hydroxycoumarinyl arachidonate	15.189_448.25905	0.402464	0.0208832	0.0345226	UP	1.96704	0.000363447	0	UP	2.3351	7.9695e-05	0	UP	3.17292	0.000168817	0	UP
Alcyopterosin j	6.348_293.12624	-0.76864	0.0663022	0.0889006	DOWN	3.66958	0.0251948	0.0409684	UP	3.61903	0.00911751	0.0163086	UP	9.50376	0.000170594	0	UP
Cyclopentynafil	15.253_528.24455	0.614238	0.00312188	0.00675978	UP	2.01074	0.00392508	0.00879321	UP	1.93608	0.00727182	0.0131084	UP	2.36661	1.90542e-05	0	UP
Desmethylolanzapine	1.31_298.12627	0.330044	0.171471	0.19859	UP	2.0636	0.000355796	0	UP	2.6191	0.000769178	0.00228053	UP	3.16722	5.79152e-05	0	UP
Elacytarabine	16.17_507.33348	1.30164	0.0045654	0.0103858	UP	3.44463	0.000272458	0	UP	3.39762	1.25574e-06	0	UP	4.81967	1.6664e-10	0	UP
Glycerophospho-n-palmitoyl ethanolamine	15.988_453.28567	-0.112284	0.373445	0.388167	DOWN	3.62722	0.0097548	0.0189488	UP	3.17857	0.000640458	0.00228053	UP	5.19428	1.01043e-07	0	UP
Guaiapate	11.391_323.20986	-0.0760265	0.444388	0.452069	DOWN	2.14546	0.000758426	0.00265429	UP	3.33544	0.000180573	0	UP	2.79323	0.000374367	0	UP
Heptylbenzene	8.715_176.15666	0.340302	0.073594	0.0973981	UP	2.06909	2.42564e-05	0	UP	2.23883	3.44496e-06	0	UP	2.31778	0.000580034	0.00182482	UP
Hexadecyl beta-d-glucopyranosiduronic acid	14.95_418.29320	1.35643	5.9844e-05	0	UP	2.41283	0.00157553	0.00491232	UP	2.85557	5.94561e-06	0	UP	4.41462	3.69158e-05	0	UP
Isobornyl methacrylate	8.715_222.16212	1.44665	0.000562255	0.00261083	UP	3.36238	1.46752e-06	0	UP	3.54851	2.81536e-06	0	UP	3.60696	0.000403905	0	UP
Koiganal ii	19.43_264.24524	-0.418072	0.0123553	0.0217068	DOWN	1.55433	0.0252369	0.0409684	UP	2.24247	0.00125685	0.00228053	UP	4.39053	0.00106966	0.00182482	UP
Linoelaidic acid	19.434_280.24006	1.14114	0.00646864	0.0121941	UP	1.73481	4.84201e-05	0	UP	1.54182	0.0113497	0.0194233	UP	1.98932	0.00946091	0.0131387	UP
Lysopc(18:3(9z,12z,15z))	14.755_517.31723	0.734205	0.00179713	0.00482093	UP	2.58198	0.00026625	0	UP	2.28884	4.5088e-05	0	UP	3.58701	6.2416e-07	0	UP
Monoolein	19.428_356.29233	-0.319521	0.157435	0.185448	DOWN	2.74184	0.0153165	0.0267829	UP	3.68513	0.000154527	0	UP	6.06996	0.000165723	0	UP
N-{[(2r,4s,5r)-5-(3-cyclohexyl-1-methyl-1h-pyrazol-5-yl)-1-azabicyclo[2.2.2]oct-2-yl]methyl}-4-morpholinecarboxamide	14.577_451.26993	0.55834	0.0781933	0.101694	UP	3.88092	0.0046942	0.0106199	UP	4.50925	9.64236e-05	0	UP	6.8835	1.81668e-07	0	UP
O-{[(2r)-3-(henicosanoyloxy)-2-hydroxypropoxy](hydroxy)phosphoryl}-l-serine	17.208_567.35414	1.27473	0.000245342	0	UP	3.92364	0.000203549	0	UP	3.81847	1.00547e-05	0	UP	5.38564	3.13665e-10	0	UP
Oroxin b	5.835_594.15892	-0.271245	0.328897	0.347259	DOWN	2.66637	0.0285046	0.0463508	UP	5.27278	0.0344552	0.0498106	UP	4.84881	0.000657574	0.00182482	UP
Palmitoyl serinol	17.568_329.29294	0.924903	0.0157705	0.0274797	UP	2.03188	0.0125758	0.0236602	UP	2.28642	0.0305999	0.0462657	UP	1.53175	2.35797e-05	0	UP
Prostaglandin e2 1-glyceryl ester	9.902_426.25948	1.27553	0.000222309	0	UP	1.91067	0.00464356	0.0106199	UP	2.92328	1.25884e-05	0	UP	2.74846	1.12162e-08	0	UP
Ri2735000	10.559_154.09951	0.946274	0.00323127	0.00675978	UP	1.57612	0.00278174	0.00690233	UP	2.08564	6.23216e-05	0	UP	1.97738	7.16261e-05	0	UP
Setipiprant	0.839_402.13675	1.39933	9.57773e-05	0	UP	1.83073	1.32898e-05	0	UP	1.76186	0.000122579	0	UP	2.87343	0.000194455	0	UP
Stiripentol	5.308_234.12548	0.405733	0.00821053	0.0155281	UP	3.79882	6.33817e-06	0	UP	2.82784	0.000241444	0	UP	2.14526	6.12432e-08	0	UP
Thymolphthalein	7.5_430.22018	1.15462	0.00393107	0.00861954	UP	2.83692	1.42137e-05	0	UP	3.77435	1.01555e-06	0	UP	4.53526	3.1372e-06	0	UP
U-44069	14.672_332.23507	1.31798	0.0066896	0.0139395	UP	2.14384	0.00154952	0.00491232	UP	2.8897	1.59622e-05	0	UP	4.30318	1.5843e-06	0	UP
Β-cortolone	9.885_348.22989	1.42138	0.00377427	0.00861954	UP	2.48526	0.00895313	0.0173877	UP	3.22388	0.00039657	0	UP	3.26524	0.00016141	0	UP
(2e,4e,6e,8e,10e,12e,14e,16e,18e,20e,22e)-24-methoxy-2,6,10,15,19,23-hexamethyl-24-oxo-2,4,6,8,10,12,14,16,18,20,22-tetracosaundecaenoic acid	15.205_474.27486	0.9857	0.000801633	0.00261083	UP	2.21623	0.000220144	0	UP	3.03763	2.80318e-06	0	UP	4.2774	1.40528e-09	0	UP
Mfcd00133435	17.209_521.34847	1.25011	0.00080976	0.00261083	UP	4.19067	0.000920775	0.00265429	UP	4.00351	1.80224e-05	0	UP	5.69054	1.44388e-09	0	UP
N-phenylacetylglutamic acid	5.29_265.09465	0.710164	0.00292817	0.00675978	UP	3.17864	0.00883137	0.0173877	UP	1.95416	0.0269707	0.0412158	UP	7.38473	0.000127816	0	UP
(5z)-7-{(1r,4s,5r,6r)-6-[(1e,3s)-3-hydroxy-1-octen-1-yl]-2,3-dioxabicyclo[2.2.1]hept-5-yl}-n-propyl-5-heptenamide	17.332_393.28786	0.721012	0.0122128	0.0217068	UP	1.6163	0.0301514	0.0477283	UP	1.40317	0.00931302	0.0163086	UP	4.61433	5.03712e-06	0	UP
3,5-dihydroxy-2-(4-hydroxyphenyl)-4-oxo-3,4-dihydro-2h-chromen-7-yl hexopyranoside	6.666_450.11658	-0.741661	0.160023	0.188348	DOWN	3.35023	0.0265124	0.0436251	UP	5.98544	0.0612251	0.0813203	UP	4.29229	0.00390717	0.00638829	UP
Cgmp	1.209_345.04720	0.577694	0.0933169	0.118859	UP	2.08957	0.0226494	0.0382964	UP	1.33716	0.00615497	0.0113693	UP	4.14614	0.00884328	0.0131387	UP
Visnagin	4.766_230.05776	0.274792	0.100556	0.126816	UP	3.37657	0.0248922	0.0409684	UP	6.22307	0.0580452	0.0777207	UP	2.76576	0.0314414	0.0403662	UP
8-hydroxy-8-azabicyclo[3.2.1]oct-3-yl 3,4-dimethoxybenzoate	7.895_307.14185	0.536909	0.000440666	0	UP	2.26475	0.000518569	0.00265429	UP	1.34556	0.000552464	0.00228053	UP	6.22475	0.00630344	0.00916581	UP
(-)-epigallocatechin	8.52_306.07402	0.445261	0.307435	0.326867	UP	4.64602	0.0227058	0.0382964	UP	7.85748	0.080298	0.102118	UP	4.68851	0.00751893	0.0118373	UP
Dehypoxanthine futalosine	6.051_296.08943	-0.655746	0.115332	0.141902	DOWN	1.88653	0.00345635	0.00690233	UP	-0.0614049	0.470635	0.474203	DOWN	2.07043	0.00138725	0.00182482	UP
4-acetyl-3-hydroxy-5-methylphenyl β-d-glucopyranoside	5.126_374.12130	0.840117	0.0239868	0.038212	UP	1.95119	7.90696e-06	0	UP	-0.43441	0.138267	0.162265	DOWN	1.76952	0.0184434	0.0246623	UP
1-(2-carboxyphenylamino)-1-deoxy-d-ribulose 5-phosphate	3.527_349.05614	0.221157	0.234471	0.261218	UP	1.85108	0.000325498	0	UP	0.297663	0.327803	0.3455	UP	2.44796	3.78211e-06	0	UP
Butyryl dihydrogen phosphate	16.32_168.01896	0.998833	0.000312231	0	UP	1.84974	5.93387e-05	0	UP	1.02224	0.000202454	0	UP	2.26513	0.00127424	0.00182482	UP
Digitogenin	15.798_448.31911	1.14501	0.0584119	0.0798897	UP	1.66719	0.00113396	0.00265429	UP	3.40757	0.038717	0.0561828	UP	1.77869	8.03571e-08	0	UP
Deet	10.812_191.13123	0.446633	0.130062	0.157596	UP	1.52905	0.00461431	0.0106199	UP	0.082346	0.358403	0.373307	UP	1.67233	0.017545	0.0246623	UP
Geldanamycin	13.566_560.27517	0.797895	0.00606914	0.0121941	UP	1.93931	0.0246401	0.0409684	UP	1.08715	0.033376	0.0486897	UP	2.18029	0.00113974	0.00182482	UP
19-hydroxy-8-o-methyltetrangulol	3.475_334.08550	0.181366	0.295844	0.316783	UP	1.74014	0.00157859	0.00491232	UP	0.222923	0.399855	0.411106	UP	2.17197	0.00403435	0.00638829	UP
Delta-guanidinovaleric acid	1.178_159.10094	0.750903	0.001557	0.00482093	UP	1.86875	0.000480055	0	UP	1.35145	0.000132761	0	UP	2.29118	1.82233e-05	0	UP
(2e)-2,3-diphenyl-3-(2-pyridinyl)acrylonitrile	5.315_282.11487	0.145323	0.40011	0.413154	UP	2.80104	0.000675205	0.00265429	UP	0.878466	0.266264	0.286005	UP	7.09852	0.0164525	0.0221711	UP
Flucetosulfuron	5.161_487.11528	0.11268	0.229102	0.256743	UP	1.91761	0.000338717	0	UP	0.0609978	0.426282	0.433529	UP	1.70303	2.47427e-06	0	UP
Paliperidone	2.464_426.20033	0.30686	0.361553	0.377858	UP	4.33032	0.00901107	0.0173877	UP	1.78687	0.0580335	0.0777207	UP	5.95479	8.59945e-05	0	UP
(5z,8z,11z,14z,17z,20z)-22-(dimethylarsoryl)-5,8,11,14,17,20-docosahexaenoic acid	6.392_448.19461	0.89436	0.00241738	0.00482093	UP	2.52305	5.98685e-07	0	UP	1.47668	0.0117837	0.0209747	UP	3.58112	0.00163134	0.00340394	UP
1-linoleoyl-sn-glycero-3-phospho-d-myo-inositol	13.529_596.29645	0.709963	0.0141379	0.0245118	UP	1.51506	0.0120783	0.0220728	UP	0.916817	0.00375123	0.00787464	UP	1.86235	0.000512215	0.00182482	UP
1-oleoyl-rac-glycerol	16.143_356.29263	0.566387	0.0955274	0.121717	UP	1.60489	0.0117255	0.0220728	UP	1.32993	0.0146691	0.0254252	UP	3.79385	8.7494e-05	0	UP
2-{(2e)-5-(2-furyl)-2-(2-furylmethylene)-4-[(1e)-1-(2-furyl)-3-oxo-1-propen-2-yl]-3-oxo-2,3-dihydro-1h-pyrrol-1-yl}propanoic acid	9.621_419.10066	-0.922787	0.0779202	0.101694	DOWN	6.40287	0.0271263	0.0436251	UP	5.60388	0.0740258	0.0955776	UP	7.89555	5.15134e-05	0	UP
4-carboxy nevirapine	5.766_296.08948	-0.404007	0.191895	0.220142	DOWN	1.62549	0.00280357	0.00690233	UP	0.199487	0.395867	0.407601	UP	3.34109	0.000470432	0	UP
5-hydroxy-11-methyl-2-(1,2,3-trihydroxy-2-propanyl)-1,11-dihydrofuro[2,3-c]acridin-6(2h)-one	7.239_357.12112	-0.559677	0.18255	0.210755	DOWN	4.36813	0.0244619	0.0396746	UP	3.94177	0.0438213	0.0622183	UP	2.43439	0.00078394	0.00182482	UP
5,7-dihydroxy-3',4',5'-trimethoxyflavanone	10.552_346.10502	1.1241	2.5741e-05	0	UP	2.44797	0.00461381	0.0106199	UP	5.19529	0.104734	0.129101	UP	2.16856	0.000117125	0	UP
8-o-acetyl shanzhiside methyl ester	1.678_494.16341	0.136407	0.384906	0.399252	UP	1.53117	0.0146916	0.0267829	UP	1.31758	0.0309679	0.0462657	UP	4.76205	1.2025e-06	0	UP
Goralatide	5.93_487.22688	-1.03379	7.48864e-07	0	DOWN	1.84754	0.0108455	0.0205432	UP	1.28485	0.00161755	0.00423926	UP	5.9934	2.15646e-05	0	UP
Hexitol	0.799_182.07897	0.944404	0.00222098	0.00482093	UP	1.74157	0.00021779	0	UP	0.90407	0.00543054	0.00964186	UP	2.52175	8.60511e-05	0	UP
Mavik	16.36_430.24846	0.876655	0.00350796	0.00861954	UP	1.91997	0.000188397	0	UP	1.26074	9.36177e-06	0	UP	2.36261	0.00102443	0.00182482	UP
Methyl 4-(3-{6-amino-9-[(2r,3r,4s,5s)-5-(ethylcarbamoyl)-3,4-dihydroxytetrahydro-2-furanyl]-9h-purin-2-yl}-2-propyn-1-yl)cyclohexanecarboxylate	4.547_486.22176	-0.815617	2.64253e-05	0	DOWN	4.43999	0.0227728	0.0382964	UP	2.16761	0.0499194	0.0689162	UP	5.85433	5.91213e-05	0	UP
Methyl n-{[(2r)-4-[4-(dimethylamino)benzoyl]-1-(phenylsulfonyl)-2-piperazinyl]carbonyl}-o-methyl-l-tyrosinate	7.775_608.23428	1.33016	0.000974201	0.00261083	UP	3.2284	0.00496456	0.0106199	UP	1.16716	0.085902	0.108508	UP	6.87394	2.48533e-06	0	UP
N-[2,6-bis(phenylthio)pyridin-3-yl]-3,5-dimethylisoxazole-4-carboxamide	6.537_433.09867	0.243671	0.371463	0.386474	UP	2.59229	0.0109105	0.0205432	UP	1.98081	0.0456373	0.0644311	UP	5.49793	0.000338206	0	UP
Naluzotan	16.291_450.26478	1.293	0.0143355	0.0245118	UP	2.0075	2.85051e-05	0	UP	1.32578	0.00184165	0.00423926	UP	2.47143	0.000534488	0.00182482	UP
Taxifolin 7-rhamnoside	6.373_450.11630	-0.343469	0.361769	0.377858	DOWN	3.38754	0.0307099	0.0490183	UP	6.45938	0.0562706	0.0755781	UP	5.60258	0.00143474	0.00182482	UP
Pimpinellin	8.492_246.05307	-2.11515	0.0073302	0.0139395	DOWN	0.411212	0.165009	0.196917	UP	3.86812	0.00425931	0.00787464	UP	4.09711	1.72668e-07	0	UP
5-o-methylgenistein	7.199_284.06844	-1.79838	0.0131137	0.0231919	DOWN	-0.0138984	0.490648	0.492664	DOWN	3.49509	0.00405837	0.00787464	UP	4.17107	0.00617971	0.00916581	UP
1-(3-o-sulfo-beta-d-galactosyl)-n-stearoylsphingosine	21.565_807.54949	-2.11696	0.024378	0.038212	DOWN	2.77985	0.0650656	0.0901908	UP	1.99163	0.024309	0.0372395	UP	5.23862	8.37367e-07	0	UP
Byakangelicol	12.088_316.09454	-1.59793	0.0121433	0.0217068	DOWN	-2.39693	0.00209891	0.00491232	DOWN	4.46971	0.0110112	0.0194233	UP	3.55403	0.00717893	0.0105765	UP
(2r)-2-î²-gdimboa	1.63_373.10104	0.387464	0.0229267	0.0368747	UP	0.735546	0.000315697	0	UP	2.16523	0.000627831	0.00228053	UP	4.4707	0.00596979	0.00916581	UP
Vomicine	5.741_380.17355	-1.20926	0.0278125	0.0435766	DOWN	-1.42344	0.00678773	0.0140338	DOWN	2.72432	0.00957805	0.0178553	UP	2.50933	0.00793601	0.0118373	UP
Ononin	5.85_430.12651	-0.694755	0.0487366	0.0695733	DOWN	0.823096	0.124955	0.155818	UP	5.47592	0.00220756	0.00423926	UP	4.30274	9.85213e-06	0	UP
2-arachidonoyl glycerol	19.681_378.27442	-0.375673	0.265502	0.290526	DOWN	2.79866	0.0433595	0.0640366	UP	2.5863	0.000156457	0	UP	4.4649	0.00807014	0.0118373	UP
Deferasirox	1.647_373.10083	0.298966	0.0531294	0.0740856	UP	0.400457	0.0100612	0.0189488	UP	1.878	0.000611568	0.00228053	UP	4.03991	0.00355128	0.00638829	UP
(-)-11-hydroxy-9,10-dihydrojasmonic acid 11-beta-d-glucoside	4.823_390.18888	0.722119	0.00473837	0.0103858	UP	1.15519	0.000151175	0	UP	1.65799	7.93041e-06	0	UP	1.94414	0.000142472	0	UP
[4-(2-methoxyphenyl)piperazino](1-phenyl-5-propyl-1h-pyrazol-4-yl)methanone	12.333_404.21755	1.00472	0.000402321	0	UP	1.36634	9.16846e-07	0	UP	1.72889	7.23744e-05	0	UP	1.72249	5.33045e-05	0	UP
1,4:3,6-dianhydro-2-[(cyclopropylcarbonyl)amino]-2,5-dideoxy-5-{[4-(3-fluorophenyl)-2-pyrimidinyl]amino}-l-iditol	10.601_384.15996	1.00923	0.00445965	0.00861954	UP	1.47105	0.00687867	0.0140338	UP	2.10575	1.52904e-05	0	UP	2.33658	0.0108868	0.0157916	UP
2-methyl-5-(2-thienyl)-1-(2,6,6-trimethylcyclohex-2-enyl)penta-1,4-dien-3-one	7.028_300.15724	0.406442	0.0334147	0.0500432	UP	0.685354	0.0109022	0.0205432	UP	1.56996	2.41717e-05	0	UP	2.43956	0.000363984	0	UP
3-methoxy-n-[(1r,9r)-6-oxo-11-(8-quinolinylsulfonyl)-7,11-diazatricyclo[7.3.1.02,7]trideca-2,4-dien-5-yl]propanamide	12.226_520.11653	-0.553034	0.217954	0.246141	DOWN	-0.954437	0.12252	0.153694	DOWN	5.21143	0.0324768	0.0474506	UP	3.64455	0.0190937	0.0257937	UP
Apigenin 7-o-glucuronide	6.145_446.08510	-0.727945	0.00214433	0.00482093	DOWN	0.0989226	0.427268	0.441262	UP	6.14596	0.0235833	0.0372395	UP	6.0464	0.0110562	0.0157916	UP
N-benzoylaspartic acid	4.342_237.06359	-0.424909	0.0101583	0.0187263	DOWN	0.346304	0.102668	0.13262	UP	2.88252	0.00200641	0.00423926	UP	3.92799	0.018748	0.0257937	UP
Thysanone	5.611_276.06320	0.0980911	0.448788	0.456935	UP	1.42974	0.100782	0.130207	UP	7.65383	0.0229223	0.0360385	UP	4.83727	0.00245128	0.00340394	UP
Phloridzin	6.274_436.13713	-0.473789	0.254974	0.280581	DOWN	1.53705	0.0606405	0.0853259	UP	5.21731	0.00513505	0.00964186	UP	4.67984	8.16905e-05	0	UP
Kaempferol	7.069_286.04779	-0.276238	0.341482	0.358647	DOWN	0.398614	0.306353	0.330384	UP	5.87538	0.0195885	0.0321146	UP	6.60905	0.000137813	0	UP
Galangin	10.487_270.05290	-1.21022	0.0239981	0.038212	DOWN	0.056386	0.45404	0.46225	UP	4.77088	0.0326212	0.0486897	UP	2.49561	0.00265002	0.00492009	UP
Patuletin	8.407_332.05278	-0.566608	7.36258e-06	0	DOWN	-0.593026	0.000145505	0	DOWN	5.4319	0.033957	0.0498106	UP	2.91186	0.000397016	0	UP
Phenanthrene-4,5-dicarboxylate	5.563_266.05786	-0.824905	0.0997633	0.125713	DOWN	0.42291	0.228139	0.257712	UP	5.41628	0.0206198	0.0334355	UP	4.03007	0.00212572	0.00340394	UP
Propargite	16.737_350.15413	1.12609	0.000733606	0.00261083	UP	1.6918	0.100045	0.129239	UP	1.86278	0.000670762	0.00228053	UP	1.97479	0.000125025	0	UP
2-cyano-n-[(1r,9s)-6-oxo-11-(phenoxyacetyl)-7,11-diazatricyclo[7.3.1.02,7]trideca-2,4-dien-5-yl]benzenesulfonamide	10.001_526.12771	-0.53141	0.265256	0.289739	DOWN	0.157966	0.423589	0.438818	UP	5.77533	0.0320332	0.0474506	UP	4.748	0.00267673	0.00492009	UP
Genistein 4'-o-glucuronide	6.158_446.08496	-0.951554	0.110238	0.136463	DOWN	-0.184153	0.399169	0.416899	DOWN	5.50884	0.0242471	0.0372395	UP	5.65278	0.00180635	0.00340394	UP
Myristinin a	13.328_548.27857	0.885026	0.000218553	0	UP	1.22688	0.00102778	0.00265429	UP	6.34124	0.0141981	0.0239851	UP	5.59252	0.00153432	0.00340394	UP
Lecanoricacid	4.983_318.07385	0.962761	0.20462	0.233497	UP	2.01442	0.0645452	0.0901908	UP	7.95603	0.0233095	0.0360385	UP	7.13653	0.00139321	0.00182482	UP
Adenylsuccinic acid	1.239_463.07411	1.43735	0.087838	0.113096	UP	3.26639	0.0606311	0.0853259	UP	2.79655	0.000674665	0.00228053	UP	3.32484	7.06205e-06	0	UP
6-hydroxyprotopine	5.894_369.12116	-0.839108	7.02975e-06	0	DOWN	3.45313	0.149027	0.180208	UP	5.35459	0.0265036	0.0412158	UP	4.22606	0.00775308	0.0118373	UP
Bellidifolin	5.799_274.04772	-0.855588	0.00246714	0.00482093	DOWN	2.33408	0.062505	0.0878272	UP	7.01953	0.0342355	0.0498106	UP	2.46355	0.0037443	0.00638829	UP
Hispidulin	10.011_300.06327	-0.79991	0.0747759	0.0983397	DOWN	1.63316	0.0582287	0.0816253	UP	4.36932	0.0236206	0.0372395	UP	4.40433	0.00183465	0.00340394	UP
(.+/-.)-usnic acid	11.58_344.08959	0.209093	0.156819	0.185448	UP	0.993986	0.0630765	0.0878272	UP	4.07983	0.0279713	0.0423988	UP	4.08617	0.00186504	0.00340394	UP
(3e,5e,7e)-6-ethyl-4-methyl-3,5,7-decatriene	18.155_178.17226	-0.121023	0.377158	0.39174	DOWN	1.33619	0.0217228	0.0370479	UP	1.92497	0.000292221	0	UP	3.29375	0.00384215	0.00638829	UP
2,6-bis(1,3-benzodioxol-5-ylmethylidene)cyclohexan-1-one	15.221_362.11530	-0.720619	0.000178071	0	DOWN	-0.0553837	0.460324	0.467212	DOWN	3.95061	0.000926412	0.00228053	UP	3.65143	4.77806e-05	0	UP
3,5-dihydroxy-2-[3-(4-methoxyphenyl)propanoyl]phenyl β-d-glucopyranoside	4.734_450.15239	-0.649244	0.0200109	0.0333548	DOWN	1.12318	0.166849	0.198846	UP	4.35844	0.0152911	0.0254252	UP	3.23174	1.17017e-06	0	UP
5dhu18m5d6	0.876_489.14122	0.0791721	0.346891	0.364403	UP	1.13175	0.00495055	0.0106199	UP	2.12643	0.00286523	0.00612106	UP	2.99559	1.12571e-06	0	UP
Ramatroban	6.327_416.12200	-0.597313	0.0535259	0.0752804	DOWN	1.27812	0.116705	0.147352	UP	2.47619	0.033018	0.0486897	UP	5.67893	0.00446385	0.00638829	UP
D-mannitol 1-phosphate	4.572_262.04745	-0.680886	0.0377818	0.056227	DOWN	-0.752942	0.0127992	0.0236602	DOWN	6.25314	0.021565	0.034655	UP	3.75013	0.00419328	0.00638829	UP
Cdp-ribitol	1.156_537.07370	-0.00933689	0.487826	0.490603	DOWN	1.34734	0.00484689	0.0106199	UP	1.72074	0.00210586	0.00423926	UP	3.84654	0.00768106	0.0118373	UP
Biochanin a	6.756_284.06840	-1.47146	0.0167548	0.0288861	DOWN	0.625122	0.220703	0.251307	UP	3.82774	0.0249865	0.0385316	UP	2.72685	0.00342675	0.00492009	UP
Formononetin	7.623_268.07361	-1.2199	0.00658621	0.0139395	DOWN	0.0319917	0.467224	0.473163	UP	5.31837	0.0145902	0.0254252	UP	4.91832	0.00195937	0.00340394	UP
Prostaglandin b1	14.298_336.22750	1.12429	0.0070268	0.0139395	UP	2.2427	0.0403087	0.0604373	UP	3.27624	0.00383354	0.00787464	UP	2.44411	0.00164876	0.00340394	UP
Apigenin	9.833_270.05249	-0.551133	0.130556	0.158346	DOWN	1.72562	0.0444312	0.0651049	UP	6.36188	0.0305386	0.0462657	UP	3.39183	0.0008988	0.00182482	UP
6-ketoprostaglandin f1α	10.473_352.22233	1.03381	0.000522321	0.00261083	UP	1.18565	0.00502635	0.0106199	UP	1.81295	9.01595e-06	0	UP	1.9529	1.21893e-05	0	UP
2'-deoxyinosine 5'-monophosphate	5.627_332.05324	1.44137	0.164019	0.192401	UP	2.3627	0.0900551	0.117858	UP	8.77254	0.0162487	0.02677	UP	6.39555	0.00211658	0.00340394	UP
Naringeninchalcone	7.416_272.06844	-0.541036	0.156065	0.184477	DOWN	0.254805	0.299939	0.324752	UP	4.28361	0.0299419	0.0451306	UP	4.20938	0.0266752	0.0356503	UP
P-cymene	10.472_134.10970	0.812127	0.000172988	0	UP	0.938397	0.0102742	0.0189488	UP	1.54583	3.15738e-06	0	UP	1.78277	1.65806e-05	0	UP
Carboprost	14.457_368.25651	0.532562	0.0383333	0.056227	UP	1.07772	0.0217788	0.0370479	UP	2.25821	9.42899e-05	0	UP	2.87055	0.012351	0.0170969	UP
Thymol	10.472_150.10466	1.05462	5.59986e-05	0	UP	1.19381	0.00425087	0.00879321	UP	1.86479	3.91055e-07	0	UP	2.0142	3.03886e-05	0	UP
Methysticin	6.289_274.08412	-0.445312	0.245991	0.272559	DOWN	1.32451	0.0709235	0.0967673	UP	4.74011	0.00470848	0.00964186	UP	4.41382	0.000392149	0	UP
In00488	7.327_298.08406	-0.0872185	0.422181	0.431577	DOWN	1.93249	0.0445292	0.0663006	UP	6.38604	0.0139263	0.0239851	UP	5.64583	0.00183457	0.00340394	UP
Isorhamnetin	9.108_316.05788	-0.745576	0.00741671	0.0139395	DOWN	-0.552107	0.0677401	0.0936016	DOWN	4.92335	0.024367	0.0372395	UP	3.44494	0.0181891	0.0246623	UP
Daidzein	6.936_254.05767	-1.07168	0.0537268	0.0752804	DOWN	0.744435	0.201003	0.231614	UP	5.48791	0.0206517	0.0334355	UP	6.64115	0.00196003	0.00340394	UP
Daidzin	5.561_416.11072	-0.680136	0.176205	0.203258	DOWN	1.46984	0.0539771	0.0769361	UP	4.14436	0.00218258	0.00423926	UP	5.23274	3.18973e-05	0	UP
Rubiadin	6.942_254.05768	-0.734585	0.0514802	0.0717252	DOWN	0.607464	0.214926	0.245427	UP	5.80173	0.0131464	0.0224762	UP	6.24941	0.000413789	0	UP
Acetovanillone	8.396_166.06309	-0.570442	0.000509179	0.00261083	DOWN	-0.512961	0.00964064	0.0189488	DOWN	2.40345	0.0154048	0.0254252	UP	1.69395	0.00444146	0.00638829	UP
Tectochrysin	8.074_268.07387	-0.89035	0.00314796	0.00675978	DOWN	-0.0348821	0.463652	0.470583	DOWN	5.4831	0.0148359	0.0254252	UP	4.45255	0.000484312	0	UP
2bsx67j222	10.475_469.30173	0.97743	0.000758615	0.00261083	UP	0.986401	0.00582906	0.0123149	UP	1.81402	4.65855e-06	0	UP	1.84586	2.85754e-05	0	UP
2-(diethoxymethyl)furan	12.934_170.09458	1.19485	3.9948e-05	0	UP	1.4942	0.00339172	0.00690233	UP	2.18229	2.01509e-05	0	UP	2.20156	0.000173105	0	UP
9-fluoro-17?-oxa-dextro-homoandrosta-1,4-diene-3,11,17-trione	15.494_332.14308	1.1751	0.00170832	0.00482093	UP	1.12424	0.0237267	0.0396746	UP	2.05658	2.564e-06	0	UP	1.51525	0.000515657	0.00182482	UP
Traumatic acid	10.013_228.13633	1.0301	0.0201952	0.0333548	UP	2.08108	0.0505746	0.0732661	UP	3.18476	0.00106241	0.00228053	UP	2.61642	0.000779899	0.00182482	UP
Traumatin	10.471_212.14149	0.993301	0.000107664	0	UP	1.04654	0.00552311	0.0123149	UP	1.62959	5.30716e-06	0	UP	1.89035	1.94449e-05	0	UP
3,4-dihydroxybenzaldehyde	7.038_138.03193	-1.06976	0.0720747	0.0953712	DOWN	-1.41381	0.0339275	0.0529144	DOWN	3.5193	0.0190324	0.0308918	UP	2.67703	0.00173417	0.00340394	UP
Estrane	19.442_246.23477	-0.641492	0.0460636	0.066129	DOWN	1.16751	0.0411069	0.0616338	UP	1.96431	0.000335616	0	UP	3.95874	0.00121951	0.00182482	UP
(1s,3r,5z,7e)-1-fluoro-9,10-secocholesta-5,7,10,16-tetraen-23-yne-3,25-diol	13.76_412.27974	-0.409878	0.0792991	0.102933	DOWN	1.06969	0.0500247	0.0720793	UP	2.21989	0.00232256	0.00423926	UP	3.53267	6.49615e-05	0	UP
(1s,5s,6s,9s,11r,12s,13s,14r,15r)-6-(3-furyl)-14-hydroxy-5,12,16,16-tetramethyl-8,21-dioxo-7,10,17-trioxahexacyclo[13.3.3.01,15 02,12 05,11 09,11]henicos-19-en-13-yl 3-methylbutanoate	15.486_554.25863	0.944042	0.0402442	0.0589339	UP	2.529	0.0343248	0.0529144	UP	3.47484	7.35639e-05	0	UP	4.63093	0.00176157	0.00340394	UP
(2r)-2-hydroxy-3-(phosphonooxy)propyl (9z)-9-heptadecenoate	15.713_422.24354	0.540335	0.00541292	0.0103858	UP	1.43159	0.00012067	0	UP	2.53106	0.00115855	0.00228053	UP	3.66638	0.000366995	0	UP
(2r)-2-hydroxy-3-(phosphonooxy)propyl tridecanoate	10.476_368.19634	0.899541	0.00070943	0.00261083	UP	1.04808	0.00562712	0.0123149	UP	1.85277	0.00210407	0.00423926	UP	1.86336	2.07903e-05	0	UP
(2s,3r)-3,5-dihydroxy-2-(4-hydroxyphenyl)-3,4-dihydro-2h-chromen-7-yl β-d-glucopyranoside	6.287_436.13706	-0.0776612	0.457003	0.463938	DOWN	1.70258	0.0475398	0.069486	UP	5.27425	0.00525013	0.00964186	UP	4.80766	0.000129074	0	UP
(2s,5as,8ar)-6-(1h-imidazol-2-ylmethyl)-1-methyl-2-[3-(4-morpholinyl)-3-oxopropyl]octahydropyrrolo[3,2-e][1,4]diazepin-5(2h)-one	13.719_390.23809	0.636996	0.0282644	0.0435766	UP	1.36315	0.00175274	0.00491232	UP	1.9019	6.24435e-05	0	UP	2.39072	1.57544e-06	0	UP
(2s)-1-[(6z,9z,12z)-6,9,12-octadecatrienoyloxy]-3-(pentadecanoyloxy)-2-propanyl (6z,9z,12z,15z)-6,9,12,15-octadecatetraenoate	15.499_834.67119	0.927167	7.51354e-05	0	UP	1.40832	7.46651e-05	0	UP	3.99083	0.0252617	0.0385316	UP	1.81704	6.63803e-07	0	UP
(4as,7ar)-3-(3-fluorophenyl)-2,4-dioxo-n-propyl-1-(2-thienylmethyl)octahydro-5h-pyrrolo[3,2-d]pyrimidine-5-carboxamide	5.99_452.13089	-0.345263	0.24225	0.268702	DOWN	0.403306	0.194249	0.224171	UP	2.99252	0.0114619	0.0194233	UP	3.28826	0.00593122	0.00916581	UP
(4r,5s,9s,10r,12s,13s)-1,5,9-trimethyl-11,14,15,16-tetraoxatetracyclo[10.3.1.0~4,13~.0~8,13~]hexadecan-10-ol	7.448_284.16232	1.49811	8.25289e-05	0	UP	0.904775	0.000393221	0	UP	1.8311	1.99191e-06	0	UP	1.52853	0.00121321	0.00182482	UP
1-cyclohexyl-3-[(1s,2s,3s,4r,5r)-3-hydroxy-4-(1-piperidinyl)-6,8-dioxabicyclo[3.2.1]oct-2-yl]urea	10.549_353.22579	0.452643	0.261486	0.285969	UP	1.14692	0.0679822	0.0936016	UP	1.97355	0.00125473	0.00228053	UP	1.83094	0.00225204	0.00340394	UP
1-tetradecylglycerone 3-phosphate	10.533_366.21724	0.555574	0.214099	0.24202	UP	1.17639	0.0584045	0.0816253	UP	2.70234	0.00155951	0.00423926	UP	1.60636	0.00572338	0.00916581	UP
1,2,3,9,10-pentamethoxy-7h-dibenzo[de,g]quinolin-7-one	6.188_381.12121	-0.446796	0.00132701	0.00261083	DOWN	-0.0459793	0.448515	0.457609	DOWN	6.01227	0.0286926	0.043849	UP	3.74098	0.00153427	0.00340394	UP
2-(3,4-dihydroxyphenyl)-3,5-dihydroxy-7-methoxy-4-oxo-4h-chromen-8-yl acetate	6.598_374.06395	-0.64227	2.76443e-05	0	DOWN	-0.617296	0.000595629	0.00265429	DOWN	3.83426	0.017747	0.0294274	UP	7.3865	0.00144626	0.00182482	UP
2-[(3r,4s)-3-{[5-(cyclohexylmethyl)-1,2-oxazol-3-yl]methyl}-4-piperidinyl]-n-(3-pyridinylmethyl)acetamide	13.374_410.26487	1.14363	0.0887281	0.114169	UP	3.21612	0.136047	0.166526	UP	4.49044	0.0176862	0.0294274	UP	4.2867	0.00264719	0.00492009	UP
2-[2,6-dihydroxy-4-(methoxycarbonyl)benzoyl]-3-hydroxybenzoic acid	5.643_332.05312	-0.235	0.294959	0.316039	DOWN	0.193082	0.376799	0.396711	UP	6.96046	0.0310591	0.0462657	UP	3.73549	0.00772425	0.0118373	UP
3-[(4-methylpyrimidin-2-yl)thio]-1-phenylprop-2-en-1-one	6.94_256.06475	-0.744107	0.117743	0.145085	DOWN	0.914848	0.183245	0.213003	UP	6.42789	0.0132919	0.0224762	UP	6.86849	0.000500971	0.00182482	UP
3,3'-(7,12-diethyl-3,8,13,17-tetramethyl-2,18-porphyrindiyl)dipropanoic acid	13.93_566.28832	0.158907	0.0967171	0.12276	UP	0.738933	0.0215112	0.0370479	UP	5.70702	0.012135	0.0209747	UP	4.00779	0.00717155	0.0105765	UP
4,4',5,5'-tetrahydroxy-2'-methyl-10,10'-dioxo-9,9',10,10'-tetrahydro-9,9'-bianthracene-2-carboxylic acid	9.606_508.11635	-0.99869	0.037649	0.056227	DOWN	-0.445561	0.19034	0.220409	DOWN	3.08506	0.00669979	0.0131084	UP	3.87393	0.00124312	0.00182482	UP
5-hydroxy-2-(4-hydroxy-3-methoxyphenyl)-3,6-dimethoxy-4-oxo-4h-chromen-7-yl β-d-glucopyranoside	10.276_522.13200	-0.999742	0.0887127	0.114169	DOWN	0.259398	0.397264	0.415018	UP	3.33283	0.0183023	0.0294274	UP	3.84377	4.4377e-05	0	UP
5-hydroxy-3,7-dimethoxy-3',4'-methylenedioxyflavone	6.633_342.07405	-1.22949	0.0952848	0.120745	DOWN	0.39601	0.359418	0.37931	UP	3.39322	0.0153537	0.0254252	UP	7.03153	0.00553793	0.00916581	UP
7,8-dihydroxyflavone	8.081_254.05820	-1.0384	0.0546867	0.0764176	DOWN	0.04306	0.473563	0.478851	UP	5.04207	0.0165296	0.0281928	UP	5.52125	0.000417954	0	UP
Corylin	9.554_320.10494	1.31122	0.000794592	0.00261083	UP	1.10523	0.209721	0.241314	UP	4.08601	0.0155928	0.02677	UP	4.58746	0.00015236	0	UP
Dihydrojasmone	10.472_166.13599	1.03543	0.000120919	0	UP	1.12407	0.00662074	0.0140338	UP	1.82195	5.56842e-06	0	UP	2.04423	1.26571e-05	0	UP
Hypocrellin b	10.681_528.14175	1.27665	0.0531365	0.0740856	UP	0.401402	0.220009	0.250307	UP	6.54597	0.0183601	0.0294274	UP	3.76829	0.0364791	0.0461807	UP
N-({(1s,4s,6s)-6-isopropyl-3-methyl-4-[2-oxo-2-(1-pyrrolidinyl)ethyl]-2-cyclohexen-1-yl}methyl)-2-pyrazinecarboxamide	12.327_406.23307	1.03528	0.000452967	0	UP	1.38552	1.12173e-06	0	UP	1.86424	8.89377e-05	0	UP	1.75305	5.52231e-05	0	UP
Piperalin	7.388_329.08985	-0.382536	0.0175601	0.0303613	DOWN	0.291179	0.319437	0.342636	UP	6.16457	0.028402	0.0423988	UP	5.51472	0.000407066	0	UP
Ssr504734	9.649_396.12088	1.35629	0.0103129	0.0187263	UP	1.32256	0.125385	0.155818	UP	6.37759	0.0219231	0.034655	UP	3.22122	0.00122505	0.00182482	UP
Tranilast	5.563_327.11051	-0.682775	0.173314	0.200463	DOWN	1.02941	0.101015	0.130207	UP	6.46651	0.0203044	0.0321146	UP	4.9384	0.00149388	0.00182482	UP
Yq2581000	17.779_596.50151	2.43324	0.0608873	0.0834123	UP	5.55292	0.0454911	0.0663006	UP	6.25459	0.00820161	0.0146631	UP	4.75337	0.0111589	0.0157916	UP
Licochalcone b	8.411_286.08390	-0.682857	0.0621905	0.0846122	DOWN	1.25733	0.0411265	0.0616338	UP	7.13673	0.0183059	0.0294274	UP	5.97042	0.00276665	0.00492009	UP
Beta-naphthoxyacetic acid	5.774_202.06303	-2.33048	0.0172849	0.0288861	DOWN	-1.05241	0.0956331	0.124458	DOWN	4.30254	0.0412402	0.0584546	UP	-0.289772	0.320716	0.334388	DOWN
(3r,4s)-6,8-dihydroxy-3,4,5-trimethyl-1-oxo-3,4-dihydro-1h-isochromene-7-carboxylic acid	1.428_266.07910	-2.23323	3.79043e-05	0	DOWN	-1.03991	0.00181795	0.00491232	DOWN	-1.38853	0.000100212	0	DOWN	0.845529	7.13464e-05	0	UP
Chlorpromazine	1.249_318.09502	-2.04727	7.41488e-05	0	DOWN	-0.00480159	0.492929	0.493953	DOWN	-0.371707	0.0723695	0.0934018	DOWN	-0.579634	0.0691618	0.0842385	DOWN
2-hydroxy-3-(octanoyloxy)propyl 11-methyldodecanoate	20.461_414.33441	-2.02479	0.00261139	0.00675978	DOWN	-0.247405	0.276851	0.303821	DOWN	-0.26559	0.285047	0.304853	DOWN	0.964711	0.0514903	0.0636502	UP
Kaempferol-3-o-rutinoside	6.613_594.15882	-1.99977	0.000531352	0.00261083	DOWN	0.0327919	0.481584	0.485042	UP	0.104205	0.452447	0.457071	UP	1.38952	0.0068049	0.0105765	UP
Plantagoside	6.225_466.11119	-1.96571	0.00206514	0.00482093	DOWN	-1.40948	0.00194991	0.00491232	DOWN	-0.482716	0.104476	0.1281	DOWN	1.48362	0.018453	0.0246623	UP
Thioproperazine	6.649_446.17897	-1.87824	0.00225735	0.00482093	DOWN	0.0459112	0.417425	0.432653	UP	1.36543	0.013685	0.0239851	UP	2.00404	0.0637818	0.0788307	UP
Gingerglycolipid c	15.965_680.40078	-1.65635	1.45967e-05	0	DOWN	-0.680697	0.0102332	0.0189488	DOWN	-0.445447	0.0111302	0.0194233	DOWN	1.48526	0.000101388	0	UP
[3,3'-(3,7,12,17-tetramethyl-8,13-divinyl-2,18-porphyrindiyl-kappa~2~n~22~,n~24~)dipropanoato(2-)]iron	5.67_616.17681	-1.65006	0.0162972	0.0274797	DOWN	-0.4522	0.208234	0.239148	DOWN	-0.29699	0.363867	0.378421	DOWN	-0.671447	0.177118	0.19653	DOWN
7-methoxy-5,3',4'-trihydroxyflavanone	9.303_302.07891	-1.54819	0.00185925	0.00482093	DOWN	-0.596625	0.13775	0.168775	DOWN	6.01995	0.13664	0.161364	UP	1.49086	0.021648	0.0294232	UP
N-{[(2r,4s,5r)-5-{2-methyl-6-[4-(trifluoromethyl)phenyl]-4-pyrimidinyl}-1-azabicyclo[2.2.2]oct-2-yl]methyl}cyclobutanecarboxamide	21.223_458.23315	-1.54022	0.00617168	0.0121941	DOWN	-0.138014	0.387757	0.406224	DOWN	-0.505525	0.119469	0.143423	DOWN	0.636192	0.0207974	0.0281949	UP
O-veratraldehyde	10.717_166.06322	-1.52055	0.0188226	0.0319182	DOWN	-1.46948	0.0366668	0.0566896	DOWN	0.79417	0.222098	0.2444	UP	-1.36355	0.0218134	0.0294232	DOWN
Luotonin a	1.52_285.08489	-1.13052	0.0228576	0.0368747	DOWN	-1.71855	0.00484551	0.0106199	DOWN	-0.725864	0.0493426	0.0678084	DOWN	1.7504	0.148742	0.168509	UP
2-(4-hydroxy-3-methoxyphenyl)-7-methoxy-4-oxo-4h-chromen-5-yl (2xi)-5-ethyl-beta-d-threo-pentopyranoside	8.228_474.15254	0.234176	0.316245	0.33576	UP	-2.71112	0.000454907	0	DOWN	-1.14235	0.017732	0.0294274	DOWN	3.85815	0.182695	0.201465	UP
(1r,9s)-11-(1-acetyl-4-piperidinyl)-5-{2-[(dimethylamino)methyl]phenyl}-7,11-diazatricyclo[7.3.1.02,7]trideca-2,4-dien-6-one	15.904_448.28035	-0.617096	0.0399951	0.0589339	DOWN	-2.46305	0.000156728	0	DOWN	-0.241794	0.247019	0.26836	DOWN	-1.05559	0.0027465	0.00492009	DOWN
3,4,5-trimethoxycinnamic acid	6.047_238.08396	-1.32108	0.000344769	0	DOWN	-1.90036	7.26232e-06	0	DOWN	-1.44678	0.000310074	0	DOWN	2.43811	0.198919	0.216891	UP
Agnuside	6.772_466.14754	-0.746649	0.0976217	0.123799	DOWN	-1.89962	0.00703944	0.0140338	DOWN	2.41374	0.0902395	0.112799	UP	-0.221842	0.302441	0.316185	DOWN
(2s)-3-(beta-d-galactopyranosyloxy)-2-hydroxypropyl (7z,10z)-7,10-hexadecadienoate	16.475_488.29832	-1.05748	0.00595846	0.0121941	DOWN	-1.7487	0.00113378	0.00265429	DOWN	-1.21374	0.00348428	0.00612106	DOWN	0.956796	0.155009	0.174723	UP
Pentobarbital	1.255_226.13188	-1.00802	8.8342e-05	0	DOWN	-1.64092	5.2984e-05	0	DOWN	-1.44192	2.36731e-05	0	DOWN	-1.10745	0.000382715	0	DOWN
2-methoxyacetaminophen sulfate	1.185_261.03043	-1.14619	6.00391e-05	0	DOWN	-1.54959	2.21893e-05	0	DOWN	-1.46286	9.21464e-06	0	DOWN	-1.12106	3.00909e-05	0	DOWN
L-serine	0.801_105.04258	-0.87925	8.02638e-06	0	DOWN	-1.21902	5.76889e-06	0	DOWN	-1.91404	1.57262e-07	0	DOWN	-0.878283	1.87134e-05	0	DOWN
2-hydroxy-4-[(1r)-1-hydroxy-2-(methylamino)ethyl]phenyl î²-d-glucopyranosiduronic acid	4.582_359.12105	-0.779454	0.0124298	0.0217068	DOWN	-0.844945	0.0450149	0.0663006	DOWN	-3.00932	0.000192624	0	DOWN	0.947404	0.255811	0.272287	UP
Shinorine	8.492_332.12364	0.536111	0.0105107	0.0202874	UP	-1.35189	0.00131759	0.00265429	DOWN	-2.63539	0.000187701	0	DOWN	-0.851376	0.0087659	0.0131387	DOWN
(2r,3s)-5,7-diacetoxy-2-(3,4-diacetoxyphenyl)-3,4-dihydro-2h-chromen-3-yl laurate	14.091_640.28526	-0.707907	0.00771642	0.0155281	DOWN	-1.09837	0.00273154	0.00690233	DOWN	-2.26099	7.11375e-05	0	DOWN	-0.926524	0.00316425	0.00492009	DOWN
(±)-abscisic acid	8.493_264.13588	0.380095	0.0163452	0.0274797	UP	-1.4292	8.37061e-05	0	DOWN	-2.23933	2.10086e-05	0	DOWN	-1.04496	0.000396561	0	DOWN
Ambrosic acid	8.511_246.12569	0.362316	0.0142758	0.0245118	UP	-1.47335	3.08261e-05	0	DOWN	-2.22272	8.37214e-06	0	DOWN	-1.04284	0.00017865	0	DOWN
Bisphenol a	8.51_228.11519	0.372148	0.0121844	0.0217068	UP	-1.45975	2.41708e-05	0	DOWN	-2.21551	6.48779e-06	0	DOWN	-1.07587	0.000111265	0	DOWN
(2r)-2-hydroxy-3-[(hydroxy{[(1s,2r,3r,4s,5s,6r)-2,3,4,5,6-pentahydroxycyclohexyl]oxy}phosphoryl)oxy]propyl palmitate	14.09_572.29692	-0.675208	0.00840859	0.0155281	DOWN	-0.99419	0.00304536	0.00690233	DOWN	-2.13122	6.75836e-05	0	DOWN	-0.853902	0.00360456	0.00638829	DOWN
2-isobutoxynaphthalene	8.511_200.12043	0.358602	0.0327896	0.0500432	UP	-1.37974	0.000220165	0	DOWN	-2.11663	5.67195e-05	0	DOWN	-0.955505	0.00120856	0.00182482	DOWN
Acrovestone	14.12_554.28581	-0.572218	0.0166759	0.0288861	DOWN	-0.922383	0.00483081	0.0106199	DOWN	-2.05649	7.48163e-05	0	DOWN	-1.09022	0.00112958	0.00182482	DOWN
N-[3-carboxy-2-(carboxymethyl)-2-hydroxypropanoyl]glutamic acid	1.162_321.06944	-1.16909	0.000100361	0	DOWN	-1.40774	2.9687e-05	0	DOWN	-1.94201	7.25678e-06	0	DOWN	-1.44584	2.45873e-05	0	DOWN
Estrone sulfate	4.959_350.12144	-0.617699	0.000241859	0	DOWN	-1.14407	7.4016e-06	0	DOWN	-1.91387	8.15493e-07	0	DOWN	-1.19442	8.45129e-06	0	DOWN
Bezafibrate	3.986_361.10917	-0.919176	0.104895	0.131361	DOWN	-1.0587	0.0882932	0.115751	DOWN	-1.83182	0.0302001	0.0451306	DOWN	-0.970738	0.0953824	0.112406	DOWN
Succinylacetone	4.945_158.05799	-0.877859	8.92555e-06	0	DOWN	-1.18578	1.34258e-07	0	DOWN	-1.82609	2.33584e-09	0	DOWN	-1.30685	5.26989e-08	0	DOWN
Γ-linolenic acid	18.381_278.22436	-0.287706	0.035044	0.0526142	DOWN	-1.48243	1.77373e-05	0	DOWN	-1.75833	3.93821e-06	0	DOWN	-0.442849	0.00932987	0.0131387	DOWN
(3s,5z,7e)-26,26,26,27,27,27-hexafluoro-9,10-secocholesta-5,7,10,16-tetraen-23-yne-3,25-diol	15.956_502.23054	-0.538414	0.0637197	0.0868272	DOWN	-0.547877	0.173237	0.204114	DOWN	-1.7489	0.00312315	0.00612106	DOWN	-1.42896	0.00515448	0.00780497	DOWN
3-hydroxy-3-methylglutaric acid	3.453_162.05295	-0.877097	0.0101101	0.0187263	DOWN	-0.288879	0.156166	0.18758	DOWN	-1.72189	0.000912933	0.00228053	DOWN	-0.552763	0.0339291	0.0438594	DOWN
D-(-)-ribose	3.502_150.05288	-1.27854	0.0192078	0.0319182	DOWN	-0.314226	0.233911	0.263488	DOWN	-1.71267	0.00838987	0.0146631	DOWN	-0.459075	0.138732	0.158584	DOWN
1-(sn-glycero-3-phospho)-1d-myo-inositol	0.765_334.06664	-0.520617	0.00195076	0.00482093	DOWN	-1.26414	4.6397e-05	0	DOWN	-1.68501	1.57456e-05	0	DOWN	-1.11621	0.000139171	0	DOWN
2-(6'-methylthio)hexylmalic acid	0.958_264.10442	-0.945981	0.00489218	0.0103858	DOWN	-0.402521	0.0218097	0.0370479	DOWN	-1.55807	1.38591e-05	0	DOWN	-0.578021	0.0209493	0.0281949	DOWN
N-{[(2r,4s,5s)-5-{[4-(2-pyrimidinyl)-1-piperazinyl]methyl}-1-azabicyclo[2.2.2]oct-2-yl]methyl}benzamide	7.931_458.21301	0.384131	0.0385208	0.0575833	UP	-0.200105	0.14554	0.1772	DOWN	-1.55722	0.000158937	0	DOWN	-1.18856	0.000898956	0.00182482	DOWN
(1as,3s,4r,5s,5as,8ar,10r,10as)-3-hydroxy-3,10-dimethyl-6-methylene-2,7-dioxododecahydrooxireno[7,8]cyclodeca[1,2-b]furan-4,5-diyl bis(2-methylacrylate)	6.795_448.17107	-0.169649	0.0826029	0.107202	DOWN	-1.05035	0.000111632	0	DOWN	-1.55515	1.77276e-05	0	DOWN	-0.802395	0.000343665	0	DOWN
Mfcd00135810	1.148_291.09511	-0.273462	0.148508	0.177108	DOWN	-0.836771	0.0032764	0.00690233	DOWN	-1.54903	0.000284427	0	DOWN	-0.956827	0.0033082	0.00492009	DOWN
Dl-tyrosine	0.874_181.07393	-0.174693	0.139714	0.168049	DOWN	-0.251201	0.0740561	0.100197	DOWN	-1.52772	5.31346e-06	0	DOWN	-1.18093	4.81729e-05	0	DOWN
L-phenylalanine	1.968_165.07920	0.267748	0.0140111	0.0245118	UP	-0.524158	0.00288491	0.00690233	DOWN	-1.52757	9.78763e-06	0	DOWN	-1.47157	1.83849e-05	0	DOWN
3-methoxy-4-hydroxyphenylglycol glucuronide	4.036_360.10583	-0.876784	0.00390395	0.00861954	DOWN	-0.989271	0.00290165	0.00690233	DOWN	-1.50081	0.000538218	0.00228053	DOWN	-0.915476	0.00649793	0.00916581	DOWN
G-butyrobetaine	0.882_145.11033	-1.27123	1.48006e-05	0	DOWN	-1.04354	8.43319e-06	0	DOWN	-0.889036	0.00423344	0.00787464	DOWN	-4.21226	7.89927e-09	0	DOWN
Acetyl-β-methylcholine	0.883_159.12604	0.0623248	0.336113	0.354107	UP	0.0966572	0.31947	0.342636	UP	-0.336881	0.1658	0.190542	DOWN	-4.09082	7.76144e-07	0	DOWN
2-[(2s,3r,4s,5r)-3,4-dihydroxy-5-{[(isopropylcarbamoyl)amino]methyl}tetrahydro-2-furanyl]-n-(3-pyridinylmethyl)acetamide	6.087_388.17092	0.281489	0.00957817	0.0187263	UP	-0.339074	0.00863771	0.0173877	DOWN	-0.914846	0.000266099	0	DOWN	-2.71	6.17011e-07	0	DOWN
Testosterone	14.287_288.20889	-0.742702	0.0595502	0.0822619	DOWN	-1.47209	0.0113744	0.0205432	DOWN	-1.46712	0.0109694	0.0194233	DOWN	-2.68351	0.00278084	0.00492009	DOWN
Ubiquinol 10	14.652_320.19866	0.573095	0.0224597	0.0357694	UP	-0.136467	0.283098	0.309419	DOWN	-0.556682	0.00520617	0.00964186	DOWN	-2.61409	3.53767e-06	0	DOWN
U-69593	0.834_178.12126	0.381825	0.0653722	0.087839	UP	0.579222	0.0686837	0.0946012	UP	0.0348634	0.467353	0.470632	UP	-2.50954	0.000776808	0.00182482	DOWN
3,4-bis(4-propan-2-ylanilino)cyclobut-3-ene-1,2-dione	8.913_348.17848	-0.766741	0.000139774	0	DOWN	-0.160129	0.129413	0.16013	DOWN	-0.0939833	0.306611	0.326197	DOWN	-2.17055	1.0504e-05	0	DOWN
Sufentanil	12.943_386.20427	0.811283	0.00756861	0.0155281	UP	0.474875	0.15744	0.188564	UP	0.148831	0.325561	0.343918	UP	-2.06308	0.00179101	0.00340394	DOWN
Pevonedistat	1.897_443.16405	1.19212	7.3592e-05	0	UP	0.30997	0.0709077	0.0967673	UP	-0.6644	0.0133412	0.0224762	DOWN	-1.91113	2.12469e-05	0	DOWN
Mebutizide	1.224_381.05910	-0.0895922	0.223535	0.251954	DOWN	-0.681268	3.43104e-05	0	DOWN	-1.16509	7.37653e-07	0	DOWN	-1.72666	1.45227e-07	0	DOWN
Quillaic acid	12.045_486.33507	-1.3578	0.0142171	0.0245118	DOWN	-1.1385	0.00980502	0.0189488	DOWN	0.21764	0.410196	0.419304	UP	-4.66339	1.24497e-08	0	DOWN
Tetranor-12r-hete	15.778_248.17770	0.627616	0.0166256	0.0288861	UP	-0.621057	0.028399	0.0449605	DOWN	-1.17106	0.001306	0.00228053	DOWN	-2.7758	7.96121e-05	0	DOWN
Butyl (3s)-3-{[6-o-(alpha-l-arabinopyranosyl)-beta-d-glucopyranosyl]oxy}butanoate	6.762_454.20524	0.824421	0.00246334	0.00482093	UP	-0.263575	0.0337853	0.0529144	DOWN	-1.38713	3.19613e-06	0	DOWN	-2.35343	1.04685e-08	0	DOWN
Saccharopine	0.89_276.13190	1.05682	0.00118571	0.00261083	UP	0.682324	0.0452769	0.0663006	UP	-0.766203	0.0277969	0.0423988	DOWN	-2.35313	0.000146612	0	DOWN
(25s)-11alpha,20,26-trihydroxyecdysone	12.6_512.29920	0.190427	0.116853	0.144027	UP	-0.971374	0.0036838	0.00879321	DOWN	-0.456693	0.0230239	0.0360385	DOWN	-2.22182	1.53369e-05	0	DOWN
P-nitrophenyl sulfate	0.776_218.98348	0.735492	0.00462573	0.0103858	UP	0.820444	0.000337042	0	UP	0.839267	0.017252	0.0281928	UP	-1.99713	0.000161891	0	DOWN
2-methylidene-4-[(2r,3r,4s,5s,6r)-3,4,5-trihydroxy-6-(hydroxymethyl)oxan-2-yl]oxybutanoic acid	1.399_278.09996	0.138318	0.205434	0.233497	UP	-0.644192	0.0038152	0.00879321	DOWN	-0.947307	0.00208241	0.00423926	DOWN	-1.60481	5.80875e-05	0	DOWN
N-[5,10-dioxo-1-(2-thienylacetyl)dodecahydrodipyrrolo[1,2-a:3',2'-e][1,4]diazepin-7-yl]cyclopropanecarboxamide	0.818_454.10869	0.239754	0.0972891	0.12276	UP	1.01074	0.00235314	0.00491232	UP	0.601151	0.114022	0.138524	UP	-6.86101	3.35175e-06	0	DOWN
4-{5-[(3s)-1-(4-methoxybenzyl)-3-pyrrolidinyl]-1,3,4-oxadiazol-2-yl}-n,n-dimethylaniline	13.518_378.20201	0.970393	0.0460619	0.066129	UP	-0.659857	0.134494	0.16466	DOWN	-0.508534	0.191861	0.215377	DOWN	-4.00829	0.00373926	0.00638829	DOWN
Di-n-amyl phthalate	9.021_306.18299	-0.251473	0.260837	0.285969	DOWN	-0.126645	0.367764	0.387831	DOWN	-1.08314	0.00979709	0.0178553	DOWN	-2.37	0.00098764	0.00182482	DOWN
3,5-di-tert-butyl-4-hydroxybenzoic acid	0.775_250.15309	1.3472	0.00255643	0.00675978	UP	1.43856	0.00305749	0.00690233	UP	-0.705318	0.0162776	0.02677	DOWN	-1.8669	0.00071242	0.00182482	DOWN
(6alpha,8xi,11beta,14xi,16alpha,17alpha)-6,9-difluoro-11,17-dihydroxy-16-methyl-3-oxoandrosta-1,4-diene-17-carboxylic acid	7.71_396.17597	0.730766	0.00358303	0.00861954	UP	-0.693138	0.000972118	0.00265429	DOWN	-1.28194	7.02881e-05	0	DOWN	-1.59976	1.41606e-05	0	DOWN
Estriol	11.692_288.17247	0.166385	0.317496	0.336478	UP	-0.153536	0.306998	0.331292	DOWN	-0.608345	0.0453833	0.0633299	DOWN	-1.5831	0.00281032	0.00492009	DOWN
N4-acetylsulfamethoxazole	0.816_295.05836	-0.488014	0.00641743	0.0121941	DOWN	-0.589315	0.000443566	0	DOWN	-1.09772	0.00303409	0.00612106	DOWN	-8.41269	2.64374e-08	0	DOWN
Gomphrenin-i	8.834_550.14290	-5.80956	0.040889	0.0601507	DOWN	-6.6757	0.0398649	0.0604373	DOWN	-7.76786	0.0392185	0.0561828	DOWN	-7.8961	0.0391702	0.0496603	DOWN
4-[(1s,3as,4r,6ar)-3a-hydroxy-4-(4-hydroxy-3-methoxyphenyl)tetrahydro-1h,3h-furo[3,4-c]furan-1-yl]-2-methoxyphenyl β-d-glucopyranoside	6.725_536.18897	-3.76178	0.0478518	0.0684818	DOWN	-5.616	0.0402817	0.0604373	DOWN	-6.30958	0.0393036	0.0561828	DOWN	-7.73322	0.0383301	0.0485959	DOWN
N-3-oxo-pentanoyl-l-homoserine lactone	0.893_199.08453	0.189596	0.0205332	0.0345226	UP	0.138521	0.230534	0.260535	UP	-1.05747	0.00223332	0.00423926	DOWN	-7.18507	4.29796e-08	0	DOWN
Rhusflavanone	0.837_542.12525	0.0553871	0.286025	0.30863	UP	0.488804	0.0304639	0.0477283	UP	-0.0837492	0.408986	0.418695	DOWN	-5.80164	1.76699e-09	0	DOWN
2-hydroxycinnamic acid	0.89_164.04752	0.085709	0.174277	0.201285	UP	0.0118915	0.472637	0.478074	UP	-1.11623	0.00151873	0.00423926	DOWN	-5.67458	1.06896e-07	0	DOWN
Trigonelline	0.858_137.04777	-0.574882	0.000185577	0	DOWN	-0.572408	0.000334678	0	DOWN	-1.12124	0.00100432	0.00228053	DOWN	-5.61265	3.02774e-08	0	DOWN
Tafamidis	0.783_306.97960	0.11071	0.175921	0.203258	UP	0.000122309	0.499624	0.5	UP	-0.219076	0.229159	0.251306	DOWN	-4.90257	2.90639e-08	0	DOWN
2-hydroxyfelbamate	0.867_254.09018	0.902569	0.0234015	0.0368747	UP	1.41502	0.000258217	0	UP	0.759038	0.0931061	0.116208	UP	-4.85004	0.00296877	0.00492009	DOWN
N-{2-[4-({(z)-hydroxy[(trans-4-hydroxycyclohexyl)imino]methyl}sulfamoyl)phenyl]ethyl}-5-methyl-2-pyrazinecarboximidic acid	0.864_461.17432	0.875991	0.0104143	0.0187263	UP	0.989324	0.00334973	0.00690233	UP	-0.722213	0.0685483	0.0901873	DOWN	-4.82735	0.000451175	0	DOWN
Bis(2-methyl-3-furyl)tetrasulfide	0.799_289.95583	-1.03041	0.000302123	0	DOWN	-1.21509	0.000146539	0	DOWN	-1.02862	0.00222443	0.00423926	DOWN	-4.53504	2.56611e-06	0	DOWN
1-(5-aminopentyl)guanidine	0.8_144.13772	0.580259	0.0519107	0.0729337	UP	0.759968	0.0441747	0.0651049	UP	-0.606532	0.0923082	0.115167	DOWN	-4.49303	0.00066789	0.00182482	DOWN
2,6-diamino-7-hydroxynonanedioic acid	0.883_234.12167	-0.0784541	0.131378	0.158346	DOWN	-0.170703	0.0951631	0.123238	DOWN	-0.561476	0.0423458	0.059757	DOWN	-4.46008	3.75657e-09	0	DOWN
N-(4-hydroxy-3,5-dimethoxybenzoyl)glycine	0.874_255.07419	0.548453	0.00251336	0.00675978	UP	0.997461	0.000235396	0	UP	0.465613	0.161824	0.186466	UP	-4.45124	3.7468e-07	0	DOWN
Unii:74d1ohc38h	15.778_324.22992	0.871411	0.00857765	0.0171638	UP	-0.543333	0.0937424	0.122324	DOWN	-1.21229	0.00507783	0.00964186	DOWN	-4.34979	0.000248198	0	DOWN
Apm	0.874_175.08459	-0.618509	4.78853e-05	0	DOWN	-1.16477	1.02888e-05	0	DOWN	-1.16209	0.000447888	0	DOWN	-4.34835	1.87057e-08	0	DOWN
Aspoxicillin	0.889_493.16423	0.0607044	0.348935	0.366132	UP	0.968898	0.000747051	0.00265429	UP	1.05088	0.0339503	0.0498106	UP	-4.28122	1.16129e-07	0	DOWN
3-({5-[(3s)-1-(1-methyl-4-piperidinyl)-3-pyrrolidinyl]-1,3,4-oxadiazol-2-yl}methyl)-1h-indole	13.627_365.22594	0.53448	0.027189	0.0424023	UP	-0.169613	0.3309	0.354057	DOWN	-0.942642	0.00589459	0.0113693	DOWN	-4.27935	6.04519e-05	0	DOWN
1-isothiocyanato-8-(methylthio)octane	0.884_217.09508	-0.0784541	0.131378	0.158346	DOWN	-0.170703	0.0951631	0.123238	DOWN	-0.559599	0.0420281	0.059757	DOWN	-4.26841	4.19042e-09	0	DOWN
1-(4-chlorophenyl)-2-{[4-(2,2-dimethyl-3,4-dihydro-2h-chromen-6-yl)pyrimidin-2-yl]thio}ethan-1-one	5.403_424.09807	-1.08657	0.0698908	0.0933183	DOWN	-1.2821	0.0168819	0.029916	DOWN	-1.15633	0.0571957	0.0766284	DOWN	-4.12075	0.000181955	0	DOWN
5-trans prostaglandin f2β	14.342_376.22244	1.3696	0.00723538	0.0139395	UP	0.535221	0.224719	0.254599	UP	0.492343	0.0531919	0.0722347	UP	-4.09092	0.000256259	0	DOWN
3-hydroxybutyrylcarnitine	2.77_247.14174	0.706279	0.000496551	0	UP	-0.70731	0.00737391	0.0140338	DOWN	-0.669269	0.0142606	0.0239851	DOWN	-4.064	1.93951e-05	0	DOWN
2-aminoadipic acid	0.876_161.06889	0.38584	0.0127788	0.0231919	UP	0.3876	0.0848432	0.112807	UP	-0.484238	0.0861611	0.108508	DOWN	-3.88146	1.75774e-06	0	DOWN
L-serine o-phosphate	0.817_185.00902	-1.32266	0.0020056	0.00482093	DOWN	-0.12013	0.327573	0.351029	DOWN	0.0570781	0.447841	0.453469	UP	-3.77664	0.000135297	0	DOWN
Lagochilin	15.155_356.25613	0.654634	0.0170248	0.0288861	UP	0.0871405	0.431784	0.445097	UP	-0.81663	0.0185904	0.0308918	DOWN	-3.76527	0.00024575	0	DOWN
Tetrahydrofuran fentanyl 3-tetrahydrofurancarboxamide	15.148_378.23813	0.654634	0.0170248	0.0288861	UP	0.0871405	0.431784	0.445097	UP	-0.81663	0.0185904	0.0308918	DOWN	-3.76527	0.00024575	0	DOWN
6 β-hydroxycortisol	12.847_378.20171	-0.0119725	0.493241	0.49467	DOWN	-1.83955	0.0704869	0.095719	DOWN	-2.22413	0.0536986	0.0732605	DOWN	-3.75524	0.032266	0.0415379	DOWN
Dl-stachydrine	0.907_143.09484	-0.786535	0.000108461	0	DOWN	-1.29597	4.28343e-06	0	DOWN	-1.30352	4.35855e-05	0	DOWN	-3.73427	6.31532e-08	0	DOWN
Dihydrothymine	0.85_128.05868	0.368067	0.0147043	0.0259992	UP	0.325597	0.0671319	0.0924707	UP	-0.092484	0.398787	0.410281	DOWN	-3.68708	6.77116e-07	0	DOWN
3-[(3-hydroxypentadecanoyl)oxy]-4-(trimethylammonio)butanoate	15.163_401.31404	0.444565	0.0412067	0.0601507	UP	-0.0114596	0.490604	0.492664	DOWN	-0.809993	0.0128983	0.0224762	DOWN	-3.64152	0.000114006	0	DOWN
(9alpha,11alpha,13e,15s,19r)-9,11,15,19-tetrahydroxyprost-13-en-1-oic acid	15.725_372.25112	1.17118	0.00798703	0.0155281	UP	0.0447731	0.472458	0.477529	UP	-0.335322	0.260376	0.27999	DOWN	-3.57442	0.00458905	0.00780497	DOWN
Doxapram	15.961_378.23805	0.82935	0.026286	0.0409559	UP	1.05074	0.0838936	0.111623	UP	-0.775564	0.0537647	0.0732605	DOWN	-3.47223	0.00186179	0.00340394	DOWN
9-[(5r)-5-ethyl-alpha-d-xylopyranosyl]-n-(3-methyl-2-buten-1-yl)-9h-purin-6-amine	6.503_363.18921	1.33799	7.77016e-06	0	UP	-0.336879	0.052267	0.0744962	DOWN	-1.49018	3.48926e-05	0	DOWN	-3.38443	9.48024e-07	0	DOWN
Adenosine 5′-monophosphate	0.878_347.06271	0.458037	0.183238	0.210755	UP	1.99114	0.0474909	0.0684687	UP	0.568809	0.201435	0.223417	UP	-3.3414	0.0194141	0.0257937	DOWN
Bis-beta-d-fructofuranose 1,2':2,3'-dianhydride	0.93_324.10528	0.663565	0.0370598	0.0550222	UP	0.732253	0.0327498	0.0517466	UP	-0.906473	0.0783214	0.0998111	DOWN	-3.34108	0.00278203	0.00492009	DOWN
2-amino-2-deoxy-4-o-î²-d-galactopyranosyl-d-glucose	0.776_341.13253	-0.286506	0.0353587	0.0526142	DOWN	-0.35882	0.0463842	0.0673432	DOWN	-1.42319	8.78778e-05	0	DOWN	-3.25587	2.78502e-06	0	DOWN
Convallatoxin	11.582_550.27617	1.09514	0.0311082	0.0473916	UP	0.740644	0.0824801	0.109457	UP	-1.11662	0.0221582	0.034655	DOWN	-3.18547	0.00185351	0.00340394	DOWN
N-acetyl-l-2-aminoadipic acid	0.873_203.07950	-0.818068	0.0474133	0.0672866	DOWN	-0.670407	0.0888468	0.116844	DOWN	-0.890885	0.0477482	0.0667364	DOWN	-3.13814	0.00202007	0.00340394	DOWN
N-acetyl-beta-d-glucosaminylamine	0.871_220.10610	-0.818068	0.0474133	0.0672866	DOWN	-0.670407	0.0888468	0.116844	DOWN	-0.88696	0.0478479	0.0667364	DOWN	-3.12574	0.00203343	0.00340394	DOWN
Ala-pro	0.867_186.10062	-0.296023	0.0060147	0.0121941	DOWN	0.413396	0.036746	0.0566896	UP	0.268268	0.247742	0.269164	UP	-3.08935	1.07344e-07	0	DOWN
2'-deoxymugineic acid	0.917_304.12697	0.37124	0.173072	0.200463	UP	-0.869346	0.0268538	0.0436251	DOWN	-1.45032	0.00651129	0.0131084	DOWN	-3.06859	0.000592998	0.00182482	DOWN
Mfcd00037215	0.885_218.09036	0.479106	0.00343186	0.00675978	UP	0.567367	0.039344	0.059272	UP	-0.208773	0.266808	0.286932	DOWN	-2.98402	4.50919e-07	0	DOWN
Curine	11.234_594.27156	1.35849	0.000746973	0.00261083	UP	0.0262157	0.461252	0.467999	UP	-0.796967	0.00102577	0.00228053	DOWN	-2.90226	3.40281e-06	0	DOWN
Boc-asn-oh	0.889_232.10594	0.331772	0.00752693	0.0155281	UP	0.486615	0.0128867	0.0236602	UP	-0.489374	0.0576978	0.0777207	DOWN	-2.89099	1.04429e-07	0	DOWN
Dl-lysine	0.781_146.10577	0.092479	0.304152	0.324173	UP	0.219583	0.22295	0.253026	UP	-1.013	0.00245278	0.00423926	DOWN	-2.86684	6.28762e-06	0	DOWN
Pyridoxal	0.883_167.05837	-0.5858	0.00867878	0.0171638	DOWN	-0.97304	0.0086083	0.0173877	DOWN	-0.946607	0.00256272	0.00612106	DOWN	-2.80516	1.04673e-05	0	DOWN
Val-ser	0.866_204.11116	-0.191415	0.0481897	0.0684818	DOWN	0.454308	0.0297057	0.0477283	UP	0.264066	0.246819	0.26836	UP	-2.79153	1.34526e-07	0	DOWN
Oi1695000	8.122_172.11003	-0.288655	0.12479	0.152069	DOWN	-0.555797	0.0461557	0.0673432	DOWN	-1.30962	0.0020554	0.00423926	DOWN	-2.77596	0.000172229	0	DOWN
17α-hydroxyprogesterone	16.972_330.21693	-0.760685	0.00034723	0	DOWN	-1.34623	0.000156046	0	DOWN	-0.934591	0.000250773	0	DOWN	-2.74151	7.70536e-07	0	DOWN
2-(n(omega)-l-arginine)succinic acid	0.868_290.12238	0.630509	0.00782645	0.0155281	UP	-0.745333	0.0565874	0.0803816	DOWN	-1.39511	0.0012887	0.00228053	DOWN	-2.73316	5.09075e-05	0	DOWN
Celecoxib	0.961_381.07507	-0.174955	0.0799218	0.103975	DOWN	0.205682	0.164766	0.196917	UP	-0.458232	0.0787769	0.101028	DOWN	-2.71851	1.36532e-07	0	DOWN
P-hydroxy-cinnamic acid	4.961_164.04747	-0.00206973	0.493974	0.495194	DOWN	-1.37259	8.72108e-05	0	DOWN	-1.37837	9.9258e-05	0	DOWN	-2.69231	6.98633e-06	0	DOWN
N-isovalerylglycine	0.876_159.08965	-0.522336	1.44914e-06	0	DOWN	-0.370065	0.0271033	0.0436251	DOWN	-0.829156	0.00421629	0.00787464	DOWN	-2.64089	9.02796e-11	0	DOWN
Bikaverin	0.967_382.06987	-0.0287565	0.417763	0.427908	DOWN	0.270785	0.101207	0.130207	UP	-0.422897	0.098248	0.121504	DOWN	-2.63369	3.7449e-07	0	DOWN
Diethylpyrocarbonate	0.942_162.05282	-0.118775	0.289966	0.312296	DOWN	0.0294226	0.450615	0.459422	UP	-0.884189	0.00590572	0.0113693	DOWN	-2.54944	1.82691e-05	0	DOWN
(2s)-3-{[6-o-(alpha-d-galactopyranosyl)-beta-d-galactopyranosyl]oxy}-2-hydroxypropyl (6z,9z,12z,15z)-6,9,12,15-octadecatetraenoate	11.659_674.35067	0.285385	0.0780302	0.101694	UP	-0.449184	0.116754	0.147352	DOWN	-0.0417063	0.430702	0.437757	DOWN	-2.4712	0.0001553	0	DOWN
17-hydroxymargaric acid	18.288_286.25076	1.14467	1.31658e-06	0	UP	-0.09167	0.294905	0.320175	DOWN	-1.0616	6.60055e-05	0	DOWN	-2.45568	1.73383e-06	0	DOWN
Arg-leu	1.163_287.19573	-0.846748	0.0164749	0.0274797	DOWN	-1.17212	0.00523069	0.0106199	DOWN	-1.05944	0.00840206	0.0146631	DOWN	-2.41122	0.000609687	0.00182482	DOWN
Palmitoyl glutamic acid	12.19_385.28282	0.345283	0.162896	0.191336	UP	-0.314941	0.250954	0.279143	DOWN	-0.539125	0.133234	0.157638	DOWN	-2.39689	0.0047718	0.00780497	DOWN
5-o-methyl embelin	12.873_308.19898	-0.100594	0.406217	0.417686	DOWN	-0.540493	0.137304	0.167651	DOWN	-0.981302	0.0374309	0.0536746	DOWN	-2.35887	0.00296053	0.00492009	DOWN
(2beta,3beta,5beta,11alpha)-2,3,11,14,20,25-hexahydroxycholest-7-ene-6,22-dione	11.953_494.28832	0.115638	0.220232	0.247993	UP	-0.766223	0.00785101	0.0156897	DOWN	-0.540791	0.00883505	0.0163086	DOWN	-2.35015	6.62743e-06	0	DOWN
Dimethyl fumarate	0.936_144.04235	0.143119	0.19312	0.221044	UP	-0.101837	0.37979	0.398654	DOWN	-1.06388	0.00271246	0.00612106	DOWN	-2.34164	1.81918e-07	0	DOWN
5α-dihydrotestosterone	16.97_290.22445	-0.54486	0.0110289	0.0202874	DOWN	-0.597728	0.0528879	0.0756674	DOWN	-0.165008	0.244925	0.266606	DOWN	-2.33733	2.23761e-05	0	DOWN
O-[{(2r)-2-{[(5e)-4,7-dioxo-5-heptenoyl]oxy}-3-[(9z)-9-octadecenoyloxy]propoxy}(hydroxy)phosphoryl]-l-serine	11.821_661.32465	1.39258	0.00235101	0.00482093	UP	3.40757	0.0405274	0.0616338	UP	0.385457	0.333595	0.351106	UP	-2.32866	0.00532135	0.00780497	DOWN
7α-hydroxytestosterone	13.955_304.20376	0.132113	0.321982	0.340738	UP	-0.838635	0.0275963	0.0449605	DOWN	-0.985743	0.0121444	0.0209747	DOWN	-2.30832	0.000980318	0.00182482	DOWN
Glu-glu	0.888_276.09563	-0.158238	0.296235	0.316783	DOWN	-0.319129	0.0420161	0.063	DOWN	-0.139085	0.358977	0.374161	DOWN	-2.2998	5.75328e-07	0	DOWN
D-(+)-glucosamine	0.993_179.07949	-0.18695	0.263391	0.288008	DOWN	-0.241402	0.216141	0.246433	DOWN	-1.03215	0.0154797	0.0254252	DOWN	-2.29306	0.001053	0.00182482	DOWN
5,5'-{disulfanediylbis[(1-carboxy-2,1-ethanediyl)imino]}bis(2-amino-5-oxopentanoic acid)	0.909_498.10735	0.884451	0.00131774	0.00261083	UP	0.0821415	0.385626	0.404539	UP	-0.369791	0.192555	0.216147	DOWN	-2.28062	0.00113851	0.00182482	DOWN
3,10-dihydroxydecanoic acid	6.087_204.13643	0.385925	0.00261646	0.00675978	UP	-0.166368	0.113544	0.144451	DOWN	-0.749237	0.00130169	0.00228053	DOWN	-2.27499	5.05204e-06	0	DOWN
Docosahexaenoic acid	18.004_340.26121	1.19233	0.000250733	0	UP	1.03241	0.0251476	0.0409684	UP	0.743304	0.00608099	0.0113693	UP	-2.26772	0.000419193	0	DOWN
15-(tert-butyl)-2,3,5,6,8,9,11,12-octahydro-1,4,7,10,13-benzopentaoxacyclopentadecine	8.976_324.19356	-0.480898	0.149437	0.177108	DOWN	-0.790247	0.0509411	0.0732661	DOWN	-1.12951	0.0215068	0.034655	DOWN	-2.25584	0.00438023	0.00638829	DOWN
Fostedil	0.832_361.09141	-0.000267971	0.498961	0.499	DOWN	-0.100091	0.297622	0.323093	DOWN	-0.480972	0.0723126	0.0934018	DOWN	-2.2427	9.65316e-07	0	DOWN
Olaparib	6.069_434.17649	0.421424	0.00482681	0.0103858	UP	-0.095755	0.274368	0.300849	DOWN	-0.737791	0.0031573	0.00612106	DOWN	-2.23642	2.11186e-05	0	DOWN
Adenosine diphosphate (adp)	1.92_427.02954	0.25349	0.252576	0.278676	UP	-0.30762	0.213061	0.243815	DOWN	-1.28221	0.0154596	0.0254252	DOWN	-2.20617	0.00277796	0.00492009	DOWN
Methyl (5z,9alpha,11alpha,13e,15s)-11,15,18-triacetoxy-9-hydroxyprosta-5,13-dien-1-oate	10.559_510.28335	0.847766	0.000892258	0.00261083	UP	-0.149865	0.298996	0.323839	DOWN	-0.613292	0.0182627	0.0294274	DOWN	-2.20074	3.95487e-06	0	DOWN
D-glutamic acid	0.876_147.05322	0.189331	0.26355	0.288798	UP	0.460241	0.0596086	0.0840974	UP	-0.0399498	0.445483	0.451093	DOWN	-2.18898	4.90926e-06	0	DOWN
Gln-gln	0.869_274.12746	0.621529	0.0615912	0.0846122	UP	0.4547	0.0832167	0.110649	UP	-0.868329	0.0174416	0.0281928	DOWN	-2.18511	0.00017778	0	DOWN
2-norbornaneacetic acid	7.886_154.09947	0.597144	0.00131755	0.00261083	UP	-0.790313	0.000749706	0.00265429	DOWN	-1.42375	7.30309e-05	0	DOWN	-2.18157	7.58514e-06	0	DOWN
N-(2-furylmethyl)-3-[(2s,5as,8ar)-1-methyl-5-oxodecahydropyrrolo[3,2-e][1,4]diazepin-2-yl]propanamide	6.068_366.18895	0.270318	0.0159355	0.0274797	UP	-0.283556	0.0282666	0.0449605	DOWN	-0.833645	0.000453021	0	DOWN	-2.15591	3.93934e-06	0	DOWN
N-({(2r,4s,5r)-5-[1-methyl-3-(2-naphthyl)-1h-pyrazol-5-yl]-1-azabicyclo[2.2.2]oct-2-yl}methyl)-2-phenoxyacetamide	11.265_480.24872	1.47295	0.000103406	0	UP	1.12318	0.024844	0.0409684	UP	0.631797	0.0767585	0.0988365	UP	-2.15125	0.000285229	0	DOWN
Diflucortolone	10.799_394.19688	-0.0483719	0.453101	0.460328	DOWN	-0.315741	0.187327	0.21705	DOWN	-1.19174	0.00613102	0.0113693	DOWN	-2.1273	0.000939026	0.00182482	DOWN
Gamma-glu-gln	0.878_275.11150	1.12979	2.61709e-05	0	UP	0.4021	0.143336	0.174069	UP	-1.20305	0.0113951	0.0194233	DOWN	-2.09304	0.000422305	0	DOWN
Β-nicotinamide mononucleotide	0.89_334.05631	-0.120662	0.388339	0.40176	DOWN	0.64017	0.0456322	0.0673432	UP	0.0399896	0.466736	0.470632	UP	-2.09291	0.00709379	0.0105765	DOWN
9,9b-dihydroxy-6,6,9a-trimethyl-1-oxo-1,3,5,5a,6,7,8,9,9a,9b-decahydronaphtho[1,2-c]furan-5-yl hexanoate	13.179_380.21726	1.22402	0.0021561	0.00482093	UP	0.51756	0.0945238	0.123238	UP	-0.426399	0.0942096	0.117245	DOWN	-2.05806	0.00116451	0.00182482	DOWN
6,7a-dihydroxy-9,10-dimethoxy-3,3-dimethyl-13,13a-dihydro-3h-chromeno[3,4-b]pyrano[2,3-h]chromen-7(7ah)-one	10.609_426.13142	-1.28431	0.0162803	0.0274797	DOWN	-1.15724	0.00254698	0.00690233	DOWN	-1.4686	0.0172563	0.0281928	DOWN	-2.01747	0.000233073	0	DOWN
240i539pwq	0.807_215.05600	0.404444	0.0677457	0.0911209	UP	0.941964	0.00581466	0.0123149	UP	0.662388	0.0340185	0.0498106	UP	-2.00685	0.000232319	0	DOWN
Muramic acid	0.86_251.10043	1.38693	0.00498767	0.0103858	UP	1.12524	0.00129919	0.00265429	UP	-0.770928	0.0319723	0.0474506	DOWN	-1.97477	0.000198823	0	DOWN
(-)-camphanic acid	7.887_198.08916	0.518712	0.00311064	0.00675978	UP	-0.925585	0.000325385	0	DOWN	-1.32198	0.000104392	0	DOWN	-1.96248	1.73838e-05	0	DOWN
(3beta,5beta,12beta)-3-[(6-deoxy-alpha-l-mannopyranosyl)oxy]-5,12,14,19-tetrahydroxy-19-oxocard-20(22)-enolide	9.555_582.26559	0.560011	0.018184	0.0303613	UP	0.0862661	0.34239	0.363759	UP	-1.08565	0.000152519	0	DOWN	-1.93278	2.23385e-05	0	DOWN
Octinoxate	12.195_290.18822	0.241731	0.293653	0.31562	UP	-0.456226	0.196488	0.226355	DOWN	-0.388241	0.227381	0.24964	DOWN	-1.9199	0.0156056	0.0221711	DOWN
3-methylindole	3.769_131.07371	-0.62105	0.0146431	0.0259992	DOWN	0.19242	0.166579	0.198846	UP	-0.666432	0.0098394	0.0178553	DOWN	-1.915	0.000125102	0	DOWN
4-hydroxynonenal	9.121_156.11518	0.818275	0.00234257	0.00482093	UP	-0.31606	0.0422708	0.063	DOWN	-0.545582	0.0192526	0.0308918	DOWN	-1.9147	4.95277e-05	0	DOWN
Hypusine	0.794_233.17411	-0.489665	0.0731999	0.0964493	DOWN	-0.641923	0.0436912	0.0651049	DOWN	-0.574521	0.0656861	0.0872564	DOWN	-1.90964	0.00113371	0.00182482	DOWN
(9z)-3-hydroxydodecenoylcarnitine	13.176_357.25141	1.28931	0.00287035	0.00675978	UP	0.598187	0.0794101	0.105929	UP	-0.332821	0.147728	0.172653	DOWN	-1.90624	0.00182169	0.00340394	DOWN
Leu-gln	0.89_259.15312	-0.865119	0.0771275	0.100771	DOWN	-0.290511	0.281158	0.307395	DOWN	-0.0981698	0.423793	0.431705	DOWN	-1.89973	0.0113506	0.0157916	DOWN
Dl-tryptophan	3.721_204.09009	-0.574453	0.0105456	0.0202874	DOWN	-0.0640205	0.415395	0.430794	DOWN	-0.943728	0.00393524	0.00787464	DOWN	-1.88596	6.99761e-05	0	DOWN
Flunitrazepam	0.882_313.08438	-0.215566	0.0438132	0.0637846	DOWN	-0.0005017	0.498958	0.499482	DOWN	0.312256	0.239404	0.261864	UP	-1.87649	1.19781e-07	0	DOWN
Indole-3-acrylic acid	3.773_187.06358	-0.550054	0.0144691	0.0245118	DOWN	0.163248	0.198294	0.228538	UP	-0.673184	0.0085974	0.0163086	DOWN	-1.8492	9.987e-05	0	DOWN
Trans-5-o-(4-coumaroyl)-d-quinic acid	4.331_338.10017	0.746849	0.000856579	0.00261083	UP	0.415901	0.0552912	0.0781996	UP	-0.394833	0.151838	0.176228	DOWN	-1.83977	0.000676189	0.00182482	DOWN
2-(methylsulfonyl)-3-(pyrazin-2-ylamino)acrylonitrile	1.195_224.03534	-0.662357	0.00021036	0	DOWN	-0.843551	8.25236e-05	0	DOWN	-1.36738	6.35309e-06	0	DOWN	-1.83022	1.14547e-06	0	DOWN
1,5-naphthalenediamine	3.77_158.08464	-0.655657	0.0344515	0.0512969	DOWN	0.277074	0.112602	0.143447	UP	-0.701722	0.0296384	0.0451306	DOWN	-1.81361	0.000514098	0.00182482	DOWN
Udp-arabinose	0.969_536.04379	-0.85007	0.00212373	0.00482093	DOWN	-0.662926	0.0150764	0.0267829	DOWN	-1.16036	0.000315816	0	DOWN	-1.80248	6.8307e-05	0	DOWN
(5z,8z)-tetradecadienoylcarnitine	12.666_367.27214	0.233078	0.151706	0.180261	UP	-0.206682	0.275535	0.302884	DOWN	-0.00402428	0.490743	0.491949	DOWN	-1.79646	4.21881e-05	0	DOWN
D-(+)-tryptophan	3.765_204.08991	-0.541607	0.0139158	0.0245118	DOWN	0.183605	0.168852	0.200766	UP	-0.65164	0.00979438	0.0178553	DOWN	-1.79637	0.000108174	0	DOWN
Vanilloloside	2.495_316.11584	-0.637544	0.0995257	0.125713	DOWN	-0.643639	0.0981121	0.126813	DOWN	-0.844297	0.0378545	0.0550098	DOWN	-1.79364	0.00351131	0.00638829	DOWN
5-chloro-3-[(1e)-3,4-dihydroxy-3,5-dimethyl-1-hepten-1-yl]-7,8-dihydroxy-7-methyl-7,8-dihydro-6h-isochromen-6-one	5.035_384.13966	-0.135723	0.110558	0.137539	DOWN	-1.06225	0.000112159	0	DOWN	-0.788116	0.000955858	0.00228053	DOWN	-1.78542	2.67511e-06	0	DOWN
N-oleoyl-l-serine	14.865_369.28774	0.100715	0.354421	0.37044	UP	-0.424056	0.0841013	0.111623	DOWN	-0.382354	0.0678774	0.0892177	DOWN	-1.74173	0.000594789	0.00182482	DOWN
(9z,13z,15z)-14,18-dihydroxy-12-oxo-9,13,15-octadecatrienoic acid	11.667_324.19370	-0.0907572	0.404424	0.416455	DOWN	-0.136068	0.344628	0.366386	DOWN	-0.51884	0.101496	0.12485	DOWN	-1.73088	0.00591963	0.00916581	DOWN
Tert-butyl 3-amino-1-methyl-2,3-dioxopropylcarbamate	1.171_216.11131	-1.08206	0.00900581	0.0171638	DOWN	-1.33431	0.00472537	0.0106199	DOWN	-1.11959	0.00857909	0.0163086	DOWN	-1.71948	0.00227322	0.00340394	DOWN
N-butyl lactate	5.613_146.09439	0.206833	0.0485846	0.0695733	UP	-0.174163	0.107716	0.13803	DOWN	-0.590296	0.0171478	0.0281928	DOWN	-1.6806	9.94813e-06	0	DOWN
6-methylquinoline	3.759_143.07373	-0.3619	0.139396	0.167139	DOWN	0.363133	0.101061	0.130207	UP	-0.875219	0.0344666	0.0498106	DOWN	-1.66895	0.00300998	0.00492009	DOWN
Chloralodol	0.751_264.00839	-1.10384	3.67916e-05	0	DOWN	-1.1629	8.12342e-05	0	DOWN	-1.31042	2.1088e-05	0	DOWN	-1.64109	6.74253e-06	0	DOWN
Convalloside	11.503_712.32821	1.25701	0.000593299	0.00261083	UP	0.908455	0.0249962	0.0409684	UP	0.428161	0.0723905	0.0934018	UP	-1.61692	0.000106139	0	DOWN
Yq1927500	8.715_270.18308	0.992575	0.00029737	0	UP	0.60567	0.00412664	0.00879321	UP	-0.656919	0.00990413	0.0178553	DOWN	-1.59503	0.000208761	0	DOWN
4-indolecarbaldehyde	3.774_145.05297	-0.383056	0.150115	0.178093	DOWN	0.336551	0.170255	0.201608	UP	-0.502166	0.107519	0.132085	DOWN	-1.59051	0.00462885	0.00780497	DOWN
Adb-pinaca pentanoic acid metabolite	7.694_374.19416	0.642261	0.00740399	0.0139395	UP	-0.764103	0.000482668	0	DOWN	-1.2941	6.02905e-05	0	DOWN	-1.5897	1.16885e-05	0	DOWN
Leu-leu	5.724_244.17877	-1.05076	0.0105653	0.0202874	DOWN	-1.46102	0.00354329	0.00879321	DOWN	-0.946548	0.013447	0.0224762	DOWN	-1.58556	0.00283563	0.00492009	DOWN
Glucosylgalactosyl hydroxylysine	6.752_486.20809	1.01285	8.35085e-05	0	UP	-0.0790503	0.378326	0.39736	DOWN	-0.214069	0.208846	0.231441	DOWN	-1.58532	0.000660327	0.00182482	DOWN
2,3-dinor-6-keto-pgf1?	9.016_342.20427	-0.128303	0.368078	0.383734	DOWN	0.0519599	0.441407	0.450341	UP	-0.886544	0.013037	0.0224762	DOWN	-1.57875	0.00116383	0.00182482	DOWN
(2s)-n-cyclohexyl-2-{(1s,2s,4as,7s,8s,8as)-1-hydroxy-4a,8-dimethyl-7-[(methylsulfonyl)amino]decahydro-2-naphthalenyl}propanamide	12.572_464.25395	1.01769	0.00124266	0.00261083	UP	0.981033	0.051487	0.0732661	UP	1.35719	0.00389427	0.00787464	UP	-1.57428	0.00204528	0.00340394	DOWN
6-methoxyquinoline	3.767_159.06863	-0.565415	0.0139153	0.0245118	DOWN	0.165398	0.239064	0.267231	UP	-0.761598	0.00763849	0.0146631	DOWN	-1.55867	0.000148742	0	DOWN
7-{[(1s,4as,6r,8ar)-6-hydroxy-5,5,8a-trimethyl-2-methylenedecahydro-1-naphthalenyl]methoxy}-2h-chromen-2-one	15.104_364.20144	0.177047	0.0259325	0.0409559	UP	-0.205633	0.150543	0.182096	DOWN	-0.315592	0.00300917	0.00612106	DOWN	-1.53017	5.10305e-07	0	DOWN
3-methyl-5-(5,5,8a-trimethyl-2-methylene-7-oxodecahydro-1-naphthalenyl)pentyl acetate	17.208_348.26632	0.245045	0.0363281	0.0537666	UP	-0.688959	0.000703483	0.00265429	DOWN	-1.03435	0.000363055	0	DOWN	-1.52531	1.62911e-05	0	DOWN
Corticosterone	14.853_346.21181	0.187299	0.230007	0.257585	UP	-0.329381	0.148186	0.179208	DOWN	-0.36644	0.085234	0.107508	DOWN	-1.51955	0.000891813	0.00182482	DOWN
4-(5,7-dihydroxy-4-oxo-4h-chromen-2-yl)-2-(β-d-glucopyranosyloxy)phenyl β-d-glucopyranoside	6.028_610.15325	-1.05815	0.026876	0.0424023	DOWN	-0.494136	0.127687	0.159175	DOWN	1.50836	0.103954	0.1281	UP	-1.5111	0.00876368	0.0131387	DOWN
Talarozole	2.343_377.16854	-0.00149557	0.498425	0.49824	DOWN	-0.844324	0.0600078	0.0840974	DOWN	-1.00968	0.0455755	0.0644311	DOWN	-2.89672	0.00461979	0.00780497	DOWN
1-(4-methyl-1-piperazinyl)-2-[(3r,4s)-3-{[5-(phenoxymethyl)-1,2-oxazol-3-yl]methyl}-4-piperidinyl]ethanone	15.469_394.23243	0.320959	0.215551	0.244015	UP	0.85791	0.11133	0.141167	UP	-1.41204	0.00180278	0.00423926	DOWN	-2.56166	0.000106708	0	DOWN
Juvenile hormone iii	15.709_266.18819	-0.0418056	0.415771	0.426282	DOWN	-0.482367	0.0596222	0.0840974	DOWN	-0.690598	0.00456605	0.00964186	DOWN	-2.24701	1.091e-05	0	DOWN
D-(+)-maltose	0.979_364.09787	-0.0316677	0.40604	0.417686	DOWN	0.217282	0.163137	0.194867	UP	-0.486034	0.0376462	0.0550098	DOWN	-2.11069	7.93965e-06	0	DOWN
Mefloquine	1.8_378.11637	0.452007	0.168248	0.195984	UP	-0.71067	0.167703	0.199807	DOWN	-1.5682	0.0565514	0.0766284	DOWN	-2.06839	0.0329117	0.0427022	DOWN
4,4'(5')-dihydroxydibenzo-15-crown-5	0.96_348.12409	-0.109399	0.269001	0.293339	DOWN	0.457955	0.0700464	0.095719	UP	-0.546531	0.0370258	0.0536746	DOWN	-1.98082	2.83691e-06	0	DOWN
11β-hydroxyandrosterone	14.862_306.21944	0.00359205	0.494816	0.495957	UP	-0.609767	0.0348922	0.0543076	DOWN	-0.600518	0.0219403	0.034655	DOWN	-1.67137	0.000680169	0.00182482	DOWN
2,3-dinor-8-epi-prostaglandin f2α	10.821_348.19106	-0.0319487	0.468061	0.472789	DOWN	-0.317048	0.175727	0.206362	DOWN	-1.08441	0.00648082	0.0113693	DOWN	-1.60839	0.00181895	0.00340394	DOWN
1,5-isoquinolinediol	1.652_161.04788	-3.58664	0.0287765	0.0449641	DOWN	-3.56958	0.0289052	0.0463508	DOWN	-1.23227	0.121032	0.14541	DOWN	0.0512105	0.483219	0.484168	UP
Genipin	7.567_208.07348	-1.92003	0.0020003	0.00482093	DOWN	-1.80589	0.00134238	0.00265429	DOWN	1.89099	0.0563912	0.0755781	UP	0.244959	0.191983	0.210035	UP
Scoparone	4.483_206.05821	-1.76104	0.00197218	0.00482093	DOWN	-1.93715	0.000111487	0	DOWN	0.767374	0.138093	0.162265	UP	-0.430938	0.0274512	0.0356503	DOWN
Astragaloside	6.563_640.16587	-2.04541	0.00125328	0.00261083	DOWN	-1.68507	4.558e-05	0	DOWN	-0.605309	0.118166	0.142799	DOWN	-0.013888	0.460502	0.464812	DOWN
Safflomin a	5.566_612.17128	-2.52071	5.78982e-05	0	DOWN	-1.75073	0.000171844	0	DOWN	-0.256677	0.368127	0.382388	DOWN	-0.374688	0.00868401	0.0131387	DOWN
1,3,7-trimethyluric acid	0.833_210.07389	-1.72797	2.715e-07	0	DOWN	-1.82238	1.72776e-07	0	DOWN	-1.09229	1.41016e-05	0	DOWN	-0.783547	2.81753e-05	0	DOWN
Phloionolic acid	10.292_332.25628	-1.83533	0.0103951	0.0187263	DOWN	-2.25735	0.00676825	0.0140338	DOWN	-1.24496	0.0265771	0.0412158	DOWN	1.13812	0.000782313	0.00182482	UP
(1s,2s,8ξ,9β,16α,17ξ)-1-(β-d-glucopyranosyloxy)-2,16,20-trihydroxy-9,10,14-trimethyl-11,22-dioxo-4,9-cyclo-9,10-secocholest-5-en-25-yl acetate	14.552_724.39078	-1.68281	5.04333e-05	0	DOWN	-1.70434	7.83539e-06	0	DOWN	-0.992198	0.000205312	0	DOWN	-0.938433	0.000446083	0	DOWN
2-aminooctadec-4-yne-1,3-diol	15.405_297.26631	-1.56077	0.000396093	0	DOWN	-1.5053	0.000324233	0	DOWN	-0.852678	0.00671297	0.0131084	DOWN	0.893589	0.132416	0.151599	UP
3-({3-[(6-deoxy-alpha-l-mannopyranosyl)oxy]nonanoyl}oxy)decanoic acid	17.706_490.31395	-2.24382	0.00346471	0.00675978	DOWN	-2.42005	0.00339707	0.00690233	DOWN	-1.1742	0.0202561	0.0321146	DOWN	1.73123	0.126518	0.146343	UP
3,8-dihydroxy-7,14-dimethoxy-17-methyl-12,16,21-trioxapentacyclo[15.3.1.02,15 04,13 06,11]henicosa-2(15),3,6,8,10,13-hexaen-5-one	7.43_400.11553	-1.61793	0.00181231	0.00482093	DOWN	-1.75874	0.00145683	0.00265429	DOWN	5.01658	0.11016	0.134214	UP	-1.28371	0.00402508	0.00638829	DOWN
Senkyunolide h	5.232_224.10510	-2.08795	0.000286428	0	DOWN	-2.10378	5.6427e-06	0	DOWN	-0.754148	0.00218513	0.00423926	DOWN	-1.45057	6.47384e-05	0	DOWN
Sinapinic acid-o-glucuronide isomer	5.567_400.10054	-1.87899	0.00153504	0.00482093	DOWN	-2.57909	5.08281e-05	0	DOWN	0.956625	0.249757	0.27091	UP	0.649271	0.163336	0.183044	UP
4-(2-aminophenyl)-2,4-dioxobutanoic acid	4.523_207.05309	-5.09242	0.0229726	0.0368747	DOWN	-4.62179	0.0239852	0.0396746	DOWN	-4.53677	0.0242238	0.0372395	DOWN	-1.56073	0.110388	0.128395	DOWN
Zuclopenthixol acetate	6.712_442.14763	-2.29035	8.33629e-07	0	DOWN	-3.16768	2.32795e-07	0	DOWN	-4.60963	1.22459e-07	0	DOWN	-0.649469	0.01467	0.0209394	DOWN
Phenylacetaldehyde	6.111_120.05753	-1.95556	1.7295e-06	0	DOWN	-2.25547	1.74108e-07	0	DOWN	-1.6098	5.52634e-06	0	DOWN	0.881992	0.27853	0.293438	UP
5-amino-2-(4,6'-dihydroxy-2',5',5',8a'-tetramethyl-6-oxo-3',4',4a',5',6,6',7',8,8',8a'-decahydro-2'h-spiro[furo[2,3-e]isoindole-2,1'-naphthalen]-7(3h)-yl)-5-oxopentanoic acid	9.035_514.27592	-2.36992	0.00312246	0.00675978	DOWN	-2.94944	0.00135886	0.00265429	DOWN	-1.82813	0.00415641	0.00787464	DOWN	-0.95113	0.0813614	0.0972281	DOWN
D-glucono-delta-lactone	0.839_178.04759	-1.5741	8.94533e-08	0	DOWN	-1.64678	3.986e-07	0	DOWN	-1.61087	1.7841e-07	0	DOWN	-1.05576	3.3779e-06	0	DOWN
D-(-)-lyxose	0.821_150.05273	-1.92485	9.49744e-07	0	DOWN	-2.13953	3.3538e-07	0	DOWN	-1.67227	1.65876e-06	0	DOWN	-0.731321	0.000161828	0	DOWN
Ibuprofen	5.431_206.05823	-1.51599	0.0146506	0.0259992	DOWN	-1.7461	0.00453542	0.0106199	DOWN	-2.30784	0.00203171	0.00423926	DOWN	-1.37342	0.00775437	0.0118373	DOWN
1,4-d-xylobiose	0.865_282.09475	-2.27069	6.36226e-06	0	DOWN	-2.34435	5.67063e-06	0	DOWN	-1.75889	2.00754e-05	0	DOWN	-1.22198	8.99906e-05	0	DOWN
Phosphoarginine	5.244_254.07897	-2.0984	3.7355e-07	0	DOWN	-2.52857	3.36613e-08	0	DOWN	-2.46128	3.5888e-08	0	DOWN	4.35336	0.167861	0.187642	UP
S-formylmycothiol	9.461_514.14797	-2.64904	8.88223e-05	0	DOWN	-2.68779	5.15979e-05	0	DOWN	-2.67969	5.36652e-05	0	DOWN	-0.96766	0.0377774	0.0485959	DOWN
3-coumaric acid	6.113_164.04745	-1.86267	2.77615e-06	0	DOWN	-2.14866	5.8417e-07	0	DOWN	-1.61644	7.2922e-06	0	DOWN	0.830397	0.283	0.297193	UP
2,4-quinolinediol	4.523_161.04759	-5.09386	0.0229701	0.0368747	DOWN	-4.62179	0.0239852	0.0396746	DOWN	-4.53677	0.0242238	0.0372395	DOWN	-1.56073	0.110388	0.128395	DOWN
Ascorbyl glucoside	0.874_338.08480	-1.89955	5.11013e-06	0	DOWN	-1.76127	1.20956e-05	0	DOWN	-1.67361	4.55839e-06	0	DOWN	-0.479582	0.0060211	0.00916581	DOWN
Î³-oxo-3-pyridinebutanal	4.522_163.06344	-5.07858	0.0226482	0.0368747	DOWN	-4.78952	0.0232272	0.0382964	DOWN	-4.46359	0.0240662	0.0372395	DOWN	-1.5685	0.108799	0.127371	DOWN
Oleoyl ethanolamide	15.006_307.28746	-1.51621	0.000343096	0	DOWN	-2.48828	6.57731e-05	0	DOWN	-2.16821	9.70469e-05	0	DOWN	-0.384086	0.20184	0.219699	DOWN
Phthaldialdehyde	4.785_134.03698	-1.89206	0.0146702	0.0259992	DOWN	-1.65422	0.0177836	0.0315152	DOWN	-2.07915	0.0115669	0.0209747	DOWN	-0.756202	0.120991	0.139896	DOWN
(3beta)-cholesta-5,7-dien-3-yl hydrogen sulfate	17.377_464.29826	-2.21124	0.00245738	0.00482093	DOWN	-2.52307	0.00200677	0.00491232	DOWN	-2.27564	0.00216545	0.00423926	DOWN	0.219468	0.398521	0.408458	UP
{(3s)-3-[5-(1-methyl-1h-imidazol-5-yl)-1,3,4-oxadiazol-2-yl]-1-pyrrolidinyl}(4-pyridinyl)methanone	5.476_324.13200	-1.88246	7.43256e-07	0	DOWN	-1.79309	6.91661e-07	0	DOWN	-1.53006	7.2343e-07	0	DOWN	-0.702291	6.76248e-05	0	DOWN
2-oxo-3-(phosphonooxy)propyl decanoate	5.46_324.13222	-1.95991	7.55051e-07	0	DOWN	-1.79525	1.12313e-06	0	DOWN	-1.53977	1.27787e-06	0	DOWN	-0.703429	0.00011556	0	DOWN
3-(2-oxo-2,3-dihydro-1,3-benzoxazol-3-yl)propanoic acid	4.541_207.05340	-5.07693	0.0208693	0.0345226	DOWN	-4.62638	0.0217782	0.0370479	DOWN	-4.5185	0.022057	0.034655	DOWN	-1.50092	0.114358	0.132765	DOWN
3-[(4-o-acetyl-6-deoxy-alpha-l-mannopyranosyl)oxy]-2-(3,4-dihydroxyphenyl)-5-hydroxy-6-methoxy-4-oxo-4h-chromen-7-yl 2-o-acetyl-6-deoxy-alpha-l-mannopyranoside	8.65_708.18743	-2.21275	0.000133529	0	DOWN	-2.14613	0.000104871	0	DOWN	-2.2746	7.90855e-05	0	DOWN	-1.40754	0.0146794	0.0209394	DOWN
3'-(3,5-dihydroxyphenyl)-6'-hydroxy-2,2'-bis(4-hydroxyphenyl)-2,2',3,3'-tetrahydro-3,4'-bi-1-benzofuran-5-carbaldehyde	1.154_574.16510	-2.36675	0.000572588	0.00261083	DOWN	-2.76709	0.000119926	0	DOWN	-3.25377	8.60973e-05	0	DOWN	0.155957	0.309096	0.322861	UP
Gallic acid trimethyl ether	4.338_212.06871	-2.01245	0.00155217	0.00482093	DOWN	-1.94377	0.000896429	0.00265429	DOWN	-1.875	0.000992707	0.00228053	DOWN	0.197418	0.205374	0.222495	UP
Gamma-glutamyl-3-(allyldisulfanyl)alanine	5.233_322.06642	-2.82602	4.13333e-06	0	DOWN	-3.37346	2.1182e-06	0	DOWN	-3.47464	1.9688e-06	0	DOWN	3.42451	0.184649	0.203451	UP
N-({(2r,4s,5r)-5-[6-(2-bromophenyl)-2-methyl-4-pyrimidinyl]-1-azabicyclo[2.2.2]oct-2-yl}methyl)-4-methylbenzamide	3.735_504.14784	-1.97414	4.38236e-05	0	DOWN	-3.72482	7.88273e-06	0	DOWN	-3.37399	1.17789e-05	0	DOWN	-0.67556	0.24597	0.262459	DOWN
N-[(1s,4s)-4-{3,5-dimethyl-1-[4-(trifluoromethyl)phenyl]-1h-pyrazol-4-yl}-2-cyclopenten-1-yl]-2-thiophenesulfonamide	5.284_467.08861	-7.4448	0.000840008	0.00261083	DOWN	-8.86536	0.000821595	0.00265429	DOWN	-9.75156	0.000816709	0.00228053	DOWN	-8.88923	0.000821437	0.00182482	DOWN
N-(4-isopropylphenyl)-2-({4-[2-(2-methyl-1,3-thiazol-4-yl)-1,3-thiazol-4-yl]pyrimidin-2-yl}thio)acetamide	5.302_467.08846	-7.16595	0.000673934	0.00261083	DOWN	-8.51785	0.000656064	0.00265429	DOWN	-9.4771	0.000650706	0.00228053	DOWN	-8.60297	0.000655423	0.00182482	DOWN
N-{2-[(3-chloro-2-fluorobenzyl)sulfanyl]phenyl}-5-methyl-1-phenyl-1h-pyrazole-4-carboxamide	5.304_451.09380	-6.90395	0.00141054	0.00261083	DOWN	-7.24447	0.001396	0.00265429	DOWN	-6.90348	0.00141036	0.00228053	DOWN	-6.02935	0.00146947	0.00182482	DOWN
Wistin	8.507_460.13719	-6.29215	0.0168193	0.0288861	DOWN	-6.55106	0.0166748	0.029916	DOWN	-5.0855	0.0180653	0.0294274	DOWN	-4.38803	0.019429	0.0257937	DOWN
N-[(3s,5s)-1-methyl-5-{3-[4-(trifluoromethoxy)phenyl]-1,2,4-oxadiazol-5-yl}-3-pyrrolidinyl]benzamide	8.551_454.12428	-5.88402	0.0196868	0.0333548	DOWN	-5.78128	0.0197849	0.0343496	DOWN	-5.0752	0.0207207	0.0334355	DOWN	-5.39827	0.0202263	0.0269746	DOWN
Emedastine	10.489_302.20930	-5.8259	0.0195875	0.0333548	DOWN	-5.83119	0.0195843	0.0343496	DOWN	-5.59991	0.0198168	0.0321146	DOWN	-4.70862	0.0212316	0.0281949	DOWN
4-(tert-butyl)-n'-({[2-methyl-5-(morpholinosulfonyl)-3-furyl]carbonyl}oxy)benzenecarboximidamide	8.551_449.16872	-5.77342	0.0205155	0.0345226	DOWN	-5.72736	0.0205608	0.0358002	DOWN	-6.83787	0.019772	0.0321146	DOWN	-6.98837	0.019703	0.0269746	DOWN
Morphine 6-beta-d-glucopyranosiduronide	6.221_461.16893	-5.72565	0.0201592	0.0333548	DOWN	-6.00429	0.0198981	0.0343496	DOWN	-6.22514	0.0197289	0.0321146	DOWN	-6.17437	0.0197639	0.0269746	DOWN
4-hydroxy-8-(beta-d-talopyranosyloxy)-2-quinolinecarboxylic acid	3.835_367.09045	-5.6322	0.0166432	0.0288861	DOWN	-5.04205	0.0173534	0.029916	DOWN	-6.41026	0.0160876	0.02677	DOWN	-4.7672	0.0178182	0.0246623	DOWN
Exoticin	7.908_462.15274	-5.61878	0.0211534	0.0345226	DOWN	-5.51643	0.0212745	0.0358002	DOWN	-6.78321	0.0202546	0.0321146	DOWN	-4.74192	0.0226526	0.0306617	DOWN
Pinoresinol 4-o-glucoside	6.586_537.22179	-5.46495	4.30373e-05	0	DOWN	-6.78188	3.85042e-05	0	DOWN	-6.58125	3.88777e-05	0	DOWN	-6.04867	4.0199e-05	0	DOWN
288r4cav1v	8.533_432.14227	-5.37689	0.0226348	0.0368747	DOWN	-5.26548	0.022796	0.0382964	DOWN	-4.09713	0.0261852	0.0399244	DOWN	-5.55965	0.0224052	0.0294232	DOWN
1-o-({3-phenyl-3-[4-(trifluoromethyl)phenoxy]propyl}amino)-alpha-d-glucopyranuronic acid	8.834_487.14756	-5.36498	0.0216818	0.0357694	DOWN	-6.11639	0.0208713	0.0358002	DOWN	-9.47803	0.0198546	0.0321146	DOWN	-8.38415	0.0199769	0.0269746	DOWN
Quercetin	5.938_302.04244	-5.2015	0.0208314	0.0345226	DOWN	-6.29983	0.0196737	0.0343496	DOWN	-6.73805	0.0194229	0.0308918	DOWN	-5.52717	0.0203768	0.0269746	DOWN
Phellodensin f	6.584_502.18443	-5.10746	5.30979e-05	0	DOWN	-7.01608	4.44047e-05	0	DOWN	-7.0432	4.43188e-05	0	DOWN	-7.04532	4.42978e-05	0	DOWN
Diltiazem	4.079_414.16363	-5.00074	0.0215435	0.0357694	DOWN	-6.68239	0.0198156	0.0343496	DOWN	-4.86589	0.0218559	0.034655	DOWN	-5.84563	0.0204138	0.0269746	DOWN
Quercetin 3,7-diglucoside	5.939_626.14815	-4.99262	0.0207718	0.0345226	DOWN	-6.13606	0.0194023	0.0330151	DOWN	-8.14071	0.01861	0.0308918	DOWN	-7.11876	0.0188812	0.0257937	DOWN
Quercetin-3β-d-glucoside	5.938_464.09572	-4.93566	0.0205582	0.0345226	DOWN	-6.01327	0.0191976	0.0330151	DOWN	-8.53433	0.0182587	0.0294274	DOWN	-6.99644	0.0186341	0.0257937	DOWN
Indole-3-carboxylic acid	8.855_161.04793	-4.6235	0.0196504	0.0333548	DOWN	-4.74056	0.0194322	0.0330151	DOWN	-6.52691	0.017448	0.0281928	DOWN	-6.23412	0.017617	0.0246623	DOWN
(2e,2'e)-n,n'-1,4-butanediylbis[3-(4-hydroxyphenyl)acrylamide]	15.771_358.19099	-4.57301	1.2265e-05	0	DOWN	-4.14306	1.37549e-05	0	DOWN	-4.389	1.27926e-05	0	DOWN	-3.74509	1.57071e-05	0	DOWN
(2s)-5-hydroxy-6,8-dimethyl-4-oxo-2-phenyl-3,4-dihydro-2h-chromen-7-yl 6-o-(4-carboxy-3-hydroxy-3-methylbutanoyl)-beta-d-glucopyranoside	6.498_590.19791	-4.52843	0.00919541	0.0171638	DOWN	-5.88732	0.00807037	0.0156897	DOWN	-7.03406	0.00772739	0.0146631	DOWN	-8.44013	0.00755607	0.0118373	DOWN
(2z)-3-[4,5-dihydroxy-2-(2-hydroxy-2-propanyl)-2,3-dihydro-1-benzofuran-7-yl]acrylic acid	5.743_280.09462	-4.50352	0.0145917	0.0259992	DOWN	-4.20185	0.0152339	0.0267829	DOWN	-3.98446	0.0158756	0.02677	DOWN	-3.81302	0.0164043	0.0221711	DOWN
Binapacryl	4.981_322.11644	-4.47888	2.58524e-06	0	DOWN	-7.23015	1.61803e-06	0	DOWN	-6.85965	1.64316e-06	0	DOWN	-7.01589	1.632e-06	0	DOWN
Prostaglandin d1	17.321_336.22995	-4.30243	0.000477782	0	DOWN	-6.41985	0.000367524	0	DOWN	-8.07671	0.000348768	0	DOWN	-6.45308	0.000366613	0	DOWN
[5,7,7'-trihydroxy-2'-(4-methyl-3-penten-1-yl)-4-oxo-3,4-dihydro-2h,2'h-2,6'-bichromen-2'-yl]methyl hydrogen sulfate	2.278_518.12691	-4.28669	0.000316884	0	DOWN	-8.42899	0.000209427	0	DOWN	-7.74795	0.000211954	0	DOWN	-8.4262	0.000209433	0	DOWN
4-methylumbelliferone	5.18_176.04739	-4.06204	3.25968e-06	0	DOWN	-6.48455	1.32286e-06	0	DOWN	-6.222	1.34506e-06	0	DOWN	-5.78467	1.42456e-06	0	DOWN
Tiotropium	4.086_391.08781	-4.04182	0.0138833	0.0245118	DOWN	-4.82997	0.0123795	0.0220728	DOWN	-3.98262	0.0141496	0.0239851	DOWN	-5.48477	0.0116945	0.0170969	DOWN
Calceolarioside b	7.598_478.14755	-4.00803	7.09071e-06	0	DOWN	-7.56838	2.63607e-06	0	DOWN	-7.92463	2.61467e-06	0	DOWN	-9.47685	2.55714e-06	0	DOWN
Beta-d-glucose pentaacetate	4.017_390.11638	-3.94861	0.00105013	0.00261083	DOWN	-5.15409	0.000768574	0.00265429	DOWN	-5.04816	0.000793521	0.00228053	DOWN	-9.4365	0.000645128	0.00182482	DOWN
Nifurquinazol	4.021_344.11077	-3.94822	0.00105021	0.00261083	DOWN	-5.15409	0.000768574	0.00265429	DOWN	-5.04816	0.000793521	0.00228053	DOWN	-9.13326	0.000646474	0.00182482	DOWN
Gentiopicrin	4.542_356.11085	-3.93033	4.55356e-05	0	DOWN	-4.66066	3.61816e-05	0	DOWN	-5.23272	3.25124e-05	0	DOWN	-3.2258	7.09919e-05	0	DOWN
4-hydroxy-5-(3',4'-dihydroxyphenyl)-valeric acid-o-glucuronide	4.539_402.11639	-3.93033	4.55356e-05	0	DOWN	-4.66066	3.61816e-05	0	DOWN	-5.23272	3.25124e-05	0	DOWN	-3.2258	7.09919e-05	0	DOWN
[(3r,4s)-1-(4-morpholinylcarbonyl)-3-(2-{4-[3-(trifluoromethyl)phenyl]-1-piperazinyl}ethyl)-4-piperidinyl]acetic acid	8.526_512.26006	-3.9132	0.00702241	0.0139395	DOWN	-4.72537	0.00600776	0.0123149	DOWN	-3.59706	0.00755454	0.0146631	DOWN	-3.00735	0.00999599	0.0144763	DOWN
4-(1,3-benzodioxol-5-yl)-3-[4-(tert-butyl)phenyl]-5-[(1-methyl-4-nitro-1h-imidazol-5-yl)sulfanyl]-4h-1,2,4-triazole	7.616_500.12994	-3.75351	7.84414e-06	0	DOWN	-6.8602	2.13612e-06	0	DOWN	-7.84753	2.06778e-06	0	DOWN	-7.42517	2.09046e-06	0	DOWN
Ciliatine	3.898_125.02389	-3.72351	7.54823e-05	0	DOWN	-5.76497	2.92857e-05	0	DOWN	-5.35536	3.2146e-05	0	DOWN	-9.47914	2.55803e-05	0	DOWN
6-hydroxy-8-methoxy-3-methyl-3,4-dihydro-1h-isochromen-1-one	6.503_208.07382	-3.68171	2.84018e-05	0	DOWN	-5.06287	1.74029e-05	0	DOWN	-5.26432	1.66875e-05	0	DOWN	-5.02174	1.73352e-05	0	DOWN
Butyl 5,7-dihydroxy-2-(4-methoxyphenyl)-4-oxo-4h-chromen-8-yl beta-d-glucopyranosiduronate	9.059_532.15790	-3.59438	8.86729e-06	0	DOWN	-6.68805	1.87383e-06	0	DOWN	-7.62054	1.80476e-06	0	DOWN	-7.32944	1.81834e-06	0	DOWN
1d-3-amino-1-guanidino-1,3-dideoxy-scyllo-inositol 6-phosphate	1.34_300.08441	-3.58154	1.10469e-05	0	DOWN	-5.71218	3.78036e-06	0	DOWN	-5.36144	3.98869e-06	0	DOWN	-5.84487	3.73049e-06	0	DOWN
Prunin	7.9_434.12139	-3.56847	3.2873e-07	0	DOWN	-4.40457	2.32416e-07	0	DOWN	-5.09738	2.04417e-07	0	DOWN	-4.47961	2.31246e-07	0	DOWN
1,9-dihydroxy-2-(3-methyl-2-buten-1-yl)-6h-[1]benzofuro[3,2-c]chromen-3-yl hexopyranosiduronic acid	10.01_514.14807	-3.54688	0.000149397	0	DOWN	-4.34922	8.14122e-05	0	DOWN	-3.71941	0.000107724	0	DOWN	-2.58704	0.000862294	0.00182482	DOWN
3-(3,5,7-trihydroxy-4-oxo-3,4-dihydro-2h-chromen-2-yl)phenyl hydrogen sulfate	2.746_368.01946	-3.51834	0.00906669	0.0171638	DOWN	-3.13527	0.0103231	0.0189488	DOWN	-4.3799	0.00744326	0.0131084	DOWN	-4.20989	0.00768651	0.0118373	DOWN
5-(3',5'-dihydroxyphenyl)-gamma-valerolactone 3-o-glucuronide	5.652_384.10561	-3.48603	3.41169e-05	0	DOWN	-5.01794	8.3227e-06	0	DOWN	-2.39963	0.000243665	0	DOWN	-3.46463	1.78482e-05	0	DOWN
2-deoxy-4-o-[(2e)-3-(4-hydroxyphenyl)-2-propenoyl]pentaric acid	4.96_310.06885	-3.4759	8.55326e-06	0	DOWN	-5.1199	1.18648e-06	0	DOWN	-4.30503	1.66195e-06	0	DOWN	-2.13485	0.000108394	0	DOWN
2,19-dihydroxy-13,16,23-trimethyl-6,10,17,26,27,30-hexaoxanonacyclo[23.2.2.1~5,14~.1~5,15~.0~1,23~.0~4,22~.0~8,13~.0~11,16~.0~15,19~]hentriacont-28-ene-9,18,24,31-tetrone	6.747_558.17143	-3.45963	0.0287623	0.0449641	DOWN	-5.11781	0.0224311	0.0370479	DOWN	-6.25311	0.0211271	0.0334355	DOWN	-6.30381	0.0210898	0.0281949	DOWN
(2s)-5-hydroxy-2-(4-methoxyphenyl)-6,8-dimethyl-4-oxo-3,4-dihydro-2h-chromen-7-yl 6-o-(4-carboxy-3-hydroxy-3-methylbutanoyl)-beta-d-glucopyranoside	6.463_620.20781	-3.42168	0.00350038	0.00861954	DOWN	-5.85423	0.00208921	0.00491232	DOWN	-6.85826	0.001988	0.00423926	DOWN	-7.10092	0.00197288	0.00340394	DOWN
N-feruloylglycine	5.186_251.07916	-3.31975	0.0117609	0.0217068	DOWN	-4.49255	0.00815421	0.0156897	DOWN	-2.35888	0.0239679	0.0372395	DOWN	-5.88828	0.00712533	0.0105765	DOWN
Ombuoside	6.635_638.18673	-3.28161	2.04298e-05	0	DOWN	-5.72869	2.79979e-06	0	DOWN	-5.87453	2.91901e-06	0	DOWN	-7.69985	2.47126e-06	0	DOWN
Tenuifoliside b	6.725_668.19699	-3.25292	1.1573e-05	0	DOWN	-5.92728	9.9384e-07	0	DOWN	-6.58365	9.61916e-07	0	DOWN	-8.37411	8.83283e-07	0	DOWN
6,7-dimethoxy-2-(4-methoxyphenyl)-4-oxo-4h-chromen-5-yl 3-o-(6-o-acetyl-beta-d-glucopyranosyl)-beta-d-galactopyranoside	7.065_694.21395	-3.23709	9.07274e-06	0	DOWN	-6.04724	5.84003e-07	0	DOWN	-7.12897	5.36602e-07	0	DOWN	-8.64758	5.1165e-07	0	DOWN
Aminohippuric acid	0.83_194.06992	-3.23226	8.99857e-05	0	DOWN	-3.60034	7.26379e-05	0	DOWN	-4.10719	5.99286e-05	0	DOWN	-3.68267	6.95569e-05	0	DOWN
Fraxin	5.424_370.09019	-3.23165	4.38298e-07	0	DOWN	-4.78451	3.64647e-08	0	DOWN	-4.58647	5.17378e-08	0	DOWN	-4.61102	3.69809e-08	0	DOWN
6,7-dimethoxy-4-oxo-2-(3,4,5-trimethoxyphenyl)-3,4-dihydro-2h-chromen-5-yl 6-deoxy-alpha-l-mannopyranoside	6.516_536.18901	-3.22841	0.00286228	0.00675978	DOWN	-4.42137	0.00193895	0.00491232	DOWN	-5.39783	0.00169537	0.00423926	DOWN	-6.11006	0.0016067	0.00340394	DOWN
Swertiamarin	4.311_420.12696	-3.22263	0.0144397	0.0245118	DOWN	-5.01609	0.00983819	0.0189488	DOWN	-3.94643	0.0120063	0.0209747	DOWN	-7.24546	0.00878777	0.0131387	DOWN
5-hydroxy-6-methoxy-2-(4-methoxyphenyl)-4-oxo-4h-chromen-7-yl 6-o-(4-o-acetyl-6-deoxy-alpha-l-mannopyranosyl)-beta-d-glucopyranoside	6.995_664.20198	-3.2218	2.8133e-06	0	DOWN	-5.94524	5.15136e-08	0	DOWN	-6.98361	4.50197e-08	0	DOWN	-7.27145	4.3703e-08	0	DOWN
Tazanolast	1.257_289.11609	-3.19593	4.99847e-05	0	DOWN	-2.2477	0.0001186	0	DOWN	-2.47498	7.99418e-05	0	DOWN	-1.97486	0.000686264	0.00182482	DOWN
Cloprostenol	8.181_424.16695	-3.16261	9.4176e-08	0	DOWN	-4.51649	8.12604e-10	0	DOWN	-5.3057	6.93809e-10	0	DOWN	-3.06248	1.04508e-06	0	DOWN
Streptonigrin	6.715_506.14234	-3.13379	0.000502769	0.00261083	DOWN	-6.437	0.000147365	0	DOWN	-6.67031	0.000145879	0	DOWN	-8.03806	0.000139619	0	DOWN
2-methylbenzoic acid	5.636_136.05254	-3.13229	1.22263e-05	0	DOWN	-4.08738	2.6523e-06	0	DOWN	-2.26078	0.000131656	0	DOWN	-3.20864	5.34872e-06	0	DOWN
[(4z,6e,10z,13z)-1-carboxy-4,6,10,13-nonadecatetraen-8-yl]dioxidanyl	4.07_335.22072	-3.13019	0.0231704	0.0368747	DOWN	-4.56431	0.0166743	0.029916	DOWN	-4.69862	0.0164211	0.02677	DOWN	-5.0816	0.0157855	0.0221711	DOWN
R-l3	0.885_397.15767	-3.11922	1.23835e-05	0	DOWN	-3.02762	1.38325e-05	0	DOWN	-3.50511	9.97357e-06	0	DOWN	-2.49298	2.29777e-05	0	DOWN
5,5'-dehydrodivanillate	4.031_334.06865	-3.10792	0.00137839	0.00261083	DOWN	-5.01658	0.000513072	0.00265429	DOWN	-4.33699	0.000606434	0.00228053	DOWN	-6.96416	0.000438015	0	DOWN
Lv1850000	3.9_140.04746	-3.10706	6.57008e-05	0	DOWN	-4.33229	6.32598e-06	0	DOWN	-4.51019	6.71259e-06	0	DOWN	-6.77021	4.18841e-06	0	DOWN
Eleutheroside b/syringin	3.846_389.16855	-3.07439	0.000609938	0.00261083	DOWN	-3.48338	0.000367512	0	DOWN	-4.97445	0.000236919	0	DOWN	-2.49335	0.00081392	0.00182482	DOWN
N-[(6-hydroxy-7-methoxy-1,3-benzodioxol-5-yl)carbonyl]glycine	1.411_269.05351	-3.05178	1.53519e-06	0	DOWN	-4.24273	1.30351e-07	0	DOWN	-3.37635	3.87825e-07	0	DOWN	-4.6351	1.06745e-07	0	DOWN
Niceritrol	11.235_556.15794	-3.03466	0.000106383	0	DOWN	-3.71939	3.1159e-05	0	DOWN	-3.48366	3.52377e-05	0	DOWN	-2.06487	0.00126252	0.00182482	DOWN
Kinetin	5.935_215.08095	-3.01243	9.22207e-06	0	DOWN	-4.83074	4.34127e-06	0	DOWN	-5.24601	4.06765e-06	0	DOWN	-7.12541	3.49019e-06	0	DOWN
Trimazosin	3.096_435.21060	-3.01134	3.99814e-07	0	DOWN	-3.24772	1.39873e-08	0	DOWN	-3.70074	1.0766e-08	0	DOWN	-3.46648	9.23068e-09	0	DOWN
3-(4-hydroxy-5-oxo-3-phenyl-2,5-dihydro-2-furanyl)propanoic acid	4.036_248.06846	-3.00313	0.00190869	0.00482093	DOWN	-5.00502	0.000713018	0.00265429	DOWN	-4.23444	0.000900014	0.00228053	DOWN	-7.52906	0.000600498	0.00182482	DOWN
Loganin	3.059_436.15823	-2.98315	0.000100258	0	DOWN	-3.02208	6.02336e-05	0	DOWN	-3.68337	4.20419e-05	0	DOWN	-3.61823	4.41403e-05	0	DOWN
(4e)-5-(4-methoxyphenyl)-2-methyl-3-oxo-4-penten-1-yl hydrogen sulfate	6.12_300.06660	-2.96095	0.000795877	0.00261083	DOWN	-5.15567	0.000269821	0	DOWN	-5.89276	0.000249569	0	DOWN	-5.99831	0.000245676	0	DOWN
1-s-[(1e)-5-phenyl-n-(sulfooxy)pentanimidoyl]-1-thiohexopyranose	4.017_451.09630	-2.94273	0.000146726	0	DOWN	-6.03171	8.59347e-06	0	DOWN	-5.10599	1.09477e-05	0	DOWN	-8.03527	7.79566e-06	0	DOWN
Wh6860000	0.896_385.98878	-2.9193	0.00565295	0.0121941	DOWN	-3.04862	0.00532735	0.0106199	DOWN	-3.48229	0.00445621	0.00787464	DOWN	-3.09386	0.00520884	0.00780497	DOWN
4-(beta-d-glucosyloxy)benzoic acid	1.75_300.08448	-2.89864	3.83246e-05	0	DOWN	-3.66933	1.29089e-05	0	DOWN	-4.25681	1.048e-05	0	DOWN	-3.29373	1.57946e-05	0	DOWN
N-{[(1s,2s)-2-hexylcyclopropyl]acetyl}-l-histidine	3.894_321.20516	-2.8498	0.0290725	0.0449641	DOWN	-3.57274	0.0230702	0.0382964	DOWN	-3.59181	0.0229638	0.0360385	DOWN	-3.93049	0.0214299	0.0281949	DOWN
Iridin	6.315_522.13805	-2.84463	0.000178923	0	DOWN	-4.80629	8.22112e-05	0	DOWN	-7.94482	6.55461e-05	0	DOWN	-7.28684	6.66289e-05	0	DOWN
Shikimic acid	1.095_174.05285	-2.82626	1.70184e-06	0	DOWN	-3.32702	9.48748e-07	0	DOWN	-3.29136	1.09182e-06	0	DOWN	-2.84908	1.27598e-06	0	DOWN
Ethyl levulinate	3.937_144.07883	-2.82242	0.000193959	0	DOWN	-4.78176	8.63503e-05	0	DOWN	-6.20995	7.33153e-05	0	DOWN	-6.53034	7.18668e-05	0	DOWN
(1e)-5-oxo-1,7-diphenyl-1-hepten-3-yl hydrogen sulfate	3.953_360.10306	-2.80942	0.000484514	0	DOWN	-5.04548	0.000202557	0	DOWN	-6.41761	0.000178434	0	DOWN	-5.24989	0.000197113	0	DOWN
3,4-dihydroxyphenylpropionic acid	4.033_164.04752	-2.80411	0.00390884	0.00861954	DOWN	-3.9466	0.00202037	0.00491232	DOWN	-4.40347	0.00177821	0.00423926	DOWN	-4.07672	0.00188336	0.00340394	DOWN
Dihydrozeatin-o-glucoside	3.946_383.17911	-2.79112	0.000402022	0	DOWN	-4.65266	0.000185941	0	DOWN	-5.43523	0.000165927	0	DOWN	-4.01919	0.000224343	0	DOWN
15-epi cloprostenol	8.197_446.14890	-2.79108	3.67316e-06	0	DOWN	-4.02191	1.7765e-07	0	DOWN	-4.24911	1.82997e-07	0	DOWN	-2.40062	9.6387e-05	0	DOWN
Avenein	2.737_314.10018	-2.77124	0.000358896	0	DOWN	-3.07195	0.000233644	0	DOWN	-4.54069	0.000132737	0	DOWN	-4.35825	0.000136682	0	DOWN
Geniposidic acid	4.341_374.12150	-2.76315	0.0131218	0.0231919	DOWN	-5.07223	0.0063525	0.0123149	DOWN	-4.00257	0.00786554	0.0146631	DOWN	-7.3016	0.00565076	0.00916581	DOWN
Hexadecanedioic acid	11.48_286.21431	-2.75485	0.0191502	0.0319182	DOWN	-3.91602	0.0132212	0.0236602	DOWN	-3.97247	0.01316	0.0224762	DOWN	-2.82836	0.0185746	0.0257937	DOWN
(2r,3r)-3,5-dihydroxy-2-(4-hydroxy-3-methoxyphenyl)-3,4-dihydro-2h-chromen-7-yl beta-d-glucopyranosiduronic acid	5.816_480.12682	-2.75367	0.000628049	0.00261083	DOWN	-5.46254	9.21869e-05	0	DOWN	-4.64283	0.000110908	0	DOWN	-5.43563	9.19605e-05	0	DOWN
Tretinoin glucuronide	11.716_476.23876	-2.74538	0.0259309	0.0409559	DOWN	-3.13465	0.0224515	0.0370479	DOWN	-3.92728	0.0181671	0.0294274	DOWN	-4.13749	0.0175222	0.0246623	DOWN
D-(-)-quinic acid	0.834_192.06335	-2.74494	8.80188e-06	0	DOWN	-4.89327	3.31178e-06	0	DOWN	-4.66769	3.47444e-06	0	DOWN	-4.19296	4.03667e-06	0	DOWN
Desmethyl thiosildenafil	8.404_476.15964	-2.74257	4.42902e-06	0	DOWN	-3.56685	8.42313e-08	0	DOWN	-3.50566	1.02212e-07	0	DOWN	-3.05813	5.86605e-07	0	DOWN
Esculin	4.89_340.07957	-2.73946	7.72456e-05	0	DOWN	-5.21457	1.9501e-07	0	DOWN	-4.41027	4.33044e-07	0	DOWN	-6.67135	1.41383e-07	0	DOWN
Methyl (6ar,7s,10ar)-6a,7,12-trihydroxy-3,8,10a-trimethoxy-1-methyl-6,10,11-trioxo-6,6a,7,10,10a,11-hexahydro-2-tetracenecarboxylate	8.14_486.11616	-2.73817	0.000197334	0	DOWN	-4.45506	1.29039e-05	0	DOWN	-3.12269	5.35714e-05	0	DOWN	-4.74172	1.16774e-05	0	DOWN
Droxicam	0.786_357.04024	-2.72137	2.07356e-05	0	DOWN	-2.5489	2.28323e-05	0	DOWN	-3.71879	9.2041e-06	0	DOWN	-4.38324	7.83553e-06	0	DOWN
Butabarbital	1.226_212.11629	-2.71894	8.53914e-05	0	DOWN	-2.40374	0.000147703	0	DOWN	-2.12468	0.000185046	0	DOWN	-1.86307	0.000419078	0	DOWN
Valyl-4-hydroxyproline	1.22_230.12695	-2.70149	0.000121746	0	DOWN	-2.47272	0.000187518	0	DOWN	-2.46109	0.000210299	0	DOWN	-1.84562	0.000569235	0.00182482	DOWN
{8-(2,4-dihydroxyphenyl)-7-[(2z)-3,7-dimethyl-2,6-octadien-1-yl]-5-hydroxy-2-methyl-6-oxo-2h,6h-pyrano[3,2-g]chromen-2-yl}methyl hydrogen sulfate	5.139_584.17453	-2.6887	0.000192992	0	DOWN	-4.11607	3.84942e-06	0	DOWN	-4.31863	4.30369e-06	0	DOWN	-5.31376	2.42748e-06	0	DOWN
7-methoxycoumarin	8.061_176.04757	-2.68859	5.3296e-05	0	DOWN	-3.50076	2.85801e-06	0	DOWN	-3.91443	2.06787e-06	0	DOWN	-3.43318	2.37492e-06	0	DOWN
4-nitrophenol	1.168_139.02713	-2.68587	1.50393e-05	0	DOWN	-3.29613	4.8271e-06	0	DOWN	-3.14268	6.051e-06	0	DOWN	-3.70784	4.36828e-06	0	DOWN
Methyl 4-[2-cyano-3-(4-methoxyphenyl)-3-oxoprop-1-enyl]-2,5-dimethyl-1h-pyrrole-3-carboxylate	3.92_338.12140	-2.68185	0.000271256	0	DOWN	-4.53463	0.000115127	0	DOWN	-6.02429	9.4713e-05	0	DOWN	-5.98183	9.49413e-05	0	DOWN
2-[(2s,3r,4s,5r)-3,4-dihydroxy-5-{[(isopropylcarbamoyl)amino]methyl}tetrahydro-2-furanyl]-n-[2-(dimethylamino)ethyl]acetamide	5.98_382.19937	-2.67814	3.69304e-07	0	DOWN	-3.8292	4.2595e-11	0	DOWN	-3.67197	7.47695e-10	0	DOWN	-4.41982	5.6633e-11	0	DOWN
2-[(2-oxo-2-{4-[4-(trifluoromethyl)-2-pyrimidinyl]-1,4-diazepan-1-yl}ethyl)sulfanyl]acetic acid	5.185_378.09255	-2.6677	7.72266e-06	0	DOWN	-3.56959	1.6682e-07	0	DOWN	-4.21556	1.03659e-07	0	DOWN	-3.46018	1.86473e-07	0	DOWN
(z)-desulfoglucotropeolin	4.853_329.09314	-2.63756	1.98679e-05	0	DOWN	-3.42862	2.65867e-06	0	DOWN	-4.62789	1.70679e-06	0	DOWN	-4.24171	1.86985e-06	0	DOWN
5-methyl-n'-({[3-(trifluoromethyl)anilino]carbonyl}oxy)isoxazole-3-carboximidamide	0.841_350.06118	-2.63342	2.56049e-06	0	DOWN	-2.68295	4.15168e-06	0	DOWN	-1.62491	0.000144996	0	DOWN	-4.91281	8.93757e-07	0	DOWN
Uredofos	0.876_500.09336	-2.63141	5.70762e-05	0	DOWN	-2.49139	6.88434e-05	0	DOWN	-2.92807	4.44323e-05	0	DOWN	-1.97756	0.000133219	0	DOWN
Bensulfuron methyl	4.003_410.08240	-2.62844	0.000723469	0.00261083	DOWN	-5.11282	6.23808e-05	0	DOWN	-4.5014	7.82365e-05	0	DOWN	-7.40136	5.16233e-05	0	DOWN
2-hydroxy-3-[3-(3-methyl-2-buten-1-yl)-4-(sulfooxy)phenyl]propanoic acid	5.962_330.07724	-2.62539	3.85631e-05	0	DOWN	-3.94378	2.08413e-06	0	DOWN	-3.73298	3.17053e-06	0	DOWN	-4.95033	1.52588e-06	0	DOWN
Ixoside	4.037_388.10035	-2.62106	0.000567935	0.00261083	DOWN	-4.73336	4.50427e-05	0	DOWN	-4.6348	5.04775e-05	0	DOWN	-9.47551	3.30886e-05	0	DOWN
Prazosin	5.593_383.15795	-2.61007	1.96555e-05	0	DOWN	-4.63707	7.01388e-06	0	DOWN	-5.98115	5.80719e-06	0	DOWN	-4.15883	8.60441e-06	0	DOWN
Terizidone	1.649_302.10002	-2.58358	0.000168707	0	DOWN	-2.85135	5.80588e-05	0	DOWN	-3.13641	4.83883e-05	0	DOWN	-3.98567	2.95501e-05	0	DOWN
Cp-471358	10.407_466.12389	-2.557	6.30591e-05	0	DOWN	-3.62773	1.54968e-06	0	DOWN	-3.77129	2.97726e-06	0	DOWN	-3.10886	4.58007e-06	0	DOWN
5-hydroxy-2-oxo-4-ureido-2,5-dihydro-1h-imidazole-5-carboxylic acid	0.795_202.03300	-2.55644	4.46632e-07	0	DOWN	-3.3971	1.46894e-07	0	DOWN	-3.34315	1.98412e-07	0	DOWN	-6.42969	6.6812e-08	0	DOWN
3,5,8-trihydroxy-2-(4-hydroxy-3-methoxyphenyl)-4-oxo-4h-chromen-7-yl 6-o-acetyl-2-o-(6-deoxy-alpha-l-mannopyranosyl)-beta-d-glucopyranoside	3.604_682.17164	-2.51889	0.00226633	0.00482093	DOWN	-6.00534	0.000748037	0.00265429	DOWN	-3.80988	0.00109199	0.00228053	DOWN	-7.40664	0.000703756	0.00182482	DOWN
(5ξ,9ξ,16ξ)-17-hydroxykauran-19-oic acid	13.506_320.23483	-2.51736	0.0147014	0.0259992	DOWN	-4.52034	0.00703627	0.0140338	DOWN	-4.6785	0.0068759	0.0131084	DOWN	-5.03433	0.00658966	0.0105765	DOWN
4-nitrophenyl-beta-d-galactoside	1.165_301.07978	-2.4968	8.78503e-05	0	DOWN	-3.5891	1.70856e-05	0	DOWN	-3.47652	1.95016e-05	0	DOWN	-4.68971	1.11596e-05	0	DOWN
15-deoxy-δ12,14-prostaglandin j2-2-glycerol ester	13.016_390.23816	-2.49637	0.0022621	0.00482093	DOWN	-3.04201	0.00139872	0.00265429	DOWN	-2.74462	0.00170281	0.00423926	DOWN	-1.80122	0.00453517	0.00780497	DOWN
Modavigil(r)	0.802_274.06523	-2.48632	6.4042e-06	0	DOWN	-3.57351	2.25294e-06	0	DOWN	-3.56826	3.14126e-06	0	DOWN	-4.17116	1.80508e-06	0	DOWN
Α-hydroxyalprazolam	1.66_324.08193	-2.48574	0.000360924	0	DOWN	-2.79295	0.000146355	0	DOWN	-3.17178	0.000102635	0	DOWN	-4.34848	6.03798e-05	0	DOWN
Sweroside	6.273_358.12652	-2.47076	2.46939e-05	0	DOWN	-4.16319	8.01276e-06	0	DOWN	-5.17761	5.77269e-06	0	DOWN	-6.20743	5.15017e-06	0	DOWN
2-hydroxy-n-{2-[2-(1h-imidazol-5-yl)ethyl]-5-methyl-3-oxo-1,2-oxazolidin-4-yl}benzamide	5.947_330.13157	-2.46658	0.0116315	0.0217068	DOWN	-3.4331	0.00708483	0.0140338	DOWN	-3.71804	0.00654501	0.0131084	DOWN	-4.30221	0.00567178	0.00916581	DOWN
4-amino-2-methyl-5-phosphooxymethylpyrimidine	0.793_219.04021	-2.46146	1.46062e-06	0	DOWN	-3.14765	8.01251e-07	0	DOWN	-3.03422	8.52092e-07	0	DOWN	-3.01732	8.19017e-07	0	DOWN
[1-(5-phosphoribosyl)imidazol-4-yl]acetic acid	1.156_338.05156	-2.45195	7.51088e-07	0	DOWN	-3.34311	3.96529e-07	0	DOWN	-4.49591	2.06311e-07	0	DOWN	-4.3392	2.20361e-07	0	DOWN
Icia5682	2.953_450.11961	-2.43073	3.16815e-05	0	DOWN	-3.7484	1.32695e-07	0	DOWN	-3.58526	4.06716e-07	0	DOWN	-5.64645	6.43522e-08	0	DOWN
(4e)-5-(4-methoxyphenyl)-3-oxo-4-penten-2-yl hydrogen sulfate	4.548_286.05098	-2.42271	1.79987e-06	0	DOWN	-4.02515	6.55734e-11	0	DOWN	-4.62867	1.64e-10	0	DOWN	-6.10882	2.67604e-11	0	DOWN
Γ-cyhalothrin	10.425_466.12398	-2.39145	0.000144907	0	DOWN	-3.05532	2.24291e-05	0	DOWN	-3.52106	2.67321e-05	0	DOWN	-2.75386	3.85439e-05	0	DOWN
1,3-propane sultone	4.551_122.00381	-2.38891	1.6237e-06	0	DOWN	-3.82864	1.69503e-10	0	DOWN	-4.07762	4.4355e-10	0	DOWN	-5.00304	1.18659e-10	0	DOWN
2-c-methylerythritol 4-phosphate	0.792_216.04003	-2.37699	1.85811e-06	0	DOWN	-2.96952	1.04177e-06	0	DOWN	-3.20849	1.41159e-06	0	DOWN	-2.91735	1.03182e-06	0	DOWN
8-(6-carboxy-2,3,4-trihydroxyphenoxy)-3,4,9,10-tetrahydroxy-6-oxo-6h-benzo[c]chromene-1-carboxylic acid	4.018_488.02507	-2.3552	0.00857847	0.0171638	DOWN	-4.3808	0.0021905	0.00491232	DOWN	-4.27009	0.00230011	0.00423926	DOWN	-8.20922	0.00166458	0.00340394	DOWN
Salicylic acid	1.75_138.03177	-2.35036	5.52361e-05	0	DOWN	-2.57573	3.85121e-05	0	DOWN	-2.85023	2.6693e-05	0	DOWN	-2.41269	4.32887e-05	0	DOWN
2-(3,4-dimethoxyphenyl)-5,7-dihydroxy-8-methoxy-4-oxo-4h-chromen-3-yl (2z)-2-methyl-2-butenoate	6.765_442.12646	-2.33635	0.00102766	0.00261083	DOWN	-4.44368	2.64881e-05	0	DOWN	-3.84257	3.74645e-05	0	DOWN	-4.39276	2.66021e-05	0	DOWN
5'-o-beta-d-glucosylpyridoxine	2.739_331.12666	-2.33369	0.00257021	0.00675978	DOWN	-2.52234	0.0017441	0.00491232	DOWN	-4.17225	0.000775864	0.00228053	DOWN	-3.73663	0.000879451	0.00182482	DOWN
5,7,3'-trihydroxy-6,4',5'-trimethoxyflavone	5.583_360.08214	-2.33064	7.70892e-06	0	DOWN	-3.82623	2.42056e-06	0	DOWN	-5.48747	1.66494e-06	0	DOWN	-3.44549	3.23536e-06	0	DOWN
Orsellinic acid	4.772_168.04241	-2.32599	0.000684626	0.00261083	DOWN	-3.1714	0.000473586	0	DOWN	-3.94099	0.000264177	0	DOWN	-4.80726	0.000207763	0	DOWN
(6s)-2,6-anhydro-1-deoxy-6-[5-hydroxy-7-methoxy-3-(4-methoxyphenyl)-4-oxo-4h-chromen-6-yl]-d-erythro-hexitol	10.409_444.14199	-2.3141	7.7694e-05	0	DOWN	-3.1022	5.19951e-07	0	DOWN	-3.15504	3.60135e-06	0	DOWN	-2.68233	3.84523e-06	0	DOWN
L-proline	0.859_115.06331	-2.31163	9.85514e-06	0	DOWN	-3.79643	1.76082e-06	0	DOWN	-5.27868	1.15692e-06	0	DOWN	-4.01412	1.61603e-06	0	DOWN
Perphenazine	6.042_403.14783	-2.30986	2.53669e-05	0	DOWN	-1.84638	9.41969e-05	0	DOWN	-1.61667	0.000780483	0.00228053	DOWN	-3.51439	3.09239e-06	0	DOWN
1-caffeoylquinic acid	5.098_354.09530	-2.30967	5.0955e-05	0	DOWN	-4.0217	4.58932e-06	0	DOWN	-5.15768	3.55793e-06	0	DOWN	-4.99464	3.50966e-06	0	DOWN
Scopolin	5.099_400.10066	-2.30967	5.0955e-05	0	DOWN	-4.0217	4.58932e-06	0	DOWN	-4.97532	3.64274e-06	0	DOWN	-4.80463	3.60068e-06	0	DOWN
7-hydroxy-6-methoxy-2-oxo-2h-chromen-8-yl beta-d-allopyranoside	4.763_370.08992	-2.30291	3.32808e-06	0	DOWN	-3.48234	5.00966e-07	0	DOWN	-3.19638	9.8721e-07	0	DOWN	-3.98974	3.50899e-07	0	DOWN
3-(3,5-dimethoxyphenyl)propanoic acid	6.042_210.08951	-2.28085	8.79756e-06	0	DOWN	-1.89262	3.36512e-05	0	DOWN	-1.63565	0.000445554	0	DOWN	-3.6085	4.99949e-07	0	DOWN
Bmk methyl glycidate	6.043_192.07899	-2.28085	8.79756e-06	0	DOWN	-1.89262	3.36512e-05	0	DOWN	-1.63565	0.000445554	0	DOWN	-3.6085	4.99949e-07	0	DOWN
Picrotin	5.551_356.11084	-2.27608	7.86859e-06	0	DOWN	-3.48019	2.7252e-06	0	DOWN	-4.7063	1.79707e-06	0	DOWN	-3.31512	3.50109e-06	0	DOWN
Sulfaquinoxaline	5.809_300.06671	-2.27287	1.73134e-05	0	DOWN	-3.21136	2.19208e-07	0	DOWN	-3.36619	3.56471e-07	0	DOWN	-4.19157	1.28983e-07	0	DOWN
Flurazepam	7.19_387.15291	-2.26606	5.04496e-06	0	DOWN	-4.00161	3.4457e-08	0	DOWN	-4.23396	4.40543e-08	0	DOWN	-6.52428	1.28195e-08	0	DOWN
4-methoxybenzaldehyde	5.652_136.05263	-2.26093	4.78157e-06	0	DOWN	-2.41925	1.92129e-06	0	DOWN	-2.14912	2.3587e-05	0	DOWN	-2.69889	1.2112e-06	0	DOWN
5,8-dihydroxy-2-(1-hydroxy-3-methoxy-4-oxocyclohexyl)-3,7-dimethoxy-4h-chromen-4-one	8.649_380.11063	-2.23481	0.000266429	0	DOWN	-2.18829	0.000239498	0	DOWN	-2.45514	0.000159515	0	DOWN	-1.76867	0.00516936	0.00780497	DOWN
Etoposide	7.413_588.18212	-2.23161	0.00288144	0.00675978	DOWN	-5.2915	2.09469e-05	0	DOWN	-5.25708	2.12407e-05	0	DOWN	-6.52407	1.82989e-05	0	DOWN
5-hydroxy-2-(4-hydroxyphenyl)-7-methoxy-4-oxo-4h-chromen-3-yl 6-o-acetyl-beta-d-glucopyranoside	6.494_504.12665	-2.23066	0.00166612	0.00482093	DOWN	-4.92859	6.397e-05	0	DOWN	-5.23598	5.94314e-05	0	DOWN	-6.95332	5.07454e-05	0	DOWN
L-glutathione oxidized	0.886_612.15122	-2.22272	1.06722e-07	0	DOWN	-2.57658	1.19669e-07	0	DOWN	-3.66583	3.65846e-08	0	DOWN	-6.66075	1.03949e-08	0	DOWN
Chelidonic acid	1.17_184.00093	-2.22096	0.000245738	0	DOWN	-3.1755	1.55926e-05	0	DOWN	-2.8165	2.60056e-05	0	DOWN	-4.72488	3.07451e-06	0	DOWN
R-palmitoyl-(1-methyl) ethanolamide	10.877_325.30913	-2.22027	1.18588e-05	0	DOWN	-3.34827	4.37226e-06	0	DOWN	-3.76972	3.37213e-06	0	DOWN	-5.23094	2.29571e-06	0	DOWN
2',4,4',5,5'-pentahydroxy-7,7'-dimethyl-9,9',10,10'-tetraoxo-9,9',10,10'-tetrahydro-1,1'-bianthracen-2-yl pentopyranoside	0.877_670.13536	-2.2068	3.1524e-05	0	DOWN	-2.19608	3.46916e-05	0	DOWN	-2.29547	3.89591e-05	0	DOWN	-1.55201	0.000115138	0	DOWN
N6-threonylcarbamoyladenosine	4.405_412.13442	-2.20172	8.73069e-06	0	DOWN	-3.10454	8.42342e-07	0	DOWN	-3.85318	6.04522e-07	0	DOWN	-2.12195	3.49848e-06	0	DOWN
Phenylglyoxylic acid	3.481_150.03191	-2.19503	0.000661563	0.00261083	DOWN	-3.85149	0.000177607	0	DOWN	-3.40331	0.000215365	0	DOWN	-4.39711	0.000149679	0	DOWN
Hydroxy-1,4-benzoquinone	4.016_124.01612	-2.19032	0.0118742	0.0217068	DOWN	-2.28217	0.00970408	0.0189488	DOWN	-2.70058	0.0067257	0.0131084	DOWN	-4.08336	0.00361305	0.00638829	DOWN
Roburic acid	21.821_440.36519	-2.18687	0.00481267	0.0103858	DOWN	-3.69634	0.000179695	0	DOWN	-4.08135	0.000139604	0	DOWN	-3.76013	0.000176182	0	DOWN
2,5-furandicarboxylic acid	1.294_156.00603	-2.17723	6.48952e-05	0	DOWN	-4.29853	3.81303e-06	0	DOWN	-4.20256	3.80319e-06	0	DOWN	-4.5806	3.80125e-06	0	DOWN
Prochlorperazine	5.131_373.13721	-2.15962	0.000427571	0	DOWN	-2.43556	8.01748e-05	0	DOWN	-4.30881	1.85266e-05	0	DOWN	-2.98914	3.16292e-05	0	DOWN
4-iodoanisole	0.755_233.95421	-2.1476	3.37557e-05	0	DOWN	-2.4714	2.29647e-05	0	DOWN	-2.7668	1.74398e-05	0	DOWN	-1.58514	0.000346564	0	DOWN
Tioconazole	1.303_385.97972	-2.14697	0.00010493	0	DOWN	-4.34604	3.84363e-06	0	DOWN	-4.39239	3.81855e-06	0	DOWN	-4.21734	4.08332e-06	0	DOWN
N4-acetyl sulfamethazine	10.428_320.08944	-2.12656	0.000162728	0	DOWN	-2.68491	2.44904e-06	0	DOWN	-2.69358	3.19657e-05	0	DOWN	-2.37253	2.67348e-05	0	DOWN
1-o-{[(3as,6z,10e,11ar)-10-methyl-3-methylene-2-oxo-2,3,3a,4,5,8,9,11a-octahydrocyclodeca[b]furan-6-yl]carbonyl}-β-d-glucopyranose	6.489_470.17643	-2.11199	0.000235549	0	DOWN	-2.781	1.20351e-06	0	DOWN	-2.99351	1.10253e-06	0	DOWN	-3.51114	2.17809e-07	0	DOWN
Riboflavin reduced	1.533_348.10564	-2.11152	1.60217e-05	0	DOWN	-2.19996	2.36471e-06	0	DOWN	-2.44264	2.30221e-06	0	DOWN	-3.88022	3.33497e-07	0	DOWN
Cmpf	5.754_240.09967	-2.11046	6.22683e-07	0	DOWN	-3.52606	1.62687e-07	0	DOWN	-3.57263	1.48789e-07	0	DOWN	-1.9006	2.2588e-06	0	DOWN
Methyl {2-[(2e)-5-(hexopyranosyloxy)-2-penten-1-yl]-3-oxocyclopentyl}acetate	6.49_402.18897	-2.09272	0.000251255	0	DOWN	-2.90329	5.7079e-07	0	DOWN	-3.04981	7.54174e-07	0	DOWN	-3.59879	1.3102e-07	0	DOWN
{(2r,4s,5r)-5-[1-methyl-3-(2-thienyl)-1h-pyrazol-5-yl]-1-azabicyclo[2.2.2]oct-2-yl}methyl [3-(trifluoromethyl)phenyl]carbamate	5.47_490.16663	-2.05012	2.9929e-05	0	DOWN	-2.73793	2.52242e-06	0	DOWN	-2.23945	9.49544e-06	0	DOWN	-2.03554	5.834e-06	0	DOWN
Beta-2,3,4,5,6-pentachlorocyclohexanol	0.758_269.89412	-2.04974	1.22622e-05	0	DOWN	-3.31081	2.82553e-06	0	DOWN	-3.68189	2.30016e-06	0	DOWN	-5.24961	1.51641e-06	0	DOWN
N-(1-benzylpiperidin-4-yl)-6-phenylthieno[3,2-d]pyrimidin-4-amine	6.705_400.17351	-2.04951	0.000796802	0.00261083	DOWN	-3.35828	1.65155e-06	0	DOWN	-3.43847	1.6541e-06	0	DOWN	-3.60025	8.56181e-07	0	DOWN
3-butene-1,2,3-tricarboxylic acid	2.141_188.03218	-2.04747	0.000947804	0.00261083	DOWN	-2.04511	0.000739359	0.00265429	DOWN	-2.55466	0.000486881	0	DOWN	-3.29249	0.000258032	0	DOWN
4-hydroxy-5-methylfuran-3(2h)-one	0.815_114.03170	-2.04567	8.54666e-07	0	DOWN	-2.26766	1.91733e-07	0	DOWN	-2.32617	3.15074e-07	0	DOWN	-1.86137	7.03662e-07	0	DOWN
4-hydroxy-5-(3',4',5'-trihydroxyphenyl)-valeric acid-o-methyl-o-glucuronide	5.977_448.12190	-2.03853	0.000336925	0	DOWN	-4.97239	6.28414e-05	0	DOWN	-6.88174	5.26838e-05	0	DOWN	-9.96455	4.99314e-05	0	DOWN
Vanillic acid	2.46_168.04236	-2.03213	0.000343064	0	DOWN	-3.12814	9.23185e-05	0	DOWN	-3.13237	9.61479e-05	0	DOWN	-2.9584	0.000102238	0	DOWN
Bentiamine	5.453_490.16611	-2.0251	4.50928e-05	0	DOWN	-2.58768	7.77749e-06	0	DOWN	-2.18311	1.74251e-05	0	DOWN	-1.81488	2.34143e-05	0	DOWN
Isoscopoletin	5.977_192.04260	-2.00313	0.000285738	0	DOWN	-4.07931	6.05649e-05	0	DOWN	-3.72629	8.8384e-05	0	DOWN	-4.39972	5.65811e-05	0	DOWN
Dithioerythritol	0.811_154.01173	-1.99743	8.27515e-05	0	DOWN	-2.44211	1.28514e-05	0	DOWN	-2.28887	3.2178e-05	0	DOWN	-5.40783	3.04314e-06	0	DOWN
Gardenoside	5.673_404.13204	-1.99559	0.000376918	0	DOWN	-4.89611	6.69117e-05	0	DOWN	-6.68175	5.6013e-05	0	DOWN	-9.08704	5.29219e-05	0	DOWN
5-[(e)-2-carboxyvinyl]-2-hydroxyphenyl beta-d-glucopyranosiduronic acid	4.371_356.07447	-1.97941	3.201e-06	0	DOWN	-3.41895	2.24419e-07	0	DOWN	-3.66961	2.41695e-07	0	DOWN	-4.14451	1.6284e-07	0	DOWN
Armstrong's acid	0.775_287.97627	-1.96513	5.07313e-05	0	DOWN	-3.02581	5.81834e-06	0	DOWN	-3.2695	5.23426e-06	0	DOWN	-5.30641	2.52963e-06	0	DOWN
Cis-aconitic acid	0.898_174.01643	-1.96443	3.48497e-05	0	DOWN	-2.99149	3.55497e-06	0	DOWN	-2.87851	4.37137e-06	0	DOWN	-3.05615	2.97385e-06	0	DOWN
4,4'-sulfonylbis[2-(prop-2-en-1-yl)phenol]	3.565_330.09499	-1.96064	1.14724e-05	0	DOWN	-3.59528	1.1241e-06	0	DOWN	-3.17279	1.54509e-06	0	DOWN	-4.74317	7.75416e-07	0	DOWN
5-hydroxyisouric acid	0.818_184.02252	-1.94466	0.00032382	0	DOWN	-1.88816	0.000393371	0	DOWN	-1.86492	0.00039604	0	DOWN	-2.44383	0.00021939	0	DOWN
2'-o-methylinosine	1.103_282.09488	-1.94082	1.0166e-05	0	DOWN	-2.05813	8.44514e-06	0	DOWN	-1.95749	1.14769e-05	0	DOWN	-1.59366	3.72718e-05	0	DOWN
5-carboxyvanillic acid	4.906_212.03204	-1.93996	4.34335e-05	0	DOWN	-3.81873	3.46211e-08	0	DOWN	-4.43338	3.96038e-08	0	DOWN	-6.74686	1.688e-08	0	DOWN
Equilin sulfate	0.806_348.10170	-1.91494	3.62399e-07	0	DOWN	-4.06537	4.58284e-08	0	DOWN	-6.48362	2.84082e-08	0	DOWN	-7.86682	2.68618e-08	0	DOWN
(e)-2-[(2s)-2-amino-2-carboxyethoxy]-2-hydroxyethenediazonium	0.805_174.05079	-1.91494	3.62399e-07	0	DOWN	-4.06537	4.58284e-08	0	DOWN	-6.40966	2.85654e-08	0	DOWN	-7.5733	2.70788e-08	0	DOWN
Mollicellin f	0.799_432.06285	-1.91067	2.82462e-05	0	DOWN	-3.11631	6.49321e-06	0	DOWN	-3.00511	7.3377e-06	0	DOWN	-5.62655	2.8188e-06	0	DOWN
Tf5775000	0.796_248.03833	-1.8972	2.91577e-07	0	DOWN	-2.48494	1.40943e-07	0	DOWN	-2.93672	1.84797e-07	0	DOWN	-6.92501	1.74373e-08	0	DOWN
Methyl 4-hydroxy-3-methoxycinnamate	9.375_208.07380	-1.89193	0.000102841	0	DOWN	-2.73454	2.93375e-07	0	DOWN	-2.88126	3.15692e-07	0	DOWN	-2.24435	7.74157e-07	0	DOWN
2-acetoxy-3-[3-(4-hydroxy-phenyl)-acryloyloxy]-succinic acid	6.091_338.06389	-1.88834	0.000116497	0	DOWN	-2.84441	6.16556e-07	0	DOWN	-2.91546	1.34918e-06	0	DOWN	-3.97636	1.93922e-07	0	DOWN
Diacetyl trimer	7.135_258.11017	-1.88043	1.45962e-05	0	DOWN	-3.94562	1.60694e-06	0	DOWN	-4.57627	1.36202e-06	0	DOWN	-3.9755	1.66438e-06	0	DOWN
Gluconic acid	0.831_196.05818	-1.87376	0.000692403	0.00261083	DOWN	-2.2318	0.00033162	0	DOWN	-2.7966	0.000259851	0	DOWN	-2.08022	0.00054172	0.00182482	DOWN
Citraconic acid	1.276_130.02669	-1.87146	3.43729e-05	0	DOWN	-3.66408	8.23883e-07	0	DOWN	-3.92184	7.15369e-07	0	DOWN	-4.31534	5.37472e-07	0	DOWN
N'1,n'3-bis[(2,2-dimethylpropanoyl)oxy]-5-methylbenzene-1,3-dicarboximidamide	8.231_398.19159	-1.86322	1.65828e-05	0	DOWN	-4.04194	2.20304e-06	0	DOWN	-5.10267	1.70509e-06	0	DOWN	-5.36793	1.65313e-06	0	DOWN
Cyclic adp-ribose	1.157_541.06212	-1.85893	0.0215031	0.0357694	DOWN	-2.20733	0.0167061	0.029916	DOWN	-3.80942	0.00702613	0.0131084	DOWN	-4.13144	0.00644659	0.00916581	DOWN
4-methylumbelliferyl glucuronide	2.321_352.07698	-1.85622	1.0221e-07	0	DOWN	-2.72831	9.00877e-09	0	DOWN	-3.02994	9.58631e-09	0	DOWN	-2.87564	1.51089e-08	0	DOWN
Astemizole	12.949_458.24939	-1.83877	0.000106083	0	DOWN	-4.25463	1.29954e-05	0	DOWN	-4.80499	1.1368e-05	0	DOWN	-5.31639	1.04529e-05	0	DOWN
Dh2207000	6.504_222.12578	-1.83336	0.000371747	0	DOWN	-1.95401	5.48174e-06	0	DOWN	-2.53937	1.31843e-06	0	DOWN	-1.90146	8.08986e-06	0	DOWN
Mycenolide a	6.508_240.13632	-1.83336	0.000371747	0	DOWN	-1.95401	5.48174e-06	0	DOWN	-2.53937	1.31843e-06	0	DOWN	-1.90146	8.08986e-06	0	DOWN
7-hydroxy-9-methoxy-6-(1,3,4-trihydroxy-2-butanyl)-1,2-dihydrocyclopenta[c]chromene-3,4-dione	0.803_350.09904	-1.83036	3.61194e-06	0	DOWN	-4.12286	2.30629e-07	0	DOWN	-3.96058	3.20922e-07	0	DOWN	-4.68944	1.99055e-07	0	DOWN
L-sorbose	0.801_180.06336	-1.81168	7.3857e-07	0	DOWN	-2.14897	5.06763e-07	0	DOWN	-2.12703	4.82834e-07	0	DOWN	-1.77836	8.67385e-07	0	DOWN
Transfluthrin	1.284_370.01482	-1.80395	0.000108416	0	DOWN	-4.07289	8.16737e-07	0	DOWN	-4.19808	7.9181e-07	0	DOWN	-5.48966	4.01082e-07	0	DOWN
2-hydroxy-3-(phosphonooxy)propyl (9z,12z,15z)-9,12,15-octadecatrienoate	14.713_432.22774	-1.80019	0.000102141	0	DOWN	-2.31813	5.30546e-05	0	DOWN	-2.97878	1.71937e-05	0	DOWN	-3.02984	1.87509e-05	0	DOWN
Aucubin	4.733_392.13190	-1.79686	5.17053e-05	0	DOWN	-3.62526	6.69057e-06	0	DOWN	-4.06685	5.75151e-06	0	DOWN	-4.98636	4.56722e-06	0	DOWN
N-{[(1s,4s,6s)-6-isopropyl-3-methyl-4-{[5-(4-pyridinyl)-1,3,4-oxadiazol-2-yl]methyl}-2-cyclohexen-1-yl]methyl}-2-pyrazinecarboxamide	14.688_432.22782	-1.79468	0.0045642	0.0103858	DOWN	-2.24988	0.0028639	0.00690233	DOWN	-2.6435	0.00188489	0.00423926	DOWN	-2.85542	0.00157178	0.00340394	DOWN
7-chloro-5-(4-hydroxyphenyl)-1-methyl-1h-1,5-benzodiazepine-2,4(3h,5h)-dione	4.829_316.06173	-1.78634	1.25143e-05	0	DOWN	-2.39831	3.31946e-07	0	DOWN	-2.39416	3.91478e-07	0	DOWN	-3.15156	1.07558e-07	0	DOWN
Ethyl 3-oxohexanoate	5.332_158.09434	-1.77981	0.000479953	0	DOWN	-2.8684	0.000133222	0	DOWN	-4.56363	6.45905e-05	0	DOWN	-5.04897	5.89051e-05	0	DOWN
Ethanal tetramer	5.351_176.10504	-1.77	0.000659434	0.00261083	DOWN	-3.00804	0.000170247	0	DOWN	-4.55382	9.04076e-05	0	DOWN	-5.04999	8.24112e-05	0	DOWN
3-[(2z)-1-oxo-2-buten-2-yl]pentanedioic acid	5.69_200.06877	-1.76286	0.000287606	0	DOWN	-4.31825	3.51318e-05	0	DOWN	-5.90656	2.72234e-05	0	DOWN	-6.83204	2.56347e-05	0	DOWN
Isovanillic acid	3.574_168.04249	-1.75373	0.00319414	0.00675978	DOWN	-3.53869	0.000548015	0.00265429	DOWN	-3.25228	0.000630591	0.00228053	DOWN	-4.43035	0.000418605	0	DOWN
3-methoxy-4-hydroxyhippuric acid	2.897_225.06391	-1.75047	6.77839e-05	0	DOWN	-2.21354	6.18613e-06	0	DOWN	-2.01206	8.51089e-06	0	DOWN	-2.29776	6.78085e-06	0	DOWN
N1-[3-(1h-imidazol-1-yl)propyl]-2,6-dimethoxy-3-nitrobenzamide	5.332_334.12605	-1.74625	3.96664e-06	0	DOWN	-3.04746	7.8695e-07	0	DOWN	-4.55416	3.64799e-07	0	DOWN	-5.05373	3.24229e-07	0	DOWN
3-[2-(β-d-glucopyranosyloxy)-4-methoxyphenyl]propanoic acid	4.729_358.12648	-1.73938	1.30244e-06	0	DOWN	-2.63435	3.91343e-08	0	DOWN	-2.66956	6.31295e-08	0	DOWN	-3.36469	2.54101e-08	0	DOWN
Helicid	2.468_330.09507	-1.73454	0.000913334	0.00261083	DOWN	-3.08611	0.000138729	0	DOWN	-3.31243	0.000129743	0	DOWN	-3.4638	0.000113488	0	DOWN
Mitomycin	4.754_334.12627	-1.6792	4.62261e-06	0	DOWN	-2.34483	8.65686e-07	0	DOWN	-3.16669	3.95741e-07	0	DOWN	-3.02769	4.28563e-07	0	DOWN
2-methylaminoethylphosphonic acid	4.038_139.03965	-1.67822	0.000187422	0	DOWN	-2.67239	1.94037e-05	0	DOWN	-2.54917	1.66533e-05	0	DOWN	-2.70995	1.41175e-05	0	DOWN
Hydralazine pyruvic acid hydrazone	5.725_230.07918	-1.64908	2.1792e-06	0	DOWN	-3.49446	2.27452e-07	0	DOWN	-4.6399	1.50077e-07	0	DOWN	-5.18437	1.34347e-07	0	DOWN
Bilobalide	4.616_326.10019	-1.63406	0.00145475	0.00261083	DOWN	-2.26692	0.000159502	0	DOWN	-3.66306	5.03569e-05	0	DOWN	-1.69598	0.000478079	0	DOWN
N-{4-[(2r,3r)-3-(hydroxymethyl)-4-isopropyl-5-oxo-2-morpholinyl]phenyl}-2-methoxyacetamide	5.349_374.11867	-1.63337	3.55351e-06	0	DOWN	-2.87459	6.5487e-07	0	DOWN	-4.52717	2.54543e-07	0	DOWN	-5.16918	2.18808e-07	0	DOWN
1-naphthylacetylspermine	13.737_370.27169	-1.63238	3.24829e-06	0	DOWN	-2.62398	1.94365e-07	0	DOWN	-2.44395	2.7077e-07	0	DOWN	-3.19035	1.39412e-07	0	DOWN
Quinmerac	0.815_221.02203	-1.62634	2.26777e-06	0	DOWN	-2.07849	7.80923e-07	0	DOWN	-3.30213	1.62705e-07	0	DOWN	-7.7	3.47424e-08	0	DOWN
Sarracenin	4.962_226.08436	-1.62599	2.46679e-06	0	DOWN	-3.08276	1.02926e-07	0	DOWN	-4.06803	6.15907e-08	0	DOWN	-4.00308	6.48994e-08	0	DOWN
Lobucavir	5.725_265.11619	-1.62327	7.99402e-06	0	DOWN	-3.54114	8.06818e-07	0	DOWN	-4.60077	5.5519e-07	0	DOWN	-5.24368	4.91456e-07	0	DOWN
Ent-8-iso prostaglandin f2α	14.425_354.24063	-1.62066	0.0123351	0.0217068	DOWN	-3.57848	0.0027659	0.00690233	DOWN	-5.55522	0.00187091	0.00423926	DOWN	-7.1596	0.00172175	0.00340394	DOWN
(2s)-3-(4-hydroxyphenyl)-2-({[(3s,4s,5r)-2,3,4-trihydroxy-5-(hydroxymethyl)tetrahydro-2-furanyl]methyl}amino)propanoic acid (non-preferred name)	4.633_343.12618	-1.61851	0.000815086	0.00261083	DOWN	-2.28555	5.62096e-05	0	DOWN	-3.64239	1.581e-05	0	DOWN	-1.93405	9.23151e-05	0	DOWN
Theodrenaline	3.588_375.15288	-1.61223	2.28758e-05	0	DOWN	-3.31017	1.98119e-06	0	DOWN	-2.20132	2.07686e-05	0	DOWN	-4.39184	7.28044e-07	0	DOWN
Diacetin monopropanoate	5.504_232.09453	-1.60377	2.7831e-06	0	DOWN	-2.78622	1.68802e-07	0	DOWN	-2.98437	1.56969e-07	0	DOWN	-4.87864	5.36061e-08	0	DOWN
N-(3,5-dimethoxybenzoyl)glycine	4.787_239.07927	-1.60348	0.000668199	0.00261083	DOWN	-2.42443	4.83047e-05	0	DOWN	-2.05956	0.000138764	0	DOWN	-3.59953	2.03634e-05	0	DOWN
4-[1-hydroxy-3-(5-methoxy-2,2-dimethyl-2h-chromen-6-yl)propyl]phenyl hydrogen sulfate	5.32_420.12431	-1.599	0.000599678	0.00261083	DOWN	-2.86171	0.000120488	0	DOWN	-4.41801	5.84168e-05	0	DOWN	-4.75344	5.43718e-05	0	DOWN
Mhpg	4.755_184.07384	-1.59194	7.42514e-05	0	DOWN	-3.36564	6.06562e-06	0	DOWN	-3.79705	5.19669e-06	0	DOWN	-4.93848	3.66982e-06	0	DOWN
5-chloro-2-[(3s)-1-(3,4-difluorobenzyl)-3-pyrrolidinyl]-1,3-benzoxazole	4.635_348.08163	-1.58659	0.00130733	0.00261083	DOWN	-2.34598	9.98513e-05	0	DOWN	-3.82048	3.22478e-05	0	DOWN	-2.8988	4.96857e-05	0	DOWN
Neopterin	2.224_253.07987	-1.53736	0.000266808	0	DOWN	-3.92887	4.04554e-06	0	DOWN	-2.63945	1.3531e-05	0	DOWN	-4.9486	2.59279e-06	0	DOWN
1-o-vanilloyl-beta-d-glucose	3.587_330.09501	-1.5372	0.00383311	0.00861954	DOWN	-3.78296	0.000211922	0	DOWN	-3.02612	0.000341285	0	DOWN	-4.512	0.000173234	0	DOWN
Allamandin	7.638_308.08951	-1.53629	7.66372e-06	0	DOWN	-4.95897	3.89186e-07	0	DOWN	-5.78316	3.47302e-07	0	DOWN	-5.53479	3.59709e-07	0	DOWN
Sphinganine	17.711_301.29799	-1.5348	6.82576e-05	0	DOWN	-1.81495	8.56884e-05	0	DOWN	-2.52432	1.28844e-05	0	DOWN	-1.6271	0.00027447	0	DOWN
Pregnanediol-3-glucuronide	14.916_496.30397	-1.53421	4.64537e-05	0	DOWN	-3.18403	2.43326e-06	0	DOWN	-3.10438	2.63101e-06	0	DOWN	-3.28693	2.67236e-06	0	DOWN
Methyl 2-{[2-o-(6-deoxy-α-l-mannopyranosyl)-β-d-glucopyranosyl]oxy}benzoate	8.506_482.14034	-1.52878	1.34259e-05	0	DOWN	-3.36871	9.49958e-09	0	DOWN	-3.83371	9.73289e-09	0	DOWN	-5.18294	4.87694e-09	0	DOWN
Yk6000000	7.661_260.12566	-1.50905	1.39869e-05	0	DOWN	-3.75653	6.45342e-07	0	DOWN	-4.51745	4.95576e-07	0	DOWN	-3.87232	6.21302e-07	0	DOWN
(z)-2-butene-1,2,3-tricarboxylic acid	1.161_188.03235	-1.56851	0.000564562	0.00261083	DOWN	-1.53291	0.000858547	0.00265429	DOWN	-1.19075	0.00321813	0.00612106	DOWN	-1.61823	0.000596613	0.00182482	DOWN
3,5,7-trihydroxy-2-(1-hydroxy-3-methoxy-4-oxocyclohexyl)-6-methoxy-4h-chromen-4-one	5.426_366.09493	-1.69318	0.00846807	0.0155281	DOWN	-1.99196	0.000916391	0.00265429	DOWN	-1.48712	0.0176493	0.0294274	DOWN	-4.6309	3.9586e-05	0	DOWN
Sulforhodamine b	6.627_558.14857	-5.56339	0.0215055	0.0357694	DOWN	-5.43086	0.0216732	0.0370479	DOWN	-2.44655	0.0446231	0.0633299	DOWN	-5.5224	0.021561	0.0294232	DOWN
2-acetyl-5-hydroxy-3-methoxyphenyl hexopyranoside	5.56_344.11081	-3.9605	0.0245951	0.0395913	DOWN	-4.57612	0.0225585	0.0382964	DOWN	-2.50186	0.0398008	0.0573444	DOWN	-4.03871	0.0242843	0.0319128	DOWN
N-{(3s,5s)-1-methyl-5-[3-(2-pyrazinyl)-1,2,4-oxadiazol-5-yl]-3-pyrrolidinyl}benzenesulfonamide	6.035_408.10369	-2.17134	5.14365e-05	0	DOWN	-1.66461	0.00024176	0	DOWN	-0.578756	0.0835538	0.106438	DOWN	-3.09583	5.98402e-06	0	DOWN
2,3-dihydroxybenzoyl 5'-adenylate	0.882_483.07758	-2.66541	0.0213964	0.0345226	DOWN	-2.75399	0.0205548	0.0358002	DOWN	-1.0198	0.127626	0.153024	DOWN	-2.7431	0.0206497	0.0281949	DOWN
3,4-mdpa	5.484_221.14176	-3.62165	0.01416	0.0245118	DOWN	-2.92941	0.0180041	0.0315152	DOWN	-1.85332	0.0389658	0.0561828	DOWN	-2.91009	0.017929	0.0246623	DOWN
N-methylethanolamine phosphate	0.833_155.03492	-1.98135	2.88844e-05	0	DOWN	-1.79038	3.75621e-05	0	DOWN	-1.43251	0.000849874	0.00228053	DOWN	-8.90245	3.07475e-06	0	DOWN
Ascr#22	12.442_360.25124	-1.85377	0.025281	0.0395913	DOWN	-2.06831	0.0213547	0.0358002	DOWN	-1.29287	0.0504507	0.0689162	DOWN	-2.30121	0.0180559	0.0246623	DOWN
Orotidine	1.157_288.05930	-1.8238	0.0013616	0.00261083	DOWN	-2.88063	9.51008e-06	0	DOWN	-1.23718	0.000686746	0.00228053	DOWN	-4.8688	3.81915e-06	0	DOWN
Tri-o-cresyl phosphate	5.482_368.11062	-2.02912	0.000195616	0	DOWN	-1.98596	0.00011673	0	DOWN	-1.29262	0.00189397	0.00423926	DOWN	-3.3688	2.17653e-05	0	DOWN
Sibiricose a5	4.593_518.16335	-2.6688	6.89142e-05	0	DOWN	-1.1816	0.00128373	0.00265429	DOWN	-2.57988	9.22085e-05	0	DOWN	-1.04925	0.00190598	0.00340394	DOWN
Rotenone	5.196_394.13771	-3.30045	1.4024e-06	0	DOWN	-1.45656	0.000273849	0	DOWN	-2.7291	1.12325e-05	0	DOWN	3.36044	0.154245	0.173784	UP
7-hydroxycoumarine	4.776_162.03182	-2.59282	0.0305193	0.0473916	DOWN	-2.47443	0.032743	0.0517466	DOWN	-3.64386	0.021429	0.0334355	DOWN	-0.950939	0.196034	0.213959	DOWN
Deltorphin 1	15.619_768.37949	-1.65756	6.69655e-05	0	DOWN	-1.18695	0.000577148	0.00265429	DOWN	-1.93311	2.28571e-05	0	DOWN	-0.836153	0.000504925	0.00182482	DOWN
N-(2-{4-[5-(acetylamino)-1h-benzimidazol-2-yl]phenyl}-1h-benzimidazol-5-yl)acetamide	6.5_424.17092	-1.61355	0.000380073	0	DOWN	-0.673854	0.00767341	0.0156897	DOWN	-1.7434	1.13837e-05	0	DOWN	0.0502301	0.448337	0.453469	UP
Uridine 5'-diphosphogalactose	0.966_566.05564	-1.60021	0.00247119	0.00482093	DOWN	-1.3669	0.00368486	0.00879321	DOWN	-2.70126	0.000511933	0.00228053	DOWN	-3.71451	0.000283311	0	DOWN
Naringin	7.187_580.17988	-1.96946	0.00677871	0.0139395	DOWN	-0.962935	0.0532734	0.0756674	DOWN	-0.567598	0.270738	0.290778	DOWN	-2.01905	0.0060036	0.00916581	DOWN
6-o-phosphono-d-gluconic acid	0.881_276.02455	-1.87607	3.44681e-05	0	DOWN	-1.25158	0.000652716	0.00265429	DOWN	-0.251503	0.254743	0.275464	DOWN	-4.16869	4.68271e-06	0	DOWN
Tf9050000	0.86_262.00896	-2.08335	6.21126e-06	0	DOWN	-1.39147	0.000103006	0	DOWN	-0.376901	0.148985	0.173526	DOWN	-5.32493	8.72438e-07	0	DOWN
1-{[(3s,4s,5r)-2,3,4-trihydroxy-5-(hydroxymethyl)tetrahydro-2-furanyl]methyl}-2-pyrrolidinecarboxylic acid (non-preferred name)	0.871_277.11579	-2.76215	0.0260808	0.0409559	DOWN	-1.8401	0.0449831	0.0663006	DOWN	-1.6642	0.0548134	0.0743253	DOWN	-3.53097	0.0199807	0.0269746	DOWN
Sitaxentan	0.818_454.00451	-1.57467	4.35755e-06	0	DOWN	-1.08362	0.000109348	0	DOWN	-1.47243	0.000154444	0	DOWN	-5.73396	1.74376e-07	0	DOWN
Triflusal	0.825_248.02973	-2.12264	1.75131e-05	0	DOWN	-0.152472	0.319714	0.343532	DOWN	-0.381238	0.180681	0.205034	DOWN	-4.4122	2.75702e-06	0	DOWN
2,5-dimethyl-4-ethoxy-3(2h)-furanone	5.28_156.07878	-0.962389	0.0722991	0.0953712	DOWN	-1.74852	0.0218325	0.0370479	DOWN	-1.61942	0.0260114	0.0399244	DOWN	-0.963589	0.143699	0.163748	DOWN
Caffeic acid	4.567_180.04230	-0.581821	0.0409989	0.0601507	DOWN	-1.70678	0.00166193	0.00491232	DOWN	-2.17818	0.00103699	0.00228053	DOWN	-0.139345	0.43688	0.443852	DOWN
4-coumaroylshikimic acid	6.553_320.08959	-0.854481	0.000772192	0.00261083	DOWN	-2.08826	1.47076e-05	0	DOWN	-2.66436	7.85282e-06	0	DOWN	-0.509358	0.312876	0.326876	DOWN
Handelin	15.204_552.27062	-1.28297	0.000138495	0	DOWN	-1.53354	0.000214694	0	DOWN	-1.98531	2.05742e-05	0	DOWN	-1.08562	0.000420671	0	DOWN
11-cyclopropyl-4-methyl-6-oxo-6,11-dihydro-5h-dipyrido[3,2-b:2',3'-e][1,4]diazepin-8-yl beta-l-glucopyranosiduronic acid	4.46_458.14256	-1.44391	3.95428e-05	0	DOWN	-1.83746	1.52354e-05	0	DOWN	-2.18269	7.40364e-06	0	DOWN	0.0820105	0.338207	0.350688	UP
1î²-hydroxycholic acid	16.138_424.28280	-0.411343	0.00724188	0.0139395	DOWN	-1.57017	1.2091e-05	0	DOWN	-1.92733	8.32042e-06	0	DOWN	-0.935665	0.000339069	0	DOWN
Actodigin	15.204_536.29637	-1.12585	0.000196325	0	DOWN	-1.63931	3.76274e-05	0	DOWN	-2.16856	5.95414e-06	0	DOWN	-1.12168	0.000185279	0	DOWN
Methyl 4-hydroxycinnamate	9.042_178.06305	-1.30596	4.67925e-05	0	DOWN	-1.61416	2.18078e-05	0	DOWN	-1.82505	4.03502e-05	0	DOWN	-0.161116	0.417402	0.425623	DOWN
Valylproline	1.184_214.13189	-1.3001	5.72109e-05	0	DOWN	-1.5169	3.31388e-05	0	DOWN	-1.5512	1.19849e-05	0	DOWN	-0.736393	0.000577272	0.00182482	DOWN
Metipranolol	8.511_309.19394	0.22631	0.0523095	0.0729337	UP	-1.5856	6.43269e-06	0	DOWN	-2.52727	1.78049e-06	0	DOWN	-1.34842	1.72325e-05	0	DOWN
9-ribosylzeatin	4.456_351.15417	-1.26676	0.000101352	0	DOWN	-1.95484	1.73386e-05	0	DOWN	-1.9663	1.59532e-05	0	DOWN	-1.58118	3.13624e-05	0	DOWN
(2s)-2-piperazinecarboxamide	0.804_129.09029	-0.131552	0.338988	0.356724	DOWN	-3.67281	0.000596769	0.00265429	DOWN	-4.57616	0.000468473	0	DOWN	-5.23229	0.000423837	0	DOWN
(3r,4r)-4-hydroxy-3-[(4-methoxybenzoyl)amino]-n-[3-(trifluoromethyl)phenyl]-1-azepanecarboxamide	6.544_433.15860	0.0513875	0.314528	0.334869	UP	-2.84388	9.27899e-07	0	DOWN	-5.49336	2.6842e-07	0	DOWN	-6.43803	2.44847e-07	0	DOWN
Acetylsulfaphenazole	0.805_356.09343	-1.4994	7.59157e-05	0	DOWN	-2.59784	6.38819e-06	0	DOWN	-2.75243	9.82424e-06	0	DOWN	-3.48129	2.91719e-06	0	DOWN
C18-carnitine	14.193_427.36641	-0.506875	0.00146145	0.00261083	DOWN	-2.32845	6.67042e-07	0	DOWN	-2.6124	1.7565e-08	0	DOWN	-5.49394	2.31042e-09	0	DOWN
Methylseleno carboxyethylglutamine	0.777_312.02089	0.118905	0.148713	0.177108	UP	-1.57231	1.83179e-05	0	DOWN	-3.57797	8.14148e-07	0	DOWN	-3.66593	7.84471e-07	0	DOWN
Mollicellin e	0.8_446.07864	-0.928749	0.000932772	0.00261083	DOWN	-2.44655	1.67066e-05	0	DOWN	-4.15505	5.34927e-06	0	DOWN	-5.63443	3.81316e-06	0	DOWN
Nat13-331713_pos	7.623_484.19238	-0.269211	0.132219	0.159369	DOWN	-1.66712	0.000616541	0.00265429	DOWN	-2.36224	0.000174403	0	DOWN	-3.10292	8.35061e-05	0	DOWN
Diethyl (2r,3r)-2-hydroxy-3-methylsuccinate	4.918_204.09979	-1.39425	1.73324e-05	0	DOWN	-2.65939	1.32595e-06	0	DOWN	-2.61781	1.75822e-06	0	DOWN	-3.54386	6.54933e-07	0	DOWN
Kukoamine b	15.763_530.30864	-1.02097	0.000810438	0.00261083	DOWN	-2.27936	9.73479e-06	0	DOWN	-2.09034	2.50885e-05	0	DOWN	-2.17158	3.92418e-05	0	DOWN
Testosterone undecanoate	16.452_456.36056	-1.40571	0.031478	0.0473916	DOWN	-2.8336	2.44169e-06	0	DOWN	-2.42688	0.000112853	0	DOWN	-5.98108	5.64229e-09	0	DOWN
2-[4-(3-hydroxypropyl)-2-methoxyphenoxy]-1,3-propanediol	5.216_256.13089	-0.485147	0.00832031	0.0155281	DOWN	-1.60154	5.79306e-05	0	DOWN	-3.13855	5.83246e-06	0	DOWN	-2.95407	6.72255e-06	0	DOWN
2-phenylethyl 3-o-(4-carboxy-3-hydroxy-3-methylbutanoyl)-β-d-glucopyranoside	6.498_450.15272	-0.409447	0.162836	0.191336	DOWN	-2.58473	0.00282824	0.00690233	DOWN	-4.51907	0.00111132	0.00228053	DOWN	-4.43747	0.00125151	0.00182482	DOWN
N-[(1s,2s,8s,8as)-8-hydroxy-7-{(2s)-1-[(4-methoxybenzyl)amino]-1-oxo-2-propanyl}-1,4a-dimethyldecahydro-2-naphthalenyl]-4-methoxybenzamide	12.905_560.26567	-0.520851	0.0475528	0.0684818	DOWN	-3.16092	1.50277e-05	0	DOWN	-4.37864	8.9433e-06	0	DOWN	-4.98357	7.34994e-06	0	DOWN
2-hydroxy-2-(9-hydroxy-7-oxo-2,3-dihydro-7h-furo[3,2-g]chromen-2-yl)propyl hydrogen sulfate	7.678_358.03505	-1.1585	0.000124511	0	DOWN	-2.97348	3.44037e-06	0	DOWN	-3.92176	2.03122e-06	0	DOWN	-3.42706	2.54779e-06	0	DOWN
Famciclovir	7.677_321.14228	-1.24289	4.61933e-05	0	DOWN	-3.29865	1.42688e-06	0	DOWN	-4.17235	9.65788e-07	0	DOWN	-3.74361	1.12865e-06	0	DOWN
Fosamprenavir	5.466_585.19121	-0.344773	0.0296491	0.046135	DOWN	-2.32668	1.34302e-05	0	DOWN	-2.51055	7.81179e-06	0	DOWN	-2.87804	4.90192e-06	0	DOWN
Nicotinamide adenine dinucleotide (nad+)	1.172_663.10933	-0.764709	0.058877	0.0811054	DOWN	-1.59982	0.0126203	0.0236602	DOWN	-4.20679	0.00147612	0.00228053	DOWN	-4.58299	0.00135675	0.00182482	DOWN
L-glutamine	1.95_146.06938	0.264481	0.148164	0.176223	UP	-1.76287	8.77796e-06	0	DOWN	-3.67131	4.78649e-07	0	DOWN	-3.55005	5.34695e-07	0	DOWN
Asparagine	0.885_132.05358	-0.957104	0.00269299	0.00675978	DOWN	-1.72097	2.09447e-06	0	DOWN	-2.10855	1.13751e-05	0	DOWN	-4.6638	1.53032e-07	0	DOWN
Dl-glutamine	0.795_146.06929	-0.0612501	0.356222	0.37197	DOWN	-1.56876	8.1096e-05	0	DOWN	-4.10256	3.83364e-06	0	DOWN	-11.3563	2.23054e-06	0	DOWN
Pyridoxine	2.328_169.07410	-0.800844	0.0151465	0.0259992	DOWN	-2.04935	0.000580954	0.00265429	DOWN	-2.05808	0.000507429	0.00228053	DOWN	-2.49885	0.000382352	0	DOWN
Spermidine	0.727_145.15808	-1.24446	3.29358e-05	0	DOWN	-1.70313	5.37695e-06	0	DOWN	-2.3516	1.30274e-06	0	DOWN	-3.83169	4.45026e-07	0	DOWN
D-fructose-1,6-diphosphate	0.708_339.99607	-1.00768	0.00374117	0.00861954	DOWN	-2.82283	0.000107863	0	DOWN	-2.06637	0.000304264	0	DOWN	-2.83097	9.98784e-05	0	DOWN
Cortisol	12.906_362.20691	-0.604119	0.0824287	0.106109	DOWN	-1.52339	0.00276463	0.00690233	DOWN	-2.0076	0.000811265	0.00228053	DOWN	-3.36922	0.00017657	0	DOWN
Bergaptol	0.788_202.02621	-1.20318	7.48763e-05	0	DOWN	-2.98367	7.29508e-09	0	DOWN	-3.29396	8.10968e-09	0	DOWN	-5.24271	1.76627e-09	0	DOWN
Choline o-sulfate	0.848_183.05668	-0.934094	0.0175925	0.0303613	DOWN	-1.61671	0.00114906	0.00265429	DOWN	-3.093	0.000152118	0	DOWN	-4.71966	7.50616e-05	0	DOWN
Porphobilinogen	2.047_226.09524	-1.16769	0.000113379	0	DOWN	-1.58778	1.42207e-05	0	DOWN	-2.31529	2.21971e-06	0	DOWN	-2.24038	4.17554e-06	0	DOWN
Glucogallin	1.571_332.07442	-1.42255	0.00887071	0.0171638	DOWN	-2.32821	0.00083148	0.00265429	DOWN	-2.23719	0.00131352	0.00228053	DOWN	-3.92717	0.00029912	0	DOWN
4-(methylthio)-2-oxobutyric acid	0.85_148.01950	-0.934094	0.0175925	0.0303613	DOWN	-1.61671	0.00114906	0.00265429	DOWN	-3.10638	0.000151973	0	DOWN	-4.7929	7.40115e-05	0	DOWN
Methoxsalen	0.796_216.04160	-0.417305	0.0115793	0.0217068	DOWN	-2.63555	1.66158e-06	0	DOWN	-4.22649	5.61088e-07	0	DOWN	-5.31109	3.97647e-07	0	DOWN
L-pyroglutamic acid	0.847_129.04267	0.179265	0.211076	0.23928	UP	-1.84062	0.0020123	0.00491232	DOWN	-3.44825	0.000173947	0	DOWN	-9.90529	7.69548e-05	0	DOWN
Trimethoprim	7.92_290.13653	-0.913373	0.000641595	0.00261083	DOWN	-3.95347	4.32999e-06	0	DOWN	-5.30465	3.17643e-06	0	DOWN	-7.35449	2.72066e-06	0	DOWN
Dl-arginine	0.805_174.11182	-0.385993	0.0459505	0.066129	DOWN	-2.74173	4.03026e-05	0	DOWN	-4.24815	1.9087e-05	0	DOWN	-8.47794	1.25517e-05	0	DOWN
N-acetylmuramic acid	5.522_293.11102	-1.36852	4.56201e-06	0	DOWN	-2.36484	3.46283e-07	0	DOWN	-2.59912	3.34783e-07	0	DOWN	-4.69171	7.91531e-08	0	DOWN
Glycine anhydride	0.794_114.04294	-1.14861	0.000528736	0.00261083	DOWN	-2.63946	1.24447e-05	0	DOWN	-2.5645	1.34623e-05	0	DOWN	-3.46603	6.85115e-06	0	DOWN
H-met(o)-oh	0.854_165.04606	-0.920188	0.0176433	0.0303613	DOWN	-1.61671	0.00114906	0.00265429	DOWN	-3.06165	0.000152687	0	DOWN	-4.11768	8.61707e-05	0	DOWN
Folinic acid	3.683_473.16621	-1.37588	2.25409e-05	0	DOWN	-2.442	2.45541e-06	0	DOWN	-2.52731	2.22742e-06	0	DOWN	-2.45455	2.70008e-06	0	DOWN
N-benzoyl-d-arginine-4-nitroanilide	4.762_398.16873	-0.814234	0.000380582	0	DOWN	-2.94394	4.25277e-06	0	DOWN	-3.98201	1.20547e-06	0	DOWN	-3.9952	1.31574e-06	0	DOWN
Hydromorphone	1.537_285.13247	-0.642891	0.000679131	0.00261083	DOWN	-2.19676	3.53599e-06	0	DOWN	-3.49236	7.2574e-07	0	DOWN	-3.6946	6.42847e-07	0	DOWN
Azulfidine	0.8_398.06817	0.293015	0.109252	0.135304	UP	-2.27679	0.000400515	0	DOWN	-3.47638	0.000136798	0	DOWN	-4.43489	8.23043e-05	0	DOWN
Midazolam	4.07_325.07961	-0.95567	0.0229723	0.0368747	DOWN	-4.62077	8.13161e-06	0	DOWN	-4.04219	9.03945e-06	0	DOWN	-4.75544	7.07396e-06	0	DOWN
10,16-dihydroxyhexadecanoic acid	10.796_288.22992	-1.51119	0.047382	0.0672866	DOWN	-2.49606	0.0215199	0.0370479	DOWN	-3.46718	0.0144845	0.0239851	DOWN	-4.01321	0.0127314	0.0183827	DOWN
?-antiarin	11.524_566.27043	0.359625	0.0901665	0.11538	UP	-1.67822	0.000504995	0.00265429	DOWN	-2.33228	3.95048e-05	0	DOWN	-5.57538	7.00581e-06	0	DOWN
Catalpol	4.75_362.12133	-0.677398	0.00815101	0.0155281	DOWN	-2.73376	5.27046e-05	0	DOWN	-4.19946	1.92469e-05	0	DOWN	-4.57173	1.7656e-05	0	DOWN
Cyclohexanecarboxylic acid	4.609_128.08377	-1.08775	0.000119622	0	DOWN	-3.01949	1.60502e-06	0	DOWN	-3.59945	1.18273e-06	0	DOWN	-4.52602	8.29493e-07	0	DOWN
Pinocembrin	5.322_256.07342	-1.13003	0.0199583	0.0333548	DOWN	-2.83381	0.00204104	0.00491232	DOWN	-3.78841	0.00132648	0.00228053	DOWN	-3.5929	0.00141557	0.00182482	DOWN
Paeonolide	4.681_460.15817	-1.42408	1.86734e-05	0	DOWN	-1.98504	5.18153e-06	0	DOWN	-2.66457	2.66664e-06	0	DOWN	-1.58914	1.73386e-05	0	DOWN
Mfcd01741622	4.61_325.17321	-1.16012	2.9103e-05	0	DOWN	-3.40338	3.79352e-07	0	DOWN	-3.92974	2.90444e-07	0	DOWN	-6.4029	1.78572e-07	0	DOWN
L-ethionine	0.796_163.06685	-0.335307	0.0321609	0.0487048	DOWN	-1.75196	2.18228e-05	0	DOWN	-3.63676	3.29741e-06	0	DOWN	-9.3729	1.44499e-06	0	DOWN
Methyl jasmonate	10.611_224.14144	-0.768964	0.0287807	0.0449641	DOWN	-1.51954	0.00363844	0.00879321	DOWN	-1.77044	0.00221942	0.00423926	DOWN	-1.56187	0.00471966	0.00780497	DOWN
(+/-)-6-acetonyldihydrochelerythrine	5.125_405.15690	0.0781761	0.416675	0.427095	UP	-1.55166	0.0155751	0.0284704	DOWN	-2.28929	0.00625594	0.0113693	DOWN	-4.43274	0.00239916	0.00340394	DOWN
3-(4-fluorophenyl)-2,2,4-trimethyl-2h-chromen-7-yl acetate	0.805_326.13246	-1.24199	1.51653e-07	0	DOWN	-2.92469	1.97374e-09	0	DOWN	-4.15139	7.18247e-10	0	DOWN	-3.39366	1.85151e-09	0	DOWN
1-(3-(n-a-benzyloxycarbonyl-l-asparaginyl)amino-2-hydroxy-4-phenylbutyryl)-n-tert-butyl-l-prolinamide	12.899_595.30326	-0.624077	0.0275307	0.0435766	DOWN	-2.90194	2.18737e-05	0	DOWN	-3.83097	1.22852e-05	0	DOWN	-5.91132	7.88893e-06	0	DOWN
Citrinin	6.741_232.07372	-3.56817	0.0356541	0.0537666	DOWN	-5.27481	0.0287874	0.0463508	DOWN	-5.96136	0.0278073	0.0423988	DOWN	-7.22877	0.0268948	0.0356503	DOWN
Picrocrocin	8.002_330.16788	-0.751564	0.00038402	0	DOWN	-1.62095	1.05411e-06	0	DOWN	-2.45411	1.42297e-07	0	DOWN	-3.84517	3.70056e-08	0	DOWN
Kanokoside a	6.205_476.18944	-1.2997	3.36853e-06	0	DOWN	-1.70037	4.22103e-08	0	DOWN	-1.86485	1.23343e-07	0	DOWN	-2.29109	4.38952e-10	0	DOWN
Pheophorbide a	20.149_592.26883	-1.12499	0.0159863	0.0274797	DOWN	-1.77738	0.00553848	0.0123149	DOWN	-3.28668	0.00120865	0.00228053	DOWN	-3.00548	0.00136675	0.00182482	DOWN
1,4,5,8-tetraamino-9,10-anthraquinone	7.678_268.09472	-1.26197	9.80502e-06	0	DOWN	-3.34947	2.58738e-07	0	DOWN	-4.1981	1.75899e-07	0	DOWN	-3.82708	2.01073e-07	0	DOWN
Hc blue 1	1.17_255.12192	-1.04862	0.000287959	0	DOWN	-1.79444	3.11938e-05	0	DOWN	-2.13049	1.63414e-05	0	DOWN	-2.06354	1.83392e-05	0	DOWN
Oxidized dinoflagellate luciferin	13.595_602.27413	-0.620543	0.0229208	0.0368747	DOWN	-2.23702	2.32825e-06	0	DOWN	-2.50635	1.5623e-06	0	DOWN	-4.58505	4.15787e-07	0	DOWN
Halazepam	0.809_352.06355	-0.438084	0.0228562	0.0368747	DOWN	-3.13875	1.90442e-05	0	DOWN	-5.49928	8.32619e-06	0	DOWN	-6.20131	7.81397e-06	0	DOWN
(1s,2r,5s)-2-isopropyl-5-methylcyclohexyl 3-oxobutanoate	14.126_240.17262	-0.529693	0.0991281	0.124834	DOWN	-1.59187	0.00243764	0.00491232	DOWN	-1.50197	0.00263361	0.00612106	DOWN	-3.30316	0.000307661	0	DOWN
(2r)-2-{[(5e)-4-hydroxy-7-oxo-5-heptenoyl]oxy}-3-(phosphonooxy)propyl palmitate	15.17_550.29036	-0.935079	0.000119024	0	DOWN	-1.75712	4.73359e-06	0	DOWN	-2.20615	2.15367e-06	0	DOWN	-1.5699	2.32196e-05	0	DOWN
(2r)-2-hydroxy-3-[(hydroxy{[(1s,2r,3r,4s,5s,6r)-2,3,4,5,6-pentahydroxycyclohexyl]oxy}phosphoryl)oxy]propyl (9z,12z,15z)-9,12,15-octadecatrienoate	12.603_594.28081	-1.29111	0.000129996	0	DOWN	-2.0923	1.1585e-05	0	DOWN	-2.31097	5.99739e-06	0	DOWN	-2.02896	1.56263e-05	0	DOWN
(2s,3r)-2-{[6-o-(beta-d-galactopyranosyl)-beta-d-galactopyranosyl]oxy}-3-hydroxyundecanoic acid	7.21_542.25719	-0.500798	0.0259456	0.0409559	DOWN	-2.14352	9.76727e-05	0	DOWN	-3.01748	3.80279e-05	0	DOWN	-4.68274	1.65088e-05	0	DOWN
(2s)-2-hydroxy-3-(palmitoyloxy)propyl 6-deoxy-6-sulfo-alpha-d-glucopyranoside	14.269_556.29268	-0.275464	0.0795343	0.103975	DOWN	-1.61383	5.35854e-07	0	DOWN	-2.06288	1.70441e-06	0	DOWN	-1.95728	9.8866e-06	0	DOWN
(2s)-3-(beta-d-galactopyranosyloxy)-2-hydroxypropyl (9z,12z,15z)-9,12,15-octadecatrienoate	15.168_514.31469	-1.01326	0.000229495	0	DOWN	-2.12151	7.36134e-06	0	DOWN	-2.44448	4.56126e-06	0	DOWN	-1.92333	1.39324e-05	0	DOWN
(3s,6r,6as,7s)-6,6a,7,8-tetrahydroxy-3-methyl-2,3,4,5,6,6a,7,12a-octahydro-1,12-tetraphenedione	3.69_344.12324	-0.961834	4.09781e-05	0	DOWN	-1.51052	4.51819e-06	0	DOWN	-1.67577	2.38271e-06	0	DOWN	-1.55718	5.78531e-06	0	DOWN
(5z,7e,9e,11r,12s)-11-{[(2r)-2-acetamido-2-carboxyethyl]sulfanyl}-12-hydroxy-5,7,9-hexadecatrienedioic acid	0.86_457.17928	-1.11069	5.84513e-06	0	DOWN	-2.44581	2.02495e-07	0	DOWN	-3.99332	7.82553e-08	0	DOWN	-8.55374	3.45711e-08	0	DOWN
[3,4,6-triacetoxy-5-(benzoyloxy)-1-cyclohexen-1-yl]methyl benzoate	0.826_510.15478	-0.826645	0.0462405	0.066129	DOWN	-2.24029	5.0666e-06	0	DOWN	-4.87682	8.06074e-07	0	DOWN	-6.93867	6.43501e-07	0	DOWN
1-(β-d-glucopyranosyloxy)-7-methyl-1,4a,5,6,7,7a-hexahydrocyclopenta[c]pyran-4-carboxylic acid	6.364_360.14210	-0.30943	0.0241805	0.038212	DOWN	-1.96278	8.94086e-06	0	DOWN	-2.6557	2.3308e-06	0	DOWN	-3.21027	1.24201e-06	0	DOWN
13,14-dihydro prostaglandin e1	17.167_338.24555	-0.280082	0.248355	0.274482	DOWN	-1.58707	0.013765	0.0252146	DOWN	-2.31263	0.00508615	0.00964186	DOWN	-6.65131	0.00148694	0.00182482	DOWN
17α-methyl-androstan-3-hydroxyimine-17β-ol	18.389_319.25086	-0.41932	0.00119886	0.00261083	DOWN	-1.68236	3.2632e-06	0	DOWN	-2.52808	9.07611e-08	0	DOWN	-2.04745	8.26646e-07	0	DOWN
2-(2-carboxyethyl)-4-methyl-5-pentyl-3-furoic acid	6.702_268.13082	0.480076	0.00770844	0.0155281	UP	-1.63626	7.80915e-05	0	DOWN	-2.65361	1.73396e-05	0	DOWN	-2.7451	1.33142e-05	0	DOWN
2-[2-({5-[(4-chlorobenzyl)sulfanyl]-1h-1,2,4-triazol-3-yl}amino)-2-oxoethoxy]acetic acid	0.76_356.03605	-1.25924	4.65752e-05	0	DOWN	-1.99374	4.82967e-06	0	DOWN	-2.60568	1.81979e-06	0	DOWN	-2.78223	3.37846e-06	0	DOWN
2-{(3r,4s)-3-[(5-butyl-1,2-oxazol-3-yl)methyl]-4-piperidinyl}-n,n-diethylacetamide	14.908_335.25386	-1.48154	7.67171e-05	0	DOWN	-3.08842	5.80506e-06	0	DOWN	-3.0231	6.214e-06	0	DOWN	-3.24242	5.99781e-06	0	DOWN
2-monolinolenin	14.914_352.26119	-1.44887	6.09534e-05	0	DOWN	-2.8323	5.3007e-06	0	DOWN	-2.42436	9.98211e-06	0	DOWN	-2.93041	5.33153e-06	0	DOWN
20 β-dihydrocortisol	11.829_364.22237	-1.38171	0.00362204	0.00861954	DOWN	-2.18487	0.00120366	0.00265429	DOWN	-2.62613	0.000551306	0.00228053	DOWN	-4.08624	0.0002597	0	DOWN
3-(4-chlorophenyl)-2-{2-[3-(2-methylpyrimidin-4-yl)phenyl]hydrazono}-3-oxopropanenitrile	4.753_375.09281	-0.512725	0.00129088	0.00261083	DOWN	-2.26414	3.37369e-06	0	DOWN	-2.78334	9.80853e-07	0	DOWN	-3.32593	6.91003e-07	0	DOWN
3-[14-ethyl-13-formyl-21-(methoxycarbonyl)-4,8,18-trimethyl-20-oxo-9-vinyl-3-phorbinyl]propanoic acid	18.801_606.24836	-0.585989	0.0324792	0.0487048	DOWN	-1.62356	0.000870639	0.00265429	DOWN	-2.78543	0.000202934	0	DOWN	-3.59113	0.00012306	0	DOWN
3-{1-hydroxy-2-[13-hydroxy-13-(hydroxymethyl)-8-methylpodocarpan-14-yl]ethyl}-5-oxo-2,5-dihydro-2-furanyl acetate	13.731_478.29296	-1.46398	2.441e-06	0	DOWN	-2.42445	1.14675e-07	0	DOWN	-2.31268	1.26371e-07	0	DOWN	-3.79511	4.15371e-08	0	DOWN
3,4-difluoro-î³-oxobenzenebutanoic acid	0.796_214.04416	-0.389351	0.00410623	0.00861954	DOWN	-2.39551	2.02021e-07	0	DOWN	-4.52821	3.3206e-08	0	DOWN	-8.20977	2.18972e-08	0	DOWN
4-(4-methylpent-3-enyl)-3,6-dihydro-1,2-dithiin	4.768_200.06873	-0.479802	0.0200969	0.0333548	DOWN	-2.66222	4.73472e-05	0	DOWN	-4.31687	1.49084e-05	0	DOWN	-5.0637	1.28019e-05	0	DOWN
4-[(6e)-3-hydroxy-8,10-dimethyl-2-(methylamino)-6-dodecen-1-yl]phenol	20.705_333.26651	-1.16035	1.40498e-07	0	DOWN	-2.4589	1.0019e-09	0	DOWN	-2.76534	3.51893e-10	0	DOWN	-3.26438	6.84488e-11	0	DOWN
4-{[(4,6-dimethoxypyrimidin-2-yl)amino]methylidene}-2-phenyl-4,5-dihydro-1,3-oxazol-5-one	7.678_326.09762	-1.28544	3.15383e-05	0	DOWN	-3.38857	1.0771e-06	0	DOWN	-4.24228	7.49827e-07	0	DOWN	-3.8592	8.54246e-07	0	DOWN
4,15-diacetoxy-3-hydroxy-12,13-epoxytrichothec-9-en-8-yl 3-hydroxy-3-methylbutanoate	9.637_482.21307	-0.442198	0.0248634	0.0395913	DOWN	-1.68105	0.000212798	0	DOWN	-2.71333	2.49809e-05	0	DOWN	-3.69641	1.12188e-05	0	DOWN
5-(1-oxopropan-2-yl)isolongifol-5-ene	15.191_260.21409	-1.02271	0.000325658	0	DOWN	-1.88305	7.07079e-06	0	DOWN	-2.3712	2.58625e-06	0	DOWN	-1.5464	3.79617e-05	0	DOWN
5-methyl-n-[1-methyl-4-phenyl-3-(trifluoromethyl)-1h-pyrazol-5-yl]-3-isoxazolecarboxamide	4.221_350.09766	-1.21064	4.64113e-05	0	DOWN	-2.1297	5.106e-06	0	DOWN	-2.07319	6.98717e-06	0	DOWN	-2.91095	1.99877e-06	0	DOWN
6-hydroxysphing-4e-enine	14.643_315.27726	-1.3868	4.68112e-07	0	DOWN	-1.73852	7.32501e-07	0	DOWN	-2.15575	3.66246e-08	0	DOWN	-2.12703	1.26339e-06	0	DOWN
6,7-dimethoxy-2-oxo-2h-chromen-8-yl β-d-glucopyranoside	4.766_384.10326	-0.117168	0.223401	0.250966	DOWN	-2.87063	9.89993e-06	0	DOWN	-3.95201	4.94335e-06	0	DOWN	-5.05655	3.81444e-06	0	DOWN
7-hydroxy-2-(4-hydroxyphenyl)-4-oxo-3,4-dihydro-2h-chromen-5-yl β-d-glucopyranoside	6.518_434.12134	-0.152667	0.320245	0.338968	DOWN	-1.62737	0.00399068	0.00879321	DOWN	-2.8559	0.000978773	0.00228053	DOWN	-2.6126	0.00117832	0.00182482	DOWN
8-hydroxy-4-methoxy-7-methyl-7,8-dihydro-5h-furo[2,3-g]isochromen-5-one	0.82_248.06952	-1.40427	0.000186229	0	DOWN	-3.20332	1.76848e-06	0	DOWN	-3.54586	1.76176e-06	0	DOWN	-6.69782	7.48988e-07	0	DOWN
Androsin	4.207_328.11580	-1.25598	1.29635e-05	0	DOWN	-1.75996	3.40644e-06	0	DOWN	-2.04677	1.99747e-06	0	DOWN	-2.51579	1.00733e-06	0	DOWN
Ascr#11	4.382_234.11021	-1.42086	6.63615e-06	0	DOWN	-2.34644	2.96841e-07	0	DOWN	-2.33916	5.44712e-07	0	DOWN	-2.16015	6.50814e-07	0	DOWN
Aspartyl-l-proline	1.169_230.09040	-1.45837	9.65877e-05	0	DOWN	-2.12346	2.3138e-05	0	DOWN	-2.3083	2.00163e-05	0	DOWN	-1.78221	4.75215e-05	0	DOWN
Catalposide	5.316_482.14245	-0.976231	0.0280298	0.0435766	DOWN	-2.66801	0.00234118	0.00491232	DOWN	-3.52153	0.0015	0.00228053	DOWN	-3.09714	0.00181081	0.00340394	DOWN
Crizotinib	5.298_449.11703	-1.455	0.0493064	0.0695733	DOWN	-2.4999	0.0118119	0.0220728	DOWN	-2.85919	0.00997993	0.0178553	DOWN	-3.62716	0.00687352	0.0105765	DOWN
Diacetylacyclovir	0.875_309.10576	-1.25582	1.52793e-06	0	DOWN	-3.56066	3.2003e-08	0	DOWN	-6.15829	1.56113e-08	0	DOWN	-4.33553	2.10069e-08	0	DOWN
Dibutyl malate	7.903_246.14648	-1.03604	5.18825e-05	0	DOWN	-4.00816	2.95516e-07	0	DOWN	-5.0671	2.24773e-07	0	DOWN	-6.26695	1.94643e-07	0	DOWN
Fenleuton	0.805_314.10736	-0.242542	0.104205	0.130267	DOWN	-3.75824	1.20538e-05	0	DOWN	-5.9322	7.2029e-06	0	DOWN	-7.03642	6.62872e-06	0	DOWN
Hopantenic acid	3.99_233.12646	-1.26243	4.14253e-06	0	DOWN	-1.69381	1.7021e-07	0	DOWN	-2.05901	2.26134e-07	0	DOWN	-2.51325	9.7408e-09	0	DOWN
Isorhapontigenin	6.495_258.08920	-0.175292	0.211251	0.23928	DOWN	-2.16198	0.000198122	0	DOWN	-3.35662	3.8754e-05	0	DOWN	-5.38434	2.05865e-05	0	DOWN
Kyotorphin	2.312_337.17361	-1.07717	5.4323e-05	0	DOWN	-2.41602	2.57123e-06	0	DOWN	-2.58604	1.73456e-06	0	DOWN	-3.69476	6.43418e-07	0	DOWN
Methyl (2r)-3-[(s)-cyano(phenyl)methoxy]-2-hydroxy-3-{[(2s)-3-hydroxy-1-methoxy-1-oxo-2-propanyl]oxy}propanoate	4.744_353.11134	-0.93393	1.61543e-05	0	DOWN	-2.04457	2.26031e-06	0	DOWN	-2.29843	7.81856e-07	0	DOWN	-3.07138	1.13172e-07	0	DOWN
N-({(2r,3s,4r,5s)-3,4-dihydroxy-5-[2-(isopropylamino)-2-oxoethyl]tetrahydro-2-furanyl}methyl)cyclopentanecarboxamide	5.522_364.17348	-0.963027	2.53832e-05	0	DOWN	-1.58431	2.26686e-06	0	DOWN	-1.78079	2.49275e-06	0	DOWN	-2.21327	7.50578e-07	0	DOWN
N-oleoyl-l-methionine	16.849_413.29628	-0.276373	0.210639	0.23928	DOWN	-2.30234	0.000760629	0.00265429	DOWN	-2.8305	0.000410131	0	DOWN	-2.30185	0.00140946	0.00182482	DOWN
N'-cyano-n-[2-(trifluoromethyl)phenyl]pyrrolidine-1-carboximidamide	7.661_282.10772	-1.41342	2.43483e-05	0	DOWN	-3.64236	1.02725e-06	0	DOWN	-4.53256	7.43911e-07	0	DOWN	-3.85189	9.42115e-07	0	DOWN
N'2-[3-(trifluoromethyl)benzoyl]-3-aminopyrazine-2-carbohydrazide	4.062_325.07987	-1.44127	0.00527316	0.0103858	DOWN	-5.31643	1.26233e-05	0	DOWN	-4.71569	1.36413e-05	0	DOWN	-4.79858	1.40538e-05	0	DOWN
Nonadecanedioic acid	15.306_328.26119	-1.18348	3.98493e-05	0	DOWN	-2.31354	3.05531e-06	0	DOWN	-1.9777	6.21883e-06	0	DOWN	-1.86443	7.3345e-06	0	DOWN
Nor-9-carboxy-δ9-thc	17.092_344.19632	-0.503	0.020794	0.0345226	DOWN	-1.73022	0.000218516	0	DOWN	-1.82071	7.33639e-05	0	DOWN	-5.24018	6.48405e-06	0	DOWN
Oxyphenonium	14.287_347.24582	-0.794108	0.05307	0.0740856	DOWN	-1.64674	0.00936109	0.0173877	DOWN	-1.70232	0.00769495	0.0146631	DOWN	-3.21829	0.00210086	0.00340394	DOWN
Propizepine	10.601_296.15982	-1.14357	0.0155242	0.0274797	DOWN	-3.21537	0.00128714	0.00265429	DOWN	-3.81391	0.00101225	0.00228053	DOWN	-4.59336	0.000832434	0.00182482	DOWN
Propoxyphenyl homohydroxysildenafil	7.222_518.23449	-1.0249	0.00319066	0.00675978	DOWN	-2.46183	0.000132502	0	DOWN	-3.3797	6.44763e-05	0	DOWN	-4.88688	3.62277e-05	0	DOWN
Sr-49498	15.18_446.24350	-1.33497	3.51691e-05	0	DOWN	-2.1993	4.10226e-06	0	DOWN	-1.91494	1.30433e-05	0	DOWN	-1.62106	5.10634e-05	0	DOWN
Ssr146977	20.671_620.26315	-0.954975	0.00739841	0.0139395	DOWN	-1.67627	0.00108464	0.00265429	DOWN	-2.9525	0.000210041	0	DOWN	-3.22555	0.000170088	0	DOWN
Tecadenoson	5.731_337.13719	-1.37737	9.81936e-06	0	DOWN	-2.82643	3.22429e-07	0	DOWN	-3.10122	3.15676e-07	0	DOWN	-3.25609	2.32492e-07	0	DOWN
Trans-2-dodecenoylcarnitine	14.39_341.25656	-0.55392	0.0694494	0.0921037	DOWN	-1.67676	0.00443547	0.00879321	DOWN	-1.70733	0.00299337	0.00612106	DOWN	-3.3601	0.000656421	0.00182482	DOWN
Triethyl citrate	5.713_276.12070	-1.48513	3.42612e-05	0	DOWN	-3.0015	2.45745e-06	0	DOWN	-3.25006	2.24481e-06	0	DOWN	-3.34184	1.94282e-06	0	DOWN
Auriculoside	6.479_450.15270	-0.357973	0.108699	0.135304	DOWN	-2.85854	0.000355064	0	DOWN	-3.76662	0.000200886	0	DOWN	-6.44421	0.000128738	0	DOWN
Isoliquiritin	5.323_418.12607	-1.18456	0.0143878	0.0245118	DOWN	-2.98323	0.00143296	0.00265429	DOWN	-4.04598	0.000936284	0.00228053	DOWN	-3.66826	0.00105315	0.00182482	DOWN
Pterostilbene	13.149_256.11000	-1.53612	0.0519104	0.0729337	DOWN	-2.88101	0.00435877	0.00879321	DOWN	3.08043	0.114726	0.139494	UP	-3.36348	0.00336913	0.00492009	DOWN
Decylubiquinone	16.207_322.21431	-0.324346	0.0629005	0.0858075	DOWN	-1.58959	8.72415e-05	0	DOWN	-0.492727	0.0282055	0.0423988	DOWN	-2.17235	2.50282e-05	0	DOWN
Sucrose 6'-phosphate	4.73_422.08250	-3.33384	0.0357728	0.0537666	DOWN	-3.30321	0.0360202	0.0554443	DOWN	-6.02658	0.0262422	0.0399244	DOWN	-3.9158	0.031659	0.0415379	DOWN
Chlorogenic acid	4.737_354.09519	-3.10324	0.0375038	0.056227	DOWN	-2.65518	0.0440993	0.0651049	DOWN	-4.62797	0.0283897	0.0423988	DOWN	-3.61626	0.0329561	0.0427022	DOWN
4,4'-(diphenylethenylidene)bis[n,n-dimethylbenzenamine]	6.431_418.24270	0.406333	0.0249941	0.0395913	UP	-0.467355	0.0365472	0.0566896	DOWN	-1.88111	3.64732e-05	0	DOWN	-4.02333	3.73133e-06	0	DOWN
N-(3,4-dimethoxybenzyl)-2-[(3r,4s)-3-{[5-(methoxymethyl)-1,2-oxazol-3-yl]methyl}-4-piperidinyl]acetamide	13.759_439.20281	1.01245	0.00477557	0.0103858	UP	-1.18219	0.000920246	0.00265429	DOWN	-1.56625	6.48492e-05	0	DOWN	-3.82882	5.26992e-07	0	DOWN
Valproic acid beta-d-glucuronide	6.517_320.14716	-0.414732	0.00119058	0.00261083	DOWN	-1.08053	1.03662e-05	0	DOWN	-1.70019	1.67541e-06	0	DOWN	-1.9367	1.04603e-06	0	DOWN
S-adenosylmethionine	0.927_398.13691	0.105348	0.228591	0.256743	UP	-0.625613	0.00456165	0.0106199	DOWN	-1.94262	1.31503e-05	0	DOWN	-3.33595	4.6602e-07	0	DOWN
L-(-)-methionine	1.033_149.05133	1.34775	7.67338e-05	0	UP	-0.0516361	0.433622	0.445608	DOWN	-2.29869	0.00111485	0.00228053	DOWN	-3.3475	0.00051125	0.00182482	DOWN
L-leucine	1.318_131.09476	-0.0550781	0.243797	0.270632	DOWN	-1.02986	5.7737e-06	0	DOWN	-2.01398	4.97225e-07	0	DOWN	-2.41232	2.22236e-07	0	DOWN
L-isoleucine	0.945_131.09472	0.130084	0.0313389	0.0473916	UP	-0.785528	8.13227e-06	0	DOWN	-1.98467	2.26296e-06	0	DOWN	-5.51655	2.88848e-09	0	DOWN
Cortisone	13.925_360.19119	-0.367116	0.171283	0.19859	DOWN	-1.39191	0.011838	0.0220728	DOWN	-1.60994	0.00758173	0.0146631	DOWN	-3.6116	0.00139182	0.00182482	DOWN
D-(-)-glutamine	0.857_146.06921	0.142149	0.23102	0.258426	UP	-1.19949	0.000156795	0	DOWN	-3.6927	4.21254e-06	0	DOWN	-8.50434	2.00259e-06	0	DOWN
S(6)-acetyldihydrolipoamide	1.86_249.08629	-0.524125	0.166833	0.194927	DOWN	-1.12732	0.051003	0.0732661	DOWN	-1.7381	0.0214142	0.0334355	DOWN	-1.62252	0.0241833	0.0319128	DOWN
Methionine	1.136_149.05124	1.07558	3.38562e-05	0	UP	-0.259999	0.159743	0.191833	DOWN	-2.23101	0.000278228	0	DOWN	-2.90067	0.000173018	0	DOWN
4-oxoproline	1.153_129.04270	0.571375	0.000726568	0.00261083	UP	-1.0984	7.32019e-05	0	DOWN	-3.34997	9.99008e-07	0	DOWN	-2.96209	1.49803e-06	0	DOWN
Homo-l-arginine	0.819_188.12745	0.241872	0.131393	0.158346	UP	-1.01055	0.00280895	0.00690233	DOWN	-3.27919	3.89197e-05	0	DOWN	-5.21096	1.98097e-05	0	DOWN
3-oxolauric acid	10.463_214.15688	-0.236025	0.162107	0.190378	DOWN	-0.76085	0.0252632	0.0409684	DOWN	-2.24452	0.000216029	0	DOWN	-1.95048	0.000439013	0	DOWN
4-(acetylamino)butanoic acid	0.86_145.07400	-0.913057	0.169157	0.196708	DOWN	-1.06522	0.0774153	0.10365	DOWN	-3.05457	0.0107765	0.0194233	DOWN	-5.82715	0.00637394	0.00916581	DOWN
N6,n6,n6-trimethyl-l-lysine	0.795_188.15274	-0.421096	0.0052226	0.0103858	DOWN	-0.619461	0.00219368	0.00491232	DOWN	-1.52099	0.000168175	0	DOWN	-7.16816	2.31313e-07	0	DOWN
Norfloxacin	0.784_319.13806	-0.0332403	0.425642	0.435238	DOWN	-0.659631	0.00569384	0.0123149	DOWN	-1.60617	0.000277758	0	DOWN	-3.39368	1.35121e-05	0	DOWN
Carbidopa	2.078_226.09554	-1.11482	0.000147413	0	DOWN	-1.16539	0.00101971	0.00265429	DOWN	-2.11236	1.10863e-05	0	DOWN	-1.64991	3.87111e-05	0	DOWN
Caffeic acid 3-glucoside	5.589_342.09507	-1.22075	0.000251495	0	DOWN	-1.44956	0.000135117	0	DOWN	-1.99785	7.62137e-05	0	DOWN	-3.72576	8.46275e-06	0	DOWN
Oxycarboxin	8.14_267.05574	-0.319297	0.052024	0.0729337	DOWN	-0.710732	0.0107474	0.0205432	DOWN	-1.58521	0.000302639	0	DOWN	-3.13141	1.39596e-05	0	DOWN
Mfcd00942304	0.786_244.04580	0.447535	0.00526423	0.0103858	UP	-1.08691	0.000417206	0	DOWN	-3.05657	9.11459e-06	0	DOWN	-3.10992	1.03097e-05	0	DOWN
Alanylclavam	0.869_200.07982	0.575992	0.00144509	0.00261083	UP	-0.435988	0.0139398	0.0252146	DOWN	-1.57961	0.000299829	0	DOWN	-2.3411	6.9087e-06	0	DOWN
(+/-)11(12)-dihet	17.619_360.22752	0.254716	0.21939	0.247001	UP	-0.709196	0.0721914	0.0978728	DOWN	-1.50092	0.00771265	0.0146631	DOWN	-3.87086	0.00101892	0.00182482	DOWN
(1e)-4-{6-[(formyloxy)methyl]-1,2-dithiin-3-yl}-1-buten-3-yn-1-yl acetate	0.789_282.00165	-0.0180553	0.450208	0.457504	DOWN	-0.924082	0.000333552	0	DOWN	-2.24325	6.19418e-06	0	DOWN	-1.64687	5.23518e-05	0	DOWN
(2e,2'e)-n,n'-[(5,5'-dihydroxy-1h,1'h-4,4'-biindole-3,3'-diyl)di-2,1-ethanediyl]bis[3-(4-hydroxyphenyl)acrylamide]	20.669_642.24510	-0.349296	0.116733	0.144027	DOWN	-0.958131	0.00675048	0.0140338	DOWN	-2.18831	0.000346279	0	DOWN	-2.77421	0.000164925	0	DOWN
(3beta,5alpha,16beta)-3-(beta-d-glucopyranosyloxy)-14,16-dihydroxy-19-oxobufa-20,22-dienolide	14.319_578.27386	-0.258858	0.0168587	0.0288861	DOWN	-1.47816	1.96407e-06	0	DOWN	-1.9761	1.08177e-06	0	DOWN	-1.79391	3.94948e-05	0	DOWN
(3r,4s,6r)-n-(2-methoxybenzyl)-6-{[4-(2-pyridinyl)-1h-1,2,3-triazol-1-yl]methyl}quinuclidine-3-carboxamide	14.918_432.22781	-1.00456	0.000204689	0	DOWN	-1.15158	0.0032316	0.00690233	DOWN	-2.23175	7.46546e-06	0	DOWN	-1.69375	3.74769e-05	0	DOWN
(3β,9ξ)-3,14-dihydroxycarda-5,20(22)-dienolide	6.419_418.24287	0.363992	0.0499794	0.0704623	UP	-0.468286	0.0413812	0.0616338	DOWN	-1.92537	5.63354e-05	0	DOWN	-4.08983	6.38082e-06	0	DOWN
[3-(hydroxymethyl)-3-methyl-2-oxobicyclo[2.2.1]hept-1-yl]methyl hexopyranoside	6.484_346.16289	1.16993	8.85078e-06	0	UP	-0.466752	0.0183231	0.0315152	DOWN	-1.58028	3.77594e-05	0	DOWN	-2.89943	1.78001e-06	0	DOWN
1-(3,5-dihydroxyphenyl)-2-heptadecanone	19.453_362.28189	-0.323989	0.0181876	0.0303613	DOWN	-1.3687	1.92074e-05	0	DOWN	-2.10901	2.92177e-06	0	DOWN	-2.88169	1.14533e-06	0	DOWN
1-{4-[(3s)-3-(5-fluoro-1h-benzimidazol-2-yl)-1-pyrrolidinyl]-1-piperidinyl}ethanone	13.523_330.18066	-0.183065	0.334619	0.353232	DOWN	-0.456077	0.132452	0.162685	DOWN	-1.65702	0.00764968	0.0146631	DOWN	-2.29806	0.00367612	0.00638829	DOWN
10-propoxydecanoic acid	14.047_242.20363	-1.04915	7.45287e-05	0	DOWN	-1.32892	1.18509e-05	0	DOWN	-1.89971	6.89129e-07	0	DOWN	-1.69706	3.22166e-06	0	DOWN
2,2'-dihydroxy-4,4'-diphenyl-3h,3'h-1,1'-biphenalene-3,3'-dione	7.427_542.15426	-4.98952	0.0337443	0.0512969	DOWN	-5.99127	0.0319685	0.0504456	DOWN	-7.26838	0.03098	0.0462657	DOWN	-7.31401	0.0309601	0.0403662	DOWN
3-[(6-deoxy-4-o-hexopyranosylhexopyranosyl)oxy]-14,19-dihydroxycard-20(22)-enolide	14.046_698.34826	-1.07873	5.25171e-05	0	DOWN	-1.32356	1.869e-05	0	DOWN	-1.99949	5.85754e-07	0	DOWN	-1.67084	4.35232e-06	0	DOWN
3-hydroxysebacic acid	6.7_218.11528	-0.523697	0.000111525	0	DOWN	-1.43094	5.06304e-07	0	DOWN	-2.36472	2.71978e-08	0	DOWN	-2.74022	1.79567e-08	0	DOWN
3-methylsulfolene	1.172_132.02462	1.06954	3.57159e-05	0	UP	-0.265512	0.15514	0.186486	DOWN	-2.23424	0.00028401	0	DOWN	-2.11868	0.000592797	0.00182482	DOWN
4-(dimethylarsorothioyl)butanoic acid	0.751_223.98535	-1.33588	0.00634944	0.0121941	DOWN	-1.28623	0.00762215	0.0156897	DOWN	-1.5334	0.00422251	0.00787464	DOWN	-2.39299	0.0018383	0.00340394	DOWN
4-[4-(4-chlorophenyl)-4-hydroxy-1-oxido-1-piperidinyl]-n,n-dimethyl-2,2-diphenylbutanamide	10.481_492.22032	0.469736	0.0514293	0.0717252	UP	-0.618649	0.0530932	0.0756674	DOWN	-2.39203	1.97718e-05	0	DOWN	-2.89243	6.1827e-06	0	DOWN
5-beta-d-ribofuranosylpicolinamide adenine-dinucleotide	1.163_663.11060	-1.04375	0.0647465	0.087839	DOWN	-1.26974	0.0493769	0.0707854	DOWN	-4.06613	0.00524116	0.00964186	DOWN	-4.32608	0.00489469	0.00780497	DOWN
5-oxo-6-[(1s,3r,5z,7e,11alpha)-1,3,25-trihydroxy-9,10-secocholesta-5,7,10-trien-11-yl]hexanoic acid	15.952_544.37729	-0.485194	0.0573759	0.0787215	DOWN	-1.44448	0.00126724	0.00265429	DOWN	-1.54066	0.000881014	0.00228053	DOWN	-2.27116	0.000254318	0	DOWN
5,6-dimethoxysterigmatocystin	0.957_384.08456	-0.995821	0.00063973	0.00261083	DOWN	-0.826919	0.00260033	0.00690233	DOWN	-2.2195	3.6916e-06	0	DOWN	-3.10719	5.4974e-07	0	DOWN
6-amino-1,5-dihydro-4h-imidazo[4,5-c]pyridin-4-one	0.895_150.05454	1.42007	2.9072e-05	0	UP	0.127506	0.355228	0.375467	UP	-2.251	0.00256533	0.00612106	DOWN	-3.92809	0.000827274	0.00182482	DOWN
8-(methylsulfinyl)octyl isothiocyanate	3.785_233.08978	1.29661	1.75305e-05	0	UP	-0.0479121	0.402678	0.42002	DOWN	-2.1581	0.000116374	0	DOWN	-1.99092	0.000150229	0	DOWN
8-isoprostaglandin f1β	17.545_338.24561	0.105473	0.383301	0.397377	UP	-1.19264	0.0196943	0.0343496	DOWN	-2.5649	0.00188171	0.00423926	DOWN	-5.33757	0.000729189	0.00182482	DOWN
Ascr#7	7.321_274.14140	-1.22432	0.00723859	0.0139395	DOWN	-1.12265	0.00890112	0.0173877	DOWN	-1.94806	0.00153103	0.00423926	DOWN	-2.74865	0.000639379	0.00182482	DOWN
Clavepictine b	13.946_305.27174	-0.409635	0.0283743	0.0435766	DOWN	-1.33703	0.000201376	0	DOWN	-1.81174	3.89209e-05	0	DOWN	-1.82606	7.08995e-05	0	DOWN
Fructosylglycine	0.814_237.08475	-0.346847	0.0564155	0.0775989	DOWN	-1.44061	2.62208e-05	0	DOWN	-1.73248	1.52965e-05	0	DOWN	-2.58991	3.87094e-06	0	DOWN
Gingerglycolipid a	14.024_676.36937	-0.996013	0.000147892	0	DOWN	-1.42247	6.31574e-06	0	DOWN	-1.85488	1.14994e-06	0	DOWN	-1.69275	3.22839e-06	0	DOWN
Hu-331	17.887_328.20136	-0.518399	0.0139724	0.0245118	DOWN	-1.46698	0.000157308	0	DOWN	-1.86394	3.33546e-05	0	DOWN	-3.92997	4.87106e-06	0	DOWN
Lauryl gallate	13.924_338.20908	-0.367116	0.171283	0.19859	DOWN	-1.39191	0.011838	0.0220728	DOWN	-1.60994	0.00758173	0.0146631	DOWN	-3.6116	0.00139182	0.00182482	DOWN
N-{[(1s,4s,6s)-4-{[5-(2-fluorophenyl)-1,3,4-oxadiazol-2-yl]methyl}-6-isopropyl-3-methyl-2-cyclohexen-1-yl]methyl}isonicotinamide	9.252_470.21290	-0.208667	0.232733	0.260242	DOWN	-0.94381	0.0123638	0.0220728	DOWN	-1.80958	0.000706738	0.00228053	DOWN	-1.60998	0.00230022	0.00340394	DOWN
N-oleoylthreonine	17.545_383.30350	0.396403	0.118247	0.145085	UP	-0.598819	0.0989214	0.128027	DOWN	-1.64049	0.0040087	0.00787464	DOWN	-4.21866	0.000490508	0	DOWN
N'2-[3-(trifluoromethyl)benzoyl]-5-(trifluoromethyl)pyridine-2-carbohydrazonamide	4.748_376.07703	-3.33384	0.0357728	0.0537666	DOWN	-3.30321	0.0360202	0.0554443	DOWN	-5.99933	0.0262695	0.0399244	DOWN	-3.91079	0.0316835	0.0415379	DOWN
N~6~,n~6~-dimethyllysine	0.797_174.13683	0.0934872	0.276903	0.300168	UP	-0.72762	0.00267762	0.00690233	DOWN	-2.96476	6.74812e-06	0	DOWN	-6.56046	2.01305e-06	0	DOWN
Nicotinamide adenine dinucleotide phosphate (nadp+)	1.176_743.07588	-0.0980316	0.432553	0.441954	DOWN	-0.679152	0.150453	0.181312	DOWN	-2.58257	0.0127069	0.0224762	DOWN	-3.37693	0.00845315	0.0118373	DOWN
Terpestacin	19.544_402.27451	-0.328023	0.0189954	0.0319182	DOWN	-1.45128	3.30382e-05	0	DOWN	-2.25859	5.60531e-06	0	DOWN	-3.13008	2.23603e-06	0	DOWN
Α-linolenoyl ethanolamide	16.366_321.26671	-0.913162	0.00301834	0.00675978	DOWN	-1.31814	0.000750422	0.00265429	DOWN	-1.92355	0.000201334	0	DOWN	-2.18426	0.000137331	0	DOWN
Phloroglucinol	8.067_126.03173	-2.3106	0.0685477	0.0921037	DOWN	0.671623	0.234825	0.264327	UP	3.48307	0.0824089	0.104286	UP	0.59548	0.22898	0.246478	UP
(2s)-2-(3,4-dihydroxyphenyl)-7-hydroxy-3,4-dihydro-2h-chromen-5-yl (2xi)-2-o-(4-hydroxybenzoyl)-beta-d-threo-pentopyranoside	10.355_526.14785	-8.41013	0.170952	0.19859	DOWN	-6.50317	0.172815	0.204114	DOWN	-8.67137	0.170841	0.195847	DOWN	-7.78041	0.17132	0.190685	DOWN
Vicenin iii	5.906_564.14811	-3.74206	0.107768	0.134384	DOWN	-3.51371	0.110326	0.140154	DOWN	-2.221	0.143933	0.168556	DOWN	-1.56168	0.181869	0.200577	DOWN
Biotin	6.062_244.09229	-1.02002	0.00204123	0.00482093	DOWN	-1.42191	0.000106949	0	DOWN	-1.18087	0.000928062	0.00228053	DOWN	2.86949	0.186018	0.204334	UP
4-hydroxyphenylacetic acid	7.035_152.04744	-0.575802	0.000204047	0	DOWN	-0.623474	0.000194361	0	DOWN	2.18763	0.045457	0.0633299	UP	2.73502	0.0613525	0.0753594	UP
Sepiapterin	1.153_237.08495	-1.23787	6.05966e-07	0	DOWN	-1.08946	2.5192e-06	0	DOWN	-0.382788	0.00433692	0.00787464	DOWN	0.268914	0.0105305	0.0157916	UP
Fumarylacetoacetic acid	0.791_200.03147	-0.269814	0.0137108	0.0245118	DOWN	-1.20049	5.50515e-05	0	DOWN	0.376672	0.383299	0.39599	UP	1.35202	0.0445751	0.0568811	UP
Ferulic acid	5.576_194.05784	-1.05821	0.00261753	0.00675978	DOWN	-0.738979	0.00972877	0.0189488	DOWN	0.390609	0.268782	0.288931	UP	-0.334695	0.103041	0.121043	DOWN
6-methylhept-5-en-2-one	7.44_126.10450	-0.326591	0.0645748	0.087839	DOWN	-0.0996166	0.308814	0.333103	DOWN	0.200017	0.191004	0.214603	UP	-0.117166	0.284456	0.298092	DOWN
Pimozide	4.393_461.22638	-0.0240557	0.401062	0.413981	DOWN	-0.729203	0.000250074	0	DOWN	-1.10779	6.13752e-05	0	DOWN	-1.32027	1.07384e-05	0	DOWN
Sular	5.22_388.16340	-0.650979	0.0631893	0.0858075	DOWN	2.27014	0.104642	0.134944	UP	2.42656	0.0666892	0.0882969	UP	-0.695179	0.0387072	0.0496603	DOWN
Cassyfiline	7.828_341.12622	-0.949303	0.101283	0.126816	DOWN	1.83031	0.072431	0.0978728	UP	1.65154	0.0621272	0.0824413	UP	1.9604	0.047374	0.0591208	UP
Narceine	9.273_445.17372	-1.61462	0.124337	0.150941	DOWN	-1.39516	0.144305	0.17508	DOWN	-1.7176	0.1173	0.141671	DOWN	4.00307	0.182163	0.200577	UP
Geniposide	6.083_388.13705	-0.00974835	0.480474	0.483734	DOWN	-0.254436	0.17362	0.204828	DOWN	-0.758277	0.00548017	0.00964186	DOWN	-1.00978	0.0054661	0.00780497	DOWN
Dihydromethysticin	7.189_276.09981	0.530987	0.0194035	0.0319182	UP	-0.551567	0.0182752	0.0315152	DOWN	-0.0244891	0.454209	0.458646	DOWN	1.28317	0.00091824	0.00182482	UP
Picrasin b	9.342_376.18847	-0.541999	0.0222185	0.0357694	DOWN	-0.542136	0.0674028	0.0924707	DOWN	-0.975621	0.00435012	0.00787464	DOWN	-0.278117	0.271415	0.286186	DOWN
Isofraxidin	4.334_222.05275	-1.45814	0.0256229	0.0409559	DOWN	-0.509379	0.150682	0.182096	DOWN	3.14218	0.0375238	0.0550098	UP	1.48145	0.00173121	0.00340394	UP
Astragaloside ii	12.186_826.24791	-0.546628	0.105916	0.132452	DOWN	-0.885274	0.0537652	0.0769361	DOWN	-0.00290396	0.498593	0.499	DOWN	-1.0741	0.008213	0.0118373	DOWN
Profenofos	0.742_371.93674	-1.21856	2.7805e-06	0	DOWN	-0.330936	0.0828625	0.110649	DOWN	-0.630083	0.000229053	0	DOWN	-1.42787	0.000208395	0	DOWN
Noreugenin	6.242_192.04230	-1.10605	0.0114267	0.0202874	DOWN	-0.902717	0.0224384	0.0370479	DOWN	3.24983	0.0440987	0.0622183	UP	0.602106	0.0538884	0.0671518	UP
(2e)-4,7-dioxo-7-{[(2r)-1-(palmitoyloxy)-3-(phosphonooxy)-2-propanyl]oxy}-2-heptenoic acid	14.834_564.27245	-1.10599	0.00012017	0	DOWN	0.614834	0.204795	0.23583	UP	3.99218	0.0814583	0.103268	UP	0.768349	0.0561861	0.0693477	UP
13(s)-hpotre	15.142_292.20373	1.0367	0.00899021	0.0171638	UP	0.642506	0.00249711	0.00491232	UP	0.286956	0.185275	0.20854	UP	0.0957859	0.334023	0.347233	UP
2-[(3r,4s)-3-{[5-(4-fluorophenyl)-1,2-oxazol-3-yl]methyl}-4-piperidinyl]-n-(1,3-thiazol-2-yl)acetamide	5.662_422.11879	0.0352039	0.45904	0.46574	UP	0.442731	0.20032	0.23059	UP	-0.359813	0.308369	0.326757	DOWN	4.79109	0.1211	0.139896	UP
2,8,9-trihydroxy-6-oxo-6h-[1]benzofuro[3,2-c]chromen-3-yl acetate	1.153_342.03698	0.338821	0.0502077	0.0704623	UP	-0.145724	0.183166	0.213003	DOWN	-0.635189	0.00604548	0.0113693	DOWN	-1.47472	8.57375e-05	0	DOWN
3'-methylepicatechin-4'-sulfate	6.056_384.05058	-0.587972	1.98592e-05	0	DOWN	-0.821186	5.10708e-06	0	DOWN	-0.762067	6.39152e-05	0	DOWN	4.085	0.178491	0.197112	UP
4-(2,4-dihydroxyphenyl)-8-[(z)-2-(2,4-dihydroxyphenyl)vinyl]-10,18-dihydroxy-14-methyl-3,5,15-trioxahexacyclo[12.7.1.0~2,4~.0~2,12~.0~6,11~.0~16,21~]docosa-6,8,10,16,18,20-hexaen-13-one	8.413_594.15013	-0.529423	3.45229e-05	0	DOWN	-0.579916	0.000242188	0	DOWN	6.9403	0.0676466	0.0892177	UP	3.67179	0.0550558	0.0683543	UP
5-hydroxy-2-(4-hydroxy-3-methoxyphenyl)-4-oxo-4h-chromen-7-yl 6-o-(carboxyacetyl)-beta-d-glucopyranoside	8.204_548.11741	-4.39795	0.158638	0.187383	DOWN	0.000490338	0.499871	0.5	UP	-0.230717	0.442887	0.449505	DOWN	-0.628316	0.353879	0.366189	DOWN
Apixaban	10.268_459.18938	-0.375277	0.212965	0.241152	DOWN	-0.383954	0.16884	0.200766	DOWN	-0.874787	0.0904905	0.112799	DOWN	-0.336864	0.320913	0.334388	DOWN
Ascr#4	5.031_408.19961	-0.252712	0.122431	0.149119	DOWN	-0.293418	0.13232	0.162685	DOWN	0.321325	0.118858	0.143423	UP	-0.898828	0.00492156	0.00780497	DOWN
Benztropine	5.899_307.18932	-2.8213	0.0543236	0.0752804	DOWN	-2.50853	0.0634196	0.0878272	DOWN	-3.20561	0.0495127	0.0689162	DOWN	2.10271	0.215016	0.232375	UP
Dehydrotumulosic acid	20.171_484.35308	-0.944029	7.99191e-05	0	DOWN	-0.226745	0.0972208	0.125597	DOWN	0.275022	0.0756002	0.0977952	UP	0.785981	0.000206062	0	UP
Dipyrocetyl	8.502_238.04765	-1.19035	0.0316762	0.0487048	DOWN	3.56674	0.0519937	0.0744962	UP	5.87375	0.0435506	0.0622183	UP	0.831782	0.0807289	0.0972281	UP
Ethyl 4-(2-methoxyphenyl)piperazine-1-carboxylate	5.154_264.14743	-0.894763	0.00171746	0.00482093	DOWN	0.337879	0.0835754	0.111623	UP	0.438719	0.0340147	0.0498106	UP	0.725176	0.00407611	0.00638829	UP
Gamma-glutamyl-gamma-glutamyl-s-methylcysteine	1.151_393.12052	1.36908	0.000159608	0	UP	1.43705	3.51531e-07	0	UP	-0.655145	0.00488152	0.00964186	DOWN	-1.45844	9.71668e-05	0	DOWN
Gamma-glutamyl-s-[1-(6,7-dimethoxy-1,3-benzodioxol-5-yl)-1-hydroxy-3-oxo-2-propanyl]cysteinylglycine	4.856_559.14733	-2.05265	0.0980447	0.123799	DOWN	-1.83256	0.112528	0.143447	DOWN	-2.13807	0.0948761	0.11835	DOWN	5.46918	0.174127	0.193614	UP
Haplamine	1.052_257.10289	0.438956	0.0324499	0.0487048	UP	-0.439198	0.129392	0.16013	DOWN	-1.20921	0.000591775	0.00228053	DOWN	-0.380168	0.0306708	0.0403662	DOWN
Laurolactam	13.982_197.17824	-0.34743	0.0689344	0.0921037	DOWN	-0.252909	0.221768	0.252168	DOWN	0.0129142	0.485697	0.487175	UP	0.318434	0.0650419	0.0798726	UP
Mesitol	7.38_136.08901	-0.0701974	0.279658	0.302628	DOWN	-0.0363632	0.438454	0.448826	DOWN	0.472882	0.0303405	0.0451306	UP	0.787996	0.000106112	0	UP
Methyl 2-[(2-methoxy-2-oxoethyl)amino]acetate	1.168_161.06895	-0.458544	0.0446415	0.0650523	DOWN	-0.377129	0.082353	0.109457	DOWN	-0.582578	0.0323102	0.0474506	DOWN	-0.0254999	0.455852	0.460442	DOWN
N-(2,3,4-trimethoxybenzoyl)glycine	1.231_269.08972	-0.243961	0.1382	0.166129	DOWN	0.20451	0.128015	0.159175	UP	-0.194245	0.155424	0.179205	DOWN	0.110051	0.282341	0.296293	UP
N-(8-methyl-8-azabicyclo[3.2.1]oct-3-yl)-2-(phenylsulfonyl)acetamide	8.518_322.13912	0.0471718	0.438721	0.447637	UP	0.062246	0.433914	0.445608	UP	0.356075	0.133306	0.157638	UP	0.55738	0.0451053	0.0568811	UP
N-{(3s,5s)-1-methyl-5-[3-(4-methylphenyl)-1,2,4-oxadiazol-5-yl]-3-pyrrolidinyl}-2-phenylacetamide	9.341_398.17042	-0.541999	0.0222185	0.0357694	DOWN	-0.542136	0.0674028	0.0924707	DOWN	-0.975621	0.00435012	0.00787464	DOWN	-0.278117	0.271415	0.286186	DOWN
Norverapamil	10.855_440.27505	0.041466	0.472055	0.476134	UP	-0.437457	0.249039	0.277068	DOWN	0.918906	0.0551738	0.0743253	UP	0.323473	0.235925	0.253486	UP
Scutellarin	6.784_462.07997	-1.18497	0.0436169	0.0637846	DOWN	2.07872	0.0757012	0.102437	UP	7.06275	0.107546	0.132085	UP	1.94861	0.0490535	0.0614129	UP
D-glucopyranuronic acid	0.827_194.04252	-0.531757	0.07426	0.0973981	DOWN	-1.10749	0.00214232	0.00491232	DOWN	-0.621359	0.0126414	0.0224762	DOWN	0.0620897	0.394369	0.403938	UP
Indole-3-pyruvic acid	8.918_203.05824	0.169008	0.302731	0.323439	UP	-0.217303	0.334635	0.357414	DOWN	-0.790345	0.0487429	0.0678084	DOWN	3.69224	0.17722	0.19653	UP
L-5-hydroxytryptophan	1.464_220.08509	-0.945366	0.00061689	0.00261083	DOWN	-0.164135	0.262783	0.291239	DOWN	-0.839948	6.25406e-05	0	DOWN	0.625631	0.00107991	0.00182482	UP
Gallic acid	1.983_170.02162	-1.24798	0.00776695	0.0155281	DOWN	-0.39456	0.204783	0.23583	DOWN	2.04703	0.126197	0.150807	UP	-0.12036	0.386258	0.39652	DOWN
Aldosterone	14.171_360.19124	0.134303	0.355641	0.37197	UP	-0.583327	0.10568	0.136145	DOWN	-1.40225	0.0124648	0.0209747	DOWN	-1.28997	0.016127	0.0221711	DOWN
Udp-rhamnose	0.969_550.05915	-0.396535	0.0950932	0.120745	DOWN	-0.0777496	0.384169	0.402646	DOWN	-0.768736	0.000570779	0.00228053	DOWN	-0.614839	0.00776541	0.0118373	DOWN
Coenzyme b	1.179_343.08365	-0.746417	0.00519196	0.0103858	DOWN	-0.0668837	0.407405	0.423337	DOWN	-0.136215	0.250445	0.27091	DOWN	1.24886	0.000107832	0	UP
5-hydroxyindole-3-acetic acid	5.569_191.05828	0.170078	0.199632	0.228304	UP	-0.102539	0.311573	0.335988	DOWN	-0.286944	0.160395	0.184369	DOWN	0.403183	0.117115	0.135877	UP
Kuromanin	7.912_448.10069	-0.948919	2.62255e-06	0	DOWN	1.89208	0.0843606	0.111623	UP	4.05726	0.0970575	0.120624	UP	0.942553	0.0193278	0.0257937	UP
Bengenin	4.366_328.07957	-1.78347	0.0648665	0.087839	DOWN	-0.0137351	0.493062	0.493953	DOWN	-1.59405	0.0833218	0.105364	DOWN	-0.741019	0.191086	0.209051	DOWN
8-methyl-8-azabicyclo[3.2.1]oct-3-yl (3s)-1,2-dithiolane-3-carboxylate	1.152_273.08488	0.418648	0.000809216	0.00261083	UP	0.754671	0.00169794	0.00491232	UP	0.518187	0.00195059	0.00423926	UP	1.35215	5.32569e-07	0	UP
Curdione	15.741_236.17779	0.429752	0.0207663	0.0345226	UP	0.247802	0.122005	0.152906	UP	0.551334	0.00595913	0.0113693	UP	0.346111	0.038154	0.0485959	UP
Cortivazol	13.413_530.26760	-0.203152	0.411109	0.421993	DOWN	0.399146	0.317871	0.342093	UP	-0.347464	0.347116	0.362932	DOWN	0.696027	0.212416	0.229372	UP
Opeo	18.227_250.19335	0.112391	0.29448	0.31562	UP	-0.338649	0.106837	0.137259	DOWN	-0.0685591	0.374955	0.388882	DOWN	-1.06183	0.00282475	0.00492009	DOWN
Manidipine	11.042_610.27752	1.04014	0.0027608	0.00675978	UP	0.457552	0.0747954	0.101287	UP	0.707874	0.00980492	0.0178553	UP	-0.609299	0.0319849	0.0415379	DOWN
(2,2,7,7-tetramethyltetrahydro-3ah-bis[1,3]dioxolo[4,5-b:4',5'-d]pyran-3a-yl)methyl sulfamate	0.887_339.10006	-0.165845	0.0299628	0.046135	DOWN	-0.116737	0.236079	0.264734	DOWN	-0.660904	3.70367e-05	0	DOWN	1.47906	0.0825169	0.0992839	UP
(3as,4ar,7as,9bs)-3-ethyl-2-oxo-3,3a,7a,9b-tetrahydro-2h,4ah-1,4,5-trioxadicyclopenta[a,hi]indene-7-carboxylic acid	6.061_260.06612	-0.985592	0.000875176	0.00261083	DOWN	-1.49555	8.68274e-05	0	DOWN	-1.22791	0.00122762	0.00228053	DOWN	3.00883	0.182142	0.200577	UP
1-(3,5-dihydroxyphenyl)-12-hydroxy-2-tridecanyl acetate	13.159_388.22244	1.11459	0.00590541	0.0121941	UP	1.21103	0.0123482	0.0220728	UP	0.777538	0.0326786	0.0486897	UP	0.467822	0.146353	0.165658	UP
1,4:3,6-dianhydro-2-deoxy-5-o-[(4-isopropylphenyl)carbamoyl]-2-[(2-thienylsulfonyl)amino]-d-glucitol	9.607_452.10863	-1.10649	0.0908132	0.116446	DOWN	-1.11217	0.0911628	0.118943	DOWN	-0.767834	0.155714	0.18016	DOWN	4.72152	0.176625	0.19653	UP
2-(3,4-dimethoxyphenyl)-1-[4-(2-pyrimidinyl)piperazino]-1-ethanone	6.47_342.16530	0.232581	0.210566	0.23928	UP	0.718277	0.114057	0.144451	UP	0.872305	0.0238447	0.0372395	UP	1.4312	0.00519869	0.00780497	UP
2-hydroxy-4-methoxybenzaldehyde	6.679_152.04756	-0.984289	2.45371e-06	0	DOWN	-0.793474	0.00070651	0.00265429	DOWN	0.432323	0.173472	0.197701	UP	-0.051864	0.335898	0.348787	DOWN
3-(trifluoromethoxy) benzoic acid	8.497_206.02150	-1.3901	0.0215603	0.0357694	DOWN	3.20404	0.0568868	0.0803816	UP	5.42168	0.0460696	0.0644311	UP	0.678654	0.131306	0.150701	UP
3-[(6-deoxy-alpha-l-mannopyranosyl)oxy]-2-(3,4-dihydroxyphenyl)-5-hydroxy-7-methoxy-4-oxo-4h-chromen-8-yl acetate	7.979_520.12239	0.245078	0.404863	0.417072	UP	2.22414	0.0711268	0.0967673	UP	2.82634	0.130855	0.155713	UP	-1.14601	0.0386746	0.0496603	DOWN
3-hydroxy-n-[(3s)-2-oxotetrahydro-3-furanyl]pentanamide	1.36_201.10041	-0.327357	0.0175447	0.0303613	DOWN	-0.228072	0.0935889	0.122324	DOWN	-0.61973	0.000618255	0.00228053	DOWN	0.426638	0.0062338	0.00916581	UP
3,5-dioxooctanedioic acid	0.949_202.04840	-1.10057	3.88609e-06	0	DOWN	-1.03595	3.68389e-05	0	DOWN	-0.168102	0.342395	0.358607	DOWN	1.39779	0.00244237	0.00340394	UP
4-acetamidobenzaldehyde	6.269_163.06348	-1.31161	0.0643434	0.0868272	DOWN	-0.178611	0.428776	0.442887	DOWN	-1.82747	0.0386282	0.0561828	DOWN	0.744014	0.203771	0.221525	UP
4-methyleneglutamic acid	0.874_159.05321	-0.67601	0.00179341	0.00482093	DOWN	-0.570609	0.00477483	0.0106199	DOWN	-0.292079	0.0802744	0.102118	DOWN	0.592023	0.012148	0.0170969	UP
4,4',5,5',8,8'-hexahydroxy-2,2'-dimethoxy-7,7'-dimethyl-1,1'-bianthracene-9,9',10,10'-tetrone	8.069_598.10907	-0.476382	3.73827e-05	0	DOWN	4.01254	0.0935853	0.122324	UP	9.21812	0.0914292	0.113984	UP	3.18468	0.0880676	0.104841	UP
5-hydroxy-2-furoic acid	1.175_128.01110	-1.4003	0.0058622	0.0121941	DOWN	-0.718681	0.0381524	0.0580074	DOWN	-0.0260324	0.464665	0.469073	DOWN	0.588422	0.0231463	0.0306617	UP
A-12(13)-epode	15.11_294.21942	0.665349	0.000268001	0	UP	0.676035	0.0214502	0.0358002	UP	0.701806	0.00181529	0.00423926	UP	-0.454272	0.0192117	0.0257937	DOWN
App-fubinaca	4.925_438.15029	-5.7348	0.123746	0.150941	DOWN	-6.65395	0.121799	0.152906	DOWN	-6.78624	0.12161	0.146358	DOWN	-6.65097	0.121804	0.140895	DOWN
Bedaquiline	12.136_554.15776	-1.64886	0.126358	0.153106	DOWN	-0.151588	0.441311	0.450341	DOWN	6.16687	0.130667	0.155713	UP	2.33007	0.118225	0.136962	UP
Bicyclo prostaglandin e2	14.678_316.20150	0.166117	0.248341	0.274482	UP	0.0130034	0.477493	0.48071	UP	0.445483	0.109272	0.133151	UP	-0.593818	0.0114644	0.0157916	DOWN
Dihydro-pgf1?	14.988_358.27184	-0.51229	0.000613104	0.00261083	DOWN	-0.563667	0.00260177	0.00690233	DOWN	-0.832918	7.65747e-05	0	DOWN	2.93993	0.131568	0.151599	UP
Glu-asp	1.167_262.08012	-0.624363	0.00385677	0.00861954	DOWN	0.109381	0.227497	0.256722	UP	0.441525	0.0149255	0.0254252	UP	0.57583	0.00291102	0.00492009	UP
Glucosyl steviol	13.701_480.27217	1.295	0.000351102	0	UP	3.14838	0.171083	0.20233	UP	2.73806	0.0481176	0.0667364	UP	0.0554257	0.433982	0.44167	UP
Oleoyl glutamic acid	13.159_411.29839	1.24093	0.00486515	0.0103858	UP	1.35942	0.00790048	0.0156897	UP	0.954654	0.0101244	0.0178553	UP	0.434866	0.167342	0.186626	UP
T-2 triol	9.033_364.18603	0.0125226	0.487878	0.490603	UP	0.282436	0.239956	0.267916	UP	-0.753744	0.0298406	0.0451306	DOWN	-1.16389	0.00300577	0.00492009	DOWN
Tolycaine	6.128_278.16294	-0.795415	0.00607843	0.0121941	DOWN	-0.535285	0.0278949	0.0449605	DOWN	0.138563	0.245224	0.266606	UP	0.596568	0.00316118	0.00492009	UP
Zuclopenthixol	5.63_400.13689	-0.0579897	0.430096	0.439108	DOWN	0.032995	0.471065	0.47675	UP	-0.225047	0.385494	0.397661	DOWN	5.12222	0.145483	0.164614	UP
(2r)-2,3-dihydroxypropanoic acid	0.841_106.02656	-0.576614	0.0027156	0.00675978	DOWN	-0.436679	0.00741871	0.0140338	DOWN	0.336582	0.0388423	0.0561828	UP	1.1057	0.00171974	0.00340394	UP
Uridine	1.155_244.06932	-0.120713	0.227	0.25519	DOWN	0.62684	0.000783335	0.00265429	UP	0.396314	0.0139591	0.0239851	UP	0.528662	0.00416072	0.00638829	UP
5-aminovaleric acid	1.152_117.07904	0.595837	0.0592049	0.0811054	UP	-0.0777557	0.348031	0.369005	DOWN	-1.44456	0.000352719	0	DOWN	-1.10895	0.00954646	0.0144763	DOWN
3-phosphoglyceric acid	0.925_185.99294	0.454547	0.0163808	0.0274797	UP	0.140756	0.343682	0.365511	UP	1.05917	0.00166892	0.00423926	UP	0.232887	0.276456	0.290578	UP
Vanillin	7.424_152.04743	0.71353	0.0503861	0.0704623	UP	1.21478	7.87722e-05	0	UP	1.82954	0.0365759	0.0536746	UP	1.03801	0.00190699	0.00340394	UP
Coniferin	6.102_359.15794	0.360474	0.0657067	0.0889006	UP	0.269704	0.193353	0.223638	UP	-0.183927	0.256248	0.276256	DOWN	-0.403338	0.12469	0.144118	DOWN
Desoxycortone	18.111_330.21698	1.27378	0.00331096	0.00675978	UP	1.44162	0.000572271	0.00265429	UP	0.601374	0.121871	0.146358	UP	-0.408912	0.0865955	0.103769	DOWN
N-acetylglucosamine 1-phosphate	0.769_301.05625	-0.444864	0.0607048	0.0834123	DOWN	0.1586	0.2944	0.319425	UP	0.807341	0.00492487	0.00964186	UP	1.08144	0.000393982	0	UP
His-leu	1.324_268.15347	-0.658588	0.0766555	0.100771	DOWN	-0.262597	0.289836	0.315906	DOWN	0.191531	0.287336	0.306834	UP	0.686061	0.0313079	0.0403662	UP
Isokaempferide	5.223_300.06329	-1.01321	0.0363506	0.0537666	DOWN	2.10935	0.12026	0.150764	UP	2.39139	0.073266	0.0945215	UP	-0.86082	0.0443309	0.0557872	DOWN
Quinoline	3.768_129.05804	-0.288682	0.0729967	0.0964493	DOWN	0.117653	0.298664	0.323839	UP	-0.460404	0.0266878	0.0412158	DOWN	-1.47712	0.000501561	0.00182482	DOWN
Diethyl phosphate	7.714_154.03964	-1.30334	0.0311943	0.0473916	DOWN	5.6674	0.174649	0.205771	UP	-0.664237	0.136806	0.161364	DOWN	0.0742165	0.464405	0.467382	UP
5,7-dihydroxychromone	7.034_178.02669	-1.39882	0.0258363	0.0409559	DOWN	0.658042	0.133914	0.16466	UP	1.47488	0.0460178	0.0644311	UP	1.46722	0.105394	0.122975	UP
Khellin	8.302_260.06865	-0.08254	0.388805	0.402394	DOWN	-0.123909	0.3788	0.398008	DOWN	4.41776	0.0741722	0.0955776	UP	3.67798	0.0512313	0.0636502	UP
Liquiritigenin	10.759_256.07356	-0.534306	0.0242428	0.038212	DOWN	-0.55462	0.0240056	0.0396746	DOWN	5.28279	0.0743687	0.0955776	UP	1.41589	0.00799014	0.0118373	UP
Luteolin 7-o-malonylglucoside	8.238_534.10228	-0.594245	2.10147e-06	0	DOWN	1.46184	0.0374865	0.0566896	UP	5.0417	0.0944394	0.117245	UP	0.797801	0.00030779	0	UP
Chryso-obtusin glucoside	8.782_520.15797	-6.2928	0.0686313	0.0921037	DOWN	-6.37511	0.0685077	0.0946012	DOWN	-6.46481	0.0683805	0.0892177	DOWN	-5.81585	0.0694958	0.0842385	DOWN
N-acetylleucylleucyltyrosinamide	9.342_448.26736	-0.0262209	0.471063	0.475357	DOWN	-0.0148784	0.483732	0.486346	DOWN	0.404671	0.115482	0.139494	UP	0.745144	0.0142614	0.0197026	UP
(-)-citronellal	12.127_154.13600	0.29226	0.130615	0.158346	UP	0.212852	0.215281	0.245427	UP	0.830184	0.00309218	0.00612106	UP	0.303094	0.112262	0.130509	UP
Amitiza	16.774_390.22044	-0.33986	0.180558	0.2088	DOWN	-0.317983	0.235676	0.264734	DOWN	-0.876823	0.0172375	0.0281928	DOWN	-0.0904075	0.447636	0.453469	DOWN
Senkyunolide a	13.565_192.11541	0.174058	0.249984	0.276253	UP	0.146476	0.193905	0.224171	UP	0.137974	0.316981	0.335618	UP	-0.36007	0.0963417	0.113395	DOWN
Fenfuram	5.988_201.07925	-0.592853	0.00100443	0.00261083	DOWN	0.43789	0.0400919	0.0604373	UP	-0.542393	0.00249955	0.00423926	DOWN	1.03432	4.09246e-05	0	UP
Crufomate	1.171_291.07815	-0.0357923	0.412527	0.423626	DOWN	0.777369	0.000433799	0	UP	0.548432	0.0108246	0.0194233	UP	0.602574	0.00530283	0.00780497	UP
4-hydroxyisoleucine	0.883_147.08962	-0.0663465	0.436019	0.444797	DOWN	1.05568	0.00541061	0.0106199	UP	0.118084	0.393876	0.405945	UP	-1.40697	0.00839037	0.0118373	DOWN
2,4,6-trihydroxyacetophenone	8.063_168.04239	-0.41654	0.0992842	0.124834	DOWN	-0.10615	0.368299	0.387831	DOWN	2.27156	0.0663778	0.0872564	UP	0.834694	0.0146868	0.0209394	UP
(1e)-4-(6-methyl-1,2-dithiin-3-yl)-1-buten-3-yn-1-yl acetate	0.829_238.01309	-0.230291	0.0718553	0.0953712	DOWN	-0.379669	0.0297956	0.0477283	DOWN	-0.695534	0.00132443	0.00228053	DOWN	1.30835	0.0392357	0.0496603	UP
(2e)-3-[4-({2-o-[(2s,3r,4r)-3,4-dihydroxy-4-(hydroxymethyl)tetrahydro-2-furanyl]-β-d-glucopyranosyl}oxy)-3-methoxyphenyl]acrylic acid	5.171_488.15285	0.489723	0.0746538	0.0983397	UP	0.288687	0.131244	0.16203	UP	-0.957949	0.00928986	0.0163086	DOWN	1.72986	0.145339	0.164614	UP
(2s,3s,5s,6s,8s,9s,10r,13r,14s,17r)-17-[(2r)-6-hepten-2-yl]-10,13-dimethylhexadecahydro-1h-cyclopenta[a]phenanthrene-2,3,6-triyl tris(hydrogen sulfate) (non-preferred name)	7.579_644.19711	0.026371	0.460852	0.467312	UP	0.104321	0.350625	0.371615	UP	0.489592	0.0373012	0.0536746	UP	1.23291	0.028889	0.0381211	UP
(3beta,4beta,15alpha,16beta,25s)-4,8,15,16,26-pentahydroxycholest-5-en-3-yl beta-d-xylopyranoside	18.382_598.36968	0.0977279	0.18551	0.213854	UP	0.261261	0.0308857	0.0490183	UP	0.0386679	0.388217	0.40056	UP	4.6703	0.131789	0.151599	UP
(3r,5r)-1-methyl-2-oxo-5-(3-pyridinyl)-3-pyrrolidinyl beta-d-glucopyranosiduronic acid	1.243_368.12180	1.47936	1.44874e-05	0	UP	0.562394	0.058663	0.08292	UP	-0.265542	0.213492	0.235242	DOWN	-0.500433	0.131027	0.150701	DOWN
(e)-non-2-enal	6.086_140.12030	0.21149	0.091066	0.116446	UP	-0.208366	0.130737	0.16203	DOWN	-0.752842	0.00602029	0.0113693	DOWN	-0.991366	0.00170372	0.00340394	DOWN
1-[(3-carboxypropyl)amino]-1-deoxy-beta-d-fructofuranose	0.854_265.11598	-1.87539	0.108867	0.135304	DOWN	-1.16932	0.171346	0.20233	DOWN	-1.50996	0.135399	0.159643	DOWN	-3.30135	0.0684396	0.0831646	DOWN
2-[(3s)-1-(cyclohexylmethyl)-3-pyrrolidinyl]-1h-benzimidazole-5-carbonitrile	8.438_308.19869	0.204955	0.167187	0.194927	UP	0.107589	0.180916	0.21115	UP	0.145769	0.152334	0.176228	UP	-0.484254	0.0114042	0.0157916	DOWN
5-(3',4'-dihydroxyphenyl)-gamma-valerolactone-3'-o-methyl-4'-o-glucuronide	5.022_398.12138	0.847942	0.0936622	0.119841	UP	0.654226	0.179313	0.209288	UP	1.0432	0.155295	0.179205	UP	0.0861806	0.457024	0.461227	UP
8-prenylnaringenin	13.326_340.13097	-0.868489	0.0155897	0.0274797	DOWN	-0.862352	0.014304	0.0252146	DOWN	-1.02416	0.00758871	0.0146631	DOWN	-0.265608	0.203775	0.221525	DOWN
9-aminononanoic acid	5.064_173.14184	0.15108	0.294023	0.31562	UP	0.91703	0.0197034	0.0343496	UP	0.777263	0.00782756	0.0146631	UP	-0.813417	0.0271029	0.0356503	DOWN
Bay-673472	0.816_480.07991	-0.0968834	0.241681	0.268702	DOWN	-0.465309	0.00824299	0.0156897	DOWN	-0.156262	0.398212	0.409456	DOWN	0.983851	0.000991982	0.00182482	UP
Ceftolozane	7.807_666.17754	-1.19279	0.00269125	0.00675978	DOWN	-0.265674	0.199348	0.229564	DOWN	-1.12729	0.00443713	0.00787464	DOWN	0.272621	0.238306	0.254974	UP
Cinnamyldenafil	13.719_554.30659	0.587204	0.0018447	0.00482093	UP	-0.205632	0.212645	0.243815	DOWN	0.0823813	0.340054	0.357052	UP	-0.646234	0.00363961	0.00638829	DOWN
Diosmetin-7-o-β-d-glucopyranoside	7.598_462.11640	-2.05746	0.0418218	0.0613141	DOWN	1.37634	0.116135	0.146627	UP	0.672915	0.230249	0.25227	UP	0.103638	0.435319	0.442471	UP
Ethyl loflazepate	1.169_360.06914	-0.419757	1.98692e-05	0	DOWN	-0.354533	0.158383	0.189655	DOWN	2.03363	0.132684	0.157638	UP	-0.0263367	0.396736	0.406812	DOWN
Ethyl malate	2.452_190.08417	-0.177576	0.0305996	0.0473916	DOWN	-0.270202	0.010494	0.0189488	DOWN	-0.135684	0.130508	0.155713	DOWN	-0.113659	0.30412	0.317958	DOWN
Iristectorigenin b	10.029_330.07369	-4.8805	0.144536	0.173148	DOWN	-5.31879	0.142399	0.173156	DOWN	-4.53349	0.146681	0.171679	DOWN	-6.84105	0.138687	0.158584	DOWN
Kahweol	15.126_314.18568	0.772221	0.00901062	0.0171638	UP	0.223574	0.22361	0.253744	UP	-0.0745408	0.411774	0.420934	DOWN	-0.107697	0.348361	0.360522	DOWN
Leu-val	4.301_230.16289	-0.890638	0.013416	0.0231919	DOWN	-0.850662	0.0162039	0.0284704	DOWN	-0.189115	0.246154	0.267554	DOWN	-0.178839	0.259414	0.274914	DOWN
N-({(1s,4s,6s)-4-[2-(cyclopentylamino)-2-oxoethyl]-6-isopropyl-3-methyl-2-cyclohexen-1-yl}methyl)-2-methoxybenzamide	18.652_426.29570	-1.37283	0.00403205	0.00861954	DOWN	-0.0367745	0.466386	0.47238	DOWN	-0.170284	0.27551	0.295837	DOWN	0.877288	0.00548962	0.00780497	UP
Tert-butyl n-[1-(aminocarbonyl)-3-methylbutyl]carbamate	3.733_230.16322	-0.5247	0.0254685	0.0395913	DOWN	-0.643282	0.0148232	0.0267829	DOWN	-0.0382865	0.423008	0.430899	DOWN	-0.344449	0.0741163	0.0896563	DOWN
Tetrofosmin	15.658_382.23900	-2.36023	0.0784227	0.101694	DOWN	-1.74881	0.106811	0.137259	DOWN	-1.41417	0.132324	0.156811	DOWN	-1.01027	0.197849	0.216028	DOWN
Tilnoprofen arbamel	4.893_354.15776	-0.896533	0.0277069	0.0435766	DOWN	0.285123	0.238077	0.266545	UP	2.71327	0.0353004	0.0512394	UP	0.363531	0.188336	0.206422	UP
Veliparib	7.113_244.13119	-0.177169	0.166025	0.194198	DOWN	0.554358	0.00120081	0.00265429	UP	0.974354	0.000372971	0	UP	0.806083	0.00138028	0.00182482	UP
Pyrophosphoric acid	0.775_177.94334	0.643662	0.000432661	0	UP	0.826055	0.000116761	0	UP	0.924712	0.000109375	0	UP	0.215605	0.0956348	0.113395	UP
Uridine 5'-diphosphate (udp)	1.447_404.00235	0.563286	0.112545	0.139767	UP	0.453928	0.239576	0.267916	UP	-0.585066	0.156175	0.18016	DOWN	-1.36626	0.0301142	0.039311	DOWN
Adenosine 5'-monophosphate	1.152_347.06306	0.567942	0.0737347	0.0973981	UP	2.05235	0.0619725	0.0866078	UP	0.540982	0.110639	0.135196	UP	-0.346992	0.279776	0.294341	DOWN
S-adenosylhomocysteine	1.172_384.12145	0.615077	0.027064	0.0424023	UP	-0.420647	0.140171	0.170919	DOWN	-1.41113	0.00757038	0.0146631	DOWN	-0.384632	0.136927	0.156561	DOWN
2-oxoglutaric acid	1.153_146.02155	-0.346847	0.0005891	0.00261083	DOWN	0.0400704	0.400096	0.417733	UP	0.908393	0.000890193	0.00228053	UP	1.44958	6.00169e-05	0	UP
D-(+)-glucose	3.348_226.06878	-0.660015	0.037054	0.0550222	DOWN	0.45743	0.0870696	0.114727	UP	-1.2501	0.0158644	0.02677	DOWN	0.39304	0.0741332	0.0896563	UP
Udp-n-acetylglucosamine	0.975_607.08171	-0.576354	0.002703	0.00675978	DOWN	-0.0652394	0.337507	0.360059	DOWN	-0.39631	0.0156868	0.02677	DOWN	-0.882013	0.00316713	0.00492009	DOWN
L-aspartic acid	0.792_133.03756	-0.281919	0.0703693	0.0933183	DOWN	-0.440584	0.0272143	0.0436251	DOWN	0.17912	0.144156	0.168556	UP	0.20139	0.163912	0.183769	UP
L-tyrosine	1.212_181.07421	0.260883	0.0300125	0.046135	UP	-0.181547	0.144884	0.17609	DOWN	-1.32068	3.62673e-05	0	DOWN	-1.38385	4.38146e-05	0	DOWN
Sucrose	0.959_342.11627	0.494951	0.00254042	0.00675978	UP	0.848044	0.0137075	0.0252146	UP	-0.371914	0.0513219	0.0701081	DOWN	0.382	0.0102785	0.0144763	UP
D-glucose 6-phosphate	0.907_260.02938	-0.123749	0.354262	0.37044	DOWN	0.255025	0.191	0.221445	UP	0.681254	0.0165707	0.0281928	UP	0.491774	0.0662166	0.0809095	UP
Uridine monophosphate (ump)	1.025_324.03586	-0.313843	0.259618	0.285175	DOWN	0.910328	0.10533	0.134944	UP	0.0784569	0.443647	0.450299	UP	-0.837707	0.0999452	0.117584	DOWN
2-ketobutyric acid	3.491_102.03167	-0.556309	0.0684288	0.0911209	DOWN	-0.308415	0.148679	0.180208	DOWN	-1.0883	0.0151096	0.0254252	DOWN	-0.0410217	0.43659	0.443852	DOWN
D-(+)-galactose	3.342_180.06342	-0.820866	0.0148872	0.0259992	DOWN	0.789371	0.0967053	0.125597	UP	-1.29346	0.00980937	0.0178553	DOWN	0.408922	0.105318	0.122975	UP
Guanosine monophosphate (gmp)	1.161_363.05794	0.147962	0.386968	0.401126	UP	1.13394	0.108974	0.139136	UP	-0.238056	0.344934	0.361387	DOWN	-0.504243	0.219033	0.236452	DOWN
Adenine	1.209_135.05467	0.1502	0.198279	0.22652	UP	0.375442	0.0137841	0.0252146	UP	-0.110864	0.377021	0.390761	DOWN	0.0839007	0.420148	0.428474	UP
Citric acid	1.161_192.02709	-0.682824	2.83445e-06	0	DOWN	-0.755011	0.00731522	0.0140338	DOWN	-0.374758	0.000953014	0.00228053	DOWN	0.144506	0.112001	0.130509	UP
5'-s-methyl-5'-thioadenosine	3.783_297.08947	0.595401	0.00316438	0.00675978	UP	0.555886	0.0332274	0.0517466	UP	-0.791703	0.00198292	0.00423926	DOWN	-0.840662	0.00132518	0.00182482	DOWN
Ribulose 5-phosphate	0.768_230.01908	-0.297873	0.0214219	0.0345226	DOWN	-0.0875055	0.231878	0.26152	DOWN	-0.114304	0.251682	0.272507	DOWN	-0.295306	0.118574	0.138045	DOWN
Adenosine	1.214_267.09648	0.287085	0.0490168	0.0695733	UP	0.58921	0.000284944	0	UP	0.258674	0.0320072	0.0474506	UP	0.208859	0.0560868	0.0693477	UP
Guanine	1.244_151.04956	-0.400827	0.00180914	0.00482093	DOWN	-0.43346	0.000129164	0	DOWN	-0.850093	6.08647e-06	0	DOWN	-0.293736	0.0996898	0.117584	DOWN
Lactose	0.882_388.12163	0.548325	0.0360284	0.0537666	UP	0.905498	0.00455519	0.0106199	UP	0.0786784	0.347907	0.363794	UP	0.416904	0.134534	0.154531	UP
Erythrose, 4-phosphate	0.76_200.00873	0.184902	0.199968	0.228304	UP	0.279213	0.0795535	0.107063	UP	0.330097	0.0520479	0.0711525	UP	0.575429	0.0276975	0.0369002	UP
Gamma-aminobutyric acid	0.809_103.06326	-0.695116	0.00167976	0.00482093	DOWN	-0.788228	0.000537156	0.00265429	DOWN	-1.1209	5.06036e-05	0	DOWN	-0.423114	0.05277	0.066027	DOWN
Trans-zeatin	2.061_219.11090	-0.693079	9.90614e-05	0	DOWN	-0.735383	0.000559398	0.00265429	DOWN	-0.52535	0.000909938	0.00228053	DOWN	0.223311	0.0523641	0.0648592	UP
Guanosine	1.245_283.09150	-0.395669	0.00413411	0.00861954	DOWN	-0.442753	0.000564241	0.00265429	DOWN	-0.872078	1.45582e-05	0	DOWN	-0.441791	0.0202741	0.0269746	DOWN
Cytidine	1.167_243.08556	-0.424782	0.0115925	0.0217068	DOWN	0.0758929	0.24748	0.275285	UP	-0.0438154	0.395721	0.407601	DOWN	-0.563421	0.00136781	0.00182482	DOWN
D-raffinose	0.811_504.16821	0.764032	0.0673115	0.0899553	UP	0.640773	0.14833	0.179208	UP	0.586751	0.150106	0.174495	UP	1.45898	0.075349	0.0907089	UP
D-(+)-malic acid	1.932_134.02161	0.290953	0.0173021	0.0288861	UP	-0.21453	0.110587	0.141167	DOWN	-0.719328	0.00132911	0.00228053	DOWN	-0.563712	0.00459657	0.00780497	DOWN
Naringenin	9.575_272.06843	0.376853	0.306881	0.326867	UP	1.81011	0.0574691	0.0803816	UP	3.41307	0.0802078	0.102118	UP	3.12825	0.0397505	0.0508712	UP
D-proline	2.127_115.06334	-0.738713	3.57589e-05	0	DOWN	-0.621333	0.000759419	0.00265429	DOWN	-1.10553	7.21605e-05	0	DOWN	-0.289577	0.0100174	0.0144763	DOWN
5-hydroxytryptophan	1.449_220.08469	-0.62101	0.00323245	0.00675978	DOWN	0.555639	0.0609499	0.0853259	UP	-0.158709	0.146951	0.171679	DOWN	1.42756	5.36786e-05	0	UP
4-guanidinobutyric acid	1.171_145.08530	-0.00236554	0.493269	0.49467	DOWN	0.258083	0.0720148	0.0978728	UP	-0.200946	0.112957	0.137389	DOWN	0.402359	0.0295698	0.039311	UP
Α,α-trehalose	2.074_342.11632	1.4461	0.000505493	0.00261083	UP	0.759399	0.0034882	0.00690233	UP	0.0741121	0.412528	0.421748	UP	-0.351317	0.0890183	0.10585	DOWN
Sinapoylglucose	5.765_386.12130	0.738442	0.00118627	0.00261083	UP	0.92666	0.000208544	0	UP	0.393226	0.1363	0.160551	UP	-1.19061	0.00093747	0.00182482	DOWN
1-palmitoylglycerone 3-phosphate	15.143_408.22782	-0.0420086	0.465763	0.470999	DOWN	0.111332	0.410547	0.426855	UP	0.556219	0.0591747	0.0789077	UP	1.26026	0.00962848	0.0144763	UP
12-oxo phytodienoic acid	14.19_292.20384	0.349462	0.14395	0.172252	UP	-0.0499254	0.440487	0.449763	DOWN	-0.602497	0.0714272	0.0923356	DOWN	-0.993527	0.0233651	0.0306617	DOWN
2-carboxy-2,5-dihydro-5-oxo-2-furanacetic acid	0.871_186.01642	0.743275	0.0407098	0.0601507	UP	-0.941527	0.0883148	0.115751	DOWN	0.42986	0.204164	0.226509	UP	-1.15097	0.0568077	0.0705018	DOWN
Maleic acid	0.878_116.01095	0.208387	0.131598	0.159369	UP	-0.00457935	0.491577	0.493428	DOWN	-0.368206	0.0551151	0.0743253	DOWN	-0.151472	0.276851	0.291483	DOWN
Ouabain	9.147_584.28104	0.619878	0.00116973	0.00261083	UP	-0.0550403	0.357763	0.378447	DOWN	-0.388848	0.0197604	0.0321146	DOWN	-1.23258	3.39185e-05	0	DOWN
D-(-)-salicin	6.191_308.08955	-1.05708	0.00289269	0.00675978	DOWN	-1.42458	0.000999982	0.00265429	DOWN	-1.30391	0.0016695	0.00423926	DOWN	-0.729724	0.0107153	0.0157916	DOWN
Stearic acid	15.902_301.29814	-1.17252	0.000573966	0.00261083	DOWN	-0.834836	0.00341724	0.00690233	DOWN	-1.17432	0.000616137	0.00228053	DOWN	-0.50616	0.0193921	0.0257937	DOWN
2-furoic acid	0.869_112.01603	-1.29982	1.30065e-05	0	DOWN	-1.11396	4.85351e-05	0	DOWN	-0.649179	0.00105857	0.00228053	DOWN	-0.276076	0.0435786	0.0557872	DOWN
Phthalic acid	4.958_166.02686	-0.795111	0.133012	0.160483	DOWN	1.3314	0.0910192	0.118943	UP	2.2164	0.0824209	0.104286	UP	-0.020635	0.479464	0.48039	DOWN
Hesperetin	9.748_302.07896	0.316887	0.027285	0.0424023	UP	2.52255	0.0523629	0.0744962	UP	1.46606	0.0298672	0.0451306	UP	1.45293	0.000247876	0	UP
Acetylcholine	1.169_145.11044	-1.03566	0.000131496	0	DOWN	-1.47071	1.8292e-05	0	DOWN	-0.884944	0.000304788	0	DOWN	-0.533355	0.00893434	0.0131387	DOWN
Indole-3-lactic acid	5.769_205.07417	-1.16038	5.74601e-07	0	DOWN	-0.657327	6.54838e-05	0	DOWN	-1.02103	2.30862e-05	0	DOWN	-0.497615	9.95954e-05	0	DOWN
Dihydrolipoic acid	16.335_208.05829	-0.615406	0.000275445	0	DOWN	-0.648192	0.00132851	0.00265429	DOWN	2.44903	0.198605	0.221432	UP	-0.436797	0.00465131	0.00780497	DOWN
Glycyl-l-leucine	1.328_188.11639	-0.39913	0.0494228	0.0695733	DOWN	-0.181324	0.244748	0.27335	DOWN	-0.439918	0.043039	0.0610123	DOWN	0.540539	0.00838437	0.0118373	UP
Isopimpinellin	0.843_246.05390	-0.248242	0.049648	0.0704623	DOWN	-0.312308	0.0431815	0.0640366	DOWN	0.549522	0.301029	0.32015	UP	-0.344739	0.0882127	0.104841	DOWN
Dihydrocoumarin	8.753_148.05266	-0.400077	0.172173	0.199639	DOWN	-0.550834	0.13235	0.162685	DOWN	0.528738	0.243737	0.266357	UP	-0.263223	0.0105487	0.0157916	DOWN
D-(-)-fructose	17.891_180.06343	-2.07538	0.0883992	0.113096	DOWN	-1.40994	0.140191	0.170919	DOWN	0.290754	0.427039	0.434333	UP	0.186803	0.447459	0.452899	UP
Trans-aconitic acid	1.154_174.01654	-0.599802	0.00574963	0.0121941	DOWN	-0.780506	0.00308405	0.00690233	DOWN	-1.05741	0.0010314	0.00228053	DOWN	-0.685079	0.00218882	0.00340394	DOWN
Estra-1,3,5(10)-trien-3-ol	12.031_256.18292	0.0330217	0.465451	0.470217	UP	-0.0277991	0.471163	0.47675	DOWN	0.508775	0.0827649	0.105364	UP	0.308492	0.194392	0.211999	UP
Dl-β-leucine	1.385_131.09462	0.263593	0.0737743	0.0973981	UP	-0.515706	0.00361195	0.00879321	DOWN	-1.37345	4.44737e-05	0	DOWN	-1.39955	6.7998e-05	0	DOWN
2-isopropylmalic acid	1.689_176.06853	-0.609805	6.83577e-05	0	DOWN	-0.823328	1.3014e-05	0	DOWN	-0.305028	0.0369358	0.0536746	DOWN	0.0500227	0.335224	0.347923	UP
Dodecanedioic acid	7.424_230.15161	1.28336	0.00174324	0.00482093	UP	0.135742	0.387539	0.406224	UP	1.09093	0.00381852	0.00787464	UP	1.10688	0.0104598	0.0144763	UP
Formylkynurenine	1.348_236.08005	-0.904057	6.29748e-07	0	DOWN	-0.412453	0.0204454	0.0343496	DOWN	-0.785968	7.05456e-07	0	DOWN	0.228292	0.143258	0.1627	UP
N-acetyl-l-leucine	1.951_173.10623	-0.546608	0.000582422	0.00261083	DOWN	-0.580045	0.0024561	0.00491232	DOWN	-0.876275	9.09996e-05	0	DOWN	-0.272917	0.0257447	0.0344837	DOWN
7,8-dihydroxycoumarin	7.212_178.02669	-0.711744	0.000334178	0	DOWN	-0.459081	0.0101767	0.0189488	DOWN	1.2432	0.0949649	0.11835	UP	2.03816	0.0541823	0.0671518	UP
2-(carboxyacetamido)benzoic acid	1.738_223.04799	-4.0116	0.0414428	0.0601507	DOWN	-3.64457	0.0439818	0.0651049	DOWN	-1.01261	0.183993	0.207752	DOWN	0.735336	0.29683	0.311264	UP
Glycerol 3-phosphate	0.772_172.01383	-0.324788	0.0843492	0.108426	DOWN	-0.0357588	0.432361	0.445097	DOWN	-0.265248	0.130191	0.155058	DOWN	-0.385778	0.0653344	0.0798726	DOWN
Hydroxyacetone phosphate	0.76_154.00324	0.184902	0.199968	0.228304	UP	0.279213	0.0795535	0.107063	UP	0.330097	0.0520479	0.0711525	UP	0.575429	0.0276975	0.0369002	UP
Luteolin 7-glucuronide	6.632_462.07991	-1.46284	0.0213208	0.0345226	DOWN	1.62068	0.0846698	0.112807	UP	5.86655	0.105601	0.130254	UP	1.53128	0.0492931	0.0614129	UP
Dl-malic acid	0.867_134.02156	0.252075	0.0717083	0.0953712	UP	0.0131013	0.476242	0.480403	UP	-0.454732	0.0311971	0.0462657	DOWN	-0.0401271	0.41742	0.425623	DOWN
Mu-ac	5.315_218.05780	-3.57012	0.0778808	0.101694	DOWN	-3.53463	0.0783051	0.104792	DOWN	2.26795	0.0629293	0.0835566	UP	-0.210431	0.414958	0.424209	DOWN
Cynaroside	6.78_448.10074	-3.43992	0.0374629	0.0550222	DOWN	0.638722	0.311873	0.335988	UP	-0.815878	0.227779	0.250474	DOWN	-0.194526	0.399482	0.408458	DOWN
Linalool	11.917_154.13593	0.470751	0.0419457	0.0613141	UP	0.384119	0.11951	0.150764	UP	1.20944	0.000188542	0	UP	0.632436	0.0328923	0.0427022	UP
5-(4-acetoxybut-1-ynyl)-2,2'-bithiophene	1.079_276.02853	0.0846249	0.355651	0.37197	UP	-0.383476	0.0949899	0.123238	DOWN	0.0680175	0.377978	0.391601	UP	0.306676	0.117116	0.135877	UP
Apigenin-7-o-β-d-glucoside	7.412_432.10564	-3.76537	0.0777308	0.101694	DOWN	-1.28201	0.181714	0.212197	DOWN	2.57525	0.0514796	0.0701081	UP	0.592959	0.242217	0.258991	UP
Dhurrin	3.34_311.10054	-0.573915	0.0442247	0.0637846	DOWN	0.694532	0.0236772	0.0396746	UP	-0.920584	0.0745166	0.0966884	DOWN	0.614001	0.0160796	0.0221711	UP
Β-d-fructose 6-phosphate	0.762_260.02955	0.24112	0.0803631	0.103975	UP	0.33096	0.0363353	0.0554443	UP	0.442067	0.0106839	0.0194233	UP	0.628095	0.0092538	0.0131387	UP
D-sedoheptulose 7-phosphate	0.762_290.04024	-0.0574803	0.40522	0.417072	DOWN	-0.154548	0.255319	0.28344	DOWN	-0.434239	0.0515894	0.0711525	DOWN	-0.0863944	0.386721	0.397351	DOWN
Taurochenodeoxycholic acid	14.575_516.33061	-1.1349	2.54578e-05	0	DOWN	-1.00356	8.23679e-06	0	DOWN	-0.416179	0.00297933	0.00612106	DOWN	-0.307352	0.0813521	0.0972281	DOWN
Coumarin	10.265_146.03690	0.11723	0.411773	0.42281	UP	0.348787	0.259918	0.288379	UP	0.105856	0.452576	0.457859	UP	0.9408	0.228835	0.246478	UP
Adipic acid	2.803_146.05802	0.585138	0.000625381	0.00261083	UP	-0.302973	0.0571138	0.0803816	DOWN	-1.26702	0.000237963	0	DOWN	-1.16924	0.000449785	0	DOWN
Α-linolenic acid	19.18_278.22440	0.658704	0.00270305	0.00675978	UP	0.907992	0.0233573	0.0382964	UP	1.34687	0.00158832	0.00423926	UP	-0.127198	0.271757	0.287096	DOWN
Eicosapentaenoic acid	14.591_308.23510	0.393332	0.0105608	0.0202874	UP	0.600114	0.00230303	0.00491232	UP	0.804531	0.0164829	0.02677	UP	-0.0280279	0.44575	0.452107	DOWN
Aflatoxin b1	4.927_312.06328	-0.76043	0.000129964	0	DOWN	4.25013	0.123054	0.153694	UP	3.82215	0.138994	0.163164	UP	0.289361	0.331988	0.345327	UP
Terazosin	6.102_387.18928	0.136905	0.243958	0.270632	UP	0.0639795	0.401905	0.419188	UP	-0.381993	0.0781316	0.0998111	DOWN	-0.678113	0.0561969	0.0693477	DOWN
19-nortestosterone	13.012_274.19324	0.840079	0.0117104	0.0217068	UP	0.688999	0.0206366	0.0358002	UP	0.648446	0.0326905	0.0486897	UP	0.290098	0.210142	0.227445	UP
Nefazodone	5.726_469.22124	-3.2878	0.0544383	0.0752804	DOWN	-2.6067	0.0687485	0.0946012	DOWN	-3.43189	0.0532646	0.0722347	DOWN	1.86178	0.24085	0.258054	UP
Oxandrolone	14.585_306.21962	0.509568	0.00303911	0.00675978	UP	-0.308787	0.0807442	0.108261	DOWN	-0.101394	0.332575	0.350233	DOWN	-1.06285	0.0004589	0	DOWN
Propranolol	1.279_259.15321	-0.722041	0.0282965	0.0435766	DOWN	-0.421321	0.117297	0.147352	DOWN	-0.166846	0.300387	0.319414	DOWN	-0.453802	0.0812893	0.0972281	DOWN
Irbesartan	15.383_428.23251	-0.479544	0.00833005	0.0155281	DOWN	-0.53873	0.00559904	0.0123149	DOWN	-1.02424	1.59407e-05	0	DOWN	0.462192	0.109365	0.127371	UP
Ziprasidone	9.609_412.11598	-2.12368	0.126312	0.153106	DOWN	-1.59977	0.160142	0.191833	DOWN	-1.70407	0.150537	0.175363	DOWN	4.95269	0.176637	0.19653	UP
Oxipurinol	1.475_152.03368	0.492999	0.00806352	0.0155281	UP	0.253344	0.0119665	0.0220728	UP	-0.429954	0.00307103	0.00612106	DOWN	0.0765015	0.316791	0.330554	UP
Pioglitazone	7.414_356.12614	-1.47547	0.123223	0.150076	DOWN	-1.43105	0.127253	0.158121	DOWN	5.32634	0.118947	0.143423	UP	-1.235	0.14698	0.166611	DOWN
Pirbuterol	1.237_240.14745	-0.918305	0.0104434	0.0187263	DOWN	-0.782763	0.00739037	0.0140338	DOWN	-1.20834	0.00372971	0.00787464	DOWN	0.0240993	0.452616	0.457636	UP
Nafcillin	10.27_436.11333	-0.544379	0.0738689	0.0973981	DOWN	-0.573992	0.0496293	0.0720793	DOWN	-1.08801	0.0362682	0.0525179	DOWN	-0.458443	0.215618	0.233334	DOWN
Cymarose	3.118_162.08930	-0.233655	0.0547676	0.0764176	DOWN	0.605472	0.00217482	0.00491232	UP	-0.28896	0.0281038	0.0423988	DOWN	0.724218	0.00469552	0.00780497	UP
Azelaic acid	7.44_188.10486	-0.295218	0.0859332	0.110869	DOWN	-0.0550814	0.393674	0.412298	DOWN	0.250149	0.144981	0.16963	UP	-0.0799002	0.351143	0.363267	DOWN
Sebacic acid	19.22_202.12070	0.950538	0.00020434	0	UP	1.1421	0.0124548	0.0220728	UP	1.45667	0.000279724	0	UP	-0.0142146	0.467885	0.470953	DOWN
Α-eleostearic acid	15.324_278.22448	-0.518798	0.000699624	0.00261083	DOWN	-0.64755	0.0223042	0.0370479	DOWN	-0.355249	0.0729246	0.0945215	DOWN	-0.759816	0.000521317	0.00182482	DOWN
Cordycepin	1.277_251.10184	0.293733	0.0948863	0.120745	UP	0.0178527	0.455488	0.463041	UP	-0.966721	0.000454139	0	DOWN	-1.44282	1.20703e-05	0	DOWN
Isoguanosine	1.225_283.09142	0.614609	0.0336405	0.0512969	UP	1.0449	0.000460855	0	UP	0.279259	0.0667631	0.0882969	UP	1.07078	0.0058936	0.00916581	UP
Isobavachalcone	14.573_324.13616	-0.880198	0.0126991	0.0231919	DOWN	-0.997218	0.00603195	0.0123149	DOWN	-1.15753	0.0034819	0.00612106	DOWN	-0.446558	0.0821488	0.0983146	DOWN
Delsoline	9.87_467.28629	-0.806643	0.0669647	0.0899553	DOWN	-0.42047	0.292757	0.318672	DOWN	1.01431	0.0195918	0.0321146	UP	0.401487	0.166048	0.185709	UP
Antioside	12.869_552.29197	1.13862	3.40204e-05	0	UP	0.417138	0.0869347	0.114727	UP	0.318134	0.0551205	0.0743253	UP	-0.370938	0.0462076	0.0580036	DOWN
Sarmentoloside	10.512_568.28608	0.859933	0.000458142	0	UP	-0.0248688	0.457109	0.46462	DOWN	-0.719355	0.00178962	0.00423926	DOWN	-1.06173	0.000678837	0.00182482	DOWN
Khelloside	7.879_408.10567	-0.717661	3.91144e-05	0	DOWN	3.86338	0.0447878	0.0663006	UP	5.97488	0.0733468	0.0945215	UP	1.30908	0.0034788	0.00492009	UP
Genistin	7.265_432.10570	-0.790559	0.14798	0.176223	DOWN	1.19534	0.122974	0.153694	UP	2.67639	0.0867025	0.109503	UP	-0.1811	0.358965	0.370991	DOWN
5,6,7-trimethoxy-2h-chromen-2-one	9.276_236.06862	-3.85853	0.121292	0.148071	DOWN	-1.94658	0.17574	0.206362	DOWN	-3.01992	0.135182	0.159643	DOWN	4.64074	0.180353	0.199008	UP
Tutin	13.415_294.11032	-0.277925	0.29793	0.318594	DOWN	-0.0678351	0.438467	0.448826	DOWN	-0.454331	0.18518	0.20854	DOWN	0.35571	0.22727	0.244707	UP
Botrydial	12.461_310.17788	-0.526878	0.00516235	0.0103858	DOWN	-0.635486	0.0249834	0.0409684	DOWN	-0.847516	0.000986324	0.00228053	DOWN	-0.515536	0.0782897	0.0940628	DOWN
Farrerol	10.442_300.09964	0.555482	0.000852598	0.00261083	UP	0.513479	0.019113	0.0330151	UP	6.03412	0.0434188	0.0610123	UP	1.49725	2.86437e-06	0	UP
Narirutin	7.017_580.17959	1.08255	0.00253002	0.00675978	UP	0.171003	0.297888	0.323093	UP	0.802941	0.171599	0.196883	UP	0.539193	0.0363703	0.0461807	UP
Poncirin	7.712_594.19551	-3.73949	0.049104	0.0695733	DOWN	-4.24362	0.0457953	0.0673432	DOWN	-3.69727	0.0495272	0.0689162	DOWN	-5.98873	0.0407605	0.052079	DOWN
Acetic acid geranyl ester	19.437_196.14658	-0.823587	0.165902	0.194198	DOWN	-0.460027	0.273897	0.300849	DOWN	-0.643994	0.209549	0.232424	DOWN	-0.195202	0.393498	0.403112	DOWN
Schaftoside	5.889_564.14875	-4.11561	0.116767	0.144027	DOWN	-3.78321	0.120004	0.150764	DOWN	-2.45523	0.148461	0.172653	DOWN	-1.74805	0.182261	0.200577	DOWN
Aurantio-obtusin β-d-glucoside	7.602_492.12675	-5.46609	0.14707	0.175233	DOWN	-5.41224	0.14724	0.17831	DOWN	-4.93169	0.149397	0.173526	DOWN	-6.40089	0.144573	0.164614	DOWN
Plumbagin	13.239_188.04770	-0.151349	0.027569	0.0435766	DOWN	4.43665	0.173546	0.204828	UP	0.141392	0.0506687	0.0701081	UP	0.318728	0.0133278	0.0183827	UP
5-caffeoylshikimic acid	5.686_336.08460	-3.48014	0.0677645	0.0911209	DOWN	-2.78017	0.0792486	0.105929	DOWN	-4.11366	0.0620412	0.0824413	DOWN	-3.01897	0.0744232	0.0896563	DOWN
Isoferulic acid	4.832_194.05808	0.661465	0.000774555	0.00261083	UP	0.321225	0.0560544	0.079241	UP	-0.116575	0.356562	0.372451	DOWN	-1.3131	0.000596236	0.00182482	DOWN
Shogaol	15.852_276.17271	-0.106015	0.424906	0.43443	DOWN	-0.0748265	0.43892	0.449406	DOWN	-0.338906	0.256425	0.276256	DOWN	0.317897	0.302773	0.317072	UP
Puerarin	9.278_398.10027	-2.04751	0.104563	0.131361	DOWN	-1.5864	0.135461	0.165497	DOWN	-2.12553	0.101296	0.12485	DOWN	4.32131	0.180656	0.200007	UP
4'-demethylpodophyllotoxin	9.43_400.11575	-3.60545	0.11923	0.145969	DOWN	-1.83294	0.177747	0.208471	DOWN	-2.72541	0.137589	0.162265	DOWN	4.81114	0.178229	0.197112	UP
Atalanine	0.832_610.19566	-0.26237	0.055978	0.0775989	DOWN	-0.281171	0.11965	0.150764	DOWN	-0.368118	0.0277249	0.0423988	DOWN	0.0137229	0.473088	0.475062	UP
Xanthoxyline	5.76_196.07381	-1.43186	7.60648e-06	0	DOWN	-1.11306	1.02189e-05	0	DOWN	-1.28484	1.52765e-05	0	DOWN	0.0683649	0.370571	0.381679	UP
Syringic acid	5.264_198.05292	0.257221	0.278666	0.301704	UP	0.761543	0.0456681	0.0673432	UP	0.178285	0.345616	0.362069	UP	1.29658	0.00197887	0.00340394	UP
Podophyllotoxin	9.253_414.13130	-0.525874	0.000486843	0	DOWN	-0.59751	0.000605081	0.00265429	DOWN	5.17342	0.106896	0.131249	UP	0.411652	0.26446	0.279506	UP
Irgarol 1051	1.753_253.13151	-0.834772	0.000216384	0	DOWN	0.300434	0.0563714	0.079241	UP	-0.0705902	0.290323	0.309403	DOWN	1.28882	2.37628e-06	0	UP
(5e)-7,7-dimethyl-4-oxa-8-thia-2,5-diazanon-5-en-3-one	15.085_190.07850	-0.250269	0.0812826	0.105011	DOWN	-0.326673	0.0570498	0.0803816	DOWN	-0.626886	0.003285	0.00612106	DOWN	-0.0137502	0.475612	0.477844	DOWN
Fluorochloridone	1.951_311.00919	-0.0960035	0.270498	0.29412	DOWN	-0.407038	0.0195613	0.0343496	DOWN	-1.1556	0.000180317	0	DOWN	-0.863821	0.00126398	0.00182482	DOWN
Thiram	0.765_239.98893	0.0951574	0.270879	0.294899	UP	0.0207721	0.438976	0.449406	UP	-0.0510769	0.346295	0.362069	DOWN	-1.04216	0.00403751	0.00638829	DOWN
Mitoxantrone	4.378_444.19965	-0.0713889	0.27471	0.298469	DOWN	-0.764705	0.000535345	0.00265429	DOWN	-1.19143	0.000101506	0	DOWN	-1.38671	4.12825e-05	0	DOWN
Cefclidin	8.51_550.14284	-6.26995	0.0453391	0.0650523	DOWN	-7.24207	0.044477	0.0651049	DOWN	-6.92106	0.0446987	0.0633299	DOWN	-6.98324	0.0446532	0.0568811	DOWN
2-(alpha-d-mannosyl)-d-glyceric acid	0.835_268.07907	-1.21795	1.3704e-05	0	DOWN	-1.35021	1.50128e-05	0	DOWN	-1.48686	0.000162947	0	DOWN	-0.865786	0.00167889	0.00340394	DOWN
4-tert-octylphenol monoethoxylate	13.679_250.19327	0.116303	0.410087	0.421174	UP	-0.118609	0.376537	0.396711	DOWN	0.0863334	0.403097	0.413574	UP	0.250102	0.274903	0.28982	UP
Lamioside	7.922_420.16335	1.32659	0.000188189	0	UP	0.103821	0.33939	0.360938	UP	-0.322334	0.172518	0.197701	DOWN	0.673849	0.138118	0.157617	UP
2-amino-1,3,4-octadecanetriol	15.978_317.29289	-1.37165	2.92823e-05	0	DOWN	-1.49594	4.19522e-05	0	DOWN	-1.36823	7.7289e-05	0	DOWN	-0.860102	0.0131442	0.0183827	DOWN
Stigmatellin y	18.147_484.28285	-1.36212	0.0999868	0.125713	DOWN	-0.945374	0.156619	0.188564	DOWN	-1.27935	0.107943	0.132085	DOWN	-0.496295	0.263275	0.278874	DOWN
Calcium pantothenate	2.041_219.11054	-0.670478	6.08462e-05	0	DOWN	-0.520018	0.00143408	0.00265429	DOWN	-0.36085	0.00565959	0.0113693	DOWN	0.491666	0.00184647	0.00340394	UP
Threonine	0.807_119.05825	-0.219679	0.0113842	0.0202874	DOWN	-0.750689	4.27312e-05	0	DOWN	-1.324	6.71927e-07	0	DOWN	-0.907448	8.93636e-06	0	DOWN
Militarinone a	13.417_459.26230	-0.38074	0.137494	0.165213	DOWN	-0.208194	0.219529	0.250307	DOWN	-0.561205	0.0482401	0.0667364	DOWN	0.108023	0.355611	0.368074	UP
Tetracenomycin f1	0.996_366.07401	0.375206	0.0133346	0.0231919	UP	0.523686	0.0578342	0.0816253	UP	-0.577543	0.0111793	0.0194233	DOWN	-1.20189	0.000260402	0	DOWN
Rhoifolin	7.158_578.16387	-2.95545	0.0761653	0.0995879	DOWN	-1.69548	0.123645	0.154757	DOWN	0.0809819	0.471594	0.474518	UP	-1.80518	0.115352	0.133779	DOWN
Gaboxadol	1.158_140.05866	-0.208495	0.129136	0.156476	DOWN	-0.169457	0.215448	0.245427	DOWN	0.138849	0.37343	0.387002	UP	0.350388	0.149009	0.168509	UP
Tetrahydrodeoxycorticosterone	15.152_334.25071	-0.418523	0.168978	0.196708	DOWN	-1.04378	0.0337711	0.0529144	DOWN	-1.34278	0.0217861	0.034655	DOWN	-0.263382	0.267683	0.283451	DOWN
Hexadecasphinganine	13.371_273.26692	-0.647283	0.00527806	0.0103858	DOWN	-0.492165	0.0276279	0.0449605	DOWN	-0.868704	0.00179785	0.00423926	DOWN	-0.288527	0.0701695	0.0854091	DOWN
Tetralin	7.38_132.09406	0.0398628	0.343672	0.361619	UP	0.124588	0.289777	0.315906	UP	0.596666	0.0117409	0.0209747	UP	0.832788	8.64067e-05	0	UP
4-(heptyloxy)benzoic acid	10.507_236.14157	0.143864	0.270553	0.294899	UP	-0.0217342	0.463982	0.470583	DOWN	-0.460758	0.0520237	0.0711525	DOWN	-0.752434	0.0148736	0.0209394	DOWN
4-(fluorophenyl)-1-cyclopropylmethyl-5-(2-amino-4-pyrimidinyl)imidazole	5.008_309.13982	-0.33306	0.0507479	0.0717252	DOWN	-0.338916	0.0482244	0.069486	DOWN	-0.367325	0.0364472	0.0525179	DOWN	-0.0974678	0.259781	0.275834	DOWN
Bisphenol a diglycidyl ether	14.658_357.19393	-0.633591	0.0951186	0.120745	DOWN	-0.796659	0.0564819	0.079241	DOWN	-1.02578	0.0254909	0.0385316	DOWN	0.271038	0.360882	0.372871	UP
Tris(2-butoxyethyl) phosphate	15.973_398.24339	0.760904	0.23108	0.258426	UP	-1.26496	0.132247	0.162685	DOWN	-0.0606605	0.472908	0.475293	DOWN	-0.758102	0.235905	0.253486	DOWN
(hydroxyethyl)methacrylate	3.496_130.06308	0.357188	0.00257608	0.00675978	UP	0.10618	0.23807	0.266545	UP	0.176193	0.12363	0.148585	UP	0.459118	0.00570272	0.00916581	UP
L-365,260	11.903_398.17545	0.431664	0.085905	0.110869	UP	0.126774	0.36247	0.382091	UP	1.04503	0.000612284	0.00228053	UP	0.974739	0.012689	0.0183827	UP
6?,9-difluoro-11?-hydroxy progesterone	8.101_366.20194	-0.0673924	0.444353	0.452069	DOWN	0.520175	0.132779	0.163626	UP	0.915028	0.0642504	0.0848286	UP	-0.33679	0.259189	0.274914	DOWN
1-(3-phenyl-1h-1,2,4-triazol-5-yl)urea	1.047_203.07974	-0.21445	0.299067	0.319498	DOWN	-0.660603	0.000592831	0.00265429	DOWN	-1.28947	5.32769e-07	0	DOWN	-0.851534	3.78906e-05	0	DOWN
N-acetyl-d-quinovosamine	1.275_205.09523	-0.979614	2.98275e-05	0	DOWN	-1.38209	1.30513e-05	0	DOWN	-1.20587	3.29182e-05	0	DOWN	-0.215124	0.075054	0.0907089	DOWN
N-benzylformamide	1.226_135.06853	0.280217	0.0226956	0.0368747	UP	-0.137806	0.218325	0.248441	DOWN	-1.2832	4.21931e-05	0	DOWN	-1.3941	4.77435e-05	0	DOWN
Chalcomycin	14.896_700.36414	-0.424952	0.0616923	0.0846122	DOWN	0.738057	0.0494863	0.0707854	UP	0.430251	0.0479423	0.0667364	UP	1.45607	0.00248738	0.00340394	UP
Riboflavin cyclic 4',5'-phosphate	8.488_438.09266	-4.02732	0.10339	0.129171	DOWN	-2.6038	0.130228	0.160986	DOWN	-2.53467	0.130899	0.155713	DOWN	4.64223	0.179892	0.199008	UP
Malonylgenistin	8.099_518.10680	-4.47676	0.160452	0.188348	DOWN	-1.69344	0.234773	0.264327	DOWN	2.58253	0.0539986	0.0732605	UP	-1.55959	0.243895	0.260728	DOWN
Epi-jasmonic acid	3.752_210.12464	-0.562211	0.000668428	0.00261083	DOWN	-0.938362	0.00657099	0.0140338	DOWN	-0.852552	0.000129422	0	DOWN	-0.262586	0.0329474	0.0427022	DOWN
7-methylxanthine	0.825_166.04774	-0.785648	0.000141392	0	DOWN	-1.3089	1.50812e-05	0	DOWN	-1.21071	1.98954e-05	0	DOWN	-1.45899	7.26481e-06	0	DOWN
Hesperetin 7-glucoside	7.464_464.13194	-0.631881	0.00806699	0.0155281	DOWN	2.06008	0.0348326	0.0543076	UP	0.832857	0.0595034	0.0800901	UP	1.12544	0.00292319	0.00492009	UP
Isomangiferin	0.758_422.08287	-0.922922	0.0020781	0.00482093	DOWN	-0.573365	0.0281647	0.0449605	DOWN	-1.39369	0.000400574	0	DOWN	-1.09033	0.00128873	0.00182482	DOWN
Liquiritin	5.184_418.12642	0.918859	0.0041852	0.00861954	UP	-0.0853381	0.410439	0.426244	DOWN	-0.348416	0.197718	0.22115	DOWN	-0.0293214	0.472575	0.475062	DOWN
Sedanolide	12.435_176.12035	0.281021	0.0828785	0.107202	UP	-0.270769	0.142956	0.174069	DOWN	-0.183427	0.134316	0.158642	DOWN	-1.49472	3.20168e-05	0	DOWN
Neochlorogenic acid	3.165_354.09515	-1.7873	0.10342	0.129171	DOWN	-0.533581	0.295281	0.320175	DOWN	-1.89602	0.103924	0.1281	DOWN	-2.05238	0.0890415	0.10585	DOWN
5-hydroxy-1-(4-hydroxy-3-methoxyphenyl)-3-tetradecanone	11.244_350.24551	0.671574	5.36078e-06	0	UP	0.133233	0.281063	0.307395	UP	0.162618	0.190595	0.214603	UP	-1.09808	6.82097e-06	0	DOWN
Cyclo-dopa 5-o-glucoside	3.345_357.10598	-0.569054	0.034677	0.0526142	DOWN	0.703645	0.0231766	0.0382964	UP	-1.10734	0.0234829	0.0360385	DOWN	0.5803	0.0307977	0.0403662	UP
Homoplantaginin	7.578_462.11629	-2.03475	0.0421412	0.0613141	DOWN	1.35372	0.115437	0.14554	UP	0.391917	0.319949	0.338622	UP	0.0817627	0.448931	0.454038	UP
16-hydroxyhexadecanoic acid	15.502_272.23496	1.23315	7.30033e-05	0	UP	0.492121	0.00014572	0	UP	-0.318019	0.000743157	0.00228053	DOWN	-0.153067	0.0754003	0.0907089	DOWN
2-o-ethyl ascorbic acid	1.167_204.06349	-0.971613	0.00523529	0.0103858	DOWN	-0.750355	0.00524605	0.0106199	DOWN	-1.17592	0.00102379	0.00228053	DOWN	-1.3119	0.00241989	0.00340394	DOWN
Starlet	1.149_360.04765	0.338821	0.0502077	0.0704623	UP	-0.145724	0.183166	0.213003	DOWN	-0.635189	0.00604548	0.0113693	DOWN	-1.47472	8.57375e-05	0	DOWN
Pymetrozine	1.17_217.09518	0.109439	0.157934	0.186417	UP	-0.17919	0.0860442	0.113698	DOWN	-0.200433	0.0981712	0.121504	DOWN	-0.0296185	0.416664	0.425623	DOWN
Cycluron	22.457_198.17340	0.377174	0.338569	0.356724	UP	-0.958581	0.0342566	0.0529144	DOWN	-0.901087	0.0280861	0.0423988	DOWN	0.811489	0.146966	0.166611	UP
Butopyronoxyl	5.246_226.12064	-0.310474	0.238541	0.265798	DOWN	-0.246973	0.288369	0.314389	DOWN	-0.467786	0.163842	0.188559	DOWN	0.697026	0.0272509	0.0356503	UP
11-aminoundecanoic acid	1.181_201.17315	-1.15128	0.0639346	0.0868272	DOWN	-0.516638	0.223123	0.253026	DOWN	-1.18292	0.0627458	0.0835566	DOWN	-0.0822309	0.450089	0.454827	DOWN
Doxefazepam	1.166_348.06620	0.212993	0.318033	0.337194	UP	1.81945	0.0774624	0.10365	UP	0.608492	0.097877	0.121504	UP	-0.331152	0.293673	0.308432	DOWN
8-hydroxyquinoline	7.443_145.05293	-0.0485828	0.413674	0.424442	DOWN	-0.0864352	0.36049	0.380173	DOWN	-0.703576	0.039675	0.0573444	DOWN	0.621306	0.064092	0.0788307	UP
Etoglucid	7.096_262.14135	-0.114617	0.25187	0.27787	DOWN	0.538856	0.00288851	0.00690233	UP	0.992385	0.000181751	0	UP	0.83342	0.000326612	0	UP
3-succinoylpyridine	2.178_179.05610	-0.384037	0.00422801	0.00861954	DOWN	0.0976948	0.269237	0.296143	UP	-0.389402	0.0738105	0.0955776	DOWN	0.652833	7.22622e-05	0	UP
1d-myo-inositol 2-acetamido-2-deoxy-alpha-d-glucopyranoside 3-phosphate	9.259_463.11134	-3.63423	0.118618	0.145969	DOWN	-1.87437	0.173465	0.204114	DOWN	-3.03775	0.129288	0.154131	DOWN	3.76307	0.185022	0.203451	UP
Andrographolide	10.755_350.20681	-0.192072	0.318728	0.338081	DOWN	0.0532402	0.444305	0.453182	UP	-0.0237717	0.477466	0.478848	DOWN	0.35609	0.245794	0.262459	UP
(2s,4s)-4-hydroxy-2,3,4,5-tetrahydrodipicolinic acid	1.253_187.04826	0.428518	0.0117019	0.0217068	UP	0.0533425	0.379915	0.398654	UP	0.449419	0.0219228	0.034655	UP	0.680485	0.00188312	0.00340394	UP
4-hydroxycoumarin	8.088_162.03195	-0.816676	0.000860768	0.00261083	DOWN	0.420022	0.166462	0.197997	UP	2.75816	0.0852216	0.107508	UP	0.86147	0.0374024	0.0474341	UP
3-methylcrotonylglycine	2.164_157.07409	-0.467679	0.000944753	0.00261083	DOWN	-0.246235	0.0559416	0.079241	DOWN	-0.693331	0.00298633	0.00612106	DOWN	0.129706	0.100183	0.117584	UP
Melagatran	7.363_429.23631	-0.131267	0.206852	0.235516	DOWN	-0.183466	0.184551	0.214969	DOWN	-0.461784	0.0198357	0.0321146	DOWN	0.101825	0.349363	0.361377	UP
D-erythronic acid	0.829_136.03724	0.932484	5.62227e-05	0	UP	0.190824	0.172784	0.204114	UP	-0.351405	0.0462567	0.0644311	DOWN	-0.0358137	0.443157	0.449285	DOWN
Bumetanide	6.106_364.11330	0.528521	0.0436964	0.0637846	UP	0.701812	0.0359908	0.0554443	UP	-0.0892911	0.404616	0.415215	DOWN	0.141296	0.369081	0.37981	UP
1-stearoylglycerol	21.236_358.30804	-1.45151	0.00429651	0.00861954	DOWN	-0.631798	0.0778444	0.104792	DOWN	-0.701096	0.0488721	0.0678084	DOWN	0.0496247	0.430624	0.439048	UP
Moclobemide	1.215_268.09424	0.29924	0.0332897	0.0500432	UP	0.568295	9.71757e-05	0	UP	0.190677	0.0704397	0.0912068	UP	0.183253	0.0723275	0.0875915	UP
Flubendazole	1.185_313.08427	-0.0655287	0.238044	0.26497	DOWN	-0.204653	0.193759	0.224171	DOWN	0.623745	0.0958512	0.119524	UP	-0.592063	0.0148828	0.0209394	DOWN
(+)-catechin-7-o-glucoside	0.782_452.12966	0.311385	0.0749344	0.0983397	UP	0.719311	0.00391084	0.00879321	UP	0.422989	0.0618204	0.0824413	UP	0.637941	0.00131392	0.00182482	UP
(+/-)-c75	12.596_236.14156	0.664076	0.094222	0.119841	UP	0.391954	0.133231	0.163626	UP	-0.0868361	0.401794	0.412752	DOWN	-0.604221	0.0722236	0.0875915	DOWN
(+/-)-camphoric acid	8.258_200.10483	0.202468	0.212541	0.241152	UP	0.444156	0.00437036	0.00879321	UP	0.279453	0.0526835	0.0722347	UP	0.739716	0.00416341	0.00638829	UP
(−)-trans-methyl dihydrojasmonate	11.902_226.15707	0.371707	0.145012	0.173148	UP	0.00257183	0.497537	0.498722	UP	1.20644	0.00249034	0.00423926	UP	0.867809	0.0338601	0.0438594	UP
(1ξ)-1,5-anhydro-1-[(2r,3r)-3,5,7-trihydroxy-2-(4-hydroxyphenyl)-4-oxo-3,4-dihydro-2h-chromen-6-yl]-d-glucitol	5.545_450.11644	-2.10411	0.0955256	0.121717	DOWN	-2.29842	0.0856324	0.113698	DOWN	-0.641972	0.291447	0.310151	DOWN	-0.648794	0.256978	0.273071	DOWN
(2-hydroxy-2-oxido-1,3,2-dioxaphospholan-4-yl)methyl (9z,12z)-9,12-octadecadienoate	15.889_416.23301	-0.263689	0.15778	0.186417	DOWN	0.113806	0.419956	0.435112	UP	-0.898291	0.0114727	0.0194233	DOWN	-0.281993	0.169683	0.189672	DOWN
(2beta,3beta,5beta,11alpha,22r)-2,3,11,14,20,22-hexahydroxy-6-oxocholest-7-en-25-yl acetate	16.158_538.31273	-0.54869	0.0207775	0.0345226	DOWN	-0.262311	0.194377	0.224171	DOWN	-0.51466	0.0156906	0.02677	DOWN	0.892751	0.00305956	0.00492009	UP
(2e)-3-(3,4-dihydroxyphenyl)-n-{3-[(4-{[(2e)-3-(4-hydroxy-3-methoxyphenyl)-2-propenoyl]amino}butyl)amino]propyl}acrylamide	6.57_483.23738	-2.60335	0.140232	0.168049	DOWN	-2.33734	0.151231	0.182096	DOWN	-3.00567	0.129589	0.155058	DOWN	2.79252	0.19003	0.208397	UP
(2r,3r)-2-(2,6-dihydroxyphenyl)-3,5,7-trihydroxy-2,3-dihydro-4h-chromen-4-one	7.228_304.05818	-1.71053	0.0823428	0.106109	DOWN	-0.570237	0.265594	0.292996	DOWN	3.61609	0.123295	0.147472	UP	4.89582	0.0457485	0.0580036	UP
(2r)-2-hydroxy-3-(phosphonooxy)propyl (10z,13z,16z)-10,13,16-nonadecatrienoate	15.396_446.24334	-0.635788	0.0095595	0.0187263	DOWN	-0.667284	0.00116007	0.00265429	DOWN	-1.02238	9.25027e-05	0	DOWN	0.486142	0.0971195	0.114511	UP
(2r)-2-hydroxy-3-[(hydroxy{[(1s,2r,3r,4s,5s,6r)-2,3,4,5,6-pentahydroxycyclohexyl]oxy}phosphoryl)oxy]propyl (6z,9z,12z)-6,9,12-octadecatrienoate	12.842_594.28108	-0.263529	0.115347	0.141902	DOWN	-0.70842	0.00941438	0.0173877	DOWN	-1.29511	2.60998e-05	0	DOWN	-0.336849	0.0559456	0.0693477	DOWN
(2r)-3-({[(2s)-2,3-dihydroxypropoxy](hydroxy)phosphoryl}oxy)-2-(octanoyloxy)propyl octanoate	8.737_498.25922	0.51286	0.197944	0.22652	UP	0.146017	0.420803	0.435931	UP	0.314396	0.327764	0.3455	UP	-2.9137	0.0413192	0.052079	DOWN
(2s,3s)-2-{[(2e)-3-(3,4-dihydroxyphenyl)-2-propenoyl]oxy}-3,4-dihydroxy-2-methylbutanoic acid	5.394_312.08454	-0.539578	0.000505588	0.00261083	DOWN	-0.434208	0.00380557	0.00879321	DOWN	-1.02652	3.70375e-05	0	DOWN	-1.00444	1.27681e-05	0	DOWN
(2s,5as,8ar)-6-benzyl-1-methyl-2-[3-(4-morpholinyl)-3-oxopropyl]octahydropyrrolo[3,2-e][1,4]diazepin-5(2h)-one	10.157_422.22803	0.170977	0.336672	0.35498	UP	0.446658	0.179227	0.209288	UP	0.840207	0.0499101	0.0689162	UP	0.734414	0.0348285	0.0449814	UP
(2s)-3-(beta-d-galactopyranosyloxy)-2-hydroxypropyl (9z,12z)-9,12-octadecadienoate	16.134_516.33045	-0.217401	0.0937861	0.119841	DOWN	0.0118334	0.472694	0.478074	UP	0.0247434	0.42245	0.430091	UP	1.00308	0.000131633	0	UP
(2s)-3-{[(2r)-2-hydroxypentadecyl]oxy}-1,2-propanediol	14.399_318.27706	-2.05818	0.0364073	0.0537666	DOWN	-1.41975	0.0674902	0.0924707	DOWN	-0.856804	0.149568	0.174495	DOWN	-0.980744	0.133298	0.152494	DOWN
(2s)-5,7-dihydroxy-2-[3-hydroxy-4-methoxy-5-(3-methyl-2-buten-1-yl)phenyl]-6,8-bis(3-methyl-2-buten-1-yl)-2,3-dihydro-4h-chromen-4-one	13.437_506.26508	-0.0328346	0.443119	0.451494	DOWN	0.136956	0.292722	0.318672	UP	0.362261	0.0355006	0.0525179	UP	1.08983	0.000756967	0.00182482	UP
(2z)-3-(4-hydroxy-3-methoxyphenyl)-n-{3-[(4-{[(2e)-3-(4-hydroxy-3-methoxyphenyl)-2-propenoyl]amino}butyl)amino]propyl}acrylamide	7.154_497.25319	-0.892744	0.294951	0.316039	DOWN	-2.26064	0.170177	0.201608	DOWN	-1.37585	0.231148	0.253233	DOWN	3.32692	0.178168	0.197112	UP
(3ar,4as,5r,7as,8s,9ar)-5-hydroxy-4a,8-dimethyl-3-methyleneoctahydroazuleno[6,5-b]furan-2,6(3h,4h)-dione	4.398_264.13621	-0.0799731	0.22929	0.256743	DOWN	-0.754641	0.000309295	0	DOWN	-1.17323	5.79824e-05	0	DOWN	-1.34093	2.12824e-05	0	DOWN
(3r,5r)-1,3,5-trihydroxy-4-{[(2e)-3-(4-hydroxy-3-methoxyphenyl)-2-propenoyl]oxy}cyclohexanecarboxylic acid	5.765_368.11070	0.738442	0.00118627	0.00261083	UP	0.92666	0.000208544	0	UP	0.393226	0.1363	0.160551	UP	-1.19061	0.00093747	0.00182482	DOWN
(3s)-n-phenyl-3-[5-(trifluoromethyl)-1h-benzimidazol-2-yl]-1-pyrrolidinecarboxamide	10.438_396.12084	0.278011	0.349659	0.36681	UP	0.539824	0.152861	0.184293	UP	0.404038	0.354199	0.369694	UP	0.436127	0.32671	0.340468	UP
(6s)-n-(4-chlorobenzyl)-5-{[5-(hydroxymethyl)-2-furyl]methyl}-4,5,6,7-tetrahydro-1h-imidazo[4,5-c]pyridine-6-carboxamide	5.272_400.13710	0.168222	0.388148	0.40176	UP	-0.0964326	0.433122	0.445608	DOWN	0.63784	0.249425	0.270108	UP	5.28966	0.132896	0.152494	UP
(7r,8s)-7,8-dihydroxy-3,7-dimethyl-6-oxo-7,8-dihydro-6h-isochromene-5-carbaldehyde	7.709_236.06867	-0.708291	6.93707e-05	0	DOWN	-0.949563	0.000995777	0.00265429	DOWN	3.70812	0.059513	0.0800901	UP	0.821964	0.119606	0.139128	UP
(9alpha,11alpha,13e,15s)-9,11,15-trihydroxy-6-oxo(3,3,4,4-~2~h_4_)prost-13-en-1-oic acid	19.437_374.26074	0.463803	0.00872057	0.0171638	UP	0.67382	0.00568553	0.0123149	UP	0.491332	0.165748	0.190542	UP	-0.272718	0.21278	0.230333	DOWN
(9z)-3-oxo-n-[(3s)-2-oxotetrahydro-3-furanyl]-9-hexadecenamide	9.893_351.24092	-0.65578	0.0566647	0.0787215	DOWN	-0.814896	0.042605	0.0640366	DOWN	-1.1373	0.0137838	0.0239851	DOWN	-0.585125	0.076905	0.0930192	DOWN
(dl)-3-o-methyldopa	1.728_211.08470	-0.820516	0.0391199	0.0575833	DOWN	-0.277398	0.21522	0.245427	DOWN	-0.450509	0.139387	0.163164	DOWN	1.09901	0.00353476	0.00638829	UP
(e,e)-2,4-dodecadienal	16.713_180.15158	0.591605	0.00398015	0.00861954	UP	0.760384	0.0146777	0.0267829	UP	1.01494	0.00184455	0.00423926	UP	0.737005	0.00382052	0.00638829	UP
(e)-14-methyl-8-hexadecenal	17.778_252.24530	-1.59934	0.0611784	0.0834123	DOWN	-0.944079	0.122622	0.153694	DOWN	-0.866374	0.137134	0.161364	DOWN	-0.95428	0.120963	0.139896	DOWN
[7-hydroxy-1-(4-hydroxy-3,5-dimethoxyphenyl)-3-(hydroxymethyl)-6,8-dimethoxy-1,2,3,4-tetrahydro-2-naphthalenyl]methyl pentopyranoside	8.853_552.22011	-4.81927	0.122353	0.149119	DOWN	-6.71866	0.116551	0.147352	DOWN	-7.33781	0.11584	0.140542	DOWN	-7.53618	0.115669	0.134867	DOWN
{(1r,2r)-2-[(2z)-5-(hexopyranosyloxy)-2-penten-1-yl]-3-oxocyclopentyl}acetic acid	5.227_388.17342	-0.462265	0.185847	0.213854	DOWN	0.277798	0.256933	0.285204	UP	-0.347362	0.254428	0.274527	DOWN	0.761113	0.0285519	0.0381211	UP
{(2r,4s,5r)-5-[1-methyl-3-(2-naphthyl)-1h-pyrazol-5-yl]-1-azabicyclo[2.2.2]oct-2-yl}methyl (4-isopropylphenyl)carbamate	19.243_530.26730	-0.487247	0.124037	0.150941	DOWN	-0.505899	0.0905444	0.118943	DOWN	-0.476266	0.112626	0.137389	DOWN	-0.171305	0.296024	0.310373	DOWN
{(2r,4s,5r)-5-[1-methyl-3-(2-thienyl)-1h-pyrazol-5-yl]-1-azabicyclo[2.2.2]oct-2-yl}methyl (4-acetylphenyl)carbamate	5.952_446.17881	-4.8166	0.080404	0.103975	DOWN	-5.10044	0.0791961	0.105929	DOWN	-5.83427	0.0770299	0.0988365	DOWN	-5.35435	0.0783155	0.0940628	DOWN
{(2r,4s,5r)-5-[3-(2-furyl)-1-methyl-1h-pyrazol-5-yl]-1-azabicyclo[2.2.2]oct-2-yl}methyl isopropylcarbamate	7.419_394.19665	1.46841	2.09205e-05	0	UP	1.02288	0.00120674	0.00265429	UP	-0.16834	0.257702	0.27827	DOWN	-0.0781884	0.378162	0.388688	DOWN
{2-[2,6-dihydroxy-4-(6-hydroxy-1-benzofuran-2-yl)phenyl]-6-(2,4-dihydroxyphenyl)-4-methyl-3-cyclohexen-1-yl}[2,4-dihydroxy-3-(3-methyl-2-buten-1-yl)phenyl]methanone	15.694_648.23753	-1.09769	0.021056	0.0345226	DOWN	-1.47202	0.00725255	0.0140338	DOWN	-1.33637	0.00950015	0.0178553	DOWN	-0.716216	0.0563743	0.0693477	DOWN
1-(4-{5-[(2s)-1-(4-methylbenzyl)-2-pyrrolidinyl]-1,2,4-oxadiazol-3-yl}-2-pyridinyl)-4-piperidinecarboxamide	15.403_468.22488	-0.473215	0.00354785	0.00861954	DOWN	-0.62261	0.00142699	0.00265429	DOWN	-1.24363	5.6374e-06	0	DOWN	0.32896	0.164305	0.183769	UP
1-(4,7-dimethylpyrazolo[5,1-c][1,2,4]triazin-3-yl)ethan-1-one	3.7_190.08247	-0.520404	0.000945193	0.00261083	DOWN	-0.53866	0.00443334	0.00879321	DOWN	-0.815348	0.000199525	0	DOWN	-0.262369	0.0311456	0.0403662	DOWN
1-(beta-d-ribofuranosyl)-1,2-dihydropyrimidine	1.695_214.09560	-0.283672	0.0045055	0.0103858	DOWN	-0.240411	0.0237609	0.0396746	DOWN	-0.743163	6.91586e-05	0	DOWN	0.0238813	0.400671	0.410303	UP
1-[(1s,4s)-4-(1-benzyl-3,5-dimethyl-1h-pyrazol-4-yl)-2-cyclopenten-1-yl]-3-isopropylurea	14.354_398.23388	-1.87583	0.0457628	0.066129	DOWN	-1.42687	0.0712013	0.0967673	DOWN	-0.960738	0.125941	0.150807	DOWN	-0.782547	0.177722	0.197112	DOWN
1-[(2r,4s,5r)-5-(3-cyclohexyl-1-methyl-1h-pyrazol-5-yl)-1-azabicyclo[2.2.2]oct-2-yl]-n-(4-methoxybenzyl)methanamine	15.985_422.30329	-0.250862	0.154007	0.182424	DOWN	-1.15782	0.00282501	0.00690233	DOWN	-0.804282	0.0125242	0.0224762	DOWN	-0.972212	0.00988478	0.0144763	DOWN
1-[(2r,4s,5r)-5-(3-cyclopentyl-1-methyl-1h-pyrazol-5-yl)-1-azabicyclo[2.2.2]oct-2-yl]-n-(4-methoxybenzyl)methanamine	19.416_408.28493	0.0276664	0.40992	0.421174	UP	0.406531	0.0358201	0.0554443	UP	0.451349	0.00126729	0.00228053	UP	5.26094	0.152226	0.171714	UP
1-heptadecanoyl-sn-glycero-3-phosphate	17.732_424.25897	0.223626	0.173615	0.201285	UP	0.890474	0.000250297	0	UP	0.202868	0.0783126	0.0998111	UP	1.29606	0.00106125	0.00182482	UP
1-linoleoyl glycerol	14.575_354.27701	-1.14123	2.26012e-05	0	DOWN	-1.00197	1.32196e-05	0	DOWN	-0.448955	0.0025785	0.00612106	DOWN	-0.315609	0.0731624	0.088704	DOWN
1-linoleyl-sn-glycerol 3-phosphate	15.858_434.24348	-0.70993	0.00182965	0.00482093	DOWN	-0.399971	0.184531	0.214969	DOWN	-1.24744	0.000114193	0	DOWN	-0.958007	0.000840096	0.00182482	DOWN
1-myristoyllysophosphatidic acid	12.428_382.21211	0.165117	0.0566656	0.0787215	UP	0.115101	0.305637	0.330384	UP	-0.186016	0.220148	0.242327	DOWN	-1.03687	2.40341e-05	0	DOWN
1-o-arsonopentofuranose	0.729_273.96606	-0.954939	0.000170259	0	DOWN	-0.56814	0.0118804	0.0220728	DOWN	-0.699318	0.000909882	0.00228053	DOWN	-0.564035	0.00322124	0.00492009	DOWN
1,5-anhydro-2-o-(6-o-benzoyl-α-l-galactopyranosyl)-d-glucitol	5.031_452.12950	0.498534	0.215604	0.244015	UP	0.841386	0.0530033	0.0756674	UP	-0.534069	0.243683	0.266357	DOWN	3.22811	0.0813744	0.0972281	UP
10-hda	12.488_186.12586	0.575305	0.0018445	0.00482093	UP	0.585812	0.0535874	0.0769361	UP	0.792678	0.000406401	0	UP	-1.08416	0.000160386	0	DOWN
14(s)-hdha	16.448_326.22450	0.216842	0.0566651	0.0787215	UP	-0.234714	0.0470328	0.0684687	DOWN	-0.421018	0.00216346	0.00423926	DOWN	-0.553593	0.000954188	0.00182482	DOWN
16alpha-hydroxydehydroepiandrosterone 3-sulfate	10.475_384.15978	0.629356	0.00380034	0.00861954	UP	0.708162	0.0258402	0.0423061	UP	1.12524	0.000171902	0	UP	1.35873	1.39562e-06	0	UP
2-({[2-acetyl-5-(tert-butyl)-3-thienyl]amino}carbonyl)benzoic acid	1.295_345.10594	-0.307289	0.122843	0.150076	DOWN	-0.186776	0.224483	0.253744	DOWN	-0.0379442	0.442429	0.44871	DOWN	0.553817	0.00845453	0.0118373	UP
2-(1,3-benzodioxol-5-yl)-4,5,6,7-tetramethyl-1h-benzimidazole	4.775_294.13135	-0.36769	0.186939	0.214765	DOWN	-0.24164	0.0472203	0.0684687	DOWN	-0.261429	0.0878117	0.110694	DOWN	0.459859	0.00289276	0.00492009	UP
2-(1h-benzimidazol-2-ylsulfanyl)-n-(3-cyano-6-methyl-4,5,6,7-tetrahydro-1-benzothiophen-2-yl)acetamide	3.992_382.08753	0.395884	0.251539	0.27787	UP	0.17909	0.36276	0.382951	UP	-0.254781	0.323615	0.34233	DOWN	0.377568	0.234748	0.252674	UP
2-(3-hydroxy-3,4,5,6-tetrahydro-1h-cyclopenta[c]furan-4-yl)-3-methoxy-3-oxopropanoic acid	4.769_242.07883	-0.907739	3.54004e-05	0	DOWN	-0.299989	0.0262282	0.0423061	DOWN	-0.0615076	0.312457	0.330663	DOWN	1.34253	3.44999e-08	0	UP
2-(cyclohexylmethylidene)-1,2,3,4-tetrahydronaphthalen-1-one	1.338_240.14733	-0.581156	0.0486234	0.0695733	DOWN	-0.616811	0.0435475	0.0651049	DOWN	-0.711765	0.0290925	0.043849	DOWN	0.209252	0.208445	0.225397	UP
2-[3-(5-carboxy-1h-benzo[d]imidazol-2-yl)phenyl]-1h-benzo[d]imidazole-5-carboxylic acid	8.662_398.10015	-4.11707	0.0870174	0.112019	DOWN	-3.6451	0.0917258	0.120174	DOWN	-2.61779	0.111448	0.135196	DOWN	3.74401	0.186397	0.204334	UP
2-{(3r,4s)-3-[(5-{[benzyl(methyl)amino]methyl}-1,2-oxazol-3-yl)methyl]-4-piperidinyl}-1-(4-morpholinyl)ethanone	12.912_462.23813	1.18447	0.00130125	0.00261083	UP	1.22307	0.0109846	0.0205432	UP	1.38204	0.00111823	0.00228053	UP	0.478312	0.124414	0.143045	UP
2-aminopalmitic acid	13.873_271.25118	-0.558082	0.0154098	0.0259992	DOWN	-0.580096	0.0229777	0.0382964	DOWN	-0.830523	0.00413558	0.00787464	DOWN	-0.59281	0.0154887	0.0209394	DOWN
2-hydroxy-5-[3-(4-methoxy-1-benzofuran-5-yl)-3-oxopropanoyl]phenyl hydrogen sulfate	1.155_406.03592	-1.28159	2.70855e-05	0	DOWN	0.0756379	0.30792	0.332198	UP	0.551115	0.00266734	0.00612106	UP	1.39057	2.67368e-05	0	UP
2-hydroxycaproic acid	5.129_132.07866	-0.0284809	0.460978	0.467312	DOWN	0.438978	0.0882315	0.115751	UP	-0.569258	0.0217556	0.034655	DOWN	0.532324	0.0389322	0.0496603	UP
2-isobutyl-4,6-dimethyl-1,3,5-dithiazinane	1.429_205.09529	-0.869426	2.23767e-05	0	DOWN	-0.566324	0.00301275	0.00690233	DOWN	-0.258864	0.03951	0.0573444	DOWN	1.45578	0.000119396	0	UP
2,2',4,4'-tetrahydroxybenzophenone	0.775_246.05027	-0.599188	0.00105121	0.00261083	DOWN	-1.28694	3.23676e-05	0	DOWN	-1.35213	3.67091e-05	0	DOWN	-1.10116	0.000230669	0	DOWN
2,3-dinor prostaglandin e1	12.199_308.19878	0.985099	0.00675564	0.0139395	UP	0.578426	0.0109696	0.0205432	UP	0.766902	0.00293129	0.00612106	UP	-0.447626	0.100026	0.117584	DOWN
2,3-dinor-11β-prostaglandin f2α	10.68_348.19117	0.459482	0.0953327	0.120745	UP	0.782705	0.00794846	0.0156897	UP	1.33272	0.000508194	0.00228053	UP	0.599334	0.0738946	0.0896563	UP
2,4-di-tert-butyl-6-(5-chlorobenzotriazol-2-yl) phenol	3.502_357.16146	-0.193507	0.277389	0.300168	DOWN	0.749477	0.00995466	0.0189488	UP	-0.464137	0.183679	0.207752	DOWN	1.02992	0.00228817	0.00340394	UP
2,6-bis[(2-hydroxyethyl)amino]-3-nitrobenzonitrile	1.336_266.09990	-0.461972	0.00799857	0.0155281	DOWN	-0.188405	0.135043	0.165497	DOWN	0.0960921	0.248004	0.269164	UP	0.75095	0.000235828	0	UP
2,6-di-tert-butyl-1,4-benzoquinone	12.033_220.14661	-0.110859	0.371268	0.386474	DOWN	-0.247068	0.239264	0.267231	DOWN	0.215592	0.245328	0.266606	UP	0.00655907	0.491838	0.492237	UP
2,6-dihydroxy-3-(3,5,6,7-tetrahydroxy-4-oxo-4h-chromen-2-yl)phenyl hydrogen sulfate	0.758_413.99032	-0.264101	0.0986498	0.124834	DOWN	-0.0264813	0.444649	0.453979	DOWN	-0.151711	0.211247	0.233406	DOWN	-0.888635	0.0151929	0.0209394	DOWN
2'-o-methyladenosine	1.592_281.11226	-0.337008	0.281041	0.30355	DOWN	-0.746624	0.129434	0.16013	DOWN	-1.40779	0.0500295	0.0689162	DOWN	1.88626	0.166646	0.186626	UP
2''-o-β-l-galactopyranosylorientin	6.466_610.15391	-1.36708	0.0182556	0.0303613	DOWN	-1.19629	0.000742018	0.00265429	DOWN	0.103753	0.429868	0.436956	UP	0.0311579	0.433254	0.440869	UP
3-(4,7-dimethoxy-1,3-benzodioxol-5-yl)propanoic acid	5.231_254.07880	-2.09557	0.0806095	0.105011	DOWN	-1.95436	0.0876981	0.115751	DOWN	-2.19421	0.0772278	0.0988365	DOWN	6.45762	0.160123	0.179967	UP
3-(sulfooxy)-l-tyrosine	1.402_277.02468	1.01155	0.00511924	0.0103858	UP	1.06665	7.06642e-05	0	UP	0.490261	0.0203749	0.0321146	UP	0.799469	0.00125379	0.00182482	UP
3-(tert-butyl)-1-(2,4-dichlorobenzyl)-n-isopropyl-1h-pyrazole-5-carboxamide	5.753_367.12706	-1.2351	1.64509e-07	0	DOWN	-0.683249	5.1783e-05	0	DOWN	-1.0433	1.32907e-05	0	DOWN	-0.49148	0.000152582	0	DOWN
3-[(3-hydroxytridecanoyl)oxy]-4-(trimethylammonio)butanoate	9.89_373.28283	-0.649719	0.114017	0.140836	DOWN	-1.33791	0.0297279	0.0477283	DOWN	-1.20483	0.0413732	0.0584546	DOWN	-0.414679	0.200632	0.218726	DOWN
3-[(3-hydroxyundecanoyl)oxy]-4-(trimethylammonio)butanoate	9.887_345.25154	-0.787491	0.0647523	0.087839	DOWN	-1.43845	0.0170279	0.029916	DOWN	-1.13268	0.030204	0.0451306	DOWN	-0.482252	0.150906	0.170678	DOWN
3-[18-(3-methoxy-3-oxopropyl)-3,7,12,17-tetramethyl-8,13-divinyl-2-porphyrinyl]propanoic acid	9.675_576.27188	1.38576	0.00246304	0.00482093	UP	1.37619	0.000113049	0	UP	0.516619	0.0252026	0.0385316	UP	-0.781148	0.032827	0.0427022	DOWN
3-{[4-(1,3-benzodioxol-5-ylmethyl)piperazino]carbonyl}-6,7-dimethoxy-2h-chromen-2-one	13.425_452.16040	-0.746816	0.0354114	0.0526142	DOWN	-0.639596	0.0601061	0.0840974	DOWN	-0.911926	0.0197393	0.0321146	DOWN	-0.235485	0.224538	0.242803	DOWN
3-bha	16.135_180.11535	0.076717	0.422289	0.431577	UP	0.609567	0.102351	0.131415	UP	0.734236	0.0252055	0.0385316	UP	0.345644	0.203825	0.221525	UP
3-chloro-4,6-dihydroxy-2-methyl-5-[(2e,6e)-3,7,11-trimethyl-2,6,10-dodecatrien-1-yl]benzaldehyde	4.596_390.18912	1.00634	8.06778e-05	0	UP	1.33681	1.78202e-05	0	UP	1.27578	0.000118188	0	UP	0.605158	0.00125312	0.00182482	UP
3-hydroxy-3-(methoxycarbonyl)pentanedioic acid	1.356_206.04256	-0.998963	4.46096e-05	0	DOWN	-0.858383	0.000368492	0	DOWN	-1.25661	1.9006e-05	0	DOWN	-0.938714	7.90634e-05	0	DOWN
3-methoxy-4-(3-methyl-2-buten-1-yl)-5-[(e)-2-phenylvinyl]phenol	5.018_294.15795	-0.66086	0.0463994	0.066129	DOWN	-0.947957	0.0178189	0.0315152	DOWN	-0.315034	0.168721	0.19377	DOWN	-0.657176	0.0491027	0.0614129	DOWN
3,3-dimethyl-1,2-dithiolane	1.236_134.02301	-0.398678	0.00172529	0.00482093	DOWN	-0.422502	0.000177965	0	DOWN	-0.860652	4.62556e-06	0	DOWN	-0.344247	0.0833967	0.0992839	DOWN
3,3',5,5'-tetramethyl-3,3'-bis(4-methyl-3-penten-1-yl)-3,3',11,11'-tetrahydro-8,10'-bipyrano[3,2-a]carbazole-9,9'-diol	11.95_692.36150	1.45917	1.7168e-05	0	UP	1.00694	0.00120839	0.00265429	UP	1.05387	0.00332824	0.00612106	UP	-0.3083	0.114771	0.133779	DOWN
3,5-dihydroxy-2-(4-hydroxy-3-methoxyphenyl)-4-oxo-4h-chromen-7-yl 2-amino-2-deoxy-alpha-d-threo-hexopyranoside	10.251_477.12698	-0.634458	0.03812	0.056227	DOWN	-0.74168	0.0101565	0.0189488	DOWN	-1.20649	0.0199159	0.0321146	DOWN	-0.53843	0.164953	0.18469	DOWN
4-(2-carboxyethyl)-2-methoxyphenyl beta-d-glucopyranosiduronic acid	5.742_372.10556	-1.4784	7.38679e-06	0	DOWN	-1.13973	1.04557e-05	0	DOWN	-1.28896	1.57169e-05	0	DOWN	0.0914791	0.345104	0.357592	UP
4-(stearoylamino)butanoic acid	18.41_369.32393	1.68781	0.22085	0.248985	UP	1.06339	0.261892	0.290286	UP	-1.32173	0.00485533	0.00964186	DOWN	2.11869	0.1993	0.216891	UP
4-[3-(5-methoxy-2,2-dimethyl-2h-chromen-6-yl)propanoyl]phenyl hydrogen sulfate	4.773_418.11056	-0.87307	0.000102568	0	DOWN	-0.275173	0.0311312	0.0490183	DOWN	0.0120105	0.463249	0.467283	UP	1.38028	1.11906e-08	0	UP
4-{5-[(3s)-1-(1,3-benzodioxol-5-ylmethyl)-3-pyrrolidinyl]-1,3,4-oxadiazol-2-yl}-n,n-dimethylaniline	7.379_392.18106	-0.123807	0.206873	0.235516	DOWN	-0.0122855	0.483105	0.485812	DOWN	0.467178	0.0764422	0.0977952	UP	0.862466	9.14298e-05	0	UP
4-ethoxy ethylbenzoate	13.504_194.09454	-0.647679	0.00954286	0.0187263	DOWN	-0.536273	0.0245284	0.0409684	DOWN	-0.895262	0.00331099	0.00612106	DOWN	-0.222326	0.158018	0.177814	DOWN
4-fluoro-n-{(3s,5s)-5-[3-(4-fluorophenyl)-1,2,4-oxadiazol-5-yl]-1-methyl-3-pyrrolidinyl}benzamide	8.625_406.12380	-0.393372	0.118922	0.145969	DOWN	-0.662496	0.0429783	0.0640366	DOWN	-0.71275	0.0470538	0.0656543	DOWN	-0.98948	0.00611706	0.00916581	DOWN
4-methylumbelliferyl-α-d-glucopyranoside	4.619_338.09960	-0.359743	0.0353057	0.0526142	DOWN	0.579058	0.00414171	0.00879321	UP	-0.555868	0.0211938	0.0334355	DOWN	0.78205	0.000581242	0.00182482	UP
4-undecylbenzenesulfonic acid	20.881_312.17564	-0.406443	0.173265	0.200463	DOWN	0.433734	0.345507	0.36726	UP	-1.08243	0.0124021	0.0209747	DOWN	-0.563466	0.0667057	0.0820384	DOWN
5-hexyl-2-oxotetrahydro-3-furancarboxylic acid	9.378_214.12045	-0.00126164	0.496918	0.49748	DOWN	0.870842	0.033939	0.0529144	UP	0.740108	0.0178689	0.0294274	UP	1.08636	0.000893202	0.00182482	UP
5-hydroxy-2-(4-hydroxy-3-methoxyphenyl)-7-methoxy-4-oxo-4h-chromen-3-yl 6-deoxy-alpha-l-mannopyranosyl-(1->4)-6-deoxy-alpha-l-mannopyranosyl-(1->6)-beta-d-galactopyranoside	4.803_784.24635	0.355657	0.0276502	0.0435766	UP	-0.0383702	0.418343	0.433474	DOWN	-0.403825	0.0871261	0.109503	DOWN	4.86932	0.174326	0.193614	UP
5-isoxazol-5-yl-n-[4-(4-methylpiperazin-1-yl)benzyl]thiophene-2-sulfonamide	4.751_418.11125	-0.840035	1.21786e-05	0	DOWN	-0.22297	0.037981	0.0580074	DOWN	0.0640703	0.287645	0.307744	UP	1.40434	3.01011e-08	0	UP
5-methoxy-1h-indol-6-yl î²-d-glucopyranosiduronic acid	2.894_339.09543	-1.36137	0.0224371	0.0357694	DOWN	7.05465	0.0868873	0.114727	UP	2.75854	0.198689	0.221432	UP	8.47514	0.0807798	0.0972281	UP
5,4',5'-trihydroxy-3,6,7,8-tetramethoxyflavone	6.564_390.09532	-0.521924	0.00141423	0.00261083	DOWN	3.02213	0.0532985	0.0756674	UP	6.01665	0.101318	0.12485	UP	1.90717	0.0511461	0.0636502	UP
6-hydroxy-1-(hydroxymethyl)-5-{2-[2-(hydroxymethyl)-1-pyrrolidinyl]-2-oxoethyl}-1,4a-dimethyldecahydro-2-naphthalenyl (3,5-dimethoxyphenyl)carbamate	12.869_530.31000	1.13862	3.40204e-05	0	UP	0.417138	0.0869347	0.114727	UP	0.318134	0.0551205	0.0743253	UP	-0.370938	0.0462076	0.0580036	DOWN
7-(beta-d-glucopyranosyloxy)-5-hydroxy-2-(4-hydroxyphenyl)-4-oxo-4h-chromen-3-yl 6-o-(carboxyacetyl)-beta-d-glucopyranoside	6.545_696.15350	-0.555301	0.000498249	0	DOWN	-0.159844	0.301506	0.326576	DOWN	4.29972	0.0356812	0.0525179	UP	-0.27727	0.17013	0.189672	DOWN
9-nitrooleate	12.195_327.24085	-0.461153	0.160588	0.18931	DOWN	-1.02071	0.0418599	0.063	DOWN	-0.47587	0.151069	0.175363	DOWN	-0.266059	0.276415	0.290578	DOWN
9,10-dibromostearic acid	0.848_440.09269	0.467434	0.00623767	0.0121941	UP	0.85982	0.00246604	0.00491232	UP	0.564321	0.0047048	0.00964186	UP	0.430893	0.0175395	0.0246623	UP
9s,13r-12-oxophytodienoic acid	12.426_292.20378	0.516483	0.00356416	0.00861954	UP	0.63076	0.0173175	0.029916	UP	1.30619	0.00494066	0.00964186	UP	0.26987	0.0514157	0.0636502	UP
Acetyl hexamethyl tetralin	18.227_258.19842	0.185115	0.202326	0.23046	UP	-0.270068	0.17656	0.207417	DOWN	0.01656	0.471885	0.474518	UP	-1.20112	0.00291371	0.00492009	DOWN
Adb-pinaca	8.327_366.20172	0.276881	0.273158	0.296608	UP	0.430027	0.212292	0.243208	UP	1.47413	0.0252502	0.0385316	UP	0.0398136	0.458247	0.462012	UP
Aderbasib	7.362_416.20472	-0.0886073	0.258982	0.284379	DOWN	-0.0425003	0.433755	0.445608	DOWN	0.582851	0.0206427	0.0334355	UP	1.01109	4.29342e-05	0	UP
Arachidonoyl serinol	17.835_377.29302	-4.42816	0.0655652	0.0889006	DOWN	-4.07855	0.0678265	0.0936016	DOWN	-4.02424	0.0682411	0.0892177	DOWN	-3.92161	0.0690748	0.0842385	DOWN
Arg-pro	0.865_271.16449	-1.21689	0.0658311	0.0889006	DOWN	-0.510302	0.211076	0.242194	DOWN	-0.767605	0.134486	0.158642	DOWN	-1.10469	0.0727552	0.088704	DOWN
Arn1203	12.434_361.28278	0.558198	0.00279106	0.00675978	UP	0.380321	0.147976	0.179208	UP	0.641993	0.00367701	0.00787464	UP	-1.35373	0.000175359	0	DOWN
Aurasperone a	11.011_570.15286	-0.267025	0.00539488	0.0103858	DOWN	-0.359793	0.000466414	0	DOWN	4.46806	0.148908	0.173526	UP	-0.0736465	0.263718	0.279506	DOWN
Azapropazone	6.371_300.15718	0.961888	0.00989356	0.0187263	UP	0.768642	0.00491322	0.0106199	UP	1.04984	0.00328309	0.00612106	UP	1.16484	0.000114394	0	UP
Azidocillin	3.453_375.09947	-0.508391	0.117241	0.144027	DOWN	0.179151	0.305369	0.329648	UP	-1.05264	0.0338133	0.0498106	DOWN	0.385059	0.0892697	0.10585	UP
Benzoguanamine	1.384_187.08473	-0.384072	0.0117176	0.0217068	DOWN	-0.123274	0.255685	0.284246	DOWN	0.035541	0.412355	0.420934	UP	1.23304	4.3615e-05	0	UP
Beta-d-ethyl glucuronide	0.828_222.07362	-1.21795	1.3704e-05	0	DOWN	-1.46662	1.98379e-05	0	DOWN	-1.26885	6.10887e-05	0	DOWN	-0.597548	0.000950752	0.00182482	DOWN
Beta-d-fructofuranosyl 6-o-[(9z,12z,15z)-9,12,15-octadecatrienoyl]-alpha-d-glucopyranoside	16.39_602.32842	-4.04551	0.122756	0.150076	DOWN	-3.92186	0.123995	0.154757	DOWN	-4.54037	0.118758	0.143423	DOWN	-2.8499	0.142048	0.161651	DOWN
Bis(4-ethylbenzylidene)sorbitol	13.414_414.20426	-0.310176	0.278122	0.301094	DOWN	-0.0789913	0.425627	0.440448	DOWN	-0.470809	0.170954	0.195847	DOWN	0.323625	0.242893	0.259927	UP
Blazein	20.168_444.36035	-0.929976	5.88738e-05	0	DOWN	-0.101009	0.291072	0.316829	DOWN	0.50602	0.00498502	0.00964186	UP	0.792764	0.000221695	0	UP
Butyl benzoate	12.273_178.09961	-0.523773	0.00640603	0.0121941	DOWN	-0.515777	0.0079069	0.0156897	DOWN	-0.784363	0.0014098	0.00228053	DOWN	-0.250232	0.0782792	0.0940628	DOWN
C12-carnitine	15.108_343.27213	0.458531	0.00656626	0.0139395	UP	0.327201	0.170792	0.20233	UP	0.281271	0.0410366	0.0584546	UP	-1.29565	8.93115e-05	0	DOWN
C14-carnitine	15.109_371.30340	0.373008	0.0123911	0.0217068	UP	0.152895	0.300571	0.325664	UP	0.218151	0.085842	0.108508	UP	-1.24781	0.00012801	0	DOWN
Cabozantinib	0.868_501.16897	0.542543	0.00975374	0.0187263	UP	0.975865	0.000703737	0.00265429	UP	0.38124	0.0771735	0.0988365	UP	1.37859	0.000431006	0	UP
Camostat	4.922_398.15773	-5.30776	0.141233	0.169151	DOWN	-5.55317	0.14033	0.170919	DOWN	-5.60218	0.140169	0.164244	DOWN	-5.56375	0.140295	0.159549	DOWN
Carbaprostacyclin	16.917_367.27217	0.237237	0.065354	0.087839	UP	0.288	0.175153	0.205771	UP	0.610208	0.00241283	0.00423926	UP	-1.41316	8.31736e-05	0	DOWN
Cedefingol	18.112_343.30848	-0.379338	0.362629	0.378711	DOWN	-0.728573	0.211016	0.242194	DOWN	-1.58646	0.0534136	0.0722347	DOWN	0.652864	0.205598	0.223463	UP
Cirsimarin	9.088_476.13136	-0.356021	0.0058916	0.0121941	DOWN	-0.448344	0.00451665	0.0106199	DOWN	5.12357	0.0522049	0.0711525	UP	0.860796	0.0453862	0.0568811	UP
Cis-3-hexenyl phenylacetate	0.77_218.12988	-0.723029	2.19461e-05	0	DOWN	-0.86251	2.12613e-05	0	DOWN	1.30575	0.240359	0.262821	UP	2.54801	0.0395058	0.0508712	UP
Coenzyme q1	7.844_250.11810	1.14177	0.000503176	0.00261083	UP	-0.061511	0.433444	0.445608	DOWN	0.137951	0.331912	0.349358	UP	-0.450979	0.172717	0.192811	DOWN
Corchorifatty acid f	9.87_328.22484	-0.72093	0.0747981	0.0983397	DOWN	-1.26313	0.0223953	0.0370479	DOWN	-0.992581	0.0396293	0.0573444	DOWN	-0.250239	0.275487	0.28982	DOWN
D-(−)-threose	3.498_120.04225	-1.05032	0.000924742	0.00261083	DOWN	0.0107259	0.485596	0.488119	UP	-1.22462	0.00554285	0.0113693	DOWN	-0.240578	0.0961065	0.113395	DOWN
Dasatinib	0.852_487.15365	0.957441	5.82824e-05	0	UP	0.602511	0.0214757	0.0358002	UP	-0.137459	0.288601	0.308495	DOWN	0.789741	0.0132287	0.0183827	UP
Dauda	17.567_446.24114	0.125894	0.277413	0.300168	UP	0.548538	0.0414034	0.0616338	UP	0.0087139	0.476807	0.478848	UP	0.848002	0.00335511	0.00492009	UP
Deferiprone	2.176_139.06351	-0.431343	0.000441889	0	DOWN	-0.373591	0.00272297	0.00690233	DOWN	-0.74414	0.00135579	0.00228053	DOWN	-0.0428325	0.316157	0.329843	DOWN
Dehydroacetic acid	6.743_168.04233	-0.548639	0.00131025	0.00261083	DOWN	1.00889	0.238305	0.266545	UP	1.07726	0.118572	0.143423	UP	1.19327	0.0182402	0.0246623	UP
Demethoxyencecalin	15.851_202.09963	-0.822182	0.01653	0.0288861	DOWN	-1.00369	0.0110643	0.0205432	DOWN	-1.28459	0.00394321	0.00787464	DOWN	-0.841898	0.0506563	0.0636502	DOWN
Demethyleneberberine	7.349_323.11561	-1.04677	0.000668345	0.00261083	DOWN	-1.07702	0.000648846	0.00265429	DOWN	-0.878272	0.00606667	0.0113693	DOWN	-0.637776	0.00886079	0.0131387	DOWN
Dihydroartemisinic acid	17.754_236.17763	0.248737	0.106382	0.132452	UP	-0.130524	0.279761	0.306624	DOWN	0.177904	0.199061	0.221432	UP	0.0387069	0.422222	0.430303	UP
Dl-mevalonic acid	1.291_148.07365	-0.223213	0.252341	0.27787	DOWN	1.09713	0.000102683	0	UP	0.263006	0.107301	0.131249	UP	1.03777	0.00118636	0.00182482	UP
Dog	11.883_344.25613	0.621582	0.0227138	0.0368747	UP	0.439021	0.164758	0.196917	UP	1.48053	0.000321097	0	UP	1.07241	0.0244758	0.0319128	UP
Drofenine	14.99_317.23429	-0.537043	0.000663217	0.00261083	DOWN	-0.54875	0.00437338	0.00879321	DOWN	-0.815878	0.000129147	0	DOWN	-0.264659	0.0305983	0.0403662	DOWN
Epitestosterone	14.859_288.20891	0.177882	0.250024	0.276253	UP	-0.174639	0.288851	0.315148	DOWN	0.0994543	0.326029	0.343918	UP	-1.13423	0.00358837	0.00638829	DOWN
Es9990000	15.8_224.17789	-0.736076	0.175713	0.203258	DOWN	-0.935135	0.13178	0.162685	DOWN	-0.916812	0.131182	0.155713	DOWN	-1.52411	0.0633155	0.0777375	DOWN
Etarotene	9.87_396.21255	-0.603339	0.0601798	0.0822619	DOWN	-1.12945	0.012034	0.0220728	DOWN	-1.01277	0.0183782	0.0294274	DOWN	-0.171244	0.299204	0.313202	DOWN
Ethyl 3-(beta-d-glucopyranosyloxy)butanoate	4.391_294.13139	-0.646345	0.000110948	0	DOWN	-0.908142	3.77237e-05	0	DOWN	-1.06707	8.15535e-06	0	DOWN	-0.420942	0.0100322	0.0144763	DOWN
Ethyldiphenylphosphine oxide	9.615_230.08616	-0.535851	0.00612689	0.0121941	DOWN	-0.567426	0.0439627	0.0651049	DOWN	-0.838824	0.00154666	0.00423926	DOWN	-0.464322	0.12128	0.139896	DOWN
Etifenin	2.011_322.15281	0.359715	0.0113479	0.0202874	UP	-0.102551	0.313598	0.337966	DOWN	-1.42481	6.97444e-05	0	DOWN	-1.27495	0.000314339	0	DOWN
Farnesyl acetate	15.746_264.20898	0.59226	0.0628549	0.0858075	UP	1.14022	0.0102122	0.0189488	UP	0.940388	0.0126	0.0224762	UP	-0.406201	0.226736	0.244707	DOWN
Flunarizine	6.492_404.20470	-1.24468	5.14881e-06	0	DOWN	-0.342187	0.00929387	0.0173877	DOWN	-0.940589	4.28057e-07	0	DOWN	0.137805	0.196291	0.213959	UP
Fluticasone propionate	5.392_500.18666	0.153505	0.0943944	0.119841	UP	0.170387	0.13037	0.160986	UP	0.0725055	0.354876	0.370551	UP	0.90642	3.50321e-06	0	UP
Forsythoside e	5.954_462.17372	-0.520419	5.55474e-05	0	DOWN	-0.874787	7.08563e-05	0	DOWN	-0.155315	0.188658	0.212817	DOWN	-1.27279	1.87059e-07	0	DOWN
Furaltadone	1.368_324.10552	-0.551691	0.150172	0.178093	DOWN	0.0248223	0.47506	0.479627	UP	-1.1979	0.0207244	0.0334355	DOWN	1.1788	0.00209212	0.00340394	UP
Gingerglycolipid b	14.878_678.38504	-0.762508	0.000966862	0.00261083	DOWN	0.0396634	0.424521	0.439633	UP	0.00276194	0.493333	0.493714	UP	0.8004	0.000698395	0.00182482	UP
Glas#22	14.971_522.30360	0.151139	0.169448	0.196708	UP	0.0242888	0.44589	0.454775	UP	0.235584	0.0893444	0.111749	UP	1.34247	0.000415349	0	UP
Glyceryl 2-myristate	17.548_302.24569	-0.698831	0.0102957	0.0187263	DOWN	-0.485905	0.0644892	0.0889819	DOWN	-0.825624	0.00616559	0.0113693	DOWN	0.619438	0.00732739	0.0105765	UP
His-asn	1.117_269.11108	-0.526402	0.011634	0.0217068	DOWN	-0.56846	0.0149554	0.0267829	DOWN	-0.464605	0.0168165	0.0281928	DOWN	-0.284957	0.0637609	0.0788307	DOWN
His-gln	1.166_283.12662	-1.19456	8.54969e-05	0	DOWN	-1.2254	6.62713e-05	0	DOWN	-0.914121	0.000226884	0	DOWN	-1.00494	0.000123417	0	DOWN
Hydroxyhexanoycarnitine	6.055_275.17325	0.768701	0.265821	0.290526	UP	-0.213419	0.378017	0.39736	DOWN	-1.30388	0.0451234	0.0633299	DOWN	0.388869	0.305777	0.319888	UP
Hydroxystilbamidine	13.414_280.13111	-0.326426	0.264126	0.288798	DOWN	-0.075444	0.428231	0.442075	DOWN	-0.47562	0.165614	0.190542	DOWN	0.335239	0.236529	0.254165	UP
Isorhamnetin-3-o-nehesperidine	6.699_624.16649	-0.181861	0.267615	0.292556	DOWN	-0.52767	0.047296	0.0684687	DOWN	-0.896562	0.0138203	0.0239851	DOWN	0.381049	0.165103	0.18469	UP
Isoschaftoside	6.068_564.14882	-3.84931	0.11055	0.137539	DOWN	-4.05594	0.108246	0.13803	DOWN	-3.14058	0.120716	0.14541	DOWN	-1.93374	0.16135	0.180994	DOWN
Jaceosidin	10.012_330.07384	-4.75354	0.143167	0.171253	DOWN	-5.09044	0.141285	0.172038	DOWN	-4.83168	0.142638	0.167574	DOWN	-6.37772	0.137337	0.156561	DOWN
L-gamma-glutamyl-l-leucine	1.448_260.13727	-0.455767	0.0742403	0.0973981	DOWN	-0.0803181	0.40739	0.423337	DOWN	0.187067	0.228776	0.251306	UP	0.541569	0.0132774	0.0183827	UP
L-gamma-glutamyl-l-valine	1.263_246.12158	-0.385243	0.0551997	0.0764176	DOWN	-0.599423	0.0520786	0.0744962	DOWN	-0.354961	0.0505415	0.0701081	DOWN	0.221414	0.134672	0.154531	UP
Lactobionic acid	3.509_358.10939	-0.68226	0.0299059	0.046135	DOWN	1.07553	0.009931	0.0189488	UP	-1.21843	0.0242002	0.0372395	DOWN	0.652124	0.0187567	0.0257937	UP
Letaxaban	4.796_479.12755	0.386283	0.0226987	0.0368747	UP	-0.00774474	0.483853	0.486346	DOWN	0.0426696	0.447547	0.453469	UP	6.72169	0.155403	0.174723	UP
Leucylasparagine	1.173_245.13755	-0.568699	0.043275	0.0626416	DOWN	-0.728083	0.0255772	0.0423061	DOWN	-0.166171	0.282481	0.301956	DOWN	-0.569193	0.0356144	0.0461807	DOWN
Leucylproline	4.02_228.14748	-0.959098	0.00253243	0.00675978	DOWN	-0.68083	0.0190545	0.0330151	DOWN	-0.431217	0.0421252	0.059757	DOWN	0.00619724	0.487712	0.488943	UP
Levulinic acid	1.676_116.04736	0.262733	0.0669228	0.0899553	UP	0.479895	0.0291366	0.0463508	UP	0.0391012	0.427813	0.435137	UP	0.708339	0.000739613	0.00182482	UP
Lexibulin	15.905_434.24354	-0.596873	0.00151103	0.00482093	DOWN	-0.36597	0.229468	0.258701	DOWN	-1.20039	0.000118433	0	DOWN	-0.738134	0.00155328	0.00340394	DOWN
Linoleoyl ethanolamide	17.474_323.28232	0.126808	0.209148	0.237662	UP	0.152408	0.170857	0.20233	UP	-0.282411	0.0775718	0.0998111	DOWN	-0.574039	0.00879585	0.0131387	DOWN
Loratadine	9.889_382.14430	-0.683915	0.0373556	0.0550222	DOWN	-1.20717	0.00741685	0.0140338	DOWN	-1.28885	0.00827101	0.0146631	DOWN	-0.454116	0.0951782	0.112406	DOWN
Lysophosphatidylcholine 14:1(9z)/0:0	16.078_465.28596	0.765315	0.0018134	0.00482093	UP	0.792363	0.000294315	0	UP	0.545731	0.00726607	0.0131084	UP	0.90729	0.002674	0.00492009	UP
Marimastat	6.543_331.21068	-0.91797	0.00590525	0.0121941	DOWN	-1.21989	0.00247172	0.00491232	DOWN	-0.830882	0.0082784	0.0146631	DOWN	-0.84993	0.00919065	0.0131387	DOWN
Mdpbp	15.851_261.13666	-0.713534	0.0123493	0.0217068	DOWN	-0.9224	0.0062983	0.0123149	DOWN	-1.22911	0.00175982	0.00423926	DOWN	-0.540686	0.110782	0.12949	DOWN
Mebutamate	2.813_232.14251	-0.74406	0.00860416	0.0171638	DOWN	-0.861066	0.00587334	0.0123149	DOWN	-0.369282	0.0594552	0.0789077	DOWN	-0.325103	0.0943739	0.111477	DOWN
Mephenesin	5.896_182.09437	-1.06345	0.000598536	0.00261083	DOWN	-1.27017	0.00014013	0	DOWN	-1.24402	0.000884044	0.00228053	DOWN	-1.21964	0.000142256	0	DOWN
Methyl (2r,4s,6s,12br)-4-(4-fluorophenyl)-2-{[2-(4-morpholinyl)ethyl]amino}-1,2,3,4,6,7,12,12b-octahydroindolo[2,3-a]quinolizine-6-carboxylate	18.152_506.26478	-1.22996	0.06443	0.0868272	DOWN	-1.22597	0.0665711	0.0924707	DOWN	-1.45845	0.0487583	0.0678084	DOWN	-0.545226	0.191189	0.209051	DOWN
Methyl 2,3-dihydro-3-hydroxy-2-oxo-1h-indole-3-acetate	4.855_221.06898	-1.35399	2.15257e-05	0	DOWN	-1.3719	3.99368e-06	0	DOWN	-1.18841	1.45951e-05	0	DOWN	-0.0359679	0.364024	0.375409	DOWN
Methyl 4-methoxy-1h-indole-2-carboxylate	7.444_205.07415	0.694029	0.0031662	0.00675978	UP	0.536222	0.024107	0.0396746	UP	0.014585	0.484811	0.486408	UP	1.25213	0.0152483	0.0209394	UP
Methyl p-tert-butylphenylacetate	6.143_206.13089	0.0931587	0.253635	0.279629	UP	-0.0636222	0.350168	0.370936	DOWN	-0.378789	0.0405508	0.0584546	DOWN	0.0956941	0.265673	0.281479	UP
Methylsuccinic acid	3.334_132.04230	-0.703333	0.00455432	0.0103858	DOWN	0.59651	0.132829	0.163626	UP	-1.13402	0.00313142	0.00612106	DOWN	0.240275	0.164082	0.183769	UP
Mfcd00025555	2.17_202.13204	-0.469818	0.00149987	0.00261083	DOWN	-0.32264	0.0148973	0.0267829	DOWN	-0.659237	0.00217085	0.00423926	DOWN	0.101159	0.173934	0.193614	UP
Mfcd08277028	1.233_284.08910	-0.563334	0.0138467	0.0245118	DOWN	-0.170461	0.033868	0.0529144	DOWN	-1.3893	6.09681e-05	0	DOWN	-0.31969	0.0830542	0.0992839	DOWN
Momelotinib	6.04_414.17919	-0.538291	0.151317	0.179177	DOWN	0.97335	0.144856	0.17609	UP	3.57359	0.0696499	0.0912068	UP	0.284217	0.328254	0.341337	UP
Monomethyl phosphate	0.782_111.99259	0.417464	0.0601113	0.0822619	UP	0.795994	0.038666	0.059272	UP	0.54019	0.0695191	0.0912068	UP	1.05661	0.00609441	0.00916581	UP
Mulberrin	5.391_422.17119	-0.169903	0.0720195	0.0953712	DOWN	-0.268739	0.0263021	0.0423061	DOWN	-0.430182	0.0103249	0.0178553	DOWN	0.337654	0.00453083	0.00780497	UP
[truncated: 75 more rows]
