# Supplementary material for: Transcriptome and metabolome analyses reveal regulatory networks associated with nutrition synthesis in sorghum seeds
Source: Commun Biol. 2024 Jul 10;7:841. doi: 10.1038/s42003-024-06525-7 (PMC11237005; doi:10.1038/s42003-024-06525-7)
Supplement: Supplementary file 8 — Supplementary Data 5 [file 42003_2024_6525_MOESM8_ESM.xlsx]

## Sheet: Sheet1
Summary of alignment of RNA-seq reads to the reference genome. em, embryo; en, endosperm; se, early whole seed
Sample ID	Tisssue type	Days post-anthesis (dpa)	Replicates	Raw Reads	Unique Mapped Reads		Correlation between replicates	Mapped Exon Reads (%)	Mapped Exon Intron (%)	RNA Integrity Number
					Number	% mapped
en6-R1	Endosperm	6	Replicate 1	24026796	23184107	96.49	0.935459	82.738	1.42694	8.3
en6-R2	Endosperm	6	Replicate 2	24001412	23068958	96.12		86.5225	1.05288	9.3
en7-R1	Endosperm	7	Replicate 1	24035140	23028134	95.81	0.965062	86.7745	1.05381	9
en7-R2	Endosperm	7	Replicate 2	24132301	22926631	95		87.6766	0.906532	10
en8-R1	Endosperm	8	Replicate 1	24090508	23073766	95.78	0.894128	86.6725	1.04624	9.9
en8-R2	Endosperm	8	Replicate 2	24084618	23126430	96.02		86.8147	0.951398	9.9
en9-R1	Endosperm	9	Replicate 1	24083124	22800224	94.67	0.986963	86.8546	1.00394	9.9
en9-R2	Endosperm	9	Replicate 2	24054077	22317515	92.78		88.1616	0.944927	10
en10-R1	Endosperm	10	Replicate 1	24018401	22156648	92.25	0.984061	87.7277	0.995708	10
en10-R2	Endosperm	10	Replicate 2	24126932	22268430	92.3		88.2308	0.897089	10
en11-R1	Endosperm	11	Replicate 1	24019550	21434222	89.24	0.991743	87.5988	1.07876	9.9
en11-R2	Endosperm	11	Replicate 2	24000208	21513166	89.64		87.5924	1.0284	9.8
en12-R1	Endosperm	12	Replicate 1	24003334	21848903	91.02	0.975057	86.9794	1.13823	9.6
en12-R2	Endosperm	12	Replicate 2	24110094	21304080	88.36		88.5896	1.10555	9.9
en13-R1	Endosperm	13	Replicate 1	24081445	20278522	84.21	0.997354	88.7599	1.2907	10
en13-R2	Endosperm	13	Replicate 2	23302903	19595707	84.09		88.8811	1.20863	8.4
en14-R1	Endosperm	14	Replicate 1	24088920	20664368	85.78	0.995947	87.3846	1.34284	9.8
en14-R2	Endosperm	14	Replicate 2	24139787	21097610	87.4		87.7908	1.41843	9.3
en15-R1	Endosperm	15	Replicate 1	24069689	20889530	86.79	0.992705	88.2825	1.29017	10
en15-R2	Endosperm	15	Replicate 2	24011775	20998651	87.45		88.4439	1.0131	8.8
en16-R1	Endosperm	16	Replicate 1	24000093	21047916	87.7	0.997097	88.3561	1.23019	9.8
en16-R2	Endosperm	16	Replicate 2	24114053	21183744	87.85		88.2786	1.20376	8.7
en17-R1	Endosperm	17	Replicate 1	24082502	19291788	80.11	0.983463	89.9537	1.20989	9.5
en17-R2	Endosperm	17	Replicate 2	20562568	17327108	84.27		88.7665	1.2086	9.1
en18-R1	Endosperm	18	Replicate 1	20980762	17772904	84.71	0.989294	88.5992	1.27268	9.1
en18-R2	Endosperm	18	Replicate 2	24114472	20810537	86.3		88.5054	1.09192	9.1
en19-R1	Endosperm	19	Replicate 1	20253650	17386499	85.84	0.999702	88.5186	1.29032	9.3
en19-R2	Endosperm	19	Replicate 2	24026395	20411878	84.96		88.7718	1.26618	9.4
en20-R1	Endosperm	20	Replicate 1	21247122	17086096	80.42	0.988871	89.8303	1.22707	9.1
en20-R2	Endosperm	20	Replicate 2	24115573	20254113	83.99		88.3169	1.12979	8.7
en21-R1	Endosperm	21	Replicate 1	24054189	20403875	84.82	0.967602	88.295	1.24142	8.8
en21-R2	Endosperm	21	Replicate 2	24099462	19024683	78.94		88.7479	1.30085	7.9
en22-R1	Endosperm	22	Replicate 1	24087901	19599433	81.37	0.996842	88.9804	1.25458	8.6
en22-R2	Endosperm	22	Replicate 2	24093320	19376260	80.42		88.9085	1.33544	8.2
en23-R1	Endosperm	23	Replicate 1	24066718	19934704	82.83	0.997048	88.8714	1.09989	8.3
en23-R2	Endosperm	23	Replicate 2	24028856	19778778	82.31		88.5142	1.25814	7.7
en24-R1	Endosperm	24	Replicate 1	23401199	20007150	85.5	0.992046	88.7141	1.21415	7.8
en24-R2	Endosperm	24	Replicate 2	24103795	19807180	82.17		88.7913	1.08529	8.5
en25-R1	Endosperm	25	Replicate 1	24051953	20118030	83.64	0.988974	88.1859	1.41244	8
en25-R2	Endosperm	25	Replicate 2	24018121	19357367	80.59		88.4413	1.28843	7.5
em10-R1	Embryo	10	Replicate 1	24025336	22988562	95.68	0.998169	82.9095	1.65038	8.1
em10-R2	Embryo	10	Replicate 2	24111749	22967524	95.25		82.9581	1.6959	7.2
em11-R1	Embryo	11	Replicate 1	20946986	20033253	95.64	0.99147	83.7769	1.54114	9.4
em11-R2	Embryo	11	Replicate 2	24062639	23035772	95.73		84.3871	1.78522	8.3
em12-R1	Embryo	12	Replicate 1	24277090	23116276	95.22	0.998296	84.6857	1.51181	9
em12-R2	Embryo	12	Replicate 2	24134463	23067394	95.58		84.6762	1.64393	9.2
em13-R1	Embryo	13	Replicate 1	24144963	23085970	95.61	0.790995	82.7935	1.15607	7.1
em13-R2	Embryo	13	Replicate 2	23428112	22358331	95.43		84.6765	1.69936	8.7
em14-R1	Embryo	14	Replicate 1	24048971	22976274	95.54	0.998202	83.3003	1.8424	9.2
em14-R2	Embryo	14	Replicate 2	24005141	22870578	95.27		83.2895	1.77505	8.4
em15-R1	Embryo	15	Replicate 1	23043928	21795972	94.58	0.917177	84.3992	1.6443	9.9
em15-R2	Embryo	15	Replicate 2	24076352	23027873	95.65		83.9401	1.25825	9.3
em16-R1	Embryo	16	Replicate 1	24133207	23247673	96.33	0.891593	83.9488	1.52579	9.7
em16-R2	Embryo	16	Replicate 2	23548227	22249107	94.48		81.5177	1.33581	7.5
em17-R1	Embryo	17	Replicate 1	24028107	22497421	93.63	0.818462	84.7034	1.53947	9.8
em17-R2	Embryo	17	Replicate 2	24013033	23011493	95.83		83.7039	1.74887	8.7
em18-R1	Embryo	18	Replicate 1	24029517	23013547	95.77	0.998345	83.5828	1.73763	10
em18-R2	Embryo	18	Replicate 2	24112894	23112232	95.85		83.3718	1.70571	9.3
em19-R1	Embryo	19	Replicate 1	24042001	23134752	96.23	0.995928	84.099	1.56099	9.9
em19-R2	Embryo	19	Replicate 2	24013350	22998185	95.77		83.2336	1.92062	9.2
em20-R1	Embryo	20	Replicate 1	24123024	22865288	94.79	0.997942	83.1519	1.90146	9.6
em20-R2	Embryo	20	Replicate 2	24073010	22904131	95.14		83.2723	1.88865	8.7
em21-R1	Embryo	21	Replicate 1	24083962	22932414	95.22	0.99859	83.4236	1.68104	10
em21-R2	Embryo	21	Replicate 2	24057084	22847422	94.97		83.0614	1.94527	9.6
em22-R1	Embryo	22	Replicate 1	24142990	22838291	94.6	0.998762	82.9962	1.87963	8.8
em22-R2	Embryo	22	Replicate 2	24141399	22858382	94.69		83.0443	1.7167	8.8
em23-R1	Embryo	23	Replicate 1	24125523	22974178	95.23	0.97288	82.8426	1.5698	8.8
em23-R2	Embryo	23	Replicate 2	24057575	22677495	94.26		83.3387	1.85578	8.9
em24-R1	Embryo	24	Replicate 1	24140953	22655200	93.85	0.997731	83.2058	1.73252	9.2
em24-R2	Embryo	24	Replicate 2	24114236	22598628	93.71		83.5575	1.69085	9.6
em25-R1	Embryo	25	Replicate 1	24072903	22482895	93.4	0.996061	81.0808	1.60485	9.7
em25-R2	Embryo	25	Replicate 2	24000706	22371814	93.21		81.0417	1.85616	10
se1-R1	Whole seed	1	Replicate 1	21548573	20720979	96.16	0.995104	78.3652	2.27403	7.5
se1-R2	Whole seed	1	Replicate 2	23374303	22456597	96.07		77.6295	2.39469	7.6
se2-R1	Whole seed	2	Replicate 1	22725420	21608585	95.09	0.994532	78.0944	2.34378	8
se2-R2	Whole seed	2	Replicate 2	24122611	23033803	95.49		77.2097	2.46867	7.4
se3-R1	Whole seed	3	Replicate 1	23732244	22785761	96.01	0.98295	79.2193	2.1174	7.9
se3-R2	Whole seed	3	Replicate 2	24154407	23182022	95.97		77.541	2.32036	7.9
se4-R1	Whole seed	4	Replicate 1	24104620	23139302	96	0.995849	78.314	2.265	7.5
se4-R2	Whole seed	4	Replicate 2	24165671	23198621	96		77.3117	2.36213	7.5
se5-R1	Whole seed	5	Replicate 1	24098923	23130248	95.98	0.996129	80.2218	1.9869	8.8
se5-R2	Whole seed	5	Replicate 2	24000153	23149934	96.46		79.518	2.08792	8.3
se6-R1	Whole seed	6	Replicate 1	24111301	23080878	95.73	0.997895	82.201	1.46128	9.2
se6-R2	Whole seed	6	Replicate 2	24049236	23078404	95.96		82.8817	1.4505	9.2
se7-R1	Whole seed	7	Replicate 1	24012466	22953079	95.59	0.995419	83.7656	1.29852	9.6
se7-R2	Whole seed	7	Replicate 2	24048046	22957523	95.47		84.1784	1.30503	10
se8-R1	Whole seed	8	Replicate 1	23618301	22519023	95.35	0.997957	83.5777	1.43049	8.2
se8-R2	Whole seed	8	Replicate 2	24092277	23056544	95.7		83.3219	1.40232	8.2
se9-R1	Whole seed	9	Replicate 1	24071727	23158272	96.21	0.999401	78.4399	1.7455	7.6
se9-R2	Whole seed	9	Replicate 2	24034589	23108855	96.15		78.5232	1.74955	7.9
Total-Endosperm			42	994677729	872196204	87.646	0.981082	87.733	1.179
Total-Embryo			32	765359431	727594327	95.0669	0.960038	83.3741	1.67504
Total-Whole seed			18	428064868	410318430	95.855	0.995026	80.0174	1.86591
Total			92	2188102028	2010108961	91.8333	0.97649	84.7073	1.49547
