# Supplementary material for: Transcriptome and metabolome analyses reveal regulatory networks associated with nutrition synthesis in sorghum seeds
Source: Commun Biol. 2024 Jul 10;7:841. doi: 10.1038/s42003-024-06525-7 (PMC11237005; doi:10.1038/s42003-024-06525-7)
Supplement: Supplementary file 9 — Supplementary Data 6 [file 42003_2024_6525_MOESM9_ESM.xlsx]

## Sheet: Sheet1
Expression level of genes ( FPKM >= 1 in at least on sample; 21971 genes ) in different samples. tsGenes (tissue specific genes;hstsGenes(highly seed tissue specific); TFs (transcription factors); em (embryo); en (endosperm); se (seed), Number in the name indicate days post anthesis.
	Module			Genes description and tissue specificity				Average Fragments Per Kilobase of transcript per Million mapped reads (FPKM)
Gene Id	embryo	endosperm	whole seed	TFs	tsGenes	hstsGenes	gene_description	em10	em11	em12	em13	em14	em15	em16	em17	em18	em19	em20	em21	em22	em23	em24	em25	en6	en7	en8	en9	en10	en11	en12	en13	en14	en15	en16	en17	en18	en19	en20	en21	en22	en23	en24	en25	se1	se2	se3	se4	se5	se6
Sobic.004G086300	3	NA	3	.	.	.	(6-4)DNA photolyase [Source:Projected from Arabidopsis thaliana (AT3G15620) UniProtKB/Swiss-Prot;Acc:O48652]	3.40547	3.45216	1.68543	1.97262	1.65042	1.22166	0.799126	0.975434	0.685184	1.51728	0.811916	0.691519	0.692938	0.678858	0.214045	0.238283	0	0	0	0	0	0	0	0	0	0	0	0	0	0	0	0	0	0	0	0	5.2836	7.49393	3.39667	2.80916	2.64063	1.64474
Sobic.002G309900	7	6	6	.	.	.	(S)-ureidoglycine aminohydrolase [Source:Projected from Arabidopsis thaliana (AT4G17050) UniProtKB/Swiss-Prot;Acc:Q8GXV5]	39.8832	39.8296	34.7578	31.791	40.6389	29.6449	30.5609	28.1427	22.4778	45.2782	46.9124	34.8232	33.5909	30.2117	17.731	16.5449	35.3753	40.0893	33.8652	31.7945	33.0567	31.6236	32.1166	13.7595	19.2547	17.8171	15.7952	17.0279	14.4874	13.6623	18.8435	13.6755	15.4539	15.226	13.9586	11.3324	54.3867	41.2123	38.6876	44.7552	49.7575	35.928
Sobic.002G199000	4	NA	6	.	.	.	[Fructose-bisphosphate aldolase]-lysine N-methyltransferase, chloroplastic [Source:Projected from Arabidopsis thaliana (AT1G14030) UniProtKB/Swiss-Prot;Acc:Q9XI84]	0.748948	0.881726	0.708866	0.954611	0.67797	0.599559	0.466543	0.475724	0.334688	1.09071	0.644482	0.542241	0.403813	0.441045	0.212571	0.260042	0	0	0	0	0	0	0	0	0	0	0	0	0	0	0	0	0	0	0	0	3.23899	2.30944	2.02111	2.22836	3.06615	1.75847
Sobic.001G206000	11	7	9	.	.	.	1-acyl-sn-glycerol-3-phosphate acyltransferase 1, chloroplastic [Source:Projected from Arabidopsis thaliana (AT4G30580) UniProtKB/Swiss-Prot;Acc:Q8GXU8]	38.8752	33.1175	37.9153	32.955	45.9173	40.6908	36.1163	39.4351	35.8438	51.3065	43.0594	49.7145	56.7882	48.8005	47.5671	43.4778	27.8208	24.7958	28.7841	27.3263	23.692	23.2652	19.6365	22.3652	19.6792	25.2601	24.9744	19.8993	22.471	18.5591	16.928	18.814	15.6752	16.1178	17.8894	15.9531	22.6885	20.5736	27.2154	19.9453	21.8614	19.2496
Sobic.003G033900	2	9	11	.	.	.	1-aminocyclopropane-1-carboxylate synthase 7 [Source:Projected from Arabidopsis thaliana (AT4G26200) UniProtKB/Swiss-Prot;Acc:Q9STR4]	0.56509	1.27604	0.770545	4.04098	0.391734	0.96277	0.490266	0.823161	0.809021	0.760664	0.816201	0.735266	0.270475	0.980624	0.798874	0.858779	1.44152	0.356028	1.68631	2.19382	2.72676	0.617039	2.71288	1.12007	4.36632	2.60679	2.89401	1.5216	2.63002	1.11085	2.61112	1.8595	1.93331	1.59338	1.78132	0.846676	0.450572	6.26344	4.16849	1.3554	5.36296	16.372
Sobic.002G391100	13	12	11	.	.	.	1-Cys peroxiredoxin PER1 [Source:Projected from Arabidopsis thaliana (AT1G48130) UniProtKB/Swiss-Prot;Acc:O04005]	870.501	938.748	1307.09	1588.85	1531.44	1500.49	1883.25	1303.23	1661.91	1061.3	1470.1	1201.02	1579.21	1652.32	1830.42	1979.29	243.521	187.436	203.918	169.003	125.884	108.968	94.5936	33.5105	94.7203	77.677	51.1431	58.2331	67.3842	47.1242	73.2327	74.1171	54.5664	56.0993	98.0441	330.643	6.26815	6.54754	6.51959	5.07451	15.3434	112.68
Sobic.010G032900	11	14	6	.	.	.	1-D-deoxyxylulose 5-phosphate synthase-like protein [Source:Projected from Arabidopsis thaliana (AT5G11380) UniProtKB/TrEMBL;Acc:Q9LFL9]	7.5212	5.45789	6.48819	3.70871	7.59233	6.57342	5.53084	6.29143	5.67921	9.63936	9.18964	7.79678	6.9925	7.50113	6.71468	5.56768	3.85018	4.334	3.47233	4.09848	4.17655	3.13172	3.8018	4.0844	4.39818	5.76662	4.8669	4.33751	4.34708	3.68653	3.91707	3.32587	3.59993	3.28689	3.74984	2.98172	14.6988	16.2553	17.3189	16.9921	16.2223	9.50195
Sobic.003G103300	7	4	6	.	.	.	1-deoxy-D-xylulose 5-phosphate reductoisomerase [Source:Projected from Arabidopsis thaliana (AT5G62790) UniProtKB/TrEMBL;Acc:F4K7T6]	15.7301	13.8147	17.5734	19.6757	22.426	20.5206	16.3736	14.7858	8.92606	23.7254	15.3813	14.8437	13.1489	10.9221	6.09873	5.23887	1.17917	1.60451	1.53879	1.15373	1.41806	0.548481	0.898916	0.649356	1.04831	1.25383	1.08416	1.06587	0.942828	0.713286	1.32338	1.06714	0.960314	0.721851	0.937035	0.927249	15.0045	11.5122	10.9922	10.6922	15.7657	10.3352
Sobic.001G243200	13	15	6	.	.	.	1,2-dihydroxy-3-keto-5-methylthiopentene dioxygenase 4 [Source:Projected from Arabidopsis thaliana (AT5G43850) UniProtKB/Swiss-Prot;Acc:Q8H185]	18.2043	26.8163	25.5176	35.8677	36.496	28.2347	47.356	37.6944	39.6116	33.9618	52.1542	39.7822	55.4246	47.267	67.4276	62.0122	18.4878	23.1482	21.465	21.6721	20.5094	19.4286	23.5315	17.0298	23.1901	20.9545	20.209	18.6624	17.1334	18.765	14.3581	16.9444	16.659	16.6568	16.7294	23.9562	49.1749	59.2026	61.3902	48.3701	49.6101	38.5774
Sobic.003G213800	7	15	NA	.	.	.	1,4-alpha-glucan-branching enzyme 3, chloroplastic/amyloplastic [Source:Projected from Arabidopsis thaliana (AT3G20440) UniProtKB/Swiss-Prot;Acc:D2WL32]	1.66867	1.44338	1.73939	1.73416	1.92861	1.82083	1.53229	1.71034	1.79561	1.94943	1.45598	1.56293	1.45342	1.41744	1.21056	0.865803	1.38834	1.68616	1.44527	1.26185	1.10749	0.814068	1.07762	0.798698	0.944012	1.17534	1.74407	1.27732	1.42552	1.21612	1.51659	1.3088	1.12455	1.23123	1.09331	0.715275	0	0	0	0	0	0
Sobic.007G151100	4	7	9	.	.	.	12-oxophytodienoate reductase (EC:1.3.1.42), Jasmonic acid (JA) biosynthesi [Source: Projected from Oryza sativa (Os08g0459600)]	2.4389	3.36115	2.11317	2.12585	1.6784	2.52385	2.0734	1.35955	1.38882	1.69213	1.54778	1.22593	1.14697	1.47161	1.52602	1.08462	3.78818	4.20189	4.58221	4.20162	4.23899	3.88647	4.17497	4.15564	5.0427	5.09473	4.86887	3.40589	4.46418	3.66787	3.05299	3.17319	2.29649	2.37391	2.91558	1.71384	20.6438	12.5213	13.7166	11.2011	11.0185	16.2402
Sobic.004G180500	6	2	5	.	.	.	12-oxophytodienoic acid reductase (EC:1.3.1.-), Jasmonic acid (JA)-mediated defense signalin [Source: Projected from Oryza sativa (Os02g0559400)]	1.92582	1.6762	1.66105	1.10928	1.75458	1.30418	1.34861	1.33791	1.19697	1.44617	1.43963	1.14992	1.10409	0.9435	1.15334	1.04716	1.37992	0.575051	0.75721	0.578715	0.668797	0.521023	0.345782	0.220957	0.368694	0.491326	0.354548	0.295644	0.26668	0.210088	0.23506	0.348071	0.280145	0.226094	0.366526	0.263555	3.6162	4.45981	5.1397	4.47513	3.26846	2.43054
Sobic.006G118150	NA	8	11	NAC	Endosperm Whole seed	.	hypothetical protein	0	0	0	0	0	0	0	0	0	0	0	0	0	0	0	0	2.54991	0.729799	2.20496	1.22101	1.18321	1.66506	1.64562	1.04159	1.48317	0.384976	0.847549	0.103569	0.506796	0.475857	0.038136	0.193342	0.038137	0.03089	0.052917	0.0365415	0.149359	0.502453	0.0838745	0.190197	0.159599	1.85687
Sobic.004G321000	2	8	2	.	.	.	17.4 kDa class III heat shock protein [Source:Projected from Arabidopsis thaliana (AT1G54050) UniProtKB/Swiss-Prot;Acc:Q9SYG1]	119.22	661.231	409.045	985.615	388.656	238.174	339.702	317.169	647.213	156.638	258.107	145.293	227.432	193.141	207.365	215.567	203.081	112.573	273.337	224.484	170.003	219.041	368.372	172.663	366.641	49.1662	48.9553	32.7282	66.4416	176.012	3.72521	37.9953	3.10844	3.01292	8.25555	36.6502	83.9345	432.021	52.3068	37.7386	22.7992	264.414
Sobic.004G281900	4	5	6	.	.	.	2-C-methyl-D-erythritol 2,4-cyclodiphosphate synthase, chloroplastic [Source:Projected from Arabidopsis thaliana (AT1G63970) UniProtKB/Swiss-Prot;Acc:Q9CAK8]	4.4596	3.04703	3.61353	2.89037	1.93007	3.09753	2.14857	1.72295	2.16619	3.38927	2.27953	1.75518	2.03212	1.5704	1.55321	1.39783	2.63097	2.72875	2.70411	1.79803	1.96436	1.22132	1.56662	0.435111	0.409413	0.581611	0.519397	0.459904	0.481247	0.507481	0.604875	0.366968	0.233895	0.30116	0.254655	0.338869	5.70249	3.5731	2.95487	4.6958	4.19106	5.1997
Sobic.003G381900	4	4	6	.	.	.	2-C-methyl-D-erythritol 4-phosphate cytidylyltransferase, chloroplastic [Source:Projected from Arabidopsis thaliana (AT2G02500) UniProtKB/Swiss-Prot;Acc:P69834]	10.7098	6.31846	8.20172	5.14682	6.56093	6.99279	5.74239	5.23529	4.15182	6.71112	5.46706	5.57359	4.21449	4.68689	3.31447	2.3746	4.48069	3.51457	2.7594	2.38648	2.31322	2.45121	2.65274	1.88299	2.92001	2.5528	2.2744	2.50997	2.1751	2.2783	2.96274	2.33599	2.61724	2.44532	2.66133	2.27766	9.76552	6.4964	5.36859	7.65242	7.89804	5.59474
Sobic.001G475600	7	3	6	.	.	.	2-carboxy-1,4-naphthoquinone phytyltransferase, chloroplastic [Source:Projected from Arabidopsis thaliana (AT1G60600) UniProtKB/Swiss-Prot;Acc:Q0WUA3]	19.7325	24.6508	30.9419	28.8377	37.2814	34.2062	35.9512	32.2084	33.6854	28.0694	23.4523	25.4077	25.5582	20.3394	9.71321	8.45313	2.23009	1.4481	1.90778	1.67134	1.69948	0.966966	0.943739	0.568902	0.548377	0.663652	0.549891	0.735598	0.92767	0.828589	0.700849	1.1921	0.520981	0.773658	0.691867	1.85282	7.17788	5.64415	4.87794	5.01501	6.59143	4.09087
Sobic.006G140900	7	6	6	.	.	.	2-phytyl-1,4-beta-naphthoquinone methyltransferase, chloroplastic [Source:Projected from Arabidopsis thaliana (AT1G23360) UniProtKB/Swiss-Prot;Acc:Q3ED65]	4.4911	3.94248	4.04318	3.01884	5.04454	3.68089	4.05683	2.96984	2.87337	3.81162	4.33645	3.13056	3.7406	3.31551	1.85975	1.91721	2.91199	2.5122	2.53847	2.74147	2.46418	2.04069	1.93386	1.13931	1.37737	1.43443	1.77986	1.34152	1.53321	1.4926	1.17544	1.31872	1.37337	1.23264	1.42667	1.328	7.45772	4.71634	5.19473	7.0177	7.69155	4.62527
Sobic.007G029300	NA	NA	7	.	.	.	2-succinylbenzoate--CoA ligase, chloroplastic/peroxisomal [Source:Projected from Arabidopsis thaliana (AT1G30520) UniProtKB/Swiss-Prot;Acc:Q8VYJ1]	0	0	0	0	0	0	0	0	0	0	0	0	0	0	0	0	0	0	0	0	0	0	0	0	0	0	0	0	0	0	0	0	0	0	0	0	2.70876	2.82177	2.15118	2.09432	3.30939	2.46095
Sobic.009G187400	3	9	10	.	.	.	21.7 kDa class VI heat shock protein [Source:Projected from Arabidopsis thaliana (AT5G54660) UniProtKB/Swiss-Prot;Acc:Q9FIT9]	1.87633	3.88527	1.82205	2.28073	1.53982	2.90432	1.54023	1.29895	1.11347	1.14183	1.67599	1.31417	1.87556	2.12435	2.56905	2.13219	1.15281	1.90769	2.45269	1.75049	1.8021	2.54562	3.28511	4.36495	9.34969	8.66926	6.37547	3.81445	6.73619	5.21624	3.88293	3.74995	2.81707	2.81329	3.66505	2.11194	2.4639	3.65407	1.8149	2.11077	2.68964	6.83577
Sobic.006G080200	1	8	NA	ERF	Endosperm	.	hypothetical protein	0.263449	1.34008	0.491615	1.10127	0.0276355	0.458737	0.157076	0.142613	0.467871	0.028475	0.012168	0.407039	0.044744	0.362684	0.555917	0.446887	0.531743	0.448684	4.79887	4.83048	3.54222	3.0744	7.99527	4.98948	14.2987	2.46865	4.30701	2.31227	3.47651	3.52005	2.50185	3.47487	2.48792	3.71133	2.74284	2.12291	0	0	0	0	0	0
Sobic.010G104300	2	8	11	.	Endosperm Whole seed	.	15.7 kDa heat shock protein, peroxisomal [Source:Projected from Arabidopsis thaliana (AT5G37670) UniProtKB/Swiss-Prot;Acc:Q9FHQ3]	12.9372	83.3577	29.7961	121.914	14.6007	15.0741	21.168	25.4171	61.3462	2.95787	8.21892	4.84518	8.594	6.37367	15.2651	14.356	121.338	56.3936	180.474	146.056	114.797	166.886	243.23	116.175	200.831	29.3312	40.7856	24.2251	38.7659	110.02	6.90264	21.9013	5.29988	6.02858	7.92462	5.69511	10.9612	57.193	6.58495	3.84851	8.15208	220.214
Sobic.002G279700	10	6	12	.	.	.	3-dehydroquinate synthase, chloroplastic [Source:Projected from Arabidopsis thaliana (AT5G66120) UniProtKB/Swiss-Prot;Acc:Q8VYV7]	27.7054	25.2469	31.2266	22.3432	25.6462	26.8595	21.9151	25.5609	19.2452	39.382	34.1974	31.9498	28.3439	28.4531	23.8032	19.537	46.5671	60.245	53.1683	46.696	48.3329	36.4133	39.147	28.2184	29.0874	33.6385	33.1896	28.2397	29.5099	25.9205	23.6447	21.7875	18.5061	19.2632	20.763	15.1362	61.8075	47.6277	54.3749	56.6878	60.0654	54.9609
Sobic.001G482300	8	8	3	.	.	.	3-ketoacyl-CoA synthase [Source:Projected from Arabidopsis thaliana (AT2G26250) UniProtKB/TrEMBL;Acc:A0A178VYA3]	8.62249	11.346	12.0233	12.3148	12.7986	23.7939	21.4357	12.7415	22.2391	24.7604	18.3423	40.0346	12.1495	25.5638	15.0166	11.7269	7.82418	4.99871	11.5564	9.5086	9.7816	6.42628	10.0863	2.02419	5.74996	4.13923	2.61615	2.06554	1.73411	1.54548	4.15748	2.07855	2.20403	1.42182	1.807	2.90717	61.5606	146.367	112.378	81.6986	91.0491	47.2024
Sobic.004G080200	13	6	12	.	.	.	3-oxoacyl-[acyl-carrier-protein] synthase [Source:Projected from Arabidopsis thaliana (AT2G04540) UniProtKB/TrEMBL;Acc:A0A178VUN0]	2.62983	2.76771	2.76471	2.79068	1.89082	3.20741	2.50951	1.90901	2.76977	3.74734	3.03083	3.40462	2.24119	2.76435	4.79938	4.1347	4.89486	4.99366	6.68	5.49811	5.24774	4.25709	4.6854	2.91061	4.23221	4.16053	3.84586	2.3967	3.55879	2.53344	2.84149	3.18589	2.38665	2.19156	2.19045	1.8565	3.84954	3.12219	3.04307	4.36191	4.45601	3.6796
Sobic.010G228700	16	7	12	C3H	.	.	30-kDa cleavage and polyadenylation specificity factor 30 [Source:Projected from Arabidopsis thaliana (AT1G30460) UniProtKB/Swiss-Prot;Acc:A9LNK9]	14.1428	9.91158	11.7409	8.29458	11.885	10.2193	10.0539	10.3644	10.406	11.6732	12.6871	10.0278	11.2023	11.2293	11.1284	11.4138	14.0836	13.5709	12.4938	12.2816	11.8538	11.6466	11.1278	10.3794	10.2047	11.4825	11.4377	8.0066	10.1121	10.1385	8.22707	8.03097	6.50053	5.98215	6.00911	5.64543	13.9714	13.31	15.3971	15.7908	14.1532	13.8116
Sobic.001G391400	7	7	12	.	.	.	30S ribosomal protein S1, chloroplastic [Source:Projected from Arabidopsis thaliana (AT5G30510) UniProtKB/Swiss-Prot;Acc:Q93VC7]	10.8224	10.4329	11.8981	12.1734	13.7765	12.3588	12.6377	11.6288	9.22347	9.84182	8.53515	8.30609	8.89786	7.65726	5.31286	4.43723	19.6397	22.7873	21.0002	20.4866	20.597	13.374	17.4014	12.9858	13.063	15.6806	17.521	12.936	14.0404	14.9092	12.461	10.1231	11.4878	11.8231	13.12	9.36627	25.6211	20.9071	23.5978	22.9004	32.4151	25.5334
Sobic.001G469933	10	3	6	.	.	.	30S ribosomal protein S10, chloroplastic [Source:Projected from Arabidopsis thaliana (AT3G13120) UniProtKB/Swiss-Prot;Acc:Q9LK61]	14.6728	13.9843	11.5038	15.3377	14.0172	13.4829	12.1722	10.0418	9.26116	19.4865	12.149	11.2809	10.2011	9.42105	8.6487	7.85405	24.0827	19.6806	19.8269	15.5625	14.1787	13.3674	15.1224	9.61496	10.1734	11.3534	10.7682	8.09225	8.74915	10.2179	9.10998	7.31086	7.2794	8.89017	9.82714	6.05917	30.5184	21.5069	20.1596	22.1024	28.9349	23.9775
Sobic.003G393800	7	7	9	.	.	.	30S ribosomal protein S31, chloroplastic [Source:Projected from Arabidopsis thaliana (AT2G38140) UniProtKB/Swiss-Prot;Acc:O80439]	10.7721	9.49236	11.3627	9.73634	10.7498	9.11037	10.6972	9.53977	6.9789	14.3414	13.5772	10.3786	10.0809	9.29938	6.51366	6.46313	24.7433	33.8029	28.7953	32.1294	32.4651	23.5895	29.5755	18.6506	20.094	20.5671	19.2277	19.5033	19.9511	23.3306	20.4589	16.9908	15.2347	17.6667	16.2195	7.17353	33.5479	22.2066	19.881	23.3493	34.8485	33.1089
Sobic.001G076500	4	6	6	.	.	.	30S ribosomal protein S9, chloroplastic [Source:Projected from Arabidopsis thaliana (AT1G74970) UniProtKB/Swiss-Prot;Acc:Q9XJ27]	9.66623	10.7325	8.40609	10.9235	8.04047	9.0132	8.2915	6.20309	6.15808	8.60365	5.9306	6.11328	5.18065	4.89379	2.55628	2.21418	15.9524	15.0909	16.4198	13.454	13.7539	9.64175	10.7522	9.32386	8.66918	8.6924	10.9233	6.05838	6.39837	8.21046	5.86435	6.79786	5.38367	6.49044	6.84156	3.42226	21.0072	14.1946	12.4903	15.168	19.335	15.8187
Sobic.002G402500	16	5	12	.	.	.	30S ribosomal protein S9, mitochondrial [Source:Projected from Arabidopsis thaliana (AT3G49080) UniProtKB/Swiss-Prot;Acc:Q8L6Z4]	13.6298	12.4909	12.1507	11.6611	11.0761	12.3796	11.7257	10.6981	10.4457	11.4552	13.573	10.7851	11.8732	11.2724	10.6347	11.4617	25.8353	21.3763	21.2082	18.3006	16.5629	15.0692	13.8224	8.07209	8.06889	8.90583	8.98768	6.70348	7.43719	7.04051	5.17177	6.18942	4.22404	4.79167	5.02762	4.22482	14.1246	10.803	11.8946	15.0754	13.1514	13.5685
Sobic.002G264300	10	6	9	.	.	.	3beta-hydroxysteroid-dehydrogenase/decarboxylase isoform 3 [Source:Projected from Arabidopsis thaliana (AT2G43420) UniProtKB/Swiss-Prot;Acc:A9X4U2]	6.63241	6.10466	7.2806	4.9812	7.33746	7.57171	7.04683	6.44194	6.33556	10.7752	8.34136	8.8012	7.04746	7.28768	5.43435	4.76683	12.9909	12.4556	12.442	10.1359	10.0749	8.44143	8.44777	6.59206	6.30585	6.9385	6.30764	3.93664	4.60562	4.34859	3.87193	3.86623	3.8519	3.32558	3.80768	2.34466	7.61977	5.65083	5.85443	7.29015	8.42947	7.13037
Sobic.002G407000	7	5	5	.	.	.	4-alpha-glucanotransferase DPE2 [Source:Projected from Arabidopsis thaliana (AT2G40840) UniProtKB/Swiss-Prot;Acc:Q8RXD9]	26.1749	23.0529	28.1411	17.1005	30.8493	21.6072	22.6683	25.8392	26.083	34.553	27.6012	24.5237	21.849	21.8906	20.9204	15.8811	4.32309	5.89755	4.18729	3.54973	4.09735	2.80404	3.88589	1.65201	2.32204	2.3894	1.4462	1.77629	1.84566	1.28085	2.20128	1.72539	1.49953	1.17139	1.44633	3.75342	29.3319	22.8539	18.8267	26.7496	22.5494	13.8305
Sobic.004G272700	NA	NA	1	.	.	.	4-coumarate:coenzyme A ligase, Flavonoid biosynthesi [Source: Projected from Oryza sativa (Os02g0697400)]	0	0	0	0	0	0	0	0	0	0	0	0	0	0	0	0	0	0	0	0	0	0	0	0	0	0	0	0	0	0	0	0	0	0	0	0	4.91764	2.30065	3.10963	2.32672	1.47287	0.701716
Sobic.007G089900	3	9	11	.	.	.	4-coumarate:coenzyme A ligase, Lignin biosynthesi [Source: Projected from Oryza sativa (Os08g0245200)]	1.00597	3.80655	1.61744	2.761	1.83787	2.72901	1.42162	1.43323	0.854594	0.752509	1.23715	1.11829	0.60888	1.23706	3.94523	1.45663	9.87096	8.47661	14.0113	9.36873	9.87623	9.01782	14.2906	13.5983	27.4877	21.8207	18.1641	10.0271	15.6266	10.1282	18.4581	10.4108	11.094	10.512	11.8148	6.93751	0.492699	0.826391	0.77732	0.958082	1.45931	5.35197
Sobic.004G062500	15	11	1	.	.	.	4-coumarate:coenzyme A ligase, Lignin biosynthesis, Defense against woundin [Source: Projected from Oryza sativa (Os02g0177600)]	0.197995	0.508348	0.220011	0.42801	0.241258	0.508365	0.234137	0.306812	0.293269	1.12185	0.779875	1.87686	0.465545	0.679153	2.74654	0.942399	0.266643	0.360749	0.578971	0.47497	0.707276	0.919247	1.80642	0.753695	1.7652	0.784723	0.803586	1.62819	0.777675	1.21363	3.79213	1.74062	1.40547	1.6915	1.56691	1.25438	9.48706	9.86514	3.75648	3.23296	1.88767	1.40448
Sobic.010G214900	15	10	9	.	.	.	4-coumarate:coenzyme A ligase, Lignin biosynthesis, Defense against woundin [Source: Projected from Oryza sativa (Os06g0656500)]	1.95629	3.9732	3.05278	3.07412	2.54894	5.94567	4.36056	3.59647	3.82358	3.7719	3.56301	8.37328	2.75059	5.71154	12.3724	6.73175	5.15624	3.85241	9.8164	8.43077	9.12446	6.14523	8.51355	11.9108	17.232	14.1483	15.4452	13.1558	12.5439	11.8821	15.7015	12.6765	13.9343	14.7506	17.5467	18.7524	8.39825	9.5699	11.2418	9.09354	12.6892	15.1626
Sobic.007G145600	NA	NA	1	.	.	.	4-coumarate:coenzyme A ligase, Lignin biosynthesis, Defense against woundin [Source: Projected from Oryza sativa (Os08g0448000)]	0	0	0	0	0	0	0	0	0	0	0	0	0	0	0	0	0	0	0	0	0	0	0	0	0	0	0	0	0	0	0	0	0	0	0	0	2.78773	1.21233	1.27703	1.22802	1.02842	0.740177
Sobic.004G207400	7	6	12	.	.	.	4-hydroxy-3-methylbut-2-en-1-yl diphosphate synthase (ferredoxin), chloroplastic [Source:Projected from Arabidopsis thaliana (AT5G60600) UniProtKB/Swiss-Prot;Acc:F4K0E8]	15.9107	12.9248	14.26	12.184	16.2894	12.8515	10.0777	12.5838	9.12388	13.0609	9.97785	8.48236	8.72583	8.73261	7.57044	6.2799	10.5937	12.2563	14.2198	12.7242	10.4841	9.48602	8.10187	6.80003	6.13159	7.05942	7.30761	5.16437	6.13096	5.01332	5.75206	4.12763	4.44783	4.23909	4.69304	4.13398	19.1177	16.0923	17.7196	16.3862	19.0662	14.1032
Sobic.001G178500	6	5	9	.	.	.	40S ribosomal protein S19, mitochondrial [Source:Projected from Arabidopsis thaliana (AT5G47320) UniProtKB/Swiss-Prot;Acc:P39697]	8.27437	7.9263	6.5437	6.14936	5.13038	5.88575	5.76633	4.48822	4.26853	6.65269	6.71882	5.17721	5.41073	6.2112	6.45132	6.68976	14.4489	11.8116	10.8915	8.32807	8.12078	7.99386	7.11054	4.08119	4.49491	4.39307	4.48341	3.88785	3.85553	3.97854	3.45196	3.2842	2.71298	3.27827	3.00457	2.62475	7.90524	5.2842	6.86974	9.33641	7.97057	8.99523
Sobic.002G136100	6	9	6	.	.	.	5-amino-6-(5-phospho-D-ribitylamino)uracil phosphatase, chloroplastic [Source:Projected from Arabidopsis thaliana (AT4G11570) UniProtKB/Swiss-Prot;Acc:Q9LDD5]	3.66083	3.26238	3.19337	5.51103	2.8735	3.93086	2.69113	4.45231	3.62005	3.0896	3.51011	2.96658	4.17249	5.54339	3.4572	3.76359	2.80592	2.65844	2.53187	3.43147	2.19527	3.0064	4.08656	5.29578	7.04233	6.04497	8.76076	3.48138	6.18818	6.40916	3.1333	6.25397	4.42097	4.68407	4.54282	3.24118	9.23565	10.6214	13.484	8.60817	12.9084	7.65766
Sobic.001G322700	6	6	12	.	.	.	5-oxoprolinase [Source:Projected from Arabidopsis thaliana (AT5G37830) UniProtKB/Swiss-Prot;Acc:Q9FIZ7]	6.92572	5.25743	5.18626	4.17037	4.88642	5.00152	3.99463	4.73074	4.18526	5.33006	4.05693	4.38986	3.94872	3.99411	3.71148	2.71223	2.66656	2.06969	1.94374	1.73872	1.51788	1.88424	1.89551	1.33785	1.60107	1.35364	1.48098	1.28119	0.983399	1.36131	1.12316	1.07648	0.810311	0.866317	0.938033	1.54467	8.3077	6.32262	6.758	6.36466	7.71983	6.84257
Sobic.001G464200	11	7	6	.	.	.	5'-3' exonuclease family protein [Source:Projected from Arabidopsis thaliana (AT3G28030) UniProtKB/TrEMBL;Acc:A0A1I9LM66]	4.53628	4.24257	5.00498	3.35431	5.24337	4.03839	4.27832	4.75714	4.92298	5.04068	4.92896	5.34942	5.51633	4.38009	6.23734	6.0163	3.63693	3.11718	3.31667	3.10944	2.82697	2.9842	2.63211	3.40003	2.86307	3.36366	4.8312	3.01699	3.15437	3.22846	2.62308	2.86328	2.05836	1.90041	2.21439	2.30777	5.5568	5.1182	6.25525	5.98783	5.33189	4.16496
Sobic.009G123900	11	15	7	.	.	.	50S ribosomal protein L1, chloroplastic [Source:Projected from Arabidopsis thaliana (AT3G63490) UniProtKB/Swiss-Prot;Acc:Q9LY66]	18.3726	21.4724	27.2363	32.126	32.0253	28.2653	33.8561	32.0988	36.3565	42.2183	35.7209	42.7328	42.1747	36.4208	47.0827	44.6022	34.8166	40.7534	36.6419	31.7831	32.3426	24.2067	32.3169	28.0714	34.1408	36.6597	40.0922	30.3093	36.7159	33.8804	28.1489	27.8297	25.6755	32.292	34.0721	34.2808	46.5214	76.6415	57.1705	42.2178	48.3023	39.3006
Sobic.001G040000	4	5	12	.	.	.	50S ribosomal protein L17, chloroplastic [Source:Projected from Arabidopsis thaliana (AT3G54210) UniProtKB/Swiss-Prot;Acc:Q9M385]	10.5511	9.95569	10.6594	10.6608	9.56493	9.3542	8.87331	6.39828	5.62006	7.23493	4.47773	4.64816	3.86606	3.48956	1.90683	1.99215	9.27253	8.81243	7.90266	6.6202	6.00199	4.61772	5.38671	3.73456	3.13974	3.25591	3.58934	2.44743	2.92819	3.17919	1.83776	2.05418	1.35257	1.42157	1.38335	1.08557	15.0511	10.8148	10.501	10.2291	14.9388	12.6083
Sobic.004G116100	7	6	12	.	.	.	50S ribosomal protein L21, chloroplastic [Source:Projected from Arabidopsis thaliana (AT1G35680) UniProtKB/Swiss-Prot;Acc:P51412]	9.40634	8.73201	8.11937	7.46807	8.98408	7.90097	7.51855	6.88453	5.56089	9.83718	7.9492	6.88117	7.20619	7.08576	4.39758	4.30482	13.4777	13.3697	11.9132	11.2856	11.6011	7.23894	8.77136	5.81594	7.29436	7.5312	8.04592	7.10084	6.16548	7.40376	6.61956	6.19515	5.96131	6.07843	7.26842	3.76996	14.6619	11.2226	10.9107	13.1974	17.7524	15.0424
Sobic.003G328000	3	6	9	.	.	.	50S ribosomal protein L34, chloroplastic [Source:Projected from Arabidopsis thaliana (AT1G29070) UniProtKB/Swiss-Prot;Acc:Q9LP37]	8.13114	6.12655	5.01712	4.26064	4.44137	3.53284	3.31835	2.464	1.871	3.68128	3.1365	1.90345	2.10835	2.12722	1.09027	1.26072	9.16912	9.14962	7.97795	7.83123	6.62377	5.64238	6.22382	4.73649	4.7982	5.11207	5.49263	3.96686	5.20543	5.65517	4.80641	4.49524	3.6716	3.85222	3.9517	1.77391	9.41198	5.43064	5.18852	7.08768	10.5248	9.95651
Sobic.010G208000	4	6	12	.	.	.	50S ribosomal protein L35, chloroplastic [Source:Projected from Arabidopsis thaliana (AT2G24090) UniProtKB/Swiss-Prot;Acc:Q8VZ55]	12.7188	8.99317	8.17604	7.0069	8.33219	7.43206	8.04338	6.08184	4.49786	8.60494	7.32042	5.31677	6.81121	5.58601	3.7677	4.78758	18.02	20.4911	20.138	18.1181	18.049	13.0034	15.3341	9.30476	8.66086	8.67663	8.06243	6.54264	8.33217	11.0603	10.2139	8.80639	6.98969	6.91781	7.62058	3.00667	27.9426	17.2881	21.9132	22.4011	31.6723	29.2167
Sobic.001G524900	6	6	10	.	.	.	50S ribosomal protein L5, chloroplastic [Source:Projected from Arabidopsis thaliana (AT4G01310) UniProtKB/Swiss-Prot;Acc:O04603]	6.01038	5.47634	4.6906	4.57516	3.73133	4.4818	3.28378	3.65291	2.5185	5.35674	3.65464	3.76891	3.91555	3.75203	2.79098	2.87168	20.85	24.4115	26.0257	25.6669	23.6623	19.1557	20.145	12.2326	12.6576	12.9782	14.9162	12.4056	12.9267	15.1103	12.475	12.391	11.4951	16.6742	13.4316	7.81947	11.9174	8.35041	10.7974	11.1657	17.8163	18.1358
Sobic.001G368500	16	7	9	.	.	.	50S ribosomal protein L6, chloroplastic [Source:Projected from Arabidopsis thaliana (AT1G05190) UniProtKB/Swiss-Prot;Acc:O23049]	15.8557	15.7299	16.2976	13.3217	15.5576	14.9876	15.1592	15.5855	9.79067	15.0008	15.4476	12.3709	12.6354	12.6923	10.2503	9.33341	52.9245	63.7162	56.6756	57.1913	57.1629	45.5212	50.1323	39.4623	44.1098	44.2372	50.76	40.5381	45.7745	48.9678	39.4053	38.5896	35.6307	40.6646	41.0111	26.6017	35.3986	26.4326	29.5563	33.0792	45.6793	43.2455
Sobic.007G184400	14	6	9	.	.	.	60S ribosomal protein L7-1 [Source:Projected from Arabidopsis thaliana (AT1G80750) UniProtKB/Swiss-Prot;Acc:Q9SAI5]	31.4811	34.1772	28.7805	27.5411	24.7016	27.1974	29.4243	24.0071	21.0656	29.1956	36.6758	28.8562	42.1704	42.9928	54.2755	63.9539	78.0314	76.9524	72.8068	60.7251	59.2573	55.9608	52.6691	35.2166	35.4011	41.4024	38.445	30.0411	37.686	34.6137	23.4942	29.4979	22.434	25.754	26.5109	22.6688	30.6054	30.0912	38.8078	41.2678	39.2669	44.5749
Sobic.009G136000	4	2	4	.	.	.	65-kDa microtubule-associated protein 5 [Source:Projected from Arabidopsis thaliana (AT2G38720) UniProtKB/Swiss-Prot;Acc:Q9ZVJ3]	10.597	9.56951	8.58082	10.2355	8.88923	6.44347	5.42814	5.98553	4.20642	12.7092	7.04583	5.37661	4.73338	4.46907	1.16254	1.17629	5.13507	3.82428	3.53092	2.23145	2.1835	1.42404	1.22613	0.513135	0.612446	0.64512	0.388181	0.406465	0.554331	0.280068	0.312482	0.416549	0.146007	0.258443	0.265417	0.236734	11.5523	4.5793	5.50405	12.4163	7.04773	2.11898
Sobic.004G140300	7	3	9	.	.	.	7-dehydrocholesterol reductase [Source:Projected from Arabidopsis thaliana (AT1G50430) UniProtKB/Swiss-Prot;Acc:Q9LDU6]	84.4165	67.8978	69.1042	54.4193	72.4254	66.8721	58.7963	52.6533	45.7532	80.693	62.7491	51.1873	50.9691	47.427	20.8783	18.919	78.0678	55.4487	52.0553	44.2352	43.5499	41.3648	39.541	36.4479	41.0776	43.0761	40.6739	32.2387	38.6418	36.2446	37.6004	31.5729	33.9344	33.3099	36.2887	22.7807	48.8131	26.7454	29.6236	41.8749	32.8099	37.672
Sobic.007G162600	7	4	12	.	.	.	7-hydroxymethyl chlorophyll a reductase, chloroplastic [Source:Projected from Arabidopsis thaliana (AT1G04620) UniProtKB/Swiss-Prot;Acc:Q8GS60]	7.77745	9.29685	8.51765	8.16365	9.64206	7.75278	7.25162	7.11925	5.14563	8.33168	7.84886	7.0393	6.1926	6.37853	5.73841	4.49021	12.6482	9.72068	9.45743	8.05982	7.00321	6.42828	7.31742	7.25071	7.62342	8.10504	7.2004	4.89267	5.95464	5.357	6.21846	4.77248	6.21904	6.17636	6.9353	5.45766	10.0922	9.16782	10.1717	10.4204	10.7746	9.19592
Sobic.001G297900	4	14	6	.	.	.	8-amino-7-oxononanoate synthase [Source:Projected from Arabidopsis thaliana (AT5G04620) UniProtKB/Swiss-Prot;Acc:Q8GW43]	10.8708	9.65189	9.52575	9.35076	7.16184	8.322	6.11521	5.76202	4.80716	12.0426	5.60628	6.73913	5.70416	4.97412	4.93125	3.93943	2.95737	2.52986	2.97141	2.95485	3.36125	2.8751	2.60515	3.32406	3.34777	3.97928	3.77854	2.95081	3.7755	3.30601	3.2634	3.44113	3.48919	4.14072	4.00784	4.56692	9.03199	5.72986	8.03593	7.04678	6.73783	4.23699
Sobic.001G161601	9	NA	1	.	.	.	A member of Aux/IAA family protein, Regulation of lateral root initiatio [Source: Projected from Oryza sativa (Os03g0633500)]	0.105985	0.211042	0.546447	0.427016	1.5514	1.19539	1.88563	2.05697	1.79784	2.36204	4.23823	3.76394	5.90045	5.47547	1.71807	1.86057	0	0	0	0	0	0	0	0	0	0	0	0	0	0	0	0	0	0	0	0	3.8331	1.82864	1.95625	2.80184	1.72438	0.152325
Sobic.007G059600	10	7	4	.	.	.	A member of the somatic embryogenesis receptor kinases (SERKs) family, Brassinosteroid (BR) signaling, Regulation of plant architectur [Source: Projected from Oryza sativa (Os08g0174700)]	29.5492	19.9682	21.0728	15.4956	20.7314	19.5902	16.8989	17.4201	16.512	27.2765	21.1508	19.8124	18.0666	18.8616	15.2105	13.6535	12.5956	13.4449	11.6583	11.2101	11.3059	8.79078	8.16301	8.32555	10.2035	10.9351	10.4446	6.71724	10.0618	7.75051	7.89188	6.80268	5.89091	5.25938	6.06506	7.03404	24.0835	19.0089	21.5146	27.5512	17.6475	7.81656
Sobic.003G428300	14	9	6	.	.	.	A-type response regulator, Cytokinin signalin [Source: Projected from Oryza sativa (Os01g0952500)]	1.40291	1.7868	2.0373	1.47745	2.06718	2.79638	3.24336	3.62765	3.73335	4.201	6.16021	4.67037	5.14954	7.29999	5.4837	6.38954	2.73	0.741356	1.15327	0.657601	0.766227	0.983418	0.547717	0.828163	1.68914	1.94467	1.52093	1.41317	1.81345	1.02538	1.78492	1.45746	1.06976	0.969916	1.29811	0.921611	9.87281	10.8725	11.981	13.215	10.747	8.20963
Sobic.004G356800	12	4	5	.	.	.	A-type response regulator, Cytokinin signalin [Source: Projected from Oryza sativa (Os02g0830200)]	4.21063	2.88217	4.42646	2.15673	6.67609	4.40051	4.74596	4.99335	4.33319	7.57911	8.699	8.46904	8.72194	7.91951	8.01813	7.4323	1.97419	1.77212	1.08377	1.18286	1.01868	0.80504	0.765181	0.778624	0.754707	1.19397	1.05608	1.08331	0.694471	0.622007	1.45651	1.18107	1.34687	0.964299	1.19024	1.86941	4.2388	4.06419	5.82995	5.63652	3.96588	1.92893
Sobic.006G151800	3	NA	NA	.	.	.	A-type response regulator, Cytokinin signalin [Source: Projected from Oryza sativa (Os04g0524300)]	1.2958	0.690568	0.651185	0.940457	0.470847	0.565796	0.348456	0.298577	0.257584	0.399865	0.166919	0.0415415	0.133078	0.0870695	0	0	0	0	0	0	0	0	0	0	0	0	0	0	0	0	0	0	0	0	0	0	0	0	0	0	0	0
Sobic.006G263300	13	10	3	.	.	.	A-type response regulator, Cytokinin signalin [Source: Projected from Oryza sativa (Os04g0673300)]	1.11344	2.80004	2.18418	8.26116	2.45717	2.6998	5.36583	6.72816	6.1856	4.81657	6.60531	4.79023	5.40133	6.12772	6.96199	7.81636	2.24885	0.80331	1.15115	0.687227	0.691203	0.592697	0.59962	0.802422	2.02971	1.01052	1.09141	1.09748	2.45481	0.698919	1.93836	1.19632	1.08267	1.90925	2.52998	1.78456	15.2541	13.2488	32.5248	17.2742	13.2316	7.38401
Sobic.002G245800	2	10	3	.	.	.	A20/AN1 zinc-finger protein, Response to multiple biotic stresses, Regulation of abiotic stress response [Source: Projected from Oryza sativa (Os09g0486500)]	5.83857	9.78008	16.6461	68.0555	18.9142	24.879	25.9829	24.6032	21.5667	15.6836	9.76846	16.1959	22.9684	16.2717	18.9899	19.4738	3.59968	1.68977	5.63407	3.04493	2.80429	2.11018	3.32582	3.67426	10.2277	2.88928	3.47533	6.07214	7.76695	4.07678	5.59667	7.85328	5.58992	9.26174	7.49607	7.57497	25.8621	46.9126	66.8464	26.5983	26.0684	17.4357
Sobic.004G079100	7	7	12	.	.	.	A20/AN1-type zinc finger protein, Regulation of plant growth and abiotic stress response, Modulation of gibberellins (GA) and abscisic acid (ABA) biosynthesi [Source: Projected from Oryza sativa (Os02g0195600)]	50.3274	42.4648	35.2658	42.5152	40.9887	38.9601	47.0125	36.095	26.7192	38.7497	39.2608	28.6231	38.5465	36.0605	26.562	31.9989	29.0404	28.4539	28.9384	24.0262	22.5622	18.8129	19.5264	15.6096	21.8411	23.5036	18.9167	16.7337	20.1453	18.735	14.4757	16.3472	15.3011	15.2829	18.6759	18.9975	39.3675	39.6011	43.9108	39.7765	42.4986	35.1099
Sobic.004G097900	11	4	6	.	.	.	ABA Overly-Sensitive 5 [Source:Projected from Arabidopsis thaliana (AT1G51965) TAIR;Acc:AT1G51965]	1.81263	1.76004	2.14257	1.50458	2.06213	1.92229	2.27682	2.14499	2.67861	2.58394	2.32525	2.50626	2.17798	2.15286	2.05491	1.83782	1.88485	1.3448	1.14729	1.24767	1.15704	1.08308	1.09108	1.0471	1.09526	1.10993	1.19316	0.823684	0.87011	0.902056	0.71157	0.770459	0.661717	0.750724	0.747927	0.839342	1.74525	1.69929	1.29974	1.72134	1.54328	1.24228
Sobic.007G163800	NA	NA	3	.	.	.	ABC transporter B family member 1 [Source:Projected from Arabidopsis thaliana (AT2G36910) UniProtKB/Swiss-Prot;Acc:Q9ZR72]	0	0	0	0	0	0	0	0	0	0	0	0	0	0	0	0	0	0	0	0	0	0	0	0	0	0	0	0	0	0	0	0	0	0	0	0	2.39246	2.18098	1.81958	1.40445	0.893359	0.34601
Sobic.003G398100	16	6	6	.	.	.	ABC transporter B family member 26, chloroplastic [Source:Projected from Arabidopsis thaliana (AT1G70610) UniProtKB/Swiss-Prot;Acc:Q8RY46]	4.21877	3.97155	5.0563	3.0465	6.0612	6.29359	5.28262	6.25456	5.34901	5.47605	5.25824	5.56663	5.83546	4.80489	4.64246	3.79551	3.81234	3.11638	3.21216	3.30822	2.7822	3.20643	2.90676	2.49991	2.18187	2.19909	1.73545	1.64827	2.02622	1.24616	1.8048	1.22708	1.59081	1.47424	1.27068	1.50662	11.0894	9.51282	8.78224	9.27092	9.76098	7.76723
Sobic.001G085600	11	3	6	.	.	.	ABC transporter B family member 27 [Source:Projected from Arabidopsis thaliana (AT5G39040) UniProtKB/Swiss-Prot;Acc:Q0WML0]	10.9728	10.3937	11.8456	10.0204	13.5228	10.8357	11.3197	10.2924	10.7549	14.9831	15.9786	11.6047	11.7628	12.0842	9.63146	7.57124	10.205	5.50567	5.40818	3.83987	3.38321	3.73941	4.94911	3.75928	5.53594	5.23548	4.16231	4.71197	5.21011	4.28621	5.39067	4.13713	4.27044	4.82532	5.55755	3.84227	15.346	11.9229	11.8314	12.7535	13.1076	10.4067
Sobic.002G129400	7	NA	5	.	.	.	ABC transporter B family member 28 [Source:Projected from Arabidopsis thaliana (AT4G25450) UniProtKB/Swiss-Prot;Acc:Q8LPQ6]	1.28022	1.12044	1.44628	1.04729	1.54822	1.19697	1.28599	1.29848	1.15265	1.68902	1.27166	1.46622	1.19837	1.047	0.854935	0.793906	0	0	0	0	0	0	0	0	0	0	0	0	0	0	0	0	0	0	0	0	2.15706	1.60938	1.75857	1.88181	1.51868	1.00432
Sobic.003G017100	12	10	6	.	.	.	ABC transporter D family member 2, chloroplastic [Source:Projected from Arabidopsis thaliana (AT1G54350) UniProtKB/Swiss-Prot;Acc:Q6NLC1]	6.24497	4.24297	7.2134	5.72601	9.00105	8.18327	8.38561	7.71846	6.70835	13.4009	9.6394	11.3709	10.5438	9.36616	9.58988	8.39855	1.21725	1.54579	1.18223	1.39764	1.47513	1.08834	1.46939	2.10035	2.68649	2.86178	3.00221	2.99301	2.25216	2.46361	2.86013	2.67151	3.07939	2.75659	3.00016	4.3984	9.75881	11.0105	11.0407	10.9909	11.2498	6.57437
Sobic.004G353000	11	6	9	.	.	.	ABC transporter F family member 3 [Source:Projected from Arabidopsis thaliana (AT1G64550) UniProtKB/Swiss-Prot;Acc:Q8H0V6]	60.3932	59.7479	55.1669	46.535	51.5563	48.788	43.3289	50.8482	44.1741	64.817	60.7744	65.1068	57.1449	57.3448	71.1653	60.8664	111.489	116.145	110.158	100.2	95.4631	81.3062	80.3569	66.0206	63.6047	73.6905	69.9047	62.1423	60.5767	55.6784	53.6108	50.879	45.4381	49.5888	49.4417	40.8613	40.7897	42.8465	52.2891	51.2729	59.2371	64.0855
Sobic.007G054500	NA	NA	3	.	.	.	ABC transporter G family member 14 [Source:Projected from Arabidopsis thaliana (AT1G31770) UniProtKB/Swiss-Prot;Acc:Q9C6W5]	0	0	0	0	0	0	0	0	0	0	0	0	0	0	0	0	0	0	0	0	0	0	0	0	0	0	0	0	0	0	0	0	0	0	0	0	1.31856	1.54897	1.01322	1.09895	1.03465	0.282046
Sobic.005G061000	8	11	3	.	.	.	ABC transporter G family member 25 [Source:Projected from Arabidopsis thaliana (AT1G71960) UniProtKB/Swiss-Prot;Acc:Q84TH5]	0.57719	0.668545	0.653058	0.678753	0.345571	2.22546	1.46274	0.496397	0.970465	1.13555	0.626791	3.22226	0.750216	1.81213	3.53553	2.06729	0.091843	0.069155	0.073575	0.117536	0.185404	0.124323	0.172468	1.31333	2.43171	2.42294	3.63809	4.65884	1.9893	2.45793	4.98631	5.16983	8.8214	10.9291	10.7316	11.4237	1.71337	2.77624	1.10071	0.979979	0.908546	0.578348
Sobic.006G223500	NA	5	9	.	.	.	ABC transporter I family member 1 [Source:Projected from Arabidopsis thaliana (AT1G63270) UniProtKB/Swiss-Prot;Acc:Q9C8T1]	0	0	0	0	0	0	0	0	0	0	0	0	0	0	0	0	1.65007	1.48909	1.68565	1.20618	1.16193	1.06657	1.11205	0.442995	0.876126	0.702396	0.554269	0.341898	0.685347	0.52806	0.505648	0.439316	0.33764	0.329506	0.279938	0.296152	0.620795	0.609564	0.57474	0.845762	0.74377	0.98187
Sobic.003G310100	11	4	6	.	.	.	ABC transporter I family member 10 [Source:Projected from Arabidopsis thaliana (AT4G33460) UniProtKB/Swiss-Prot;Acc:Q8H1R4]	9.62879	8.44489	7.18161	8.22622	9.69856	7.31883	7.34848	7.16311	5.19336	10.9314	11.0841	9.15245	10.3746	9.23779	10.54	9.29578	12.9167	8.71137	7.75145	6.88981	7.79829	6.44518	6.51948	5.98134	7.31458	7.60257	8.14648	6.70598	7.51333	6.15313	7.17344	6.68313	5.95616	6.73903	6.54992	4.83316	10.4013	7.08911	9.37133	10.9689	11.9466	8.24267
Sobic.005G117300	7	4	6	.	.	.	ABC transporter I family member 11, chloroplastic [Source:Projected from Arabidopsis thaliana (AT5G14100) UniProtKB/Swiss-Prot;Acc:Q8LEF6]	8.32387	8.93253	7.79408	5.3365	7.78051	7.44698	6.83837	6.88611	6.21185	7.45087	7.66825	6.26349	6.46455	6.35535	5.033	4.54026	9.50326	7.13299	5.55619	5.13849	5.63542	4.90793	5.54917	5.77347	7.54927	7.85532	6.94102	5.26842	6.35933	5.2569	5.0349	4.34111	3.82871	3.6501	4.14625	3.71492	10.9709	9.15889	8.8923	9.91901	9.67255	6.95184
Sobic.001G382800	16	7	10	.	.	.	ABC transporter I family member 6, chloroplastic [Source:Projected from Arabidopsis thaliana (AT3G10670) UniProtKB/Swiss-Prot;Acc:Q9CAF5]	14.1504	12.2325	12.4691	8.80768	12.8202	12.4434	11.9441	11.728	11.6464	14.0218	13.4533	13.0272	12.2156	13.1477	15.8756	14.0218	33.8944	42.1984	38.1109	40.1542	37.4567	28.364	32.6818	25.0866	25.0029	29.3326	30.1631	20.0928	28.0467	28.0787	18.6676	20.8629	15.6874	16.4399	17.6949	12.3358	16.474	14.004	13.6855	16.7653	20.6182	27.5087
Sobic.001G127500	6	6	12	.	.	.	ABC transporter like protein [Source:Projected from Arabidopsis thaliana (AT2G40090) UniProtKB/TrEMBL;Acc:Q67ZT0]	8.21019	6.95247	4.85025	4.82882	4.95519	4.10326	3.95194	4.51546	3.71653	8.06945	7.25388	6.05443	5.90503	5.8688	5.43191	5.15581	8.93183	7.41032	7.08641	5.89141	5.82881	4.57098	4.70924	4.31867	4.2974	4.1257	5.07378	3.96395	4.16626	4.02767	4.15416	4.132	3.32477	3.62527	4.09251	3.12466	10.4674	9.94153	10.1382	10.7622	9.84279	8.11553
Sobic.009G093100	16	14	9	.	.	.	ABC1K3 [Source:Projected from Arabidopsis thaliana (AT1G79600) UniProtKB/TrEMBL;Acc:A0A178WNJ7]	11.6918	11.098	14.1105	9.72621	13.3447	12.7266	11.103	11.5252	12.3336	15.4832	12.7739	13.9955	10.8078	10.7022	13.3029	9.74996	14.1306	12.1659	10.5222	9.35631	10.8925	8.62232	11.284	10.6389	12.1808	12.5398	10.0003	10.7827	9.96268	9.95553	16.498	9.63155	14.0015	14.5891	16.8797	16.4636	8.4095	9.83728	7.03748	8.03819	8.19687	12.4113
Sobic.010G094700	16	6	6	.	.	.	Aberrant root formation protein 4 [Source:Projected from Arabidopsis thaliana (AT5G11030) UniProtKB/Swiss-Prot;Acc:Q84VX3]	14.5424	13.3246	10.9582	9.94949	14.5971	10.9606	11.3466	12.4603	12.7744	14.6139	14.5708	13.1253	12.6451	12.3042	10.2243	9.74453	11.8866	10.3822	9.86422	8.35555	8.12655	7.03816	7.52282	6.8672	7.94896	8.08892	7.3555	5.48048	6.84183	5.66816	5.43124	5.04853	4.66171	4.14556	4.68251	4.5447	18.2493	16.3039	16.8049	18.0775	16.6163	12.4506
Sobic.007G000400	7	15	12	B3	.	.	ABI3/VP1 transcription factor family protein, Regulation of iron-deficiency response and toleranc [Source: Projected from Oryza sativa (Os08g0101000)]	23.7806	20.4349	22.0327	18.1382	21.623	23.5519	18.6707	20.9953	18.0028	27.7714	19.1437	23.701	18.2357	18.3172	18.2252	17.1036	24.3369	21.5714	22.7198	19.4817	20.3639	17.1965	18.5254	20.164	24.2751	25.3258	22.7324	16.104	21.0808	17.5346	19.9833	14.7653	14.7135	16.3799	17.396	13.1518	25.341	23.4997	28.1336	27.4733	31.0188	21.143
Sobic.001G066700	16	6	9	.	.	.	Accelerated cell death 11 [Source:Projected from Arabidopsis thaliana (AT2G34690) UniProtKB/Swiss-Prot;Acc:O64587]	26.0626	31.6985	22.4931	20.8749	27.6223	24.1901	30.7714	22.2646	18.0864	23.582	31.2095	19.9143	31.2348	34.7999	20.7209	27.1734	43.3842	54.6016	54.346	50.5708	49.3365	46.7528	39.7289	35.257	40.3188	38.3455	35.6728	25.149	35.2631	30.2194	22.4919	23.6884	18.4376	20.5	19.5037	15.5706	30.8948	25.9352	33.2039	35.1523	34.0088	34.4302
Sobic.004G155800	11	15	10	.	.	.	Acetolactate synthase, chloroplastic [Source:Projected from Arabidopsis thaliana (AT3G48560) UniProtKB/Swiss-Prot;Acc:P17597]	83.4165	67.4263	113.659	80.4208	75.2322	116.824	97.5969	90.6822	119.626	123.263	89.274	136.03	89.3291	86.6664	107.772	81.6289	102.297	162.936	154.181	189.568	205.206	156.713	181.714	153.055	116.526	126.397	140.162	140.749	103.674	127.442	126.369	135.976	152.515	169.221	155.56	176.027	55.8768	62.6919	56.6848	48.4048	40.6565	72.7644
Sobic.009G175500	10	7	6	.	.	.	Acetyltransferase NSI [Source:Projected from Arabidopsis thaliana (AT1G32070) UniProtKB/Swiss-Prot;Acc:Q7X9V3]	6.41324	4.65476	5.01134	3.67875	6.97212	5.78253	5.92442	5.51256	3.66908	7.97352	6.0937	6.15046	5.82022	5.68025	2.88849	2.3208	5.55912	6.71734	5.13119	5.51386	4.92992	4.20872	4.62219	4.51617	5.31011	6.72602	5.18026	4.20958	4.37909	4.63352	4.43517	3.6337	3.98247	3.68871	4.3165	2.19638	14.8666	11.5868	12.8403	13.001	15.7033	8.12367
Sobic.008G037800	7	15	12	.	.	.	ACR12 [Source:Projected from Arabidopsis thaliana (AT5G04740) UniProtKB/TrEMBL;Acc:A0A178UNY1]	9.77505	10.3018	11.6339	10.1338	7.7195	10.2187	8.57074	8.36623	5.35316	11.6569	8.2056	9.15228	7.69444	7.59974	6.34103	5.06121	18.6237	16.1709	15.3204	14	14.6682	11.9765	13.1435	13.3759	16.5895	16.8962	17.4209	13.6391	15.3876	14.8289	15.9313	10.58	13.3267	15.0317	16.8781	10.8156	17.1773	18.9107	20.293	20.0834	23.7111	16.6497
Sobic.004G176700	5	15	11	.	.	.	ACR3 [Source:Projected from Arabidopsis thaliana (AT1G76990) UniProtKB/TrEMBL;Acc:A0A178W888]	3.38451	5.45126	8.33465	3.98735	4.28314	8.00068	3.29877	9.17366	2.75418	1.84681	3.11264	2.74153	2.23866	4.69045	10.4147	4.01358	46.359	64.3123	61.7495	73.9281	78.1359	69.1693	69.8657	94.2616	84.463	89.7712	94.3582	65.3858	76.8756	76.6226	68.5272	66.2771	66.1319	72.6724	83.7588	53.5981	2.12353	2.40343	3.62792	3.68765	6.25778	25.0387
Sobic.001G104100	2	8	3	.	.	.	ACT domain-containing protein ACR1 [Source:Projected from Arabidopsis thaliana (AT5G65890) UniProtKB/Swiss-Prot;Acc:Q9FHP1]	0.407376	0.65046	0.89089	6.90938	0.357203	1.91879	1.44521	1.21731	0.428277	0.304983	0.146358	0.523162	0.234712	0.456746	0.315514	0.232668	0.424876	0.258711	1.34629	0.48437	0.417302	0.394722	0.369511	0.111206	0.436053	0.275817	0.14502	0.089887	0.360984	0.0314125	0.0977375	0.116595	0.0814095	0.077979	0.138046	0.0407585	0.772626	0.620748	1.11448	0.259242	0.371523	0.296575
Sobic.002G138100	12	NA	4	.	.	.	ACT domain-containing protein ACR10 [Source:Projected from Arabidopsis thaliana (AT2G36840) UniProtKB/Swiss-Prot;Acc:Q9SJM1]	1.23779	1.01205	1.54757	1.44457	1.86388	2.01243	1.98013	2.09553	2.19304	2.80166	2.67971	2.61789	3.06004	3.08608	3.55713	3.13745	0	0	0	0	0	0	0	0	0	0	0	0	0	0	0	0	0	0	0	0	5.45084	5.22734	5.94581	4.88663	3.51196	1.62111
Sobic.001G112600	4	5	6	.	.	.	Actin 1 [Source: Projected from Oryza sativa (Os03g0718100)]	100.125	86.9713	74.2073	58.9465	56.8666	71.5843	53.9984	45.6371	48.483	78.8311	48.7062	45.1493	37.3024	36.0537	26.4336	24.1563	92.4105	85.7778	86.0015	62.4798	59.7713	45.5264	40.7835	22.1117	26.6888	29.242	21.3554	15.3929	21.6796	16.2162	18.2369	17.0044	13.0232	13.8196	15.2451	9.74921	77.2782	58.2411	43.7467	81.5514	59.9368	60.8804
Sobic.009G069300	13	15	3	.	.	.	Actin binding protein family [Source:Projected from Arabidopsis thaliana (AT1G52080) UniProtKB/TrEMBL;Acc:Q9SAU9]	0.866915	0.856124	0.570503	0.437673	0.471344	0.641389	0.345593	0.632208	0.731425	0.728398	0.615741	0.615806	0.492592	0.572001	1.31589	1.23723	1.14573	0.960238	1.22258	1.27867	1.21792	0.991513	1.2853	1.0737	0.789737	0.842008	0.982284	1.11949	1.07098	0.788499	1.28892	1.01421	1.16478	1.08812	1.16199	1.49781	3.07859	7.70255	3.64951	3.97799	3.18438	3.6638
Sobic.003G089100	7	6	12	.	.	.	Actin-interacting, WD40-repeat protein, Actin turnove [Source: Projected from Oryza sativa (Os01g0125800)]	15.2945	11.919	12.4305	11.7879	13.9334	12.8966	10.4921	11.4725	9.48403	12.9063	12.6809	9.97649	10.8024	10.2506	8.18746	7.4581	13.6346	13.0146	12.2189	9.65833	9.54683	7.51088	7.25654	5.72812	6.40765	6.99433	6.43628	5.11932	5.24288	4.88765	4.87189	4.9463	4.80021	5.0397	5.40986	4.37222	11.3356	8.47849	10.691	11.4121	11.2438	9.64424
Sobic.002G426300	11	7	6	.	.	.	Actin-related protein 2 [Source:Projected from Arabidopsis thaliana (AT3G27000) UniProtKB/Swiss-Prot;Acc:Q9LSD6]	15.7325	16.4152	14.1681	12.571	16.6397	13.1944	13.0449	13.4083	12.2665	18.6278	19.6096	14.9603	16.3205	15.7128	12.2948	11.5344	14.7226	14.2915	13.2488	11.7351	11.4425	10.8284	11.6286	9.63795	11.8538	12.3653	11.6358	9.77085	9.76471	8.79573	9.78979	9.36294	8.86762	9.49339	9.68353	8.49753	20.236	17.5227	18.8245	21.289	19.5287	13.4995
Sobic.004G103600	16	7	12	.	.	.	Actin-related protein 2/3 complex subunit 3 [Source:Projected from Arabidopsis thaliana (AT1G60430) UniProtKB/Swiss-Prot;Acc:Q1ECJ7]	8.78901	10.1814	8.0831	7.43951	8.2797	10.3597	10.0048	8.90765	8.70343	8.66055	9.69433	8.97038	8.46858	8.76054	9.63485	8.44769	10.3951	8.55344	8.95501	8.09451	7.53065	8.70525	7.74628	6.23589	6.80857	6.64356	8.04883	6.0843	6.01664	5.76946	5.47416	5.08193	4.30018	4.62561	4.83736	4.41082	10.1401	8.93457	8.59617	10.0649	7.98484	8.62478
Sobic.003G074200	7	7	12	.	.	.	actin-related protein 5 [Source:Projected from Arabidopsis thaliana (AT3G12380) TAIR;Acc:AT3G12380]	9.73152	9.17468	7.73098	6.31096	7.8171	7.85837	6.1547	6.71202	5.66174	7.18704	7.28274	6.39069	6.07008	6.03697	4.89325	3.90841	10.4923	10.8859	9.55579	9.12438	9.52982	9.00388	8.50986	6.57433	6.98559	7.88264	7.75445	7.0592	6.20259	5.49869	6.31342	5.40184	5.65005	5.05609	4.81459	4.47595	12.2972	11.0815	11.4478	12.1779	12.0483	11.703
Sobic.001G234200	4	6	12	.	.	.	Actin-related protein 7 [Source:Projected from Arabidopsis thaliana (AT3G60830) UniProtKB/Swiss-Prot;Acc:Q8L4Y5]	16.4482	16.5314	11.8319	13.486	10.1255	11.2468	9.72253	10.2443	8.13735	10.0566	9.18712	6.35255	7.07121	6.40029	5.40776	4.5389	16.6503	18.0109	15.7635	14.781	14.7112	12.4789	11.5704	10.6121	10.3087	11.4139	10.084	6.97746	9.06388	8.06699	4.93851	6.34546	4.46467	4.92146	4.94223	3.62331	13.2157	11.4682	10.9651	13.8867	11.1966	12.9141
Sobic.006G257800	10	10	5	.	.	.	Actin-related protein 8 [Source:Projected from Arabidopsis thaliana (AT5G56180) UniProtKB/Swiss-Prot;Acc:Q9FKT0]	7.969	5.68898	8.98359	4.18305	8.55211	9.54316	7.90037	8.03209	9.0932	13.1801	8.8179	12.0719	7.70607	7.65623	7.61138	6.05287	3.1669	3.37392	3.39471	3.21649	3.46963	2.77753	3.36696	3.51615	4.01452	4.93003	4.48743	4.5255	3.87631	3.00305	7.19864	4.0562	5.5582	5.43201	5.59711	4.99653	18.8006	21.0498	25.392	19.7031	20.3514	11.0839
Sobic.006G029100	16	7	6	.	.	.	Actin-related protein 9 [Source:Projected from Arabidopsis thaliana (AT5G43500) UniProtKB/Swiss-Prot;Acc:Q9LSW2]	11.5941	9.23775	10.6191	7.47387	11.5608	9.87747	11.2185	11.756	10.7393	11.9787	12.863	10.8188	11.3336	11.2396	7.67904	7.5231	7.76427	7.74992	6.53716	5.30129	6.35878	4.69593	5.34428	5.34764	5.21363	6.61587	7.26948	5.52366	5.6231	5.40344	4.76739	5.11429	3.99862	3.73095	4.61258	4.1278	11.4918	8.77143	11.1279	12.1704	10.6344	6.60352
Sobic.001G175600	13	6	10	.	.	.	Acyl carrier protein [Source:Projected from Arabidopsis thaliana (AT5G47630) UniProtKB/TrEMBL;Acc:A0A178UB54]	6.4904	5.59658	6.13071	6.38233	8.18179	6.6114	9.33519	8.14756	6.59204	7.07678	9.11491	7.02835	11.4251	9.22798	10.1836	10.5866	11.3662	12.8637	12.5812	12.987	12.7226	11.5493	8.8722	8.29206	8.04558	8.46879	7.44805	6.19205	7.75705	7.55068	5.40064	6.01597	5.82475	6.70062	5.39447	3.75574	4.07698	3.06856	5.56666	4.54474	6.08931	6.15669
Sobic.005G181000	12	11	8	.	.	.	Acyl-coenzyme A oxidase [Source:Projected from Arabidopsis thaliana (AT5G65110) UniProtKB/TrEMBL;Acc:A0A178UA38]	5.56511	4.16435	6.8813	8.27775	6.71207	10.2479	11.3842	9.70916	9.5367	14.939	11.4772	16.3391	11.2278	10.5747	16.3218	11.5949	1.5253	2.17127	4.03535	17.1267	23.2689	33.9296	17.5371	47.0561	23.2627	25.0926	57.5761	55.4903	25.0139	29.2459	30.4951	53.3661	54.2552	85.743	62.0752	52.4742	26.0572	16.6487	25.4414	17.0973	37.7197	18.1254
Sobic.008G075100	7	2	5	.	.	.	Adenine DNA glycosylase [Source:Projected from Arabidopsis thaliana (AT4G12740) UniProtKB/Swiss-Prot;Acc:F4JRF4]	3.43954	2.94778	2.8375	3.43414	3.19627	2.28294	2.68768	2.17174	1.81102	2.43816	2.58062	1.88566	2.42726	2.03692	1.76846	2.13646	3.13979	2.42435	2.60584	1.89327	1.75019	1.4012	1.33145	0.680906	0.867322	0.854869	0.579606	0.548385	0.616267	0.613641	0.54671	0.554805	0.34862	0.402933	0.530064	0.552241	3.54758	2.85343	2.629	4.16781	2.78672	1.44362
Sobic.004G267500	16	15	9	.	.	.	Adenine nucleotide alpha hydrolases-like superfamily protein [Source:Projected from Arabidopsis thaliana (AT2G21620) UniProtKB/TrEMBL;Acc:Q94II5]	17.4678	16.8988	12.8563	12.5223	14.4471	16.0507	14.58	12.8282	10.6738	13.0277	11.5744	11.1199	13.5762	12.8894	12.8068	11.715	29.2364	22.6498	21.8387	21.8084	20.1486	19.4447	21.1298	23.1678	20.7124	24.5868	24.3011	20.3885	19.3693	19.2266	17.109	19.0499	16.5222	18.6027	20.2548	20.9274	37.6643	24.3161	47.1336	36.644	53.1309	35.0409
Sobic.004G119400	7	6	5	.	.	.	Adenine nucleotide alpha hydrolases-like superfamily protein [Source:Projected from Arabidopsis thaliana (AT3G24560) UniProtKB/TrEMBL;Acc:F4J7P7]	3.12555	3.09274	3.74585	2.63727	4.55819	3.35083	3.1386	3.04778	3.23308	3.82368	3.20348	3.75096	2.91137	2.68534	1.76682	1.60253	2.03531	1.68678	1.57434	1.34688	1.1943	0.967046	0.96529	1.11742	1.34738	1.15877	1.40717	0.888961	1.17798	1.02779	0.784053	1.12122	0.817732	0.775764	0.765749	0.507367	2.89225	2.42004	3.01288	3.12149	2.50913	1.32282
Sobic.009G249500	16	3	12	.	.	.	Adenine nucleotide transporter 1 [Source:Projected from Arabidopsis thaliana (AT4G01100) UniProtKB/TrEMBL;Acc:F4JHS4]	65.2664	60.0159	56.0325	50.4204	54.1963	51.3252	45.9263	45.6781	35.9766	52.9638	51.5463	43.6533	42.2493	43.1321	52.6516	47.9108	102.244	77.5117	81.3786	60.7795	56.4123	51.9323	50.8779	40.5156	46.8878	48.2081	51.3435	43.2631	46.1236	44.4412	44.5025	39.2451	42.2671	45.4335	47.7942	46.3203	80.5855	71.4182	96.0055	98.3592	96.9309	66.6906
Sobic.008G147900	3	15	10	.	.	.	Adenine phosphoribosyl transferase 1 [Source:Projected from Arabidopsis thaliana (AT1G27450) UniProtKB/TrEMBL;Acc:F4HSX1]	28.6295	34.6393	22.806	22.3338	16.2292	19.4524	15.8194	17.1634	9.58776	13.7987	15.3457	9.78218	10.0732	11.5485	11.5294	6.73188	96.0737	76.9808	76.9044	75.6173	74.761	65.9782	69.3168	67.923	72.0911	68.9756	64.7231	63.5796	58.532	61.7204	66.0814	59.708	67.4447	72.9127	78.915	56.7004	23.2316	17.006	19.9695	22.5807	25.8594	41.1449
Sobic.007G009200	7	5	12	.	.	.	Adenylate kinase 2, chloroplastic [Source:Projected from Arabidopsis thaliana (AT5G47840) UniProtKB/Swiss-Prot;Acc:Q9FIJ7]	12.8543	10.5338	11.1129	10.8106	10.715	9.83654	8.03593	8.09669	7.24972	12.2335	9.47501	9.12196	8.66477	7.76374	5.3467	5.69115	20.9382	20.5651	17.5241	15.8218	16.6532	12.5694	12.6896	7.03878	9.64451	10.7626	9.03925	6.68304	8.23225	8.25847	7.15543	5.69779	5.33793	5.67971	5.99535	3.17961	17.2376	17.0006	14.0847	16.2275	19.6461	21.0996
Sobic.002G116200	13	15	12	.	.	.	Adenylate kinase isoenzyme 6 homolog [Source:Projected from Arabidopsis thaliana (AT5G60340) UniProtKB/Swiss-Prot;Acc:Q9FJI1]	6.51592	9.14914	5.48418	5.97822	6.23527	4.71557	5.34956	4.0883	4.28125	6.47086	8.11107	5.6445	7.61953	9.63546	9.77597	11.137	12.8926	12.5898	11.7536	12.5304	10.3457	11.9722	10.5032	8.6815	11.3642	10.6073	10.222	9.0046	9.2853	7.82981	8.2505	8.94737	8.15342	9.31391	7.76614	7.65016	10.1367	9.51207	11.6705	11.9101	10.1819	9.18637
Sobic.002G348400	16	7	12	.	.	.	Adenylyl-sulfate kinase 3 [Source:Projected from Arabidopsis thaliana (AT3G03900) UniProtKB/Swiss-Prot;Acc:Q9SRW7]	44.0972	39.2117	40.3066	34.539	37.9551	39.7426	35.5344	35.0514	33.6486	48.6015	48.927	44.0848	47.6467	48.651	40.2343	43.5187	54.4136	52.9279	48.921	45.2817	44.6505	36.9874	37.365	33.712	35.7351	42.0789	36.8923	32.8646	36.1921	35.3446	34.3813	30.131	34.6098	40.0885	40.1959	28.8543	50.0865	46.2234	46.0913	53.5822	48.8797	39.6718
Sobic.003G230500	5	6	11	.	.	.	ADP-glucose pyrophosphorylase large subunit, Controll of starch biosynthesis in endosperm developmen [Source: Projected from Oryza sativa (Os01g0633100)]	23.9489	33.0834	31.2961	21.7192	19.0275	25.8104	18.9307	41.2692	12.1791	11.4745	13.3773	12.1813	11.1874	14.1552	31.1438	18.0011	393.191	534.526	469.566	427.753	408.617	266.912	338.858	308.401	246.976	346.059	390.379	227.638	334.288	313.29	178.666	211.982	141.606	143.017	160.347	147.923	5.59553	5.14406	7.79389	7.55154	21.2447	203.219
Sobic.007G092100	16	7	12	.	.	.	ADP-ribosylation factor 3 [Source:Projected from Arabidopsis thaliana (AT2G24765) UniProtKB/Swiss-Prot;Acc:P40940]	39.5672	39.9076	35.0455	28.4347	37.5588	34.3069	36.1312	33.0352	27.1537	37.4092	39.1831	31.007	32.3753	29.4247	23.7257	23.968	36.4654	40.7121	37.5121	34.5776	35.6515	30.6276	30.8405	32.0195	34.6809	40.1089	40.6292	29.1697	37.3579	33.1388	27.0391	25.6974	19.6462	20.7874	22.5158	14.899	52.6818	47.8316	43.7043	53.3387	48.4568	43.9447
Sobic.003G332401	7	7	12	.	.	.	ADP-ribosylation factor A1E [Source:Projected from Arabidopsis thaliana (AT3G62290) UniProtKB/TrEMBL;Acc:Q9M1P5]	55.4853	68.6172	55.6742	50.0704	64.7278	54.0055	50.0582	51.0511	40.7403	53.241	53.5603	43.5138	52.8654	50.0392	39.1897	32.2395	77.3277	74.8187	76.9836	69.9309	65.3929	63.4727	55.2009	53.7942	65.8608	68.7272	62.7844	45.9404	58.5528	52.4956	45.8674	46.674	40.7271	44.8286	52.828	50.3588	72.4174	80.8951	79.4141	89.165	85.0137	58.3356
Sobic.002G340100	11	15	12	.	.	.	ADP-ribosylation factor GTPase-activating protein AGD5 [Source:Projected from Arabidopsis thaliana (AT5G54310) UniProtKB/Swiss-Prot;Acc:Q9FL69]	70.6657	65.94	72.4913	50.7866	91.6408	77.2412	81.6307	83.4632	70.2102	93.4784	98.7113	93.0324	96.6217	91.0751	103.628	85.3593	60.791	63.7913	63.7802	60.5576	62.0648	51.3746	49.9235	54.4492	61.7397	70.7533	70.6102	65.6648	65.9448	63.3024	61.6017	53.5595	57.8231	62.2756	67.5087	71.7194	73.3586	89.8428	97.1019	88.1802	89.9895	62.9509
Sobic.004G102800	13	14	12	.	.	.	ADP,ATP carrier protein ER-ANT1 [Source:Projected from Arabidopsis thaliana (AT5G17400) UniProtKB/Swiss-Prot;Acc:Q8LB08]	1.32135	1.16716	1.15389	0.899543	1.07299	1.18111	0.948412	1.0421	0.815505	1.46111	1.03821	1.24266	1.01744	1.18304	2.07973	1.34469	2.87281	2.50621	2.70625	2.66864	2.60709	2.41468	2.40504	2.27459	2.73338	3.06402	3.51073	3.20897	2.7459	2.49192	3.10457	2.83732	3.52788	4.26359	3.90754	4.52604	2.73484	2.30217	3.07826	2.74487	3.24332	2.60387
Sobic.007G211100	11	3	9	.	.	.	AGL26 [Source:Projected from Arabidopsis thaliana (AT5G26880) UniProtKB/TrEMBL;Acc:A0A178UI04]	3.35756	2.91417	2.4507	2.99628	3.3081	2.67057	2.57792	2.49438	1.80107	3.81056	3.43048	2.83041	3.82046	3.19148	3.7154	3.33006	6.38677	5.65477	5.16472	3.94486	3.10665	2.88945	3.08265	1.79378	1.93504	2.71832	2.64128	2.52642	2.87751	2.41146	2.19053	2.23631	1.81856	1.4416	1.40796	1.17558	2.54131	2.11048	2.03356	2.95204	3.25536	3.19023
Sobic.006G111700	6	5	6	.	.	.	Agmatine deiminase [Source:Projected from Arabidopsis thaliana (AT5G08170) UniProtKB/Swiss-Prot;Acc:Q8GWW7]	19.0651	16.2395	15.6723	14.1313	14.3375	12.4271	11.5172	10.7322	10.5144	15.2423	14.8037	12.3011	12.298	12.365	11.2396	11.1492	16.5319	19.6921	17.0217	14.407	14.0515	11.0055	10.2577	5.49822	5.79635	6.52701	5.4611	4.95361	4.99566	4.13422	4.125	4.0625	3.19333	3.49735	3.90494	3.33802	26.2972	15.0644	20.2958	24.6596	19.4134	15.7091
Sobic.008G017200	6	6	12	.	.	.	Aladin [Source:Projected from Arabidopsis thaliana (AT3G56900) UniProtKB/Swiss-Prot;Acc:Q8GWR1]	21.6165	23.0219	18.694	21.3369	16.6281	16.5299	13.0698	13.9689	12.0062	24.4738	16.8816	15.1016	13.2306	12.6773	12.068	9.87612	23.4004	22.6818	19.6855	14.5974	15.2753	14.3934	15.0639	11.3053	13.7253	13.732	13.4576	9.96218	11.5388	9.98605	9.3844	8.6143	8.33799	8.984	9.13851	7.30735	17.5272	11.925	13.0996	17.0136	14.1858	13.3044
Sobic.001G488200	12	11	6	.	.	.	Alanine--glyoxylate aminotransferase 2 homolog 1, mitochondrial [Source:Projected from Arabidopsis thaliana (AT4G39660) UniProtKB/Swiss-Prot;Acc:Q940M2]	32.1667	24.7639	39.1293	26.3944	55.5375	42.5011	49.2427	49.7642	49.8121	61.1457	65.6607	71.5251	73.9947	72.7416	63.7479	51.2123	9.12216	14.2135	12.3751	25.6944	32.9073	31.7607	30.4194	43.4807	37.876	43.6111	72.9917	77.1978	51.216	52.2247	70.668	66.01	102.132	131.826	113.707	124.077	22.8129	10.9897	17.504	15.204	21.3697	13.2951
Sobic.010G100900	7	6	12	.	.	.	Alanyl-tRNA synthetase, class IIc [Source:Projected from Arabidopsis thaliana (AT5G22800) TAIR;Acc:AT5G22800]	5.3841	3.66318	4.68157	3.71578	4.36389	4.32782	3.50554	3.91955	3.12223	5.5919	3.88796	4.34065	4.07664	3.92716	3.21349	2.78857	4.38061	4.88263	4.57706	4.12581	3.75947	2.72394	2.89475	2.58553	2.70975	3.02029	3.13205	2.27532	2.57634	1.99822	2.14952	2.12951	2.03675	1.79711	2.21855	1.95773	6.15478	5.16304	5.37248	5.99037	5.63229	4.68104
Sobic.003G150800	11	15	12	.	.	.	Albino or Glassy Yellow 1 [Source:Projected from Arabidopsis thaliana (AT4G01800) UniProtKB/TrEMBL;Acc:F4JG57]	6.57126	5.69202	7.72699	5.37514	7.89012	7.74258	6.55485	8.01405	6.59984	9.54467	8.9197	9.36081	7.66081	6.96987	7.81726	6.69962	11.1188	11.3254	10.6899	11.8492	11.5631	9.55494	11.2711	14.0367	10.7097	12.9172	16.0737	12.9891	12.0325	13.1432	13.5919	10.7123	13.4886	12.8171	13.979	12.8532	8.2771	7.29194	8.67364	7.84961	10.009	8.82461
Sobic.001G015500	11	15	6	.	.	.	ALBINO3-like protein 1, chloroplastic [Source:Projected from Arabidopsis thaliana (AT1G24490) UniProtKB/Swiss-Prot;Acc:Q9FYL3]	6.94295	4.22022	8.39648	4.29631	7.71334	8.80783	7.95184	6.06443	6.14271	10.7623	8.1233	10.0959	7.103	8.68031	10.5658	9.25411	3.4248	3.21048	3.30581	3.37182	3.08414	3.01139	3.03293	3.60967	3.70113	3.95207	4.36929	3.93175	3.25074	3.25291	4.49395	3.40459	3.83588	3.48578	3.8542	4.04172	11.6009	7.99916	9.58481	9.51137	9.37226	7.49739
Sobic.002G426100	4	2	12	.	.	.	Aldehyde dehydrogenase 22A1 [Source:Projected from Arabidopsis thaliana (AT3G66658) UniProtKB/Swiss-Prot;Acc:Q0WSF1]	45.3856	35.5146	33.572	23.8766	33.4208	27.5407	24.3186	24.674	23.1767	35.67	33.3843	25.6431	22.9114	23.5106	16.6524	15.6892	49.8053	33.9098	29.7439	22.0843	19.4988	18.5083	16.2739	9.98515	11.4361	14.7827	12.9325	9.53694	10.5972	9.45957	8.69797	8.67745	6.23557	5.95838	6.54198	5.59169	25.2788	17.9577	18.1154	26.0674	22.8248	22.5116
Sobic.003G203500	16	NA	3	.	.	.	Aldehyde/histidinol dehydrogenase domain containing protein [Source: Projected from Oryza sativa (Os01g0591000)]	2.34967	2.95395	3.32848	2.69075	2.84131	3.48995	3.52758	2.56878	2.26692	2.54511	2.78329	2.69736	2.16505	2.39834	3.81022	3.3173	0	0	0	0	0	0	0	0	0	0	0	0	0	0	0	0	0	0	0	0	15.1529	18.4981	10.2433	9.25068	8.93329	7.31508
Sobic.004G163800	7	15	12	.	.	.	Alkaline/neutral invertase E, chloroplastic [Source:Projected from Arabidopsis thaliana (AT5G22510) UniProtKB/Swiss-Prot;Acc:Q9FK88]	18.3449	20.0734	17.3594	17.8423	16.4738	16.5854	15.9446	16.5614	18.394	12.3968	13.8122	11.6712	12.1516	13.4607	14.7361	11.8843	23.3799	21.8992	20.483	20.0626	18.6939	16.1876	17.201	20.9493	20.2144	20.9991	23.7508	19.1915	19.341	18.8766	16.0945	16.1158	16.5704	17.7126	20.0745	16.9463	19.4071	22.2973	21.0877	19.4854	20.6495	26.8646
Sobic.010G220500	5	14	10	.	.	.	Allantoate deiminase [Source:Projected from Arabidopsis thaliana (AT4G20070) UniProtKB/Swiss-Prot;Acc:O49434]	480.713	342.75	600.069	463.601	529.726	738.77	517.43	595.368	442.969	423.643	245.486	340.733	352.189	316.633	254.989	211.608	68.315	66.0402	70.9159	64.1585	66.2888	53.0058	43.21	48.9563	68.0335	75.7367	74.1291	58.4361	85.1796	64.3976	74.1087	52.9559	66.3196	72.5775	90.2891	90.5211	126.76	82.2942	90.2383	62.5614	79.1081	112.944
Sobic.001G329800	10	5	12	.	.	.	Allene oxide cyclase, Biosynthesis of jasmonic acid, Defence respons [Source: Projected from Oryza sativa (Os03g0438100)]	4.93874	4.25146	4.62025	4.40583	4.36244	5.78083	4.99741	3.71997	3.14818	6.59136	6.54578	4.54715	4.6288	4.3867	2.94999	2.80238	8.94367	7.88432	7.55525	5.75058	5.47115	4.59126	4.58713	1.78474	2.58632	2.49777	1.48455	1.43726	1.98188	1.32409	2.08312	1.22526	1.31682	1.39822	1.56129	0.890907	29.6962	20.2047	21.4606	22.264	25.1552	27.8934
Sobic.001G077400	8	2	10	.	.	.	Allene oxide synthase, chloroplastic [Source:Projected from Arabidopsis thaliana (AT5G42650) UniProtKB/Swiss-Prot;Acc:Q96242]	0.401945	0.930594	1.34362	3.99409	0.647455	5.03621	3.03602	1.72499	3.45163	1.99685	0.712287	4.00465	0.715102	1.72453	2.35856	1.4059	2.55756	1.67346	6.13676	3.54804	2.22331	1.3379	1.47624	0.973386	1.6752	0.982112	1.21896	0.558172	1.13737	0.245809	1.25401	0.507399	0.530582	0.397942	0.663404	0.504029	3.98987	1.61278	1.99391	1.30217	1.60597	5.61472
Sobic.002G373300	13	6	10	.	.	.	Alpha 1-2 subunit of 20S proteasome [Source: Projected from Oryza sativa (Os07g0614100)]	3.62103	4.74741	3.44049	3.75077	3.87969	3.8267	4.16538	3.74457	2.86364	4.18727	5.5496	4.21811	4.77818	5.23696	6.61466	5.51884	12.8725	11.919	12.0857	9.04179	9.31206	6.54568	7.38835	6.29906	7.28035	7.26696	6.90908	5.15489	7.62159	7.37634	4.72487	4.43887	3.72828	3.70272	4.67606	2.52845	3.77929	2.6689	3.05587	3.88435	4.75047	6.64653
Sobic.002G305800	NA	NA	2	.	.	.	Alpha expansin 26 [Source: Projected from Oryza sativa (Os12g0546800)]	0	0	0	0	0	0	0	0	0	0	0	0	0	0	0	0	0	0	0	0	0	0	0	0	0	0	0	0	0	0	0	0	0	0	0	0	0.475337	6.45565	2.01676	3.00535	0.477625	0
Sobic.008G042600	11	15	6	.	.	.	Alpha-1,3-mannosyl-glycoprotein 2-beta-N-acetylglucosaminyltransferase [Source:Projected from Arabidopsis thaliana (AT4G38240) UniProtKB/Swiss-Prot;Acc:Q9XGM8]	11.5608	9.22884	9.19922	7.69489	10.6673	9.74244	9.02329	9.70526	8.24186	12.8524	12.7975	12.7224	12.6183	12.976	13.098	12.9283	8.39282	8.50102	7.58079	7.66145	7.89614	6.68898	6.61528	7.30362	7.07481	8.60568	9.33314	7.1108	7.54826	6.55235	6.20645	6.3492	6.31355	5.80807	6.12692	5.47162	19.3681	18.1967	23.0036	23.1969	22.9823	11.4517
Sobic.003G276400	7	14	9	.	.	.	Alpha-amylase 3, chloroplastic [Source:Projected from Arabidopsis thaliana (AT1G69830) UniProtKB/Swiss-Prot;Acc:Q94A41]	3.95719	2.96898	3.95709	2.74877	4.03774	3.18742	2.48332	3.4488	2.92859	3.89908	3.482	2.79981	2.54112	2.60401	2.9421	2.26931	2.54296	2.92016	2.78037	1.84928	2.34525	1.5642	2.64309	2.90586	3.58307	3.90356	4.285	3.38641	3.41904	3.15135	3.27387	2.77854	2.48726	2.12321	3.0208	2.80557	6.88313	3.60115	4.39428	7.3593	9.64112	6.68961
Sobic.001G208200	15	11	3	.	.	.	Alpha-galactosidase 1 [Source:Projected from Arabidopsis thaliana (AT5G08380) UniProtKB/Swiss-Prot;Acc:Q9FT97]	0.322314	0.302059	0.488563	0.538161	1.54533	1.23201	2.39861	1.6663	2.82584	4.4195	7.22639	8.31377	9.75139	10.8417	17.4759	16.719	0.892563	0.733035	0.658011	1.02296	1.0203	1.5005	1.52627	1.08888	1.28154	1.21735	0.802002	1.26121	0.744135	1.04638	1.21801	1.6107	1.84413	2.38121	2.51555	4.51003	20.8009	28.2012	17.6749	15.5895	12.0772	7.89363
Sobic.001G083900	4	6	11	.	.	.	Alpha-glucan phosphorylase 1 [Source:Projected from Arabidopsis thaliana (AT3G29320) UniProtKB/Swiss-Prot;Acc:Q9LIB2]	235.029	184.068	239.068	180.066	204.719	186.793	132.466	187.303	121.878	111.636	102.828	81.0231	72.5314	73.0587	59.8456	40.399	566.072	842.663	681.1	707.494	735.368	463.565	532.915	468.995	307.001	438.287	444.973	315.485	363.705	361.434	314.469	251.692	254.217	245.124	290.439	167.757	30.6965	13.614	19.5445	26.1483	58.3748	246.958
Sobic.010G143500	6	4	9	.	.	.	Alpha-glucan water dikinase 1, chloroplastic [Source:Projected from Arabidopsis thaliana (AT1G10760) UniProtKB/Swiss-Prot;Acc:Q9SAC6]	26.2313	21.9912	22.7658	20.0268	21.9544	17.1888	11.84	17.1413	16.9881	22.4776	17.2203	19.116	15.9139	15.5263	17.8343	12.9069	4.26614	4.88911	4.42535	3.80751	3.92971	2.77689	3.6608	2.70699	2.88685	3.68664	2.73017	2.92467	2.83987	2.14988	2.78377	2.02181	2.36403	2.03142	2.05641	3.75684	11.1792	8.65566	7.4774	11.7966	14.1838	13.9273
Sobic.006G177300	10	7	6	.	.	.	Alpha-L-fucosidase 1 [Source:Projected from Arabidopsis thaliana (AT2G28100) UniProtKB/Swiss-Prot;Acc:Q8GW72]	3.67122	4.32921	5.35653	3.9583	4.88142	5.89913	5.00893	5.45745	4.83297	7.55193	5.83697	6.11371	4.4159	4.41863	4.24681	3.72474	3.0425	3.87025	3.73955	3.61151	3.58594	2.7336	3.23031	2.45659	2.65632	3.42829	3.008	1.86444	2.40209	2.04056	2.29865	1.8706	1.83098	1.94738	2.11547	1.49269	8.79842	7.12213	6.96043	7.86898	7.77593	4.82475
Sobic.010G100800	12	7	12	.	.	.	Alpha-mannosidase 2 [Source:Projected from Arabidopsis thaliana (AT5G14950) UniProtKB/Swiss-Prot;Acc:Q9LFR0]	5.97241	5.01963	6.66341	3.03334	5.96674	6.61347	5.9353	6.1862	5.25902	9.99302	9.047	8.68463	7.9167	7.78905	9.25276	7.74867	8.60298	7.77867	7.94613	7.7524	6.8827	7.00286	6.47826	7.39059	6.4649	7.76688	8.4464	5.35892	6.22968	6.01157	4.92834	5.06183	3.53876	3.45262	4.37031	3.76994	8.4274	7.66803	8.32872	9.56051	9.37566	7.53618
Sobic.009G077600	16	6	12	.	.	.	alpha-mannosidase 3 [Source:Projected from Arabidopsis thaliana (AT1G30000) TAIR;Acc:AT1G30000]	8.42272	8.32868	7.74244	4.49039	6.74461	7.05678	6.57854	7.1417	8.0347	8.26586	7.56755	7.85024	7.59958	7.01611	6.67815	6.01219	6.71736	7.38161	6.78675	7.85624	6.64138	6.64199	5.95219	4.96722	3.77599	4.51702	4.65566	3.63895	3.37377	3.48575	2.5344	2.99301	2.03279	1.50283	1.79717	2.0304	8.86494	9.19513	7.56033	9.99686	8.75035	7.88472
Sobic.003G312700	16	4	5	.	.	.	Alpha-mannosidase I MNS4 [Source:Projected from Arabidopsis thaliana (AT5G43710) UniProtKB/Swiss-Prot;Acc:Q9FG93]	17.5995	15.7207	16.1596	11.7222	18.5243	14.6723	16.5065	16.9504	15.4771	18.8418	19.8673	18.7638	18.9122	17.4916	17.1158	13.9024	12.2688	9.97924	8.94212	7.52476	8.51231	6.90947	7.66148	7.0214	6.76659	8.29849	7.1549	6.33745	6.27168	5.11595	6.34091	5.74764	6.01473	4.80201	5.10192	4.89684	23.6819	24.2924	30.0449	29.0651	23.3297	10.9527
Sobic.004G242500	16	3	6	.	.	.	Alpha-mannosidase I MNS5 [Source:Projected from Arabidopsis thaliana (AT1G27520) UniProtKB/Swiss-Prot;Acc:Q9SXC9]	5.93831	6.4043	5.62104	2.94654	4.75485	5.20619	6.37471	6.09802	6.19429	6.81728	6.09981	6.42829	6.74574	6.10065	3.78757	3.4398	5.29128	3.8114	2.92616	3.59636	3.27831	3.54616	3.32474	2.94808	1.78738	2.12776	2.29321	2.33243	1.65147	2.15537	1.83493	1.53627	1.44239	1.41661	1.54369	1.61478	18.6403	15.7105	13.0346	17.6786	13.7192	17.5929
Sobic.001G366800	4	3	6	.	.	.	Alpha-N-acetylglucosaminidase [Source:Projected from Arabidopsis thaliana (AT5G13690) UniProtKB/Swiss-Prot;Acc:Q9FNA3]	18.9916	15.0717	17.6225	10.7788	16.3295	13.8377	12.5945	12.6766	13.7964	11.8403	9.48809	8.9273	8.24289	8.30791	5.32727	5.20536	7.61411	4.83516	4.57024	4.37258	4.06972	4.69907	4.45501	4.18583	3.47513	2.53211	3.07541	2.06876	2.1034	2.00902	1.40285	1.84361	1.2369	1.04598	1.31698	1.08918	17.7351	13.7864	14.9688	15.7487	15.8298	10.7297
Sobic.001G465100	14	10	3	.	.	.	Alpha/beta hydrolase, Strigolactone receptor, Strigolactone perception, Reguration of shoot branchin [Source: Projected from Oryza sativa (Os03g0203200)]	0.324103	0.254788	0.244855	0.63621	0.122301	0.663601	0.605515	0.283967	0.480587	0.530222	0.353917	0.9085	0.456885	0.570825	1.29119	0.889528	0.590256	0.276273	1.19213	1.22178	1.5547	1.23101	1.24914	1.23198	2.22878	1.16891	1.37408	1.31429	1.27206	0.883258	1.45032	1.17751	1.51097	2.24517	1.72098	1.42931	15.9484	23.7496	33.167	12.4315	14.0269	6.48263
Sobic.002G378000	7	15	12	.	.	.	Amidase 1 [Source:Projected from Arabidopsis thaliana (AT1G08980) UniProtKB/Swiss-Prot;Acc:Q9FR37]	6.28957	5.49457	7.21726	4.89424	9.07337	7.01922	7.30139	7.01483	6.14392	7.54475	6.97716	5.49579	5.88073	6.24431	3.6524	2.82273	3.26973	3.94331	3.38339	3.63251	3.9123	2.84801	3.19411	3.51349	3.48306	4.09435	4.05417	3.19385	3.577	3.52707	2.40451	2.61559	2.74371	2.94669	2.9447	2.5443	5.07994	4.87427	5.58081	5.16072	5.70973	4.88451
Sobic.010G206000	3	6	6	.	.	.	Amino acid transporter AVT6E [Source:Projected from Arabidopsis thaliana (AT1G80510) UniProtKB/Swiss-Prot;Acc:Q9M8L9]	3.7042	3.03271	2.17399	0.766319	1.6059	2.50586	1.57088	1.32984	1.1051	2.03683	1.59951	1.14296	1.07557	1.16208	0.999728	0.784745	2.48653	1.4508	1.63425	1.96065	1.28553	1.65975	1.22408	1.70503	1.2486	1.63757	1.77245	1.29846	1.38204	1.32428	1.08007	1.19416	0.726748	0.585984	1.06251	0.677497	5.49076	4.79402	3.472	5.47343	5.1613	4.10722
Sobic.010G250200	16	12	4	.	.	.	Aminodeoxychorismate synthase, chloroplastic [Source:Projected from Arabidopsis thaliana (AT2G28880) UniProtKB/Swiss-Prot;Acc:Q8LPN3]	8.41121	6.35765	8.47076	7.32092	8.25117	10.3371	8.79859	10.0733	7.32151	8.64571	6.41668	8.82659	8.12582	6.41665	8.80351	7.70794	1.58306	1.38925	1.19026	1.10133	0.997289	1.21022	0.972996	1.01411	1.25405	1.26102	1.2931	1.22986	0.956357	1.06346	1.29283	1.0095	1.02153	0.864802	0.998243	2.40258	6.2832	4.34912	4.58414	4.84907	4.13385	2.36634
Sobic.010G153900	12	NA	5	.	.	.	Aminopropyl transferase [Source: Projected from Oryza sativa (Os06g0528600)]	2.08145	1.05973	1.83389	1.03732	3.08183	1.6358	2.42343	2.29666	2.61445	4.13996	5.21505	4.28155	4.1623	4.24476	3.13704	2.84716	0	0	0	0	0	0	0	0	0	0	0	0	0	0	0	0	0	0	0	0	5.19768	6.99968	7.02451	6.35977	6.26492	2.55683
Sobic.003G246100	11	10	6	.	.	.	AMSH2 [Source:Projected from Arabidopsis thaliana (AT1G10600) UniProtKB/TrEMBL;Acc:A0A178W3T5]	13.6066	12.1726	17.8041	19.0212	29.3574	22.3418	26.1757	25.9235	21.3947	33.8476	31.1801	30.973	31.6606	26.6496	21.0068	21.9797	6.24213	5.49453	5.47692	5.1158	5.25984	3.92389	4.42416	5.7558	6.809	8.2475	7.95349	10.6718	8.19999	6.72965	12.469	8.8198	13.0847	14.6004	14.6459	12.452	13.8647	17.3197	19.7121	17.2885	14.5521	12.1454
Sobic.009G217300	6	3	10	.	.	.	Anaphase-promoting complex subunit 10 [Source:Projected from Arabidopsis thaliana (AT2G18290) UniProtKB/Swiss-Prot;Acc:Q9ZPW2]	26.2859	31.4307	18.1968	24.4586	23.0246	21.1121	18.186	17.9288	16.5278	27.7683	25.3089	18.9829	23.3977	24.8216	18.3784	18.4811	58.4795	37.5413	37.7536	28.3791	25.5887	27.4873	25.0001	24.6292	35.4394	33.1491	28.3601	19.0963	27.4457	22.3829	22.4544	20.1333	19.6116	21.5619	24.0856	16.5509	12.7899	11.3018	11.5729	15.3777	15.9078	21.1115
Sobic.002G387800	7	5	5	.	.	.	Anaphase-promoting complex subunit 13 [Source:Projected from Arabidopsis thaliana (AT1G73177) UniProtKB/Swiss-Prot;Acc:Q8L981]	48.0324	44.979	34.1869	41.3536	43.9437	36.3367	46.5872	29.3878	27.3712	30.5622	30.1824	19.9899	26.2387	24.385	13.9192	15.8557	18.4873	15.1346	15.5784	12.6365	13.4769	12.5003	10.527	6.08645	7.258	8.61383	5.51912	5.60174	6.5107	6.46208	5.32665	5.38309	4.28732	4.16464	4.31975	4.43604	30.3977	21.9397	22.2749	29.27	23.1816	15.6093
Sobic.004G322300	16	3	9	.	.	.	Anaphase-promoting complex subunit 4 [Source:Projected from Arabidopsis thaliana (AT4G21530) UniProtKB/Swiss-Prot;Acc:O65418]	8.28291	7.97332	6.08622	5.37783	6.47303	4.81909	4.64791	5.61799	5.08636	8.10309	7.75235	6.84037	7.04638	6.78266	6.49756	6.4885	10.9232	9.35074	8.2539	6.11039	5.93351	5.42184	5.18747	3.63362	3.8912	4.61013	4.9007	3.34599	3.88544	3.37025	3.18515	3.11695	2.4396	2.15626	2.16851	2.24875	4.415	3.54437	3.6348	6.38324	5.32282	5.20357
Sobic.003G123100	11	6	6	.	.	.	Anaphase-promoting complex subunit 5 [Source:Projected from Arabidopsis thaliana (AT1G06590) UniProtKB/Swiss-Prot;Acc:Q8H1U4]	14.0639	12.0972	12.0192	10.0107	12.8483	12.3145	10.5778	13.4837	13.0293	13.8116	14.5218	14.3885	16.0315	16.1388	18.8462	15.1043	11.196	10.8205	10.107	9.1182	9.16186	7.08207	6.17141	4.4545	4.32846	5.93503	5.88523	4.47278	5.24767	4.82638	3.81292	4.05918	3.17162	3.45909	4.19577	4.50861	9.5928	6.3489	9.45638	10.7782	9.93541	5.99221
Sobic.001G443300	6	5	9	.	.	.	Anaphase-promoting complex subunit 6 [Source:Projected from Arabidopsis thaliana (AT1G78770) UniProtKB/Swiss-Prot;Acc:B3DNN5]	4.33062	4.27769	2.98779	3.64764	3.28864	2.81758	2.69872	3.25752	1.92443	3.95569	3.88322	3.58881	3.38939	2.88482	2.3131	2.25482	4.80877	4.86688	4.53697	3.78018	3.82136	3.15316	3.16844	1.41815	1.73254	2.35211	1.88525	1.77631	1.65505	1.5107	1.47159	1.58482	1.32399	1.11352	1.25376	1.09047	3.06643	1.87919	2.61291	3.92575	2.9755	2.14699
Sobic.004G295900	11	4	6	.	.	.	Anaphase-promoting complex subunit 8 [Source:Projected from Arabidopsis thaliana (AT3G48150) UniProtKB/Swiss-Prot;Acc:Q9STS3]	8.29818	6.3855	7.48501	6.68799	8.16904	7.83912	7.16485	7.91491	7.78983	9.26174	10.2426	8.65899	8.57546	8.62461	8.69852	7.21498	8.44126	8.32164	7.14308	5.63954	5.43073	4.67714	5.54038	4.25747	5.37665	5.83127	4.89981	4.35852	4.3894	3.79184	4.24054	4.15953	3.75836	3.81249	4.28486	3.9299	7.4978	6.25789	6.97593	8.39902	6.75978	4.79743
Sobic.007G092600	10	2	9	.	.	.	Ankyrin domain containing protein [Source: Projected from Oryza sativa (Os08g0258200)]	5.17122	3.39303	3.77232	2.24598	4.51891	3.58234	2.98415	3.22573	4.08094	6.13541	5.53033	4.14978	4.11174	4.60666	2.08948	1.78981	3.95056	2.87606	2.44152	2.12389	1.71529	1.64799	1.77417	1.04924	1.16927	1.47076	0.923344	0.674887	0.701847	0.480085	1.13758	0.72541	0.76447	0.553503	0.680882	0.530927	1.37141	0.806852	0.913114	1.47972	1.60984	2.32883
Sobic.004G026000	7	7	9	.	.	.	Ankyrin repeat domain-containing protein EMB506, chloroplastic [Source:Projected from Arabidopsis thaliana (AT5G40160) UniProtKB/Swiss-Prot;Acc:Q9SQK3]	3.04534	3.50698	3.09358	2.57019	3.10865	2.9199	3.18057	2.78545	2.07534	3.15052	2.58268	2.15895	2.19366	2.19694	2.31042	2.0205	7.842	8.6682	7.53313	6.76421	7.05643	5.69657	6.01093	5.60212	5.46059	6.08515	5.87639	5.01739	5.54481	6.0345	5.1717	4.72583	4.08245	4.56861	4.42241	2.84291	6.39379	3.94461	4.29748	5.99441	6.36798	6.77478
Sobic.007G019300	12	4	5	.	.	.	AP-3 complex subunit beta [Source:Projected from Arabidopsis thaliana (AT3G55480) UniProtKB/TrEMBL;Acc:F4IWW1]	6.2704	4.46254	5.09806	2.56797	5.81692	4.98281	4.71157	5.08063	5.41259	8.74679	8.55238	7.82563	7.07307	7.65817	6.59987	5.97335	3.62926	3.31831	2.5749	2.39359	2.12036	1.92715	1.98718	2.13297	2.2373	2.76055	2.98991	2.31947	2.2797	2.22345	2.43641	1.84908	1.83312	1.57561	1.83466	1.91412	8.25894	6.14177	6.18762	8.54826	6.75938	4.42208
Sobic.004G017300	11	4	6	.	.	.	AP-3 complex subunit mu [Source:Projected from Arabidopsis thaliana (AT1G56590) UniProtKB/Swiss-Prot;Acc:F4I562]	9.17156	7.76107	7.47913	5.58282	10.1806	7.89717	8.11597	8.54015	7.4876	11.3596	11.7861	9.64328	11.4992	11.2055	10.6751	9.56042	8.34556	7.33102	6.32181	5.80132	5.4661	4.90743	5.2519	4.82769	4.84241	5.66143	5.31703	4.20674	3.8729	3.73265	3.95641	3.34458	3.84987	3.31483	3.93383	3.82015	11.8815	8.29254	10.0776	12.0111	10.8275	6.31002
Sobic.008G113500	16	7	12	.	.	.	AP-5 complex subunit mu [Source:Projected from Arabidopsis thaliana (AT2G20790) UniProtKB/Swiss-Prot;Acc:Q8W0Z6]	9.33051	7.47508	8.33215	6.32113	10.4412	9.28008	9.7926	9.66421	8.30423	8.14814	9.39748	8.78377	9.68189	9.38974	10.0853	10.0963	11.0457	10.137	9.71806	9.4604	9.26327	8.24462	7.43733	9.18365	7.54499	9.11671	11.1224	7.22467	8.44215	8.67755	5.16435	6.67293	4.86065	4.88079	5.42485	5.46239	9.5986	7.09393	9.3811	9.72247	9.94572	8.53138
Sobic.010G215100	7	5	11	AP2	Embryo	.	AP2-like ethylene-responsive transcription factor AIL5 [Source:Projected from Arabidopsis thaliana (AT5G57390) UniProtKB/Swiss-Prot;Acc:Q6PQQ3]	11.807	8.34484	12.9743	6.38423	12.163	15.1125	14.5664	10.9762	9.97643	13.6948	10.5702	10.9333	10.8755	10.7277	8.84875	8.26637	4.82498	3.75069	4.68856	4.54151	4.2178	4.08119	3.56355	0.546951	1.55557	1.30156	0.789411	0.761048	0.803994	0.49192	1.24216	0.922032	0.89222	0.72966	0.839241	0.976808	0.101925	0.0781785	0.1031	0.103437	0.267682	1.9075
Sobic.002G378200	16	15	6	.	.	.	AP4M [Source:Projected from Arabidopsis thaliana (AT4G24550) UniProtKB/TrEMBL;Acc:A0A178UX13]	28.4183	31.9567	28.4683	27.2641	35.7008	30.2825	33.7042	30.1832	23.3992	39.7144	40.1425	32.6808	37.4294	37.0089	30.8105	25.5336	24.917	29.7061	25.0647	23.8868	25.0111	22.2489	23.4621	22.5183	28.3041	28.6926	29.0185	24.8199	23.7244	19.9658	19.8449	20.7644	20.2522	23.7866	26.195	21.4851	32.6741	27.9862	36.1831	35.8549	37.269	23.7054
Sobic.001G398600	6	6	9	.	.	.	APC11 [Source:Projected from Arabidopsis thaliana (AT3G05870) UniProtKB/TrEMBL;Acc:A0A384LJP7]	3.50568	3.5633	2.50101	2.81566	2.23762	3.03583	2.55591	2.15836	1.84725	2.86592	2.87275	2.56335	2.36345	2.51077	2.80583	2.93301	7.34272	5.1979	5.92499	5.2435	4.55056	4.03913	3.81993	3.99844	4.48985	4.18378	4.01771	2.91178	3.0937	3.36383	2.37266	3.24595	2.63869	2.77469	2.93778	1.90261	3.89348	3.76019	3.71648	4.44092	3.94512	4.01064
Sobic.002G368700	3	3	6	MIKC_MADS	.	.	APETALA1 (AP1)/ FRUITFULL (FUL)-like MADS box transcription factor, Specification of inflorescence meristem identit [Source: Projected from Oryza sativa (Os07g0605200)]	1.54658	2.01451	0.488337	0.942013	0.473303	0.707916	0.222616	0.42154	0.261732	0.369535	0.391004	0.323479	0.287902	0.391979	0.518823	0.609136	5.69495	3.20903	3.66631	2.73584	2.56303	1.76614	2.04169	1.29263	2.15306	3.3011	2.14886	1.16697	2.48495	1.44417	1.41667	1.30554	1.32316	0.907262	1.15461	0.793337	30.5071	24.7311	34.0956	34.5025	35.764	20.4248
Sobic.004G179500	NA	8	NA	.	.	.	APO protein 3, mitochondrial [Source:Projected from Arabidopsis thaliana (AT5G61930) UniProtKB/Swiss-Prot;Acc:Q9FH50]	0	0	0	0	0	0	0	0	0	0	0	0	0	0	0	0	0.546899	0.326454	1.52109	0.829291	0.753718	0.431019	0.823036	0.446032	0.678177	0.383506	0.296063	0.101093	0.165336	0.262302	0.160557	0.159401	0.170957	0.122069	0.113801	0.109834	0	0	0	0	0	0
Sobic.006G214700	7	4	5	.	.	.	APO RNA-binding protein (DUF794) [Source:Projected from Arabidopsis thaliana (AT1G64810) UniProtKB/TrEMBL;Acc:F4I896]	3.35876	2.45099	3.13008	1.87873	3.42166	2.63802	2.72718	2.80279	2.98322	3.83034	3.14906	2.81409	2.29819	2.68293	1.98925	1.97619	1.31811	1.0515	0.907353	0.96243	0.854092	0.666342	0.701822	0.563607	0.530056	0.888281	0.994226	0.64224	0.684002	1.00714	0.712359	0.539003	0.542037	0.474027	0.555249	0.609699	5.30149	3.97718	4.32258	5.05498	3.26726	2.1957
Sobic.001G405600	13	6	6	.	.	.	APRATAXIN-like [Source:Projected from Arabidopsis thaliana (AT5G01310) TAIR;Acc:AT5G01310]	6.26585	5.52293	5.85356	5.66758	6.25277	6.19105	5.73011	5.96611	4.61851	7.26426	8.02055	6.81494	7.63269	7.47183	9.81837	9.27698	6.0009	7.18387	5.9875	5.61952	5.53323	4.8399	4.0893	3.71077	4.24214	4.27632	4.52977	3.80725	3.61559	2.92061	3.00577	3.40042	2.08378	2.18926	2.59066	2.44461	5.44815	5.08438	7.39352	6.90622	6.49938	4.84266
Sobic.010G021800	8	14	7	.	.	.	Arginine decarboxylase, Chilling stress respons [Source: Projected from Oryza sativa (Os06g0131300)]	2.22563	3.61108	6.70899	13.6561	1.3361	11.3365	7.03702	3.32314	6.38833	7.00936	3.61775	13.5947	2.45612	4.91689	6.79953	3.63777	4.59882	3.49516	12.1335	9.04675	9.15091	3.67485	8.08154	7.39268	10.0761	7.64459	5.41557	7.46485	6.50191	3.80292	12.349	6.65429	9.94085	11.5831	10.5301	8.27531	25.8625	34.5928	38.8299	18.6358	26.0706	29.4958
Sobic.003G433500	16	7	12	.	.	.	arginine/serine-rich 45 [Source:Projected from Arabidopsis thaliana (AT1G16610) TAIR;Acc:AT1G16610]	64.482	74.0906	65.2053	67.0028	49.998	70.7466	54.5969	55.9374	58.6898	66.9119	50.0921	62.7757	48.9168	49.5134	77.8114	68.6581	123.13	123.098	129.8	117.471	113.058	101.663	100.486	85.059	86.6358	97.649	92.5253	66.5513	81.6233	72.2268	71.2184	63.0159	65.2496	73.8781	77.6173	65.549	88.4958	79.6998	80.6177	83.4722	87.9321	85.5174
Sobic.003G161800	7	6	10	.	.	.	ARM repeat superfamily protein [Source:Projected from Arabidopsis thaliana (AT3G05040) UniProtKB/TrEMBL;Acc:A0A1I9LRW7]	23.2926	22.9216	22.8588	14.8047	19.4763	18.4276	14.5603	19.1531	15.9449	22.668	17.5239	19.9973	15.4883	15.5846	14.766	12.3993	45.6356	59.72	52.2667	50.0483	49.1698	35.7362	38.7628	38.367	29.7717	40.9691	42.7778	32.8937	35.2424	33.3717	26.2173	28.278	23.7612	22.0964	23.016	18.9789	14.399	11.9109	11.4991	15.0175	16.4459	27.3274
Sobic.010G105400	4	5	9	.	.	.	ARM repeat superfamily protein [Source:Projected from Arabidopsis thaliana (AT5G37630) UniProtKB/TrEMBL;Acc:F4K790]	13.1506	12.1562	9.45949	10.6919	8.54129	7.90178	5.5964	7.3181	5.67115	11.2262	6.53335	6.87877	5.66927	5.42281	1.90511	1.92771	9.2621	10.313	9.36345	7.5449	7.03306	5.07024	4.74516	2.09	1.70537	2.77693	1.91997	1.33628	1.87419	1.15325	1.04944	1.31559	0.83212	0.969835	1.1567	0.775396	7.16796	3.67371	4.40517	6.84048	5.89368	4.22282
Sobic.004G198900	11	6	5	.	.	.	Armadillo repeat-containing protein LFR [Source:Projected from Arabidopsis thaliana (AT3G22990) UniProtKB/Swiss-Prot;Acc:Q9LS90]	8.75357	8.15242	8.1588	7.52881	9.36035	7.9083	8.4925	7.79959	5.95218	11.8138	11.2737	8.66442	9.6668	9.0549	7.77126	6.84381	6.06619	6.86764	5.80346	4.77076	5.15361	4.20652	4.04974	2.56312	3.59752	4.08492	3.4112	3.24921	3.2812	3.05881	3.01997	2.85099	2.77036	3.17604	3.42583	3.1657	10.0161	7.75167	9.25878	10.5666	8.56412	5.25253
Sobic.008G136200	16	4	6	.	.	.	Armadillo-like helical domain containing protein [Source: Projected from Oryza sativa (Os12g0570000)]	44.8787	41.4852	42.4282	33.0847	44.2008	41.8316	41.6747	42.0938	43.4063	42.9735	47.1703	42.9667	45.9889	48.594	46.8688	42.6275	56.1203	45.6336	45.2558	40.4381	39.0266	30.2154	29.1247	31.5488	37.8451	41.9723	34.8978	27.3391	33.1947	30.2767	26.1023	24.0674	24.3598	27.2213	30.8862	23.4785	47.4077	42.9048	55.1553	49.073	47.8685	37.5645
Sobic.001G410000	13	14	9	.	.	.	Arogenate dehydratase/prephenate dehydratase 2, chloroplastic [Source:Projected from Arabidopsis thaliana (AT3G07630) UniProtKB/Swiss-Prot;Acc:Q9SSE7]	5.18661	5.54332	5.44988	3.01941	5.48553	5.25036	5.18689	5.80277	4.97347	7.34378	7.32322	7.77889	7.21498	7.58819	10.3788	8.32277	10.5286	13.4686	11.4661	12.8685	12.2618	10.861	12.1414	15.1779	14.2523	16.886	19.0749	15.7826	16.1571	16.6784	14.6437	13.5019	15.2736	14.6293	17.3861	20.564	7.74839	6.97314	8.19598	8.13573	7.8099	8.94081
Sobic.003G045600	11	7	9	.	.	.	Aromatic aminotransferase ISS1 [Source:Projected from Arabidopsis thaliana (AT1G80360) UniProtKB/Swiss-Prot;Acc:Q9C969]	19.8555	27.2278	23.7688	21.0501	25.6296	21.1188	24.1038	24.834	25.6168	27.2576	34.6526	22.6535	26.9249	26.6065	20.7164	18.2647	30.5299	50.4147	38.826	50.819	55.9851	62.0651	69.5975	43.1077	50.8176	47.2764	38.9105	39.9077	37.2553	36.8731	37.765	37.8785	34.2551	43.9802	35.3496	24.2739	42.0203	25.0988	27.2119	31.8901	37.0636	39.7221
Sobic.002G120700	7	2	4	.	.	.	Aromatic L-amino acid decarboxylase (AADC), Serotonin biosynthesi [Source: Projected from Oryza sativa (Os07g0437500)]	4.89689	3.83678	4.45263	4.5207	6.01571	4.60737	3.83974	4.84625	3.59813	6.15591	5.15652	4.64011	4.98099	3.91756	1.95361	1.68161	1.04203	0.777198	0.768046	0.345853	0.409946	0.283904	0.405471	0.143026	0.299588	0.307598	0.225537	0.234481	0.262463	0.160858	0.219232	0.432827	0.224476	0.157679	0.199957	0.308997	5.34189	3.3969	3.6263	4.63715	4.54009	1.72254
Sobic.006G204000	7	3	7	.	.	.	ascorbate peroxidase 4 [Source:Projected from Arabidopsis thaliana (AT4G09010) TAIR;Acc:AT4G09010]	5.10351	3.31356	4.52596	3.83074	5.93325	4.52063	4.65694	3.85159	3.26806	5.03392	3.60904	4.00516	4.10989	3.48555	1.51868	1.59119	1.03814	0.613648	0.690568	0.566675	0.552257	0.342031	0.413822	0.17097	0.707423	0.484561	0.43021	0.220859	0.250858	0.208549	0.31997	0.36033	0.316889	0.2861	0.291611	0.513969	10.9953	8.12805	7.75565	7.40706	15.3033	16.8739
Sobic.002G431100	3	2	6	.	.	.	Ascorbate peroxidase, ROS homeostasis, Chloroplast protection, Carbohydrate metabolism, Plant architecture, Fertility maintenanc [Source: Projected from Oryza sativa (Os07g0694700)]	226.274	208.641	102.383	114.687	87.5678	84.6349	72.8031	61.2073	61.5918	66.9107	48.0864	44.795	49.2278	48.9415	46.6829	40.867	233.387	141.794	160.851	119.669	118.492	103.168	97.0738	59.2992	71.2802	61.6371	55.3057	46.9379	59.4058	56.7178	44.3589	43.1783	38.6921	47.0668	47.6085	37.7746	266.585	256.327	229.73	230.082	222.14	211.653
Sobic.003G186800	10	4	6	.	.	.	Ascorbate transporter, chloroplastic [Source:Projected from Arabidopsis thaliana (AT4G00370) UniProtKB/Swiss-Prot;Acc:Q8GX78]	6.63694	3.41867	4.71746	2.72249	6.97782	5.54001	4.59409	4.49731	4.07752	8.31613	8.67174	6.62061	6.0118	6.47239	4.36384	3.85398	2.64282	1.27734	1.27983	0.95598	1.0997	0.982595	0.738218	0.959917	1.06943	1.34821	1.35	1.39732	1.28504	1.18878	1.73777	1.25804	1.27791	1.23489	1.6032	1.30378	8.20458	7.17665	6.96065	10.2982	11.8351	8.70015
Sobic.004G331700	4	5	10	.	.	.	Aspartate aminotransferase [Source:Projected from Arabidopsis thaliana (AT4G31990) UniProtKB/TrEMBL;Acc:B9DG21]	79.2967	66.6026	74.1087	62.007	54.1337	67.1719	53.6562	55.6602	47.0887	51.4102	39.6167	40.0587	36.0098	30.6766	34.0292	29.8501	68.2156	80.2968	77.6779	65.2106	63.9343	51.6659	46.7529	31.2794	24.4859	28.3855	25.8148	16.6245	22.4274	17.5691	12.1813	16.2041	8.81675	9.40462	10.2243	9.45361	32.1224	33.2345	31.6065	34.1162	46.3742	63.4985
Sobic.004G104700	3	5	10	.	.	.	Aspartate aminotransferase, mitochondrial [Source:Projected from Arabidopsis thaliana (AT2G30970) UniProtKB/Swiss-Prot;Acc:P46643]	85.0809	79.3952	64.1507	44.059	33.5722	53.4113	44.5533	35.042	34.5617	23.9175	26.8677	29.0074	23.3956	22.0819	21.5607	19.8132	159.854	219.522	218.585	219.455	224.142	183.658	173.982	99.8385	73.6625	89.6941	69.7247	65.9868	59.6631	55.129	41.0362	54.4319	41.8476	47.4325	39.4242	28.307	35.8565	32.1425	38.5193	36.2484	56.9808	101.188
Sobic.007G092200	16	2	9	.	.	.	Aspartate carbamoyltransferase, chloroplastic [Source:Projected from Arabidopsis thaliana (AT3G20330) UniProtKB/Swiss-Prot;Acc:P49077]	14.1533	12.1645	14.9082	10.6805	11.5861	12.347	13.1652	11.2417	15.3444	14.975	13.9495	15.3172	13.7208	13.4855	14.6691	15.204	19.6185	14.5012	12.9685	10.1597	10.6523	9.88724	9.10325	4.87958	5.94428	6.49867	4.62343	4.31718	4.858	4.28115	3.68005	3.60076	2.52923	2.77302	3.05171	3.37288	7.44443	5.667	6.24572	7.30084	7.27194	8.82593
Sobic.001G478100	3	8	1	.	.	.	Aspartyl protease AED3 [Source:Projected from Arabidopsis thaliana (AT1G09750) UniProtKB/Swiss-Prot;Acc:O04496]	38.329	18.232	48.4512	38.6333	7.34357	72.5466	35.1219	14.2442	26.7968	31.5359	8.96334	25.5463	7.79337	10.5932	1.61253	1.27089	0.220619	0.505337	0.992706	1.03634	1.48796	0.928387	0.968668	0.503714	0.383276	1.10734	0.0200255	0.325255	0.884939	0.451836	1.02667	0.991495	0.134738	0.168152	0.241604	0.208074	33.486	9.64363	7.17677	19.9151	13.5635	3.2902
Sobic.009G190600	13	2	4	.	.	.	At1g09850 [Source:Projected from Arabidopsis thaliana (AT1G09850) UniProtKB/TrEMBL;Acc:Q0WVJ5]	1.15133	1.81881	1.50483	1.58572	1.27317	2.00592	1.16681	1.30666	1.69953	1.59027	1.40427	1.67372	0.964273	1.22562	2.51228	1.69048	4.48011	2.19218	2.95562	2.48609	2.12145	1.80366	2.19784	1.57029	1.66559	1.62112	1.707	0.766637	1.30546	0.992698	1.03992	0.902948	0.773809	0.65593	0.713323	0.455025	30.9005	19.1616	12.813	14.2853	15.0436	9.29765
Sobic.004G107600	16	3	6	.	.	.	At1g29990 [Source:Projected from Arabidopsis thaliana (AT1G29990) UniProtKB/TrEMBL;Acc:Q2HIK4]	27.7401	24.4745	18.1921	21.4021	22.7189	19.0723	21.8868	17.2743	15.0086	23.0805	25.1574	17.8935	21.289	21.5196	24.4068	26.9243	28.7143	21.9063	22.4771	17.7392	16.8784	17.5351	15.4247	9.41931	14.6607	12.092	10.7282	8.57053	11.7856	12.8003	9.12773	11.5321	7.62059	8.37176	9.88175	8.86266	29.3116	24.5385	33.8387	34.9299	29.2929	24.0352
Sobic.003G085000	16	6	10	.	.	.	At1g32500 [Source:Projected from Arabidopsis thaliana (AT1G32500) UniProtKB/TrEMBL;Acc:Q058Q9]	5.74837	7.66627	6.58315	5.98084	5.68565	6.64508	5.72118	6.08742	7.55007	4.88278	4.65135	4.69259	4.62308	4.15831	6.30787	5.6181	19.7105	26.2939	23.9877	23.1843	24.1448	19.9071	20.6943	14.105	13.8659	13.7779	13.1714	9.2646	10.9995	12.8305	8.57156	8.79647	5.85913	6.4649	7.03725	4.83632	6.29828	7.48002	5.92518	5.97102	8.6851	18.6778
Sobic.008G124900	16	7	12	.	.	.	At1g68370 [Source:Projected from Arabidopsis thaliana (AT1G68370) UniProtKB/TrEMBL;Acc:Q1H5A8]	15.613	17.084	13.9792	11.8238	14.7848	13.852	12.5191	12.35	10.4558	13.9363	14.4492	11.7516	12.6747	12.212	12.4276	10.9848	15.9127	16.1402	14.7556	12.2581	12.2699	11.2989	11.0296	10.6899	12.6353	13.8529	13.0494	10.3382	11.4891	10.2428	9.91328	8.90836	8.84045	9.47747	9.95422	7.52156	14.8076	13.8919	16.2372	16.3509	15.0618	13.6913
Sobic.003G436300	16	14	12	.	.	.	At1g71190 [Source:Projected from Arabidopsis thaliana (AT1G71190) UniProtKB/TrEMBL;Acc:Q9C989]	14.1049	15.0326	12.0095	11.2848	16.4338	15.363	16.1258	13.6421	10.2594	12.4256	15.2292	10.3885	12.7279	12.1318	11.1262	10.6357	13.1904	15.3196	13.376	14.3226	14.0572	11.8455	12.2692	14.1591	18.1837	21.3821	17.487	13.8353	16.7411	13.8633	11.4017	12.4297	10.8085	12.182	12.5432	10.904	23.4988	20.1636	27.352	25.0171	25.812	21.4488
Sobic.008G053600	16	7	12	.	.	.	At1g71990 [Source:Projected from Arabidopsis thaliana (AT1G71990) UniProtKB/TrEMBL;Acc:Q0V7Y9]	4.987	4.56166	5.4423	4.52274	3.4911	6.72282	5.1355	5.66442	6.29488	6.73614	4.73273	6.52718	5.19342	4.94026	5.95869	5.41524	11.1822	10.3089	11.355	11.1075	11.126	11.5389	10.4536	11.6672	12.0594	12.6083	13.0536	7.62401	9.57406	9.07768	6.89058	7.51703	5.63436	6.078	6.23092	4.46514	8.36077	9.526	9.29434	9.05722	11.1482	9.91231
Sobic.001G513100	14	6	6	.	.	.	At1g76060 [Source:Projected from Arabidopsis thaliana (AT1G76060) UniProtKB/TrEMBL;Acc:Q63Z96]	3.53477	4.243	6.35002	10.4503	6.69266	12.5731	14.2371	7.21448	17.1078	10.0041	12.9524	19.1122	14.6564	27.6472	26.1915	27.0414	4.00377	4.14281	10.0268	7.1001	7.24707	6.55915	6.75321	6.17971	8.02881	6.57359	5.41829	3.64839	5.39504	3.87878	3.48715	4.03393	3.12565	3.72649	4.90046	5.84312	9.99806	17.8901	16.813	10.5102	17.8207	11.9445
Sobic.001G122100	4	5	9	.	.	.	At1g77720 [Source:Projected from Arabidopsis thaliana (AT1G77720) UniProtKB/TrEMBL;Acc:Q84VX4]	3.90457	3.43788	2.59239	2.03198	1.75805	1.97109	1.52395	1.6956	1.54411	3.2833	2.0394	1.94279	1.67872	1.73234	1.20524	1.08845	5.33092	5.22534	4.57439	3.65203	3.44143	2.84112	3.00623	2.04316	1.68811	2.18014	2.59538	1.45208	1.69447	1.55311	1.39224	1.24513	0.740347	0.842152	0.994746	0.580223	2.31282	1.95868	1.89003	3.25307	2.62209	2.52578
Sobic.004G138800	7	5	12	.	.	.	At2g07350/T13E11.12 [Source:Projected from Arabidopsis thaliana (AT2G07340) UniProtKB/TrEMBL;Acc:Q94AF7]	27.7735	35.7744	27.8576	24.798	36.0687	22.7787	27.3488	24.5479	24.1907	25.3143	28.9221	20.4077	23.927	24.8508	21.1075	18.0236	32.9309	28.5547	26.2695	21.336	19.5817	19.9515	18.1343	9.75691	11.993	12.4868	10.8052	8.14395	9.74035	7.65107	7.40715	7.04865	5.38354	6.16419	6.73753	7.20548	20.2754	18.015	17.3393	22.2351	19.0239	20.6391
Sobic.004G067700	16	4	6	.	.	.	At2g26000 [Source:Projected from Arabidopsis thaliana (AT2G26000) UniProtKB/TrEMBL;Acc:O80996]	9.59828	6.55114	7.90926	4.83782	8.14766	7.3892	6.92811	6.89275	7.09334	9.07947	8.18475	7.4115	6.59988	6.84516	8.68263	7.45556	6.81094	5.80289	4.88821	4.81065	4.3647	3.87259	3.59739	3.66518	3.81072	4.33384	4.42705	4.20459	3.82407	3.89709	3.80108	3.89329	3.68663	3.00654	3.45963	3.80036	13.4882	11.5679	13.817	15.2951	13.9955	8.99135
Sobic.001G030200	7	15	9	.	.	.	AT3g09210/F3L24_8 [Source:Projected from Arabidopsis thaliana (AT3G09210) UniProtKB/TrEMBL;Acc:Q94AA3]	1.15077	1.00857	1.16125	1.3678	1.34234	1.30877	1.63234	1.42405	0.845985	1.64826	1.53824	1.31124	1.26578	1.40176	0.815912	0.842841	2.77059	2.5609	2.6461	2.69212	2.43787	1.7138	1.99966	1.62054	1.85133	1.85649	2.66689	2.17006	2.40488	2.73172	2.02398	2.09277	1.71658	1.67853	1.91587	1.65143	2.14542	1.22091	1.44398	1.64238	1.77634	1.33323
Sobic.009G224600	7	6	6	.	.	.	At3g09740 [Source:Projected from Arabidopsis thaliana (AT3G09740) UniProtKB/TrEMBL;Acc:Q2HIU8]	128.585	136.156	136.629	138.011	169.33	142.09	173.489	141.576	110.171	138.675	140.825	120.94	139.21	127.47	88.0442	77.3763	92.2175	80.1037	85.8097	63.5957	59.1158	52.8384	45.0944	37.3862	45.4708	51.9145	47.2153	33.0173	44.3078	33.6297	27.0848	30.4472	24.1402	27.5587	32.9154	33.4497	118.834	86.8763	115.169	117.716	110.528	72.8185
Sobic.008G130900	16	15	12	.	.	.	AT3g17170/K14A17_29 [Source:Projected from Arabidopsis thaliana (AT3G17170) UniProtKB/TrEMBL;Acc:Q948R9]	4.47192	3.81213	4.46051	3.61109	5.29599	3.93058	4.13186	4.09486	3.58112	3.88664	4.71417	3.86738	4.34493	4.67957	4.16615	4.08054	6.63544	8.65148	7.57771	7.64179	6.83774	5.86109	7.66917	6.58298	7.92408	7.82635	9.16419	7.50923	8.40329	9.37616	6.89271	7.58104	5.47882	5.88948	5.99311	4.80447	10.6176	9.04016	11.9918	11.4494	11.5925	8.69878
Sobic.006G196000	5	13	3	.	.	.	At3g17670 [Source:Projected from Arabidopsis thaliana (AT3G17668) UniProtKB/TrEMBL;Acc:Q9LUN0]	5.2138	5.61773	6.85031	5.7033	7.62192	6.70932	11.5448	8.37177	11.0331	4.57127	6.00571	5.33969	6.99276	8.38753	7.09543	7.74377	0.506744	0.055946	0.384626	0.219705	0.209063	0.224353	0.391572	0.253645	0.123677	0.172379	0.169432	0.183744	0.204705	0.193098	0.133409	0.124858	0.141253	0.0942645	0.230321	1.0534	9.9532	12.3103	12.0141	8.5229	6.08951	3.62612
Sobic.003G086900	11	15	6	.	.	.	AT3g18370/MYF24_8 [Source:Projected from Arabidopsis thaliana (AT3G18370) UniProtKB/TrEMBL;Acc:Q93ZM0]	6.7092	5.96822	7.0762	4.9384	8.83589	7.7	6.90105	8.43038	6.92776	8.73355	8.98004	9.2223	8.40026	8.44623	10.9373	8.6603	6.78099	6.72841	7.42762	7.76042	6.66694	6.66845	5.36236	6.70575	5.11343	7.42411	8.20534	6.41801	6.87507	5.41252	5.62803	5.63858	5.5797	5.5219	6.11502	6.10302	13.6389	15.8022	17.9163	17.7163	18.4104	12.3584
Sobic.003G349300	7	15	6	.	.	.	AT3G53570 protein [Source:Projected from Arabidopsis thaliana (AT3G53570) UniProtKB/TrEMBL;Acc:B9DH08]	20.3561	15.1289	16.9707	10.7725	14.5299	16.9866	13.8912	14.2509	13.7859	17.9471	15.5179	14.9832	13.0249	14.0247	12.2675	11.5987	14.0916	12.3179	11.8136	11.3358	10.0045	10.0162	8.61258	10.959	10.9201	12.2798	12.0402	10.5164	10.7023	7.8127	10.4743	9.72234	9.22446	9.39399	9.69213	8.06515	23.931	22.2319	21.9155	23.5434	20.3277	17.6967
Sobic.002G262900	16	7	12	.	.	.	At3g59380 [Source:Projected from Arabidopsis thaliana (AT3G59380) UniProtKB/TrEMBL;Acc:B3LF91]	7.22767	7.34259	6.48247	6.59577	6.13078	6.14263	6.1858	6.01016	5.16717	6.12768	6.6668	5.2814	5.5758	6.05288	5.98003	5.37575	6.59461	6.96115	6.74174	6.19862	5.85923	5.29945	5.74478	4.85304	6.55611	5.83373	5.84784	4.40639	5.31581	4.84757	4.25169	3.94532	3.80445	4.34823	4.47322	3.70101	7.25764	6.66467	7.28819	7.88246	7.24367	6.71695
Sobic.010G027800	13	6	12	.	.	.	AT4g01560/F11O4_6 [Source:Projected from Arabidopsis thaliana (AT4G01560) UniProtKB/TrEMBL;Acc:Q9M125]	19.9897	21.7844	20.3613	18.0564	16.6736	18.8529	19.0641	15.9908	14.3344	16.7949	18.8161	16.0454	17.368	17.3661	24.1263	26.1969	31.1838	30.4836	29.0531	25.5026	22.5676	24.7509	22.4677	15.0743	16.6192	14.3735	13.7889	12.4443	13.1848	11.3609	9.99012	11.9577	8.89898	9.97305	9.77845	8.91065	19.3174	16.6429	22.6539	22.5339	19.6244	20.9967
Sobic.007G052300	16	14	6	.	.	.	At4g19350 [Source:Projected from Arabidopsis thaliana (AT4G19350) UniProtKB/TrEMBL;Acc:Q8LAF5]	11.3561	14.4448	12.5694	12.084	9.80147	11.1951	10.1369	10.6688	10.2057	12.3428	10.1626	10.9529	9.12377	8.09196	12.1514	10.0553	15.8514	15.767	13.6554	13.0871	12.7907	14.0197	18.1702	19.6568	25.6848	22.4636	26.7708	23.7527	22.5571	20.7479	26.5258	21.6219	24.3792	28.0717	28.8795	28.898	23.5329	21.1219	26.4753	23.7891	24.5854	19.9558
Sobic.004G000700	1	8	8	.	.	.	AT4G22880 protein [Source:Projected from Arabidopsis thaliana (AT4G22880) UniProtKB/TrEMBL;Acc:Q0WWD6]	0.164341	1.74629	0	0.188144	0	0.10021	0.019185	0.040909	0	0.0145055	0.0135465	0.015019	0.01495	0.0151265	0	0	0.648308	0.204779	0.956377	0.829458	1.26204	0.209892	2.30193	0.421617	1.38279	0.349982	0.227537	0.014815	0.080746	0.0469405	0.513671	0	0.11233	0.0153725	0.0418635	0.008908	0.96565	1.23677	2.2608	5.70361	6.00717	4.70951
Sobic.001G289500	7	14	12	.	.	.	AT4g27600/T29A15_90 [Source:Projected from Arabidopsis thaliana (AT4G27600) UniProtKB/TrEMBL;Acc:Q940Y6]	5.52384	5.57621	5.4254	4.55295	4.72533	6.66109	4.26891	4.70469	4.03269	7.29959	4.32107	4.6567	3.74109	4.17093	3.93396	3.21808	7.791	7.70233	7.17601	7.47663	6.96429	5.97406	7.28108	9.58588	10.9992	12.2194	12.0635	7.26579	10.5085	8.21202	6.88225	7.69513	6.82657	7.74092	8.57647	5.68344	8.04535	6.22784	7.64611	8.00999	8.48159	7.58004
Sobic.010G146600	11	3	5	.	.	.	AT4G28980 protein [Source:Projected from Arabidopsis thaliana (AT4G28980) UniProtKB/TrEMBL;Acc:B9DFZ7]	9.27258	7.61618	8.47627	7.70842	12.0024	8.68252	11.532	10.3248	10.469	11.5781	13.922	12.5497	13.6665	12.8537	11.9202	11.1158	3.11619	1.80316	1.96	1.70541	1.65537	1.5365	1.56637	1.19299	1.51716	1.62783	1.41197	1.20706	1.53887	1.22581	1.30082	1.33748	1.01965	1.18339	1.24555	1.79316	13.8995	9.68802	12.5602	12.4109	11.6158	5.29105
Sobic.003G395100	5	8	7	.	.	.	AT4G30480 protein [Source:Projected from Arabidopsis thaliana (AT4G30480) UniProtKB/TrEMBL;Acc:Q9M0B2]	32.7099	97.7669	48.9557	74.517	47.0823	39.0102	47.681	47.3776	65.1217	28.9507	35.7991	26.6757	37.3809	30.3036	34.2047	27.041	43.1792	28.6457	50.2993	44.9156	35.6704	49.9744	55.0138	38.2604	52.4753	17.0923	22.3216	17.0143	21.1319	37.5103	7.23579	13.8066	5.49011	5.98492	8.33604	9.86074	34.6433	48.1318	20.8454	22.2444	23.3119	52.2368
Sobic.003G203400	11	4	5	.	.	.	At4g32660 [Source:Projected from Arabidopsis thaliana (AT4G32660) UniProtKB/TrEMBL;Acc:A1L4Y9]	19.1491	14.9161	16.2873	12.2147	20.7873	15.3347	14.5633	16.841	13.2192	21.186	24.1556	21.9144	21.3804	19.4462	16.4997	16.2752	10.737	10.422	8.00015	8.19754	6.88563	6.64227	5.96131	6.29571	5.69283	7.97796	6.98996	6.4243	6.36608	5.03242	6.4444	6.26329	6.83008	6.24187	7.13927	6.78536	31.8157	28.2818	32.2201	34.249	25.6559	12.4328
Sobic.009G159200	14	11	5	.	.	.	At5g05930 [Source:Projected from Arabidopsis thaliana (AT5G05930) UniProtKB/TrEMBL;Acc:Q8L870]	4.87858	11.8074	11.3108	52.4594	23.5871	23.1511	35.9905	42.6427	28.5867	34.2516	25.6351	56.3163	70.7272	39.4356	54.1837	50.913	4.48615	2.39388	4.88297	4.43436	4.98816	7.24703	4.33391	7.64657	8.78312	7.34287	13.694	17.3546	12.5399	6.96122	11.3884	15.9905	20.362	34.0651	25.4285	22.3545	34.5766	41.1431	72.1602	44.0315	66.3516	20.5403
Sobic.002G186300	6	7	12	.	.	.	AT5g08160 [Source:Projected from Arabidopsis thaliana (AT5G08160) UniProtKB/TrEMBL;Acc:O04265]	19.6707	21.7996	13.682	14.9217	15.479	15.0502	13.9162	14.1878	10.1682	17.6392	19.2975	12.3582	14.8658	14.162	10.1916	8.80162	26.8459	26.3696	25.2415	21.3542	21.5625	20.3583	21.6247	15.2285	18.912	18.4438	18.2048	15.1016	16.2343	15.7243	12.589	14.0995	10.7109	12.0276	12.2157	10.1707	24.232	23.7174	25.6232	28.6357	26.7268	23.5428
Sobic.006G010000	16	7	12	.	.	.	At5g11860 [Source:Projected from Arabidopsis thaliana (AT5G11860) UniProtKB/TrEMBL;Acc:Q9LYI7]	12.0149	11.4196	11.4318	9.10069	8.45802	12.2447	10.1478	9.36859	9.31409	12.1198	9.60342	10.536	8.95106	8.36551	10.1735	8.93226	13.1269	12.4712	11.5838	11.1068	10.7144	9.46027	9.68884	7.92916	8.06325	9.36015	8.93855	7.65087	7.54502	6.68382	7.75269	6.94807	6.32787	6.92964	7.00412	6.77587	11.0167	8.5782	8.6413	11.137	9.25283	9.91348
Sobic.003G229600	14	6	6	.	.	.	AT5g40850/MHK7_8 [Source:Projected from Arabidopsis thaliana (AT5G40850) UniProtKB/TrEMBL;Acc:Q42606]	2.45063	2.36743	2.9573	4.66283	1.44908	4.45305	3.55455	2.6663	3.07713	3.46561	2.83442	6.8196	3.73795	3.75502	9.33096	7.2516	3.43285	3.23884	5.75493	4.59867	3.96188	3.61298	4.15755	3.77718	5.26761	3.83114	4.13014	1.73972	3.09339	2.38014	2.17369	2.13235	1.6009	1.6597	2.07708	2.06096	5.5516	5.11188	9.35346	4.62967	7.14674	5.15065
Sobic.001G469200	6	6	9	.	.	.	At5g42970 [Source:Projected from Arabidopsis thaliana (AT5G42970) UniProtKB/TrEMBL;Acc:Q1H5B6]	37.8431	46.0406	34.7996	38.6279	34.9153	30.8437	29.8374	29.8566	25.0472	30.3843	32.529	22.2384	22.6685	24.7465	18.3204	15.2601	61.6856	66.3082	57.7574	52.9667	52.5318	47.1515	45.7027	36.2895	40.4101	41.0454	37.535	28.4755	31.8501	26.9801	23.6693	23.6616	20.2494	22.9594	24.6344	16.9194	34.7481	26.3922	26.3291	31.6166	33.8423	39.2218
Sobic.006G128300	12	4	5	.	.	.	At5g43050 [Source:Projected from Arabidopsis thaliana (AT5G43050) UniProtKB/TrEMBL;Acc:Q9FMH9]	2.1962	1.59292	1.62402	0.741594	1.99663	1.87507	1.64804	1.58563	1.29607	3.21032	3.16437	2.28968	3.12867	3.15318	2.18436	1.98801	1.07089	0.691481	0.524438	0.681547	0.518555	0.496117	0.504758	0.325228	0.415002	0.701669	0.584005	0.833941	0.508224	0.555977	1.07581	0.724824	0.894284	0.793559	0.953241	0.827101	4.01375	2.94008	3.26365	4.7556	4.00976	2.01377
Sobic.004G254600	11	2	12	.	.	.	At5g47680 [Source:Projected from Arabidopsis thaliana (AT5G47680) UniProtKB/TrEMBL;Acc:Q9FGI9]	7.23416	7.26072	5.90592	4.53707	5.37391	4.77851	4.33263	4.84827	4.71408	7.09863	6.16928	6.55561	5.1844	6.31541	7.9071	7.23141	10.9021	8.60703	7.89166	5.94974	5.40937	5.65029	5.83023	2.73768	3.61553	2.98329	2.66198	1.76266	1.98926	1.85474	2.05084	1.81537	1.27349	1.1362	1.55345	2.04565	7.66342	7.0316	6.77688	8.81433	8.08259	7.40485
Sobic.004G231800	7	6	10	.	.	.	AT5G65220 protein [Source:Projected from Arabidopsis thaliana (AT5G65220) UniProtKB/TrEMBL;Acc:B9DH43]	29.5677	26.434	21.6071	31.0441	29.7004	28.2184	31.5569	27.4093	12.5668	22.7116	19.3688	21.0395	35.837	22.2978	10.5772	11.2125	66.3362	58.0605	61.089	56.3275	52.035	44.7035	40.8964	27.3513	26.6383	30.4495	30.7981	28.165	26.8845	32.8759	28.864	30.9966	30.8688	34.6277	33.7545	22.6334	20.7346	10.8018	14.4968	17.2009	26.7581	29.5312
Sobic.001G513800	13	15	12	.	.	.	AT5G66055 protein [Source:Projected from Arabidopsis thaliana (AT5G66055) UniProtKB/TrEMBL;Acc:B9DF91]	2.3788	2.48309	2.8961	2.64377	3.39048	3.46418	3.41471	3.49614	4.92089	3.59	4.11662	3.80998	3.97005	4.62472	6.36496	5.96994	4.54048	3.29527	3.86203	3.41723	3.00574	2.87098	3.10489	2.98072	4.46098	3.40686	4.2139	3.75504	3.6254	3.98837	3.00453	3.28353	2.64417	2.45188	2.8115	3.35088	2.9041	3.06783	1.99871	2.75386	3.0315	3.35032
Sobic.005G101200	11	10	6	.	.	.	AtACDO1 [Source:Projected from Arabidopsis thaliana (AT4G31390) UniProtKB/TrEMBL;Acc:A0A178V5V0]	7.60462	7.24736	7.93696	7.21302	9.797	7.56881	7.61796	9.45594	7.91975	12.6267	11.0542	10.6707	10.4195	9.1854	10.9072	8.19483	4.8575	7.90222	6.19401	7.68139	8.46368	6.50815	8.37	10.2305	10.9791	11.0693	13.4424	12.8332	12.0382	11.2808	14.6729	11.2237	14.6679	15.0121	15.5353	16.1124	17.6921	22.8434	22.1831	17.9003	19.5647	12.3082
Sobic.009G045000	11	15	6	.	.	.	AtAPC7 [Source:Projected from Arabidopsis thaliana (AT2G39090) UniProtKB/TrEMBL;Acc:A0A178VSZ9]	16.6207	14.7079	15.2729	15.1598	17.3513	14.0857	14.8988	17.245	13.9118	19.7006	21.0165	18.1436	20.1032	18.3967	15.4309	14.8333	10.8716	11.5429	10.6236	9.60123	9.5408	7.59497	7.61384	7.13648	8.63145	9.37364	10.3818	9.18372	8.96715	9.70044	8.65539	8.30144	8.60653	8.64128	8.73622	8.61959	12.5159	9.95813	13.635	13.5092	12.5499	8.09206
Sobic.005G168100	6	15	12	.	.	.	ATARFC1 [Source:Projected from Arabidopsis thaliana (AT3G22950) UniProtKB/TrEMBL;Acc:A0A384KMJ2]	12.9394	15.881	11.0368	10.1536	11.2475	11.2276	10.1691	8.1079	9.16751	11.0781	13.1333	7.69313	12.8012	11.3742	10.9978	10.5935	15.8931	13.7273	13.2691	10.6595	11.4279	10.6286	11.7395	10.5988	17.9946	13.3189	12.9988	12.788	12.5472	12.4842	11.5287	12.8499	11.9264	12.8498	11.9563	11.1179	13.6698	11.9177	11.1962	12.6129	11.4056	15.1185
Sobic.010G269800	4	5	10	.	.	.	Ataxia telangiectasia-mutated and RAD3-related [Source:Projected from Arabidopsis thaliana (AT5G40820) TAIR;Acc:AT5G40820]	4.19585	3.96061	3.45705	2.87757	2.72061	2.36882	2.00347	2.79016	2.72903	3.04477	1.92203	2.39586	1.7288	1.83481	1.22754	1.10487	4.95466	4.83361	4.61663	3.92998	3.86122	2.79846	2.66076	2.64271	1.70688	2.85955	2.80837	1.35009	1.82628	1.70145	0.747854	1.14591	0.472968	0.45488	0.573305	0.259171	1.80005	1.47717	1.08666	1.92194	1.74679	2.3707
Sobic.001G172800	11	5	6	.	.	.	ATE1 [Source:Projected from Arabidopsis thaliana (AT1G13690) UniProtKB/TrEMBL;Acc:A0A178WKP3]	32.894	30.9199	25.8814	30.2183	36.7875	29.6763	39.9865	29.8659	34.4866	29.075	37.3788	27.647	39.1945	44.207	28.9329	31.2095	41.5724	34.515	37.4246	31.943	29.696	24.37	22.6692	12.7171	15.9508	14.9864	13.4873	13.4294	15.0753	15.7029	12.8224	14.4053	14.1056	17.1195	14.8566	12.2499	38.0082	31.9637	35.5579	39.6189	29.9991	26.9831
Sobic.006G071362	12	NA	5	.	.	.	ATH12 [Source:Projected from Arabidopsis thaliana (AT5G03910) UniProtKB/TrEMBL;Acc:A0A178USA1]	0.624618	0.511887	1.23816	1.01435	1.8537	1.64317	1.59719	1.806	2.26802	1.74308	1.99523	1.73357	1.48247	1.89348	1.60565	1.30746	0	0	0	0	0	0	0	0	0	0	0	0	0	0	0	0	0	0	0	0	1.75077	1.56462	1.19266	1.3677	1.58574	1.01591
Sobic.001G081000	14	3	6	.	.	.	ATP binding protein-like [Source:Projected from Arabidopsis thaliana (AT4G19540) UniProtKB/TrEMBL;Acc:O49472]	7.38173	6.05903	6.53292	5.21633	8.15927	6.64717	9.11884	7.55721	9.17952	9.78656	12.1055	12.0144	11.5378	13.901	19.5838	17.7264	7.68262	5.91746	6.53072	5.16417	4.34732	4.40838	4.43414	3.62179	3.19977	3.69887	4.1342	3.33436	3.277	2.76585	2.95627	2.86716	2.86477	2.8997	2.99787	4.17968	8.63055	8.1211	9.27943	9.75151	8.54382	5.39958
Sobic.006G008700	4	5	10	.	.	.	ATP sulfurylase 2 [Source:Projected from Arabidopsis thaliana (AT1G19920) UniProtKB/Swiss-Prot;Acc:Q43870]	3.69045	3.16431	3.04969	2.63864	1.96573	2.12924	1.83995	1.63586	1.6182	3.74529	2.29819	2.4043	1.73655	1.94947	1.26774	1.42326	8.60179	9.45722	9.18552	6.61658	6.70632	5.16391	4.92756	2.19713	2.23298	2.60264	2.21796	1.44269	1.93123	1.73545	1.5653	1.34431	0.903384	1.16046	0.981083	0.760825	3.90287	3.63217	3.03394	5.39463	5.3604	6.14436
Sobic.004G264700	6	6	10	.	.	.	ATP synthase subunit O, mitochondrial [Source:Projected from Arabidopsis thaliana (AT5G13450) UniProtKB/Swiss-Prot;Acc:Q96251]	213.667	272.231	167.557	192.945	179.916	153.092	153.514	148.442	126.305	150.299	186.57	144.557	166.737	163.026	136.299	137.093	446.486	464.419	438.209	406.949	391.078	373.331	347.878	213.292	228.592	218.007	183.142	186.075	169.306	155.988	162.336	136.03	142.537	149.896	139.521	99.3846	155.645	106.513	97.1369	133.722	159.86	227.772
Sobic.010G027200	7	3	5	.	.	.	ATP-dependent Clp protease proteolytic subunit-related protein 2, chloroplastic [Source:Projected from Arabidopsis thaliana (AT1G12410) UniProtKB/Swiss-Prot;Acc:Q9XJ36]	39.9373	34.4992	37.5535	35.7045	40.9375	33.9773	38.36	30.597	24.8428	34.5765	33.9029	31.5017	30.0999	29.8965	23.2591	23.3257	16.2356	13.5539	13.3793	10.6092	10.4061	9.10197	8.82173	6.33957	7.02431	8.04193	7.84774	6.13357	6.72996	7.28348	5.1382	6.76609	4.19974	4.49852	4.8198	5.92606	42.4927	22.4304	33.0353	35.0271	32.3171	16.4699
Sobic.001G005800	16	6	12	.	.	.	ATP-dependent DNA helicase 2 subunit KU80 [Source:Projected from Arabidopsis thaliana (AT1G48050) UniProtKB/Swiss-Prot;Acc:Q9FQ09]	14.9917	16.0955	13.841	11.0578	13.0232	12.1579	11.1625	13.2311	13.3067	15.902	14.2152	14.9879	13.6491	13.3292	14.198	13.1563	22.0166	22.3544	18.5019	17.0293	16.8663	14.3326	13.4998	12.9231	10.5654	14.8958	15.5785	12.2416	13.2717	11.6148	9.50187	10.502	8.74427	8.61023	9.55198	8.93646	16.3145	13.3325	17.2573	19.3083	19.2043	14.3962
Sobic.004G035300	10	5	4	.	.	.	ATP-dependent DNA helicase Q-like 4A [Source:Projected from Arabidopsis thaliana (AT1G10930) UniProtKB/Swiss-Prot;Acc:Q8L840]	5.20188	4.19491	4.60789	3.58476	4.27324	3.6817	2.88183	3.50943	3.44816	7.68581	5.51957	5.02178	4.60122	3.9069	2.83573	2.46906	2.54614	2.8916	2.48636	1.983	1.76087	1.32926	1.4031	0.983627	0.888908	1.36469	1.1971	0.692566	0.975359	0.716926	0.855372	0.749196	0.579704	0.466338	0.614294	0.512624	4.35152	2.2806	2.14265	4.42863	2.69413	1.39418
Sobic.006G126800	10	7	NA	.	.	.	ATP-dependent DNA helicase Q-like 5 [Source:Projected from Arabidopsis thaliana (AT1G27880) UniProtKB/Swiss-Prot;Acc:Q0WVW7]	0.775447	0.848665	0.959901	0.609406	0.883976	0.796008	0.644284	0.934165	0.798598	1.52643	1.15557	1.12886	0.866661	0.883447	0.725651	0.755699	0.855532	1.27228	1.12383	0.992494	0.93925	0.948903	0.914623	1.07413	1.06536	1.23814	0.947441	0.610071	0.896602	0.535017	0.527405	0.596006	0.308094	0.344782	0.355428	0.180789	0	0	0	0	0	0
Sobic.009G045400	5	5	7	.	.	.	ATP-dependent DNA helicase Q-like SIM [Source:Projected from Arabidopsis thaliana (AT5G27680) UniProtKB/Swiss-Prot;Acc:Q9FT69]	7.32982	12.1059	6.564	6.46826	6.29712	4.99608	5.10184	7.23392	10.4315	5.34028	6.20174	5.57414	5.75211	6.00871	5.25923	4.56934	11.2637	7.10992	8.66787	8.6046	6.7279	8.51107	8.0294	5.72893	4.36543	3.76573	4.53483	2.8417	3.0469	3.99929	1.82394	2.63866	1.51584	1.35371	1.75817	1.83338	8.38268	10.2142	4.09417	5.85566	3.86416	7.93856
Sobic.002G310300	6	6	9	.	.	.	ATP-dependent DNA helicase SRS2-like protein At4g25120 [Source:Projected from Arabidopsis thaliana (AT4G25120) UniProtKB/Swiss-Prot;Acc:D1KF50]	2.40079	2.2567	1.62884	1.70493	1.54828	1.24077	1.02619	1.57428	1.2415	2.17429	1.99136	1.64378	1.52726	1.8286	2.11214	1.95711	2.10345	2.94727	2.62286	2.37188	2.27018	1.51958	1.59321	1.2223	1.1909	1.97754	1.40918	1.12775	1.43898	1.09114	0.723623	1.02983	0.786005	0.750354	0.786206	0.688647	1.14285	0.803452	0.899714	1.34674	1.14627	1.17889
Sobic.004G009600	11	6	6	.	.	.	ATP-dependent helicase BRM [Source:Projected from Arabidopsis thaliana (AT2G46020) UniProtKB/Swiss-Prot;Acc:Q6EVK6]	53.7997	38.2121	50.2754	28.9394	53.3909	42.545	36.8575	50.1593	58.5647	60.343	42.2542	61.3162	51.1367	49.7022	50.9518	41.0816	33.9017	35.5697	34.2783	29.6398	28.5539	21.8145	18.9711	20.0985	15.0938	24.0578	25.6602	17.6257	17.9857	17.4662	20.6324	15.0216	16.6129	15.109	18.3428	19.8055	47.0583	48.6645	53.6771	48.4913	47.5124	30.8261
Sobic.003G222900	11	15	12	.	.	.	ATP-dependent zinc metalloprotease FTSH 11, chloroplastic/mitochondrial [Source:Projected from Arabidopsis thaliana (AT5G53170) UniProtKB/Swiss-Prot;Acc:Q9FGM0]	6.31303	5.02266	6.67927	5.66163	4.86683	7.41176	4.90519	6.00141	7.11491	9.04143	5.74904	7.82878	4.98497	5.77273	6.60886	5.21898	9.85298	10.943	11.3583	9.84198	10.4222	8.31483	10.3353	10.1043	10.0712	11.7089	11.5226	8.14555	8.87502	9.12748	9.4155	7.0463	7.66855	6.76222	8.10724	7.79437	10.8506	11.9237	11.8887	10.0743	13.0734	11.0697
Sobic.001G061800	16	2	6	.	.	.	ATPase, AAA+ type, core domain containing protein [Source: Projected from Oryza sativa (Os03g0792600)]	35.5062	35.1587	33.1769	36.7621	33.5772	33.4188	34.9136	28.5256	25.0366	34.2069	32.3673	29.0109	30.311	29.988	21.8728	21.4066	40.8316	31.7137	29.6022	24.0813	21.5617	21.376	18.5917	11.614	14.673	15.4093	14.0368	9.9246	11.8626	9.49856	8.59016	9.15056	6.1121	7.83209	7.54595	6.27408	35.7497	25.4822	31.1313	36.3168	30.63	22.2434
Sobic.003G338400	5	4	6	.	.	.	ATSIK [Source:Projected from Arabidopsis thaliana (AT3G08760) UniProtKB/TrEMBL;Acc:A0A384KX76]	9.32581	9.72812	7.53844	16.694	7.72832	7.39192	6.87219	8.82403	5.96079	8.17336	9.52448	7.22022	7.15037	7.44373	6.22533	5.42649	6.65873	7.00148	5.6712	4.66813	5.14384	3.62146	4.03167	3.79512	4.81881	5.43823	5.46042	5.2005	4.79759	2.88373	5.10846	3.78843	4.30742	4.78712	4.48828	3.28887	13.4581	11.566	11.4075	12.4696	11.4235	8.11355
Sobic.004G237000	14	NA	4	bHLH	.	.	Atypical basic helix-loop-helix protein, Control of cell elongation, Regulator of grain size and leaf angl [Source: Projected from Oryza sativa (Os02g0747900)]	0.405236	0.346797	0.537767	0.351643	0.914152	1.40298	2.10518	1.10906	1.39102	0.811335	1.94186	1.19286	1.2836	1.76665	1.60311	2.10906	0	0	0	0	0	0	0	0	0	0	0	0	0	0	0	0	0	0	0	0	74.5679	53.866	47.6921	58.3711	37.8667	20.246
Sobic.004G135400	16	6	6	.	.	.	AUG6 [Source:Projected from Arabidopsis thaliana (AT5G40740) UniProtKB/TrEMBL;Acc:A0A178UQ56]	26.6015	24.8443	25.1359	19.3202	24.6376	22.428	18.2619	21.5321	20.5702	28.4609	22.7262	23.1028	20.5412	18.8992	20.3496	17.2567	21.8412	21.8583	20.2329	16.8024	17.6861	13.7055	14.3597	12.3657	14.0463	17.4084	16.1402	10.2766	13.5827	11.3076	9.97884	9.4113	7.18093	7.0957	9.19398	7.60349	22.9648	22.6368	23.1237	27.8591	24.4586	18.1865
Sobic.007G073600	7	6	6	.	.	.	AUGMIN subunit 2 [Source:Projected from Arabidopsis thaliana (AT2G32980) UniProtKB/Swiss-Prot;Acc:O48767]	26.5963	26.7163	19.7611	24.4344	24.5705	18.3287	22.8177	18.4908	14.5055	22.9089	22.0759	15.3261	20.6489	18.26	10.8426	12.3363	27.7381	23.5233	21.0612	17.5847	17.2646	15.7364	14.9137	14.2498	17.61	16.7931	14.4565	11.7712	14.0364	11.0284	10.1368	9.88585	9.59953	10.3443	11.7922	8.16863	26.8327	21.201	24.612	27.3943	24.7127	20.6262
Sobic.004G015300	16	15	12	.	.	.	AUGMIN subunit 4 [Source:Projected from Arabidopsis thaliana (AT1G50710) UniProtKB/Swiss-Prot;Acc:Q8GYM3]	23.9332	24.4595	20.2943	21.3167	24.3298	19.5085	19.707	21.0042	16.1286	24.8965	25.1919	23.0678	24.4431	24.8137	23.0995	21.4223	31.5688	31.4682	29.549	26.8484	27.2863	22.8807	24.177	22.4618	26.8526	27.1458	23.4933	21.4482	22.5208	19.9856	23.6913	19.1244	24.3971	29.1166	32.9489	27.5719	27.0972	19.8477	26.4121	29.3352	28.4061	18.5923
Sobic.007G053400	7	4	6	.	.	.	AUGMIN subunit 7 [Source:Projected from Arabidopsis thaliana (AT5G17620) UniProtKB/Swiss-Prot;Acc:Q0WTP1]	16.2256	14.7023	15.4463	13.8181	18.0589	14.518	15.1441	13.8649	11.8142	15.51	13.2744	11.0219	12.4505	11.9251	9.86953	9.25134	9.37776	7.62939	7.26971	6.59393	6.68835	5.52027	5.66229	5.26229	6.00779	6.88593	5.91826	5.40758	5.61139	4.69836	4.22322	4.40673	3.88814	3.97138	5.18288	4.20523	17.6114	12.1146	16.0702	18.2258	17.2228	10.9491
Sobic.004G013600	16	15	6	.	.	.	Autophagy protein 5 [Source:Projected from Arabidopsis thaliana (AT5G17290) UniProtKB/Swiss-Prot;Acc:Q9FFI2]	5.81035	6.71331	5.61142	6.42302	6.1309	5.52396	6.5601	5.73456	5.11888	6.57616	5.60531	6.01706	5.16494	5.28223	5.08125	5.02417	5.48107	4.57475	4.57202	3.80574	3.56216	4.0121	3.77519	3.62693	4.87306	4.80537	4.92565	4.04003	4.55832	3.41543	3.96731	3.72896	2.76298	3.4624	3.55231	2.99709	8.81059	8.14617	9.44605	9.39757	8.21888	4.98704
Sobic.004G065000	6	14	12	.	.	.	Autophagy-related protein 11 [Source:Projected from Arabidopsis thaliana (AT4G30790) UniProtKB/Swiss-Prot;Acc:Q9SUG7]	4.90772	5.41393	3.87608	3.19956	3.81379	4.10706	3.27514	3.52522	3.38791	4.80806	4.31642	3.72532	3.28164	3.91905	4.01572	3.36229	4.75795	5.4577	4.329	4.19322	4.33681	3.58809	4.06482	5.33669	6.67018	7.47201	8.35159	6.15511	6.74333	5.13244	4.97314	5.33483	4.4752	4.96254	5.75411	4.15703	9.05537	8.32218	8.31132	8.96373	9.37156	7.17147
Sobic.005G046900	16	15	6	.	.	.	Autophagy-related protein 13b [Source:Projected from Arabidopsis thaliana (AT3G18770) UniProtKB/Swiss-Prot;Acc:F4J8V5]	11.9482	11.4151	10.9528	8.20648	11.5856	11.6566	10.8362	11.1865	10.2584	14.0922	13.2556	13.4207	12.4532	13.369	13.3965	12.3313	11.2572	12.8163	11.9335	12.4396	12.2227	9.88733	8.39365	11.6969	11.8149	14.6287	15.2077	10.2413	11.997	10.7924	10.3002	9.85867	9.21862	9.58231	11.8937	8.4363	16.5877	13.2703	15.3544	16.5361	13.8227	10.7192
Sobic.001G092100	13	4	12	.	.	.	Autophagy-related protein 16 [Source:Projected from Arabidopsis thaliana (AT5G50230) UniProtKB/Swiss-Prot;Acc:Q6NNP0]	6.91653	7.78535	6.11955	6.49843	8.11742	6.55734	8.8306	8.14874	8.22659	8.5174	11.1024	7.50376	10.1987	10.0279	12.247	11.5119	8.57669	7.94045	7.75422	6.21718	5.56516	5.08201	5.05891	4.57538	5.85402	6.12265	6.24921	4.86683	4.88817	4.72214	4.50432	4.26315	4.28943	4.34194	4.98794	4.61622	8.40556	6.32543	8.21208	7.70683	7.49112	5.79611
Sobic.003G416400	16	7	10	.	.	.	Autophagy-related protein 18a [Source:Projected from Arabidopsis thaliana (AT3G62770) UniProtKB/Swiss-Prot;Acc:Q93VB2]	16.3483	16.5805	21.7703	24.9994	18.7399	22.8435	19.3476	20.1667	18.2585	20.8066	17.1731	19.0327	17.5196	17.4915	20.9561	16.8324	27.6313	42.6033	46.6707	44.9888	46.6852	38.5461	43.8206	48.1058	53.8919	55.6312	59.2803	36.7522	50.217	45.6277	29.2414	34.5463	28.2472	31.6657	37.3361	26.4392	20.8306	22.1741	24.3322	21.1074	25.0297	27.7334
Sobic.004G327100	16	10	6	.	.	.	Autophagy-related protein 18b [Source:Projected from Arabidopsis thaliana (AT4G30510) UniProtKB/Swiss-Prot;Acc:Q8H1Q8]	0.733596	0.924845	0.80472	0.543975	0.833574	1.06296	1.10789	1.1384	0.647399	0.808361	0.927883	0.794677	0.971657	0.823883	1.02401	0.747665	0.472741	0.350913	0.361046	0.478555	0.43582	0.415914	0.50518	0.740166	0.916586	1.01412	0.974008	1.0766	0.95709	0.989187	0.998792	0.968061	1.14774	0.941435	1.14613	1.38622	1.83255	1.36726	1.40154	1.50195	1.29779	1.10475
Sobic.003G320700	12	10	12	.	.	.	Autophagy-related protein 18f [Source:Projected from Arabidopsis thaliana (AT5G54730) UniProtKB/Swiss-Prot;Acc:Q9FH32]	6.33426	5.77099	6.53361	4.31573	5.57399	6.12985	5.17512	7.37315	5.92608	9.47242	7.84329	9.82553	8.54462	8.29293	10.827	7.81021	4.92245	5.46464	5.7314	5.30685	5.573	3.89914	5.08611	8.07817	8.92096	10.293	12.7353	13.6591	11.131	8.77454	12.9027	12.431	14.015	14.2543	15.1517	17.8529	13.4626	12.1547	14.194	13.6134	13.019	9.65591
Sobic.010G112000	11	10	6	.	.	.	Autophagy-related protein 2 [Source:Projected from Arabidopsis thaliana (AT3G19190) UniProtKB/Swiss-Prot;Acc:F8S296]	4.9151	4.36153	4.62929	3.52156	5.49593	4.09979	3.69722	5.46564	4.53831	7.3227	6.38456	7.46105	5.959	6.28484	6.74291	4.72307	3.94412	4.52039	4.37667	4.47683	4.54921	3.44263	4.51717	7.331	5.88805	8.04057	11.8227	9.0559	7.31959	7.3318	7.48446	7.07255	7.1827	6.0927	7.14638	8.47556	6.42228	6.56351	8.44966	7.67199	8.90673	6.2216
Sobic.003G276700	NA	NA	10	.	.	.	Auxin efflux carrier component 8 [Source:Projected from Arabidopsis thaliana (AT5G15100) UniProtKB/Swiss-Prot;Acc:Q9LFP6]	0	0	0	0	0	0	0	0	0	0	0	0	0	0	0	0	0	0	0	0	0	0	0	0	0	0	0	0	0	0	0	0	0	0	0	0	2.03553	1.55375	1.52917	3.13658	3.21023	3.05047
Sobic.004G240900	10	NA	1	.	.	.	Auxin transport protein REH1 [Source: Projected from Oryza sativa (Os02g0743400)]	4.374	1.95006	4.22652	2.84471	3.43646	5.39351	4.82917	3.71139	3.10145	7.229	4.63148	5.87867	3.93234	5.08612	3.67517	2.98243	0	0	0	0	0	0	0	0	0	0	0	0	0	0	0	0	0	0	0	0	3.2275	1.52367	2.39026	1.6978	1.18715	0.482927
Sobic.006G245300	11	NA	5	.	.	.	Auxin-responsive protein IAA33 [Source:Projected from Arabidopsis thaliana (AT5G57420) UniProtKB/Swiss-Prot;Acc:Q9FKM7]	1.44033	1.7937	0.981934	1.06674	0.720001	1.0362	1.64928	0.922118	1.16802	1.7437	1.16771	1.42446	1.37476	1.39054	1.73757	1.38259	0	0	0	0	0	0	0	0	0	0	0	0	0	0	0	0	0	0	0	0	1.38356	1.49906	1.46702	1.19094	1.36848	0.932337
Sobic.003G291200	16	11	4	.	.	.	Auxin-responsive protein, Drought tolerance, Control of tiller outgrowt [Source: Projected from Oryza sativa (Os01g0741900)]	1.47309	1.34235	2.04773	1.11934	1.90021	1.88236	1.81716	1.7238	2.10541	1.91398	1.59557	1.36747	1.39636	1.18757	1.7458	1.61011	0.258373	0.114272	0.140343	0.124481	0.0620975	0.135602	0.14986	0.155549	0.346827	0.174332	0.222537	1.36535	0.2406	0.278714	1.57296	1.19553	1.13147	1.45981	1.08532	1.22843	2.10032	2.26395	2.22888	1.80886	1.63276	0.656613
Sobic.009G097100	10	5	6	.	.	.	AZG1 [Source:Projected from Arabidopsis thaliana (AT3G10960) UniProtKB/TrEMBL;Acc:A0A178VPT2]	0.688665	1.97144	1.58678	1.27229	0.877968	2.13866	1.54961	0.671583	0.873062	2.31245	1.07616	2.00514	0.77915	1.22757	0.746247	0.444389	1.73619	1.27864	2.3673	1.86741	1.6276	0.983942	1.46619	0.569032	0.761752	0.556894	0.402716	0.427144	0.300941	0.361507	1.14465	0.402062	0.492711	0.506618	0.473213	0.306007	1.75972	1.75875	1.66978	1.46772	1.59845	1.79061
Sobic.004G066600	10	10	6	ARR-B	.	.	B-type response regulator, Cytokinin signalin [Source: Projected from Oryza sativa (Os02g0182100)]	7.60722	5.42383	6.31881	4.85977	6.12312	6.10705	6.01679	6.4365	4.25719	10.6525	11.6401	7.35711	7.33656	8.11946	6.31369	5.29591	0.615281	0.836498	0.6359	0.566066	0.699939	0.607669	1.027	1.5438	2.6383	2.70535	2.39491	2.25237	2.93701	2.07125	2.6726	2.05337	1.84188	2.01501	2.66156	2.31893	4.77188	4.67221	5.45302	4.5393	2.96461	3.63592
Sobic.003G344600	13	6	5	.	.	.	BAG family molecular chaperone regulator 4 [Source:Projected from Arabidopsis thaliana (AT3G51780) UniProtKB/Swiss-Prot;Acc:Q8RX71]	15.6184	15.8644	14.1572	23.3847	11.5914	14.9668	13.199	13.786	17.365	10.9337	11.5265	13.394	14.2023	13.8207	17.9876	21.3	8.54767	5.89241	9.95055	8.89784	6.98641	9.22895	8.73592	6.09591	8.38211	4.78707	5.26262	3.99547	4.60456	5.19536	3.55727	4.10572	2.76557	3.15484	3.75454	5.54826	28.9123	28.178	25.4207	22.0113	19.8106	17.7427
Sobic.004G258800	5	8	3	.	.	.	BAG5 [Source:Projected from Arabidopsis thaliana (AT1G12060) UniProtKB/TrEMBL;Acc:A0A178WFD4]	2.47589	4.02462	5.67883	20.6721	6.84818	9.05574	12.4429	11.5183	19.5357	6.96425	8.97406	11.3717	13.6987	13.4704	13.5217	15.2806	1.55834	0.997412	4.21601	2.19761	2.53394	3.02644	4.38068	2.81697	4.62992	1.42333	1.70784	0.877221	1.88697	1.65595	0.528368	0.966314	0.399138	0.443348	0.829293	2.08821	4.24815	10.5279	7.58802	4.61721	5.9882	4.8698
Sobic.007G165800	8	12	3	.	.	.	BAHD acyltransferase DCR [Source:Projected from Arabidopsis thaliana (AT5G23940) UniProtKB/Swiss-Prot;Acc:Q9FF86]	3.04296	2.2212	3.73044	3.31915	3.50101	10.6373	7.16479	3.54173	6.23237	8.89562	3.57115	15.7868	4.57434	9.86712	7.07716	6.55673	0.878756	0.102777	0.510919	0.275491	0.331643	0.0737745	0.489405	0.225555	0.492924	0.73519	0.227778	0.395466	0.406166	0.397964	0.774586	0.624336	0.740231	0.448387	0.782054	1.68689	30.6926	44.9408	23.6309	34.1912	23.9122	9.22235
Sobic.004G017500	NA	8	NA	bHLH	.	.	Basic helix-loop-helix (bHLH) transcription factor, Tapetum development and degeneratio [Source: Projected from Oryza sativa (Os02g0120500)]	0	0	0	0	0	0	0	0	0	0	0	0	0	0	0	0	0.319427	0.439512	2.19595	1.77032	1.43182	0.5863	2.02652	0.975567	1.21191	0.633472	0.580616	0.291807	0.417843	0.528802	0.630487	0.377118	0.473146	0.360696	0.610892	0.419251	0	0	0	0	0	0
Sobic.003G363400	8	10	11	bZIP	.	.	Basic-leucine zipper (bZIP) transcription factor family protein [Source:Projected from Arabidopsis thaliana (AT2G36270) TAIR;Acc:AT2G36270]	3.30896	3.85703	7.2246	10.6537	8.44901	13.9308	12.6528	10.8533	12.6885	14.6284	8.60498	27.0456	12.9029	14.6276	13.9177	10.8919	0.339342	1.13332	1.17091	1.65076	2.29413	1.81309	2.24583	4.33855	5.0904	6.27803	4.87948	3.00983	4.11668	4.19125	2.93145	3.58994	3.26031	3.91538	4.0571	3.59901	0.052205	0.0464905	0.070525	0.0407485	0.11003	0.365703
Sobic.008G073400	5	NA	NA	DBB	.	.	Bbx23 [Source:Projected from Arabidopsis thaliana (AT4G10240) UniProtKB/TrEMBL;Acc:A0A178UTH9]	0.921002	0.743144	1.32409	0.874994	1.28077	1.98888	1.70884	1.01688	1.0811	1.26363	1.02137	1.20626	0.745135	0.792486	0.404199	0.350965	0	0	0	0	0	0	0	0	0	0	0	0	0	0	0	0	0	0	0	0	0	0	0	0	0	0
Sobic.002G263800	16	3	12	.	.	.	Beta 7 subunit of 20S proteasome [Source: Projected from Oryza sativa (Os09g0515200)]	135.193	142.663	116.218	132.725	154.084	120.71	150.755	121.718	113.465	138.277	157.468	124.874	154.464	147.36	136.354	135.59	132.861	109.142	106.062	78.4998	74.5223	69.8378	66.8286	49.8071	65.1466	68.8163	64.0713	47.2365	61.3874	52.0352	44.6854	47.546	38.4231	47.7932	53.2463	61.8309	106.323	88.547	96.4706	108.013	108.426	92.8871
Sobic.004G027800	16	6	5	BES1	.	.	beta-amylase 2 [Source:Projected from Arabidopsis thaliana (AT5G45300) TAIR;Acc:AT5G45300]	11.5449	10.6634	11.8987	8.47386	12.2254	10.5958	10.2172	11.8924	14.762	12.9396	11.5778	12.361	12.4446	12.0394	11.8203	10.6022	2.79945	2.31719	3.3201	2.4925	2.53967	2.59829	3.07556	1.93715	2.21517	1.87069	1.87333	1.74138	1.62632	1.97015	1.27692	1.65881	1.55125	1.24977	1.49161	2.33657	14.8322	15.2052	11.2614	13.2482	11.9647	9.83072
Sobic.001G293800	2	11	4	.	.	.	Beta-amylase 3, chloroplastic [Source:Projected from Arabidopsis thaliana (AT4G17090) UniProtKB/Swiss-Prot;Acc:O23553]	0.895514	1.18671	1.61217	12.6634	0.788079	3.72481	2.55946	1.80209	1.82988	5.39359	2.47881	9.65277	2.69317	4.42544	2.46304	2.07683	1.32733	1.14967	3.57509	4.84124	5.16954	3.38211	4.63931	7.84716	9.18783	5.97639	7.43033	6.82264	9.30998	4.64501	7.48101	6.6226	7.99268	16.3364	8.62526	3.09536	31.5409	7.48894	17.5909	19.6634	28.9392	9.37913
Sobic.003G374100	16	14	4	.	.	.	Beta-galactosidase 10 [Source:Projected from Arabidopsis thaliana (AT5G63810) UniProtKB/Swiss-Prot;Acc:Q9FN08]	24.8604	21.8696	25.6303	18.5289	21.8857	22.5821	17.2098	20.1553	18.5599	25.2529	23.4949	24.2995	19.6785	18.8678	16.4589	17.3192	21.8491	21.4528	19.2399	19.9219	21.87	20.6994	19.3817	28.8585	23.6749	30.0092	28.281	31.8482	28.0972	28.9389	27.7089	28.2792	28.9058	30.8749	26.4926	16.0229	117.294	114.087	108.188	145.163	115.212	48.2266
Sobic.009G213100	7	7	6	.	.	.	Beta-galactosidase 17 [Source:Projected from Arabidopsis thaliana (AT1G72990) UniProtKB/Swiss-Prot;Acc:Q93Z24]	18.2436	17.5473	22.0002	11.1892	24.2968	16.9142	16.8186	19.8114	21.5654	21.7622	18.9424	20.0036	18.2493	17.1247	11.9305	8.7987	6.60197	7.39558	6.67317	6.89012	6.81569	6.32186	6.13396	9.27129	6.82286	8.05853	9.73055	6.64295	7.50304	7.97271	5.21581	5.98957	5.28188	4.17735	4.64415	5.38061	15.499	16.0263	12.5921	15.038	16.6733	12.4187
Sobic.001G433200	11	12	5	.	.	.	Beta-galactosidase 8 [Source:Projected from Arabidopsis thaliana (AT2G28470) UniProtKB/Swiss-Prot;Acc:Q9SCV4]	11.6237	10.4683	14.6257	7.88862	12.1238	12.4109	10.8407	9.64988	9.68222	18.1003	14.5705	18.0596	17.2467	17.4697	14.3847	11.7599	3.06438	0.495277	1.50613	0.957653	0.960187	0.265917	0.753046	0.153602	0.451766	0.795776	0.274701	0.536793	0.482769	0.251648	0.86648	0.761957	0.409208	0.414988	0.979089	3.22145	33.9723	37.767	55.9732	49.6585	47.3647	21.1352
Sobic.003G389000	14	12	6	.	.	.	Beta-glucosidase 42 [Source:Projected from Arabidopsis thaliana (AT5G36890) UniProtKB/Swiss-Prot;Acc:Q9FIW4]	2.01231	2.13465	2.13701	2.02698	3.49468	2.81292	3.47985	3.40659	3.27376	5.5938	7.4092	6.1055	6.91644	6.61031	9.51789	7.99002	3.08182	2.75767	2.34591	2.52465	1.96455	2.2634	2.88071	2.2659	3.33629	2.9276	2.95871	2.80905	2.55758	2.2372	3.38085	2.63572	3.47363	3.03672	4.04547	6.31236	5.05119	5.16164	6.53317	7.35326	9.8131	6.64034
Sobic.001G418800	16	7	9	.	.	.	Beta-glucuronosyltransferase GlcAT14C [Source:Projected from Arabidopsis thaliana (AT2G37585) UniProtKB/Swiss-Prot;Acc:Q8S8P3]	5.02698	7.48485	5.80522	6.22015	5.74403	7.08779	6.37373	5.01891	5.7274	5.72307	5.0478	7.03883	4.67021	6.29858	6.786	5.5157	9.81173	9.06488	13.6007	11.4612	12.321	10.3819	12.4251	13.7633	16.277	15.3541	13.1342	7.69038	10.4627	9.62249	10.2209	8.89946	7.62946	8.34697	9.58182	10.629	4.67262	5.12813	4.78983	4.2478	6.08085	8.23765
Sobic.009G017500	6	5	9	.	.	.	Beta-hexosaminidase [Source:Projected from Arabidopsis thaliana (AT3G55260) UniProtKB/TrEMBL;Acc:A0A178VFV1]	12.0028	15.0498	11.3496	10.4006	11.1048	9.44682	9.32568	8.35319	8.94486	9.99248	9.47327	6.97763	7.01158	7.25328	6.94302	5.86873	17.4457	15.0214	13.607	13.0709	11.2227	12.229	10.9026	5.65743	5.85658	6.33015	6.07457	4.70686	4.82653	5.59891	4.16729	4.35117	3.20518	3.5105	3.65014	3.6113	9.86194	8.4322	6.82003	9.3531	11.895	12.621
Sobic.002G304000	13	10	9	.	.	.	Beta-ureidopropionase [Source:Projected from Arabidopsis thaliana (AT5G64370) UniProtKB/Swiss-Prot;Acc:Q8H183]	10.4796	9.99542	10.5793	8.6158	14.6051	12.0279	10.929	11.776	7.84424	13.6225	14.0419	12.5175	13.3635	14.2499	22.5479	18.6931	13.211	18.4415	17.2195	22.3229	24.1353	21.5295	23.8074	23.2348	23.7062	24.1659	24.4335	28.532	20.1263	22.6015	27.6887	23.3162	37.8888	47.2228	38.5665	43.3415	16.0644	18.1448	33.8511	21.2917	30.3797	21.821
Sobic.009G131100	11	15	12	.	.	.	BI1-like protein [Source:Projected from Arabidopsis thaliana (AT4G15470) UniProtKB/Swiss-Prot;Acc:Q94A20]	145.32	172.682	124.737	140.649	168.137	156.74	174.548	144.515	130.017	170.249	206.42	164.592	198.535	190.933	192.047	204.097	137.673	125.175	128.013	117.901	115.098	112.913	114.001	110.014	145.295	138.249	129.044	97.8387	125.543	120.008	112.505	108.082	103.717	100.461	116.475	113.762	232.79	213.655	239.161	254.213	255.53	191.789
Sobic.004G314500	7	6	9	.	.	.	Bifunctional D-cysteine desulfhydrase/1-aminocyclopropane-1-carboxylate deaminase, mitochondrial [Source:Projected from Arabidopsis thaliana (AT1G48420) UniProtKB/Swiss-Prot;Acc:F4HYF3]	27.0117	30.2474	26.9945	30.4738	23.4663	25.1452	20.7977	21.6836	15.9928	21.9099	20.0719	15.0736	16.9899	16.863	10.4159	10.1665	35.0932	41.1319	34.839	33.02	32.8211	27.8848	30.9672	24.9097	23.5099	26.9307	24.8018	18.652	21.7532	20.4614	17.0577	15.6813	13.3436	14.5153	14.4305	8.49408	19.0233	14.3026	17.9372	20.3509	22.6219	28.9044
Sobic.001G533100	11	6	6	.	.	.	Bifunctional fucokinase/fucose pyrophosphorylase [Source:Projected from Arabidopsis thaliana (AT1G01220) UniProtKB/Swiss-Prot;Acc:Q9LNJ9]	13.4626	9.4547	12.393	6.93617	13.5221	11.1795	9.64866	10.0783	11.5981	15.7213	15.2668	14.3052	12.8215	13.2764	10.4671	8.69791	5.40092	4.70576	4.31568	3.87094	3.65294	3.07503	3.07679	2.45154	2.5374	3.42464	2.95761	2.20854	2.47396	2.06849	2.57892	2.04525	1.77283	1.64595	2.00085	2.44462	11.4929	9.76469	8.26184	11.1183	10.1986	7.76316
Sobic.006G016900	13	3	4	.	.	.	Bifunctional L-3-cyanoalanine synthase/cysteine synthase C1, mitochondrial [Source:Projected from Arabidopsis thaliana (AT3G61440) UniProtKB/Swiss-Prot;Acc:Q9S757]	3.68134	2.39284	4.1971	2.37168	2.90752	3.53815	2.60724	2.84964	2.57962	2.84707	4.78978	3.23453	3.38471	3.83697	3.95079	5.04684	1.65009	1.13282	1.37242	0.838949	1.2814	0.41237	0.755792	0.430017	0.463653	0.815927	0.354639	0.34129	0.552567	0.299532	0.521537	0.255605	0.600836	0.625082	0.528771	0.549894	123.997	68.856	86.8346	71.0133	75.1072	34.6113
Sobic.002G172600	13	4	9	.	.	.	Bifunctional protein FolD 1, mitochondrial [Source:Projected from Arabidopsis thaliana (AT2G38660) UniProtKB/Swiss-Prot;Acc:A2RVV7]	8.13832	7.33099	7.21019	7.16487	9.08199	8.60017	9.56681	9.43082	9.19654	11.7814	14.0246	12.4443	14.0185	15.6076	17.4426	19.289	14.7593	12.3098	11.1916	10.5357	9.60863	7.49966	8.51816	6.67944	8.20713	8.6587	9.08503	8.01873	9.31406	8.78854	8.22638	7.93194	7.67647	8.32732	8.67373	6.53348	4.32973	4.36993	6.8263	6.73476	6.47743	8.18431
Sobic.004G018000	6	5	10	.	.	.	Bifunctional protein FolD 4, chloroplastic [Source:Projected from Arabidopsis thaliana (AT4G00620) UniProtKB/Swiss-Prot;Acc:O65271]	18.2434	13.3955	14.8358	9.87632	9.09892	13.7498	9.87615	8.57295	7.72073	12.5742	8.89206	10.3151	8.33108	7.91946	11.4374	9.39484	36.4756	43.4323	39.3754	36.0283	35.3571	29.9743	27.1772	11.8421	10.6728	10.3733	10.1739	9.8839	9.15321	9.15354	7.83003	7.69626	5.73538	4.98377	5.02183	3.71606	9.54468	8.63003	9.41003	12.1354	14.2663	23.9487
Sobic.001G396200	13	3	6	.	.	.	Bifunctional TENA-E protein [Source:Projected from Arabidopsis thaliana (AT3G16990) UniProtKB/Swiss-Prot;Acc:Q9ASY9]	2.4758	2.23142	2.01682	1.86064	2.15842	1.7302	2.32252	1.52283	1.59054	1.36313	1.39758	1.61148	1.58704	2.0477	2.38951	3.03779	2.36638	1.85493	1.90658	1.57489	1.12852	1.22151	1.24862	0.711137	0.984122	1.36807	1.04352	0.948841	0.564914	0.726468	0.694319	0.678218	0.627397	0.407172	0.753671	0.664023	6.99031	6.2352	6.95975	7.5206	6.95931	4.28653
Sobic.007G162100	6	6	6	.	.	.	Bifunctional TH2 protein, mitochondrial [Source:Projected from Arabidopsis thaliana (AT5G32470) UniProtKB/Swiss-Prot;Acc:F4KFT7]	7.37676	5.71983	6.52047	4.54542	5.75566	5.76325	4.97614	4.77717	4.62672	6.37088	5.97841	4.86731	4.45096	4.82252	5.58447	5.22616	6.28207	5.90004	5.65622	4.56446	4.44989	4.21966	4.00004	3.09017	3.85208	3.50766	3.782	2.93289	3.13209	3.27481	3.14729	3.06701	2.31575	2.15595	2.36762	2.17774	10.1224	8.26543	8.22421	10.218	8.72423	6.80645
Sobic.004G350200	16	6	12	.	.	.	binding to TOMV RNA 1L (long form) [Source:Projected from Arabidopsis thaliana (AT5G04430) TAIR;Acc:AT5G04430]	47.774	47.9964	43.0354	36.8307	41.8794	40.9478	33.6689	36.63	33.2115	51.2887	37.9843	40.9793	36.2099	34.9427	36.5433	33.9787	94.2786	84.957	76.5405	66.2038	68.5668	61.743	57.7563	41.5387	46.0198	55.4433	48.3217	38.8555	41.9634	36.9706	36.7375	33.7394	29.1575	32.925	32.9623	20.6803	49.1426	39.8653	48.0111	57.8444	46.0108	40.1308
Sobic.005G011400	6	6	9	.	.	.	Biogenesis of lysosome-related organelles complex 1 subunit 1 [Source:Projected from Arabidopsis thaliana (AT2G30330) UniProtKB/Swiss-Prot;Acc:O22929]	8.13766	5.37437	4.61787	5.03073	6.16536	4.43415	5.0632	4.67597	3.80261	5.08403	6.65428	4.94621	5.02657	5.04217	5.28586	5.35002	9.50217	9.22193	8.17572	6.66845	6.43018	5.92593	5.36201	5.41128	7.11625	5.53505	6.75454	4.0919	5.18109	3.98542	3.51759	3.91056	3.20141	2.78445	3.90336	1.90175	6.52635	5.03464	7.72506	8.31768	8.60503	6.98808
Sobic.007G186000	16	6	6	.	.	.	Biotin synthase, mitochondrial [Source:Projected from Arabidopsis thaliana (AT2G43360) UniProtKB/Swiss-Prot;Acc:P54967]	37.5509	36.9478	37.1076	34.0623	41.0131	35.3827	32.0153	34.4633	31.0206	45.3763	41.4229	32.3337	36.5524	32.9467	28.6966	28.2211	16.1793	22.1614	20.8825	19.4912	17.3685	15.632	15.9799	11.0015	11.3416	13.1009	12.1197	11.4244	12.3624	10.8278	10.0844	10.6496	9.31469	9.48781	10.7334	9.69967	28.8686	25.5413	35.6434	27.69	23.4152	19.3277
Sobic.010G021200	7	14	6	BBR-BPC	.	.	BPC6 [Source:Projected from Arabidopsis thaliana (AT5G42520) UniProtKB/TrEMBL;Acc:A0A178UIB6]	15.5371	15.1106	15.58	22.8794	17.9891	15.596	17.1497	15.8679	12.7759	15.9688	14.2211	12.8569	14.9092	14.0534	9.76179	8.79742	9.31677	8.76514	8.47358	8.39509	8.0831	7.41415	7.3616	10.401	13.8253	14.6938	13.8741	12.8605	13.5967	13.3857	13.8238	12.374	15.0623	17.9103	18.2842	14.2126	11.7393	10.2683	12.6661	12.1726	11.4006	7.0414
Sobic.002G155400	NA	NA	4	.	.	.	BR receptor kinase, Brassinosteroid (BR) perception in the roo [Source: Projected from Oryza sativa (Os09g0293500)]	0	0	0	0	0	0	0	0	0	0	0	0	0	0	0	0	0	0	0	0	0	0	0	0	0	0	0	0	0	0	0	0	0	0	0	0	2.29804	1.64203	1.3991	1.75718	1.54447	0.640338
Sobic.004G122800	7	6	6	.	.	.	Branched-chain amino acid aminotransferase like protein [Source:Projected from Arabidopsis thaliana (AT5G57850) UniProtKB/TrEMBL;Acc:Q0WW83]	2.09731	1.96166	1.98007	2.17663	2.11261	1.6508	1.4197	1.95936	1.82259	2.15393	2.05462	1.48956	1.32036	1.3638	0.625852	0.405896	2.9185	2.22794	2.97417	2.71936	2.0196	2.0287	2.20595	1.46015	1.75332	1.14076	1.92214	0.914736	0.998131	1.12353	1.07542	0.669787	0.733248	0.65044	0.742669	0.429797	6.46345	6.00206	6.34389	7.12311	8.01221	4.95058
Sobic.010G273800	7	7	11	.	.	.	Branching enzyme-I precursor (Starch-branching enzyme I) (1,4-alpha- glucan branching enzyme I) [Source: Projected from Oryza sativa (Os06g0726400)]	107.553	94.7539	156.575	99.1487	165.77	132.491	105.335	152.05	92.1961	126.089	85.5299	70.1433	61.6036	71.0325	62.4886	32.9798	366.278	543.861	413.697	454.908	472.186	323.354	333.445	351.062	279.092	389.281	412.959	328.026	330.89	333.537	296.842	256.556	310.058	330.153	367.429	259.393	87.7161	50.6643	65.06	72.6171	88.3185	175.865
Sobic.001G336700	NA	NA	4	.	.	.	BRITTLE CULM1 [Source: Projected from Oryza sativa (Os03g0416200)]	0	0	0	0	0	0	0	0	0	0	0	0	0	0	0	0	0	0	0	0	0	0	0	0	0	0	0	0	0	0	0	0	0	0	0	0	1.50992	1.09992	1.20205	1.71775	1.11421	0.69452
Sobic.006G240100	11	15	5	.	.	.	BRIZ1 [Source:Projected from Arabidopsis thaliana (AT2G42160) UniProtKB/TrEMBL;Acc:E5KGE0]	5.25815	4.10245	4.91803	3.45444	4.92829	4.73035	4.49114	3.88562	3.69366	6.13935	5.20197	5.21811	4.36217	4.48905	4.92847	5.21014	4.44346	3.88668	3.86014	3.34038	3.29978	3.61632	3.24831	3.18679	3.95614	3.82477	3.91527	3.35366	3.32968	2.99884	3.46729	2.9489	3.00753	2.78414	2.86875	2.87714	9.09254	7.89129	8.63418	9.79953	8.08526	4.25804
Sobic.002G001600	6	14	12	.	.	.	BTB/POZ and MATH domain-containing protein 3 [Source:Projected from Arabidopsis thaliana (AT2G39760) UniProtKB/Swiss-Prot;Acc:O22286]	30.9017	32.4513	26.7438	32.0092	24.4256	28.2526	22.4607	25.3436	18.7733	22.8769	19.2265	19.5619	19.3119	19.8111	25.0421	17.6776	37.198	33.4653	36.3328	30.2653	30.6169	27.6575	27.8174	31.8614	36.3857	39.9408	42.526	28.3704	34.9423	36.2494	30.4263	28.9742	32.9637	37.8099	48.957	49.6624	37.0166	32.6691	42.1152	37.0468	37.4453	27.4497
Sobic.003G385100	3	NA	6	.	.	.	BTB/POZ and TAZ domain-containing protein 3 [Source:Projected from Arabidopsis thaliana (AT1G05690) UniProtKB/Swiss-Prot;Acc:Q9SYL0]	2.28039	1.06089	1.3214	0.382734	0.655756	1.09157	0.845924	0.518389	0.271317	0.919426	0.424928	0.421653	0.409832	0.458052	0.279689	0.238032	0	0	0	0	0	0	0	0	0	0	0	0	0	0	0	0	0	0	0	0	3.67163	2.89406	4.24954	4.93775	4.60385	3.32279
Sobic.003G441900	12	2	5	.	.	.	BTB/POZ domain-containing protein FBL11 [Source:Projected from Arabidopsis thaliana (AT2G36370) UniProtKB/Swiss-Prot;Acc:Q8S8F2]	2.42103	1.46277	2.01241	0.905988	2.75991	1.65693	1.91236	1.89106	1.97906	3.66152	3.39218	3.60743	3.21224	3.34763	3.59548	3.78482	2.32013	1.34756	1.20414	1.06916	0.906566	0.766084	0.695329	0.651255	0.60946	0.841534	0.737484	0.505591	0.570579	0.51267	0.624514	0.479592	0.556242	0.392313	0.518395	0.819593	4.3348	3.57326	4.01803	5.12414	4.26936	2.33029
Sobic.004G077100	4	1	4	.	.	.	BUBR1 [Source:Projected from Arabidopsis thaliana (AT2G33560) UniProtKB/TrEMBL;Acc:A0A178VU51]	7.02621	7.46169	4.43976	5.09452	4.90127	3.43618	3.42458	3.25253	2.23084	5.4411	3.57682	2.57557	1.80332	2.10654	0.61132	0.575597	3.86028	2.40732	2.12264	0.984282	1.10317	0.444456	0.647019	0.07193	0.0302985	0.07164	0	0.0208955	0.008182	0	0.0176685	0.0910445	0.010834	0	0.011029	0.035012	3.50047	1.80816	1.89019	3.13265	2.199	1.54589
Sobic.001G380700	7	7	12	bZIP	.	.	bZIP DNA-binding protein, Disease resistance, Vascular developmen [Source: Projected from Oryza sativa (Os03g0336200)]	14.7567	14.4021	15.0012	18.4887	15.0091	23.7751	17.9724	15.0837	16.4471	20.8898	12.92	20.4067	10.879	13.7515	10.7931	10.5616	11.8315	11.4737	17.6403	14.8211	15.5886	13.4306	11.2807	11.6843	12.9164	13.7508	13.7935	8.32611	11.8675	9.81031	9.24699	9.41432	8.43137	10.306	10.8476	7.71329	11.0189	11.0322	11.4628	9.81758	9.66565	11.218
Sobic.009G030100	13	10	12	bZIP	.	.	bZIP transcription factor 53 [Source:Projected from Arabidopsis thaliana (AT3G62420) UniProtKB/Swiss-Prot;Acc:Q9LZP8]	54.4117	49.7403	49.6476	76.8368	42.4678	60.2391	41.5411	64.4187	51.0483	58.8197	41.1817	61.0958	48.147	39.6295	67.0059	62.5078	56.0563	57.1357	68.6635	74.4058	68.1765	73.1633	56.4868	80.6606	63.2209	73.197	100.652	108.478	101.319	68.0113	125.875	96.5039	115.866	161.674	125.04	105.656	104.358	109.272	139.046	131.191	151.413	118.922
Sobic.003G368300	5	14	3	bZIP	.	.	bZIP transcription factor, Abiotic stress response, ABA signaling, Suppressor of floral transition upon drought stres [Source: Projected from Oryza sativa (Os01g0867300)]	5.34352	8.32726	8.28689	10.9372	8.94069	8.32719	8.99451	10.8395	17.3079	6.04127	9.30973	8.82024	10.1424	10.1969	12.5268	11.8105	7.5969	5.12277	7.33574	7.74366	7.02801	8.06342	9.32446	10.0349	10.8568	8.24567	9.82318	7.56513	7.62354	11.7354	5.93066	8.00701	7.23513	6.76409	9.95825	11.9038	16.2491	39.2257	20.5807	11.441	12.9498	12.6983
Sobic.010G194900	3	14	9	bZIP	.	.	bZIP transcription factor, Endoplasmic reticulum stress respons [Source: Projected from Oryza sativa (Os06g0622700)]	20.4914	52.9788	21.1374	23.7491	13.4194	25.0011	16.4221	19.5415	15.0007	14.3121	14.8397	11.3358	13.6242	17.0912	20.0043	20.1759	54.9604	36.0353	42.1674	40.4904	37.8476	55.8786	75.4245	73.5498	103.002	63.1098	83.7653	89.3461	68.8372	61.9936	57.6683	91.1466	64.2993	84.7981	75.5349	62.8219	34.6867	53.5857	59.1699	47.926	54.7066	72.9202
Sobic.010G081800	16	7	3	bZIP	.	.	bZIP transcription factor, Positive regulator of ABA signaling, Drought toleranc [Source: Projected from Oryza sativa (Os06g0211200)]	7.26346	7.63441	9.12486	8.79377	8.57217	10.2068	8.42137	8.76932	10.7601	10.4533	7.1225	8.77462	7.18737	9.45941	9.82776	9.16309	8.25394	13.6665	16.7052	16.2866	16.8262	14.0341	13.5987	15.3896	14.9557	16.2291	13.3068	7.60697	12.6645	10.2342	8.60598	8.75428	8.4865	9.06299	10.575	7.84387	17.7985	31.8276	19.162	11.755	9.45705	8.75693
Sobic.004G309600	13	14	12	bZIP	.	.	bZIP transcription factor, Regulation of ABA signaling and biosynthesis, Drought resistanc [Source: Projected from Oryza sativa (Os02g0766700)]	1.54577	2.99488	1.99906	3.10234	0.838175	2.50257	1.1516	1.79867	1.1005	1.13912	1.30551	1.49272	1.45097	1.95238	3.2617	2.69316	4.62673	4.76077	8.24653	8.21279	8.18722	7.53652	7.98915	9.81797	10.549	11.8582	12.5055	6.84759	10.9268	8.6032	6.6888	7.82098	6.70224	7.1459	6.73057	6.60318	12.2265	15.3756	18.7538	9.48605	14.7374	10.5399
Sobic.009G137100	16	7	7	bZIP	.	.	bZIP transcription factor, Regulation of endoplasmic reticulum stress respons [Source: Projected from Oryza sativa (Os05g0411300)]	16.4231	24.2804	20.9555	21.8294	16.6311	23.5444	17.0306	19.9824	27.756	23.9758	20.4098	26.9743	17.1268	22.2229	24.6367	20.9786	24.574	25.5535	36.4821	39.6501	38.4265	36.6167	37.4849	35.8789	29.8264	30.0866	30.6092	17.1833	21.4679	25.7588	16.8926	17.6421	13.2092	12.8826	14.6013	11.3392	29.1732	38.2558	28.1364	25.6534	24.8925	24.5363
Sobic.003G086800	3	NA	NA	.	.	.	C2H2 zinc-finger transcription factor, Floral organ identity, Cellular proliferatio [Source: Projected from Oryza sativa (Os01g0129200)]	18.3432	7.33853	9.04506	2.26341	5.73937	12.7305	9.58107	5.9743	4.87387	10.3664	5.63956	6.07406	6.02437	5.8119	1.40487	1.38109	0	0	0	0	0	0	0	0	0	0	0	0	0	0	0	0	0	0	0	0	0	0	0	0	0	0
Sobic.001G499200	7	15	5	.	.	.	Ca2+-permeable mechanosensitive channel, Regulation of plasma membrane Ca2+ influx, ROS generation induced by hypo-osmotic stres [Source: Projected from Oryza sativa (Os03g0157300)]	32.8845	26.4705	32.1977	21.1475	38.5886	29.5371	33.4328	29.2282	28.9499	39.4456	33.511	29.1444	33.6283	33.5241	21.7919	21.9268	18.5606	13.5214	12.9651	11.7903	10.7691	9.90788	12.6269	11.3703	17.4309	15.0487	11.966	10.7121	13.9419	12.9467	16.2058	9.11645	14.0987	14.066	17.2984	9.4425	42.3348	31.61	33.0906	37.3993	29.4253	17.4607
Sobic.004G282100	3	6	10	.	.	.	CAAX prenyl protease 1 homolog [Source:Projected from Arabidopsis thaliana (AT4G01320) UniProtKB/Swiss-Prot;Acc:Q8RX88]	21.3683	33.6477	16.1922	13.1604	15.7857	14.9722	12.2485	14.1004	11.636	18.2578	19.6482	15.5996	14.1003	14.7682	16.4673	14.2931	69.4526	63.7971	51.4954	50.8904	49.4245	51.1383	51.9923	42.2832	38.3757	46.8665	42.0413	37.1754	36.0607	33.7525	34.9763	30.3881	26.7702	24.5858	27.8471	21.0622	18.812	17.2768	17.8269	23.5914	26.1129	38.7093
Sobic.009G108400	4	5	5	.	.	.	CAAX prenyl protease 2 [Source:Projected from Arabidopsis thaliana (AT2G36305) UniProtKB/Swiss-Prot;Acc:Q8GW19]	7.37709	3.96662	4.1951	2.61046	3.85138	4.55569	3.40078	2.77696	2.65379	5.74669	4.11476	3.81315	3.64178	3.51921	2.33403	2.98861	3.41547	2.72774	2.8758	2.18851	2.48446	1.88292	1.96024	1.16881	1.36477	1.23959	1.25736	1.09939	1.49148	1.26573	1.00238	1.08485	0.861633	0.771019	0.793828	0.605895	9.27063	6.25715	7.63367	9.54084	6.51768	4.14367
Sobic.001G053800	16	6	12	.	.	.	Cactin [Source:Projected from Arabidopsis thaliana (AT1G03910) UniProtKB/Swiss-Prot;Acc:F4I2J8]	24.0681	21.85	19.2406	15.6965	19.9231	18.2424	16.9749	20.3449	18.2512	21.4249	23.0239	20.3889	23.101	21.3968	24.4786	23.8606	25.9619	23.4566	22.5961	18.3175	17.2148	16.495	14.8947	13.8509	13.7726	14.6684	17.1482	13.1351	14.5003	12.5542	9.74825	11.0401	8.77657	8.25924	9.0174	10.8427	23.5493	21.1128	25.4855	23.9903	24.6001	22.7803
Sobic.003G151500	7	14	5	.	.	.	CAF2 [Source:Projected from Arabidopsis thaliana (AT1G23400) UniProtKB/TrEMBL;Acc:A0A178WC04]	8.5424	6.46975	10.9561	9.46738	9.8923	10.9594	9.48354	9.73124	12.2806	11.786	7.3132	11.1471	9.35953	7.70413	7.34391	6.70077	1.1561	1.11678	1.44718	1.24118	1.31695	1.077	1.29756	1.11971	1.48535	1.56561	1.61638	1.47562	1.41776	1.32667	1.26065	1.62462	1.44335	1.42067	1.63564	1.88804	7.68588	6.89857	6.87813	5.8769	5.83524	3.73005
Sobic.004G251500	4	NA	3	.	.	.	Calcium sensing receptor, chloroplastic [Source:Projected from Arabidopsis thaliana (AT5G23060) UniProtKB/Swiss-Prot;Acc:Q9FN48]	0.629907	0.289693	0.841897	0.801206	0.504146	1.09577	0.826646	0.558482	0.52848	1.06395	0.416915	0.650161	0.368308	0.290417	0.110304	0.193005	0	0	0	0	0	0	0	0	0	0	0	0	0	0	0	0	0	0	0	0	22.9909	34.7138	23.8659	23.6812	25.7214	13.977
Sobic.001G393500	2	8	5	.	.	.	Calcium-binding protein CP1 [Source:Projected from Arabidopsis thaliana (AT5G49480) UniProtKB/Swiss-Prot;Acc:Q9FDX6]	0.289995	0.486606	0.424252	1.39739	0.0937805	0.720332	0.369344	0.237309	0.198785	0.0904565	0.108002	0.104573	0.0401445	0.152167	0.198669	0.130542	0.770875	0.232884	1.48639	0.627671	0.293797	0.211959	0.691254	0.57378	2.09196	0.381485	0.502586	0.427502	0.971627	0.588793	0.465176	0.46177	0.389153	0.326419	0.78213	0.363172	5.23658	4.55014	4.0522	3.38151	2.29338	2.87959
Sobic.006G177500	13	9	11	.	.	.	calcium-dependent protein kinase 29 [Source:Projected from Arabidopsis thaliana (AT1G76040) TAIR;Acc:AT1G76040]	1.63191	6.90643	3.36019	2.56473	2.57456	3.76825	2.35185	4.52157	2.5818	1.42323	2.65292	2.64918	3.12396	3.85462	6.13526	5.10427	11.8461	10.5976	16.9278	10.7094	12.0116	11.9234	8.18852	12.8738	21.2187	15.7535	20.1893	9.58314	17.8717	12.2132	10.0963	11.6225	8.14744	8.04029	9.62202	8.04317	1.41937	2.59703	2.52736	2.67039	3.25581	8.67125
Sobic.001G520900	11	10	9	.	.	.	Calcium-dependent protein kinase, isoform 11 (EC 2.7.1.-) (CDPK 11) [Source: Projected from Oryza sativa (Os03g0128700)]	15.9004	24.3999	25.3778	43.1084	27.8329	24.0703	24.2107	39.6537	29.8273	32.8589	29.9106	38.9705	39.8327	29.8973	32.9941	27.1503	16.3523	14.1488	14.1287	13.4207	13.3574	12.3799	14.7041	24.4734	24.3227	26.1994	35.362	37.4939	34.9618	29.77	37.2445	31.0996	36.0922	35.6106	38.569	47.2903	32.3137	19.1941	37.5693	28.0808	31.7693	25.7308
Sobic.010G118100	16	15	6	.	.	.	Calcium/calmodulin-regulated receptor-like kinase 2 [Source:Projected from Arabidopsis thaliana (AT5G15730) UniProtKB/Swiss-Prot;Acc:Q9LFV3]	6.10311	7.4879	6.83782	6.48037	5.34636	7.8736	6.52393	6.93528	4.74109	6.74567	6.18834	6.84218	6.16804	6.16641	6.55802	5.54869	5.48561	4.38484	5.61742	4.33329	3.8961	3.3068	3.12699	3.75089	3.9221	4.87579	5.2	5.98247	4.06523	3.00484	5.35349	5.79181	5.13084	5.46865	5.00741	5.44823	14.9377	11.3143	14.5936	13.0399	11.1882	9.55133
Sobic.001G503300	13	14	10	.	.	.	Calmodulin-binding receptor-like cytoplasmic kinase 2 [Source:Projected from Arabidopsis thaliana (AT4G00330) UniProtKB/Swiss-Prot;Acc:Q8VZJ9]	1.68892	2.5056	2.53953	1.83057	1.59024	2.2846	1.82121	2.16596	1.04318	1.50489	2.05502	1.59894	2.05615	1.89629	3.45011	3.13817	4.43881	7.8732	6.79353	8.84569	8.49491	7.38372	8.53068	8.4492	10.6755	12.0069	10.9248	7.43804	10.7313	8.55896	7.35461	6.54941	7.1559	7.93445	9.42089	8.14465	3.18961	2.15835	2.52673	2.86706	2.52561	4.14719
Sobic.005G098800	13	5	12	.	.	.	Calmodulin-interacting protein 111 [Source:Projected from Arabidopsis thaliana (AT3G56690) UniProtKB/Swiss-Prot;Acc:Q9LET7]	6.73985	6.18594	7.99142	5.57748	7.38264	6.76272	7.08673	7.63106	8.36713	10.2585	9.84645	10.0373	9.08027	9.79106	12.2448	10.6188	10.8363	8.37051	7.95794	7.39628	6.31371	5.52252	5.31537	3.60332	3.30515	4.5128	4.42019	3.52899	3.57984	3.4216	2.72929	3.09075	2.15879	2.16781	2.03763	2.37286	5.06169	4.31363	4.94723	6.33192	5.10277	5.02019
Sobic.001G400500	11	7	9	.	.	.	Calpain-type cysteine protease family [Source:Projected from Arabidopsis thaliana (AT1G55350) UniProtKB/TrEMBL;Acc:F4I0A4]	16.9348	12.773	12.9065	7.53538	13.2847	10.7254	8.0894	12.079	13.1429	17.0426	13.0672	16.1257	12.4268	12.8393	13.2709	9.65159	22.0159	19.7939	16.5106	17.4405	15.8413	14.7139	14.4362	17.6053	11.854	18.5554	17.0342	11.5742	14.1598	12.5015	11.9361	8.91068	9.24373	6.78324	8.50596	6.57549	11.4179	12.0139	9.57834	12.473	11.658	15.4988
Sobic.003G361800	16	15	9	.	.	.	Carboxyl-terminal domain (Ctd) phosphatase-like 2 [Source:Projected from Arabidopsis thaliana (AT5G01270) UniProtKB/TrEMBL;Acc:F4K802]	10.8818	15.5602	11.1609	10.3586	11.841	10.9237	10.4281	12.4599	9.84988	12.4609	12.7344	12.4277	11.8367	12.9021	14.9747	11.8928	23.0782	22.2295	21.2041	18.5872	17.6861	15.4084	16.6836	19.1274	17.8532	22.6465	24.2656	17.8164	19.4212	17.0185	15.8687	14.2817	14.4773	15.3462	17.6862	13.9187	11.0912	11.0503	11.8917	12.1697	11.7009	13.5542
Sobic.003G247400	7	9	6	.	.	.	Carboxyl-terminal-processing peptidase 1, chloroplastic [Source:Projected from Arabidopsis thaliana (AT5G46390) UniProtKB/Swiss-Prot;Acc:F4KHG6]	4.65984	5.73206	5.61219	5.99327	7.89601	6.04164	7.07304	6.43657	6.2441	7.09512	7.17239	7.3465	7.28662	6.99177	4.02281	3.33103	3.35231	3.71953	3.05551	3.15292	3.07718	2.45107	3.2267	4.52308	5.28743	4.88353	7.48848	5.28958	4.84397	4.41452	3.07407	4.88301	2.8961	3.87348	3.92963	3.44766	8.00506	6.94959	5.88744	6.73481	6.68858	4.37681
Sobic.004G343500	12	14	5	.	.	.	Carboxyl-terminal-processing peptidase 2, chloroplastic [Source:Projected from Arabidopsis thaliana (AT4G17740) UniProtKB/Swiss-Prot;Acc:O23614]	3.43684	2.46571	3.18797	3.18879	4.78041	3.0006	3.26573	3.62329	3.87388	7.024	6.96558	6.37739	5.52284	6.05297	7.39637	6.10542	2.18201	2.13983	1.8327	1.61757	1.88348	2.06009	2.46691	1.9126	2.91388	2.58628	2.63028	2.41033	2.19949	2.06396	2.88128	2.46958	2.49707	2.66853	3.27339	2.68454	12.3604	12.0718	12.7408	10.8583	9.35934	3.62094
Sobic.010G131700	12	10	3	.	.	.	Carboxyl-terminal-processing peptidase 3, chloroplastic [Source:Projected from Arabidopsis thaliana (AT3G57680) UniProtKB/Swiss-Prot;Acc:F4J3G5]	0.885167	1.0251	3.22415	3.79605	7.20859	4.26788	5.81679	7.28999	8.70263	8.21767	7.65439	6.6304	7.15611	7.13395	6.36334	4.7625	0.958174	1.48533	1.07629	1.21465	1.25061	0.893976	1.34186	0.810215	1.62757	1.39016	1.25374	1.48436	1.52617	1.02202	2.35672	1.37449	1.95692	1.99963	2.16265	2.30778	7.24905	21.1563	9.79347	9.13054	7.88947	6.81301
Sobic.010G034000	16	7	6	.	.	.	Carboxypeptidase SOL1 [Source:Projected from Arabidopsis thaliana (AT1G71696) UniProtKB/Swiss-Prot;Acc:Q9M9H7]	8.87097	9.93832	10.3019	9.39023	12.9648	10.2586	11.0796	10.8797	12.7454	9.55543	11.6432	9.22655	9.75788	9.93257	9.09346	8.69667	5.80684	6.07409	5.22322	5.2996	5.51449	5.26837	5.55973	4.86334	4.95362	5.28841	5.11548	3.89612	3.73442	3.39999	3.23905	3.36083	3.28859	3.6671	3.78724	3.18063	14.6997	15.2341	12.7515	12.887	12.2098	8.57699
Sobic.003G321900	16	3	5	.	.	.	Cardiolipin synthase (CMP-forming), mitochondrial [Source:Projected from Arabidopsis thaliana (AT4G04870) UniProtKB/Swiss-Prot;Acc:Q93YW7]	18.0419	13.8815	16.0467	11.5247	17.0577	17.1774	17.7314	14.8984	12.7693	18.8602	18.4739	16.0386	16.6629	16.3055	11.895	12.6255	11.7065	8.64753	7.51439	6.68971	6.53953	5.41944	4.91654	4.73305	5.66422	6.05506	6.05916	5.41867	4.81244	4.57796	5.62513	4.94212	4.38179	4.46969	5.09572	4.79824	18.0864	12.8993	15.036	17.6972	14.9458	7.67901
Sobic.001G308200	10	14	6	.	.	.	Carotene epsilon-monooxygenase, chloroplastic [Source:Projected from Arabidopsis thaliana (AT3G53130) UniProtKB/Swiss-Prot;Acc:Q6TBX7]	1.24511	1.30554	1.50868	1.2388	1.64214	1.37461	1.23846	1.25381	0.993141	2.68903	1.9273	1.8264	1.38306	1.19795	0.666633	0.530483	0.742032	0.852849	0.649941	0.942395	0.768582	0.538813	0.935932	1.0166	1.24295	1.1849	1.31231	1.76084	1.42539	1.79426	1.74218	1.6119	1.67175	1.596	1.61873	1.04906	3.71175	3.29038	2.45907	3.33364	4.0853	3.28379
Sobic.001G509200	7	4	5	.	.	.	Carotenoid 9,10(9',10')-cleavage dioxygenase 1 [Source:Projected from Arabidopsis thaliana (AT3G63520) UniProtKB/Swiss-Prot;Acc:O65572]	41.8489	34.7504	48.2439	40.2931	50.2615	43.3892	46.0487	43.5849	48.8301	50.9601	39.2863	39.3722	36.1481	32.4496	28.3829	24.3299	5.43346	4.24596	4.07042	4.23993	4.08692	3.25175	3.39321	2.36433	3.42033	3.50816	2.73321	2.50309	3.31318	2.93189	3.0994	2.77656	2.20921	1.88493	2.50243	4.85878	61.4337	66.7437	59.7467	52.1771	58.1669	38.4715
Sobic.001G060100	10	6	5	.	.	.	Casein kinase I, Photoperiodic control of flowering time, Long-day repressio [Source: Projected from Oryza sativa (Os03g0793500)]	5.00652	3.11979	5.33106	2.9031	5.59788	4.48391	4.13593	4.69242	3.65257	5.88287	5.95826	8.2494	6.67714	6.0109	2.81599	2.48841	1.40013	1.57937	1.50632	1.12388	1.12598	0.91235	0.761178	1.04508	0.991385	1.24875	1.2412	0.74165	0.760872	0.838658	0.733364	0.755389	0.527483	0.604077	0.576524	0.476735	1.89748	1.84968	2.41187	2.36118	1.96246	1.00791
Sobic.001G079700	16	6	6	.	.	.	Casein kinase II subunit alpha-4, chloroplastic [Source:Projected from Arabidopsis thaliana (AT2G23070) UniProtKB/Swiss-Prot;Acc:O64816]	8.91974	7.91465	8.12915	6.0871	7.01896	7.95464	7.44456	7.39243	7.01689	6.57373	6.55095	7.56036	6.49543	6.5977	6.61764	6.36187	7.32621	7.46853	7.1703	5.77374	6.0214	5.95407	4.98689	5.53647	4.52128	4.50814	5.29571	3.44159	3.99583	3.21799	2.59908	3.56644	2.48621	2.60273	2.23432	2.58144	9.17404	8.01993	11.6003	11.6214	9.47958	7.38916
Sobic.010G274500	16	7	12	.	.	.	Catalase isozyme B (EC 1.11.1.6) (CAT-B) [Source: Projected from Oryza sativa (Os06g0727200)]	133.656	152.924	174.637	147.757	192.787	177.214	172.09	185.674	187.92	170.512	166.144	183.046	172.273	161.643	189.88	144.187	123.644	137.268	132.4	133.196	132.723	131.647	123.309	78.6927	85.2768	86.4083	83.25	71.4479	68.1594	62.4424	62.651	58.0993	62.1039	77.3391	74.7447	90.275	102.859	113.818	125.623	89.6563	105.978	127.953
Sobic.001G517700	14	9	2	.	.	.	Catalase, Hydrogen peroxide-induced leaf cell deat [Source: Projected from Oryza sativa (Os03g0131200)]	0.974526	1.92604	4.3046	3.02911	6.03301	5.25706	8.29761	8.1323	15.3915	3.51609	9.67087	6.53555	6.68753	6.07905	15.1715	11.3726	1.17413	1.35389	1.82303	3.78953	2.33907	3.67909	4.36461	4.52785	4.66821	3.30198	4.34295	2.30145	5.04796	3.8312	1.50187	2.2508	1.10734	0.854905	1.39998	2.76599	2.95071	9.81479	2.19991	1.11536	0.699762	1.71653
Sobic.010G159400	NA	14	10	.	.	.	Cationic amino acid transporter 8, vacuolar [Source:Projected from Arabidopsis thaliana (AT1G17120) UniProtKB/Swiss-Prot;Acc:Q9SHH0]	0	0	0	0	0	0	0	0	0	0	0	0	0	0	0	0	0.403485	0.504197	1.20878	0.785762	1.23255	0.639491	0.802805	0.852206	1.29907	1.38694	1.17228	1.03162	0.813867	0.722202	1.155	0.995128	0.927499	1.20499	1.05338	1.19786	1.00568	2.14764	1.7684	1.18448	2.89053	6.08747
Sobic.001G086300	4	5	9	.	.	.	CB5-A [Source:Projected from Arabidopsis thaliana (AT1G26340) UniProtKB/TrEMBL;Acc:A0A178WMK3]	7.05996	7.75702	4.83173	4.99049	3.35588	4.19529	3.44896	3.03125	1.70898	4.94333	5.01048	2.3736	2.86077	3.30415	2.28985	2.21144	19.7154	16.1947	16.6434	10.9989	12.1825	11.2146	9.98676	4.1676	4.57432	5.03982	4.19336	4.80831	4.76873	4.47371	4.25548	4.86014	3.41265	4.58638	3.85297	2.51156	9.80605	5.66295	8.22857	12.5599	10.0503	11.1142
Sobic.001G193200	16	7	9	.	.	.	CB5-E [Source:Projected from Arabidopsis thaliana (AT5G53560) UniProtKB/TrEMBL;Acc:A0A178USU5]	52.8539	57.2202	43.2702	46.6199	50.1365	42.354	52.7549	37.9348	30.9689	50.8662	56.1435	39.0426	49.8787	54.3037	42.8629	40.3821	84.7	78.5497	74.9458	69.3554	65.8603	59.2205	65.0196	47.5421	63.2153	56.5683	49.5321	46.5443	52.7499	54.492	55.8465	46.015	50.6867	55.0051	55.0396	39.9778	43.1876	34.2309	40.3925	45.2395	46.9309	55.144
Sobic.005G123200	4	NA	5	.	.	.	CBBY-like protein [Source:Projected from Arabidopsis thaliana (AT3G48420) UniProtKB/Swiss-Prot;Acc:Q94K71]	2.12635	1.67319	1.49351	1.73467	1.78217	1.13751	1.09929	0.94392	0.727612	1.13668	1.02869	0.741905	0.850204	0.796328	0.593961	0.555527	0	0	0	0	0	0	0	0	0	0	0	0	0	0	0	0	0	0	0	0	7.52308	5.60227	4.94604	6.09133	6.55636	4.21214
Sobic.001G523200	4	10	3	.	.	.	CBL-interacting protein kinase 9 [Source:Projected from Arabidopsis thaliana (AT1G01140) TAIR;Acc:AT1G01140]	14.4779	12.6027	13.787	13.6889	15.0016	13.6466	12.4285	9.18504	4.50127	17.026	7.70927	7.70243	7.18558	6.143	5.84061	4.71428	9.43046	13.7753	11.2648	11.6968	13.2805	10.0963	11.0778	11.3627	9.64837	14.3413	12.3959	18.9817	11.7874	13.1888	15.2427	15.7168	17.6962	24.1166	23.6496	18.1879	12.6404	16.4918	31.3515	11.2572	9.91591	8.78123
Sobic.003G181800	7	14	6	.	.	.	CBL-interacting serine/threonine-protein kinase 8 [Source:Projected from Arabidopsis thaliana (AT4G24400) UniProtKB/Swiss-Prot;Acc:Q9STV4]	10.8752	8.82308	10.4196	11.5421	11.5054	10.6405	10.8873	11.4722	7.77203	10.6138	8.80481	8.0345	8.87112	7.91672	6.17943	6.05606	4.88518	6.06698	5.96267	7.30754	7.17982	7.01797	7.11022	8.48504	7.48912	9.03718	10.5699	10.1328	8.99971	9.67219	8.28989	9.35559	9.53963	9.78294	10.1416	11.0494	16.0158	11.7309	16.7657	15.0451	14.9326	7.41045
Sobic.001G134100	6	5	10	.	.	.	CBM48 domain-containing protein, Compound granule formation and starch synthesi [Source: Projected from Oryza sativa (Os03g0686900)]	2.16103	2.38777	1.85772	2.10859	1.38602	2.42005	1.23572	1.49869	1.24579	1.6341	1.37907	2.12215	1.13204	1.64852	2.66544	2.0335	24.1026	19.2826	26.502	18.9268	18.0886	13.0921	14.733	12.8323	10.8252	12.4663	11.0167	4.78933	8.53953	8.17944	5.18455	4.9255	3.01397	2.97383	4.50678	3.59657	7.10444	10.5299	7.01639	6.94976	8.89263	17.2293
Sobic.003G404100	4	3	7	.	.	.	CBS domain-containing protein CBSX6 [Source:Projected from Arabidopsis thaliana (AT1G65320) UniProtKB/Swiss-Prot;Acc:Q8GZA4]	12.6706	14.6169	11.3411	9.47806	6.78026	9.46406	6.86817	6.30155	8.48808	10.9353	6.79299	6.22719	5.0179	4.66068	4.96121	4.34842	24.1044	13.1018	15.6868	13.187	10.2707	13.582	16.5983	10.5743	13.9623	8.56992	7.89517	4.12965	7.11932	8.36687	4.7096	4.69087	3.31524	3.6572	4.45106	1.91619	8.00356	14.2802	6.82166	8.06263	7.40009	16.6591
Sobic.001G453400	11	6	12	.	.	.	CCAAT-binding factor [Source:Projected from Arabidopsis thaliana (AT1G72440) UniProtKB/TrEMBL;Acc:F4IDC2]	11.8995	9.72264	11.9553	8.4656	11.0047	11.0982	8.68735	10.865	9.90877	16.3867	14.2572	16.1304	14.2798	14.0599	17.9953	16.044	17.1286	16.3363	15.3314	12.647	11.8306	10.6746	10.6854	7.53647	7.12935	8.2407	9.42564	7.26406	7.09609	6.65501	6.42093	6.0937	5.16014	4.6327	4.78542	5.67032	13.0615	10.687	13.6478	15.7202	14.9171	12.2744
Sobic.006G193300	16	5	9	.	.	.	CCAAT-binding factor [Source:Projected from Arabidopsis thaliana (AT2G17250) UniProtKB/TrEMBL;Acc:F4IMH3]	9.0478	7.63041	8.61229	4.84072	7.72107	7.66263	7.54638	7.05904	7.33133	8.93777	9.76604	8.62042	8.20999	8.61517	9.85401	9.491	19.4996	18.7413	15.7979	14.1942	14.1408	12.6377	12.463	8.13041	7.6083	8.39223	9.50271	6.6626	7.86197	7.4443	5.96317	6.51831	4.12768	4.41415	4.29167	3.13752	7.64242	6.36915	7.38536	10.1234	9.51797	11.0173
Sobic.008G033300	13	5	9	.	.	.	CCX5 [Source:Projected from Arabidopsis thaliana (AT1G08960) UniProtKB/TrEMBL;Acc:A0A178W3U3]	3.34383	2.14312	3.81879	3.24291	2.58801	5.33825	4.55052	4.00587	4.6514	5.19306	4.18747	6.45584	3.89502	4.88796	5.46656	5.67061	8.63514	6.16995	9.62728	7.76927	7.19024	6.28486	5.14894	3.8975	3.49608	3.45189	3.42657	1.66158	2.80304	2.52047	1.89046	2.40443	1.48145	1.3674	1.72952	1.41875	3.76468	2.21835	2.95525	3.79157	4.12527	4.85042
Sobic.004G307700	5	3	6	.	.	.	CDK inhibitor (CKI), Seed developmen [Source: Projected from Oryza sativa (Os02g0762400)]	16.3054	18.9053	14.299	28.4968	11.901	15.7302	12.8489	10.7261	11.2353	13.9068	10.7567	9.60236	10.9058	9.6906	5.31994	7.23804	13.6326	9.83989	12.0238	8.08674	8.4179	7.59504	8.7008	4.94303	9.18054	8.28129	5.53428	4.08989	5.81862	5.01718	5.59047	4.66094	4.35408	4.0986	4.63345	4.22406	16.7851	17.7575	33.3142	26.0471	35.2718	25.0678
Sobic.009G126600	16	15	12	.	.	.	CDKD [Source:Projected from Arabidopsis thaliana (AT1G66750) UniProtKB/TrEMBL;Acc:A0A178WBE6]	11.7456	11.1424	9.44684	8.273	9.81449	9.28777	9.04459	9.47828	9.4355	9.5794	11.5933	9.46522	10.952	10.7023	11.8468	9.9158	11.7914	11.8503	10.9396	10.9263	10.2567	9.15921	9.51625	10.1456	10.5357	11.024	11.8146	9.20897	10.2633	9.64569	7.81459	8.42951	6.5805	6.88662	7.68185	7.11042	13.2993	11.5489	12.8124	14.3507	12.8113	10.983
Sobic.001G374800	13	3	6	.	.	.	Cell cycle checkpoint control protein family [Source:Projected from Arabidopsis thaliana (AT3G05480) UniProtKB/TrEMBL;Acc:F4J7B7]	5.60718	7.21881	6.05779	6.39762	6.18703	5.59829	5.00258	5.51179	4.83902	10.7544	8.6847	9.03711	8.00269	8.60714	12.583	11.0998	13.3234	8.16932	8.44319	6.69703	5.83717	5.39486	5.96625	4.70885	6.56309	6.94532	6.35377	4.08028	5.50114	4.66311	4.65879	4.00309	2.84043	3.04395	3.18848	3.02111	7.44714	6.0448	7.43285	10.6335	9.61103	6.28616
Sobic.001G440100	11	NA	5	.	.	.	Cell cycle checkpoint protein RAD17 [Source:Projected from Arabidopsis thaliana (AT5G66130) UniProtKB/Swiss-Prot;Acc:Q9MBA3]	2.50249	1.89423	1.93011	1.75519	2.34539	1.80225	2.04522	2.35782	2.08795	3.03676	3.28303	2.72654	2.90932	2.89239	2.29922	2.52045	0	0	0	0	0	0	0	0	0	0	0	0	0	0	0	0	0	0	0	0	3.18667	2.28469	2.64904	3.00729	2.11416	1.32157
Sobic.006G135900	13	6	9	.	.	.	Cell division control protein 48 homolog B [Source:Projected from Arabidopsis thaliana (AT2G03670) UniProtKB/Swiss-Prot;Acc:Q9ZPR1]	4.16244	4.54789	4.4402	4.28735	3.92458	3.99825	4.03438	4.17859	3.033	6.82917	7.1234	5.55516	6.11672	5.89848	8.39909	7.65923	11.7751	12.0665	10.576	9.8674	9.62763	8.02544	8.14409	6.03762	6.43777	6.78638	6.73206	5.69421	5.35791	4.95701	4.66248	5.30543	4.71181	4.63133	4.30784	3.47593	5.0382	4.4914	5.32955	6.83453	7.01868	5.81142
Sobic.008G125700	2	1	1	.	.	.	Cellulose synthase-like protein D5 [Source:Projected from Arabidopsis thaliana (AT1G02730) UniProtKB/Swiss-Prot;Acc:Q9SRW9]	1.15876	1.84145	1.28709	4.32073	0.481689	2.10805	1.54972	0.568053	0.747097	1.45943	0.673918	1.4183	0.386529	0.535751	0.18596	0.0864585	1.03326	0.63963	1.90141	0.694718	0.619069	0.202963	0.481846	0.0284935	0.028476	0.0537955	0.005643	0.0322045	0.032232	0.0115345	0.089578	0.0492185	0.0059825	0	0.010625	0.0091365	3.62443	2.3357	1.90893	2.12086	1.50519	0.43008
Sobic.004G072100	16	7	12	.	.	.	Centromere/kinetochore protein zw10 homolog [Source:Projected from Arabidopsis thaliana (AT2G32900) UniProtKB/Swiss-Prot;Acc:O48626]	8.90863	9.90263	10.1576	9.07788	8.2806	10.3681	8.98021	9.02213	8.01868	10.1362	8.31783	9.20638	7.14812	7.66061	9.74906	8.55307	12.6582	12.1036	13.0955	11.2368	11.3459	9.72758	10.3292	10.4584	10.3656	10.7531	10.7809	6.68605	8.81823	7.56464	6.12559	6.01609	5.13489	5.12395	5.38277	4.80504	15.2611	14.5478	14.8669	16.3148	15.9932	13.7156
Sobic.009G178900	4	3	4	.	.	.	Centromeric histone 3 (Histone H3) [Source: Projected from Oryza sativa (Os05g0489800)]	37.8562	38.862	21.401	35.1655	26.5164	20.7419	19.6398	17.8218	15.8907	26.7488	18.5901	10.8076	13.9496	12.5241	5.68032	6.54351	14.3903	8.75339	9.78931	6.78482	6.524	6.93014	6.17097	3.8671	6.11724	5.40562	3.55631	3.48502	3.70484	3.21609	4.60331	3.93479	3.85827	3.9924	4.42015	3.1277	24.9209	12.3611	14.3183	22.8733	16.1494	10.1574
Sobic.004G296000	7	15	6	.	.	.	Ceramide kinase [Source:Projected from Arabidopsis thaliana (AT5G51290) UniProtKB/Swiss-Prot;Acc:Q6USK2]	5.77771	4.94656	4.81619	3.5155	6.46461	4.8565	4.60506	4.94587	3.7507	6.71111	5.76958	5.65494	5.47748	5.11865	3.4668	2.92055	3.66062	4.26195	3.49298	3.36508	3.88504	2.60453	3.10892	3.3378	3.81359	4.85106	4.45714	4.00374	3.90391	3.03322	4.16423	3.5342	4.29834	3.78355	3.99932	4.09926	6.97518	5.03791	6.68408	7.71438	6.41413	3.78761
Sobic.003G435800	5	6	12	.	.	.	CH1 [Source:Projected from Arabidopsis thaliana (AT1G44446) UniProtKB/TrEMBL;Acc:A0A178W6L1]	4.45243	7.34816	7.2252	13.2462	9.20659	7.42469	9.35546	10.3383	11.2659	5.99981	5.6823	5.0045	5.2778	4.91583	11.8061	8.64109	6.40945	6.64418	11.3263	16.016	12.5336	15.7951	11.5093	13.6502	9.67753	8.05783	12.4934	6.8469	8.82711	7.75112	5.50228	6.39428	5.32515	6.21748	6.58064	5.03313	19.4237	21.8312	22.2933	21.5515	25.3924	19.9277
Sobic.001G199500	11	5	6	.	.	.	Chaperone protein dnaJ 13 [Source:Projected from Arabidopsis thaliana (AT2G35720) UniProtKB/Swiss-Prot;Acc:Q39079]	13.7663	9.47352	11.9813	8.18168	13.9318	12.1578	13.6477	12.7015	12.1863	13.7348	16.6048	13.5098	16.0209	15.7401	12.6061	11.8376	10.5121	11.9053	10.2602	9.1893	9.43255	6.8205	6.50348	4.36587	4.07197	4.54902	4.5385	4.46101	4.44217	3.94134	3.49398	3.993	2.94478	3.03525	3.27572	3.23504	13.9663	9.73105	12.2576	14.1211	10.0915	7.33443
Sobic.009G113000	16	14	6	.	.	.	Chaperone protein dnaJ 49 [Source:Projected from Arabidopsis thaliana (AT5G49060) UniProtKB/Swiss-Prot;Acc:Q9FH28]	4.18225	4.6318	4.17013	2.84607	4.65618	4.25219	4.91671	5.02692	3.94685	5.12874	5.49355	4.59853	5.48166	5.61125	4.85178	3.69422	3.92524	3.50708	3.29555	3.28336	3.31911	3.45331	3.41459	3.88241	4.69653	5.28531	6.3995	5.48201	4.8107	4.43931	4.52791	4.76337	4.41885	4.33712	4.65004	4.50531	5.33178	5.30166	6.81228	5.97871	6.2319	3.94937
Sobic.004G254800	16	3	6	.	.	.	Chaperone protein dnaJ 50 [Source:Projected from Arabidopsis thaliana (AT1G61770) UniProtKB/Swiss-Prot;Acc:Q8GUN6]	38.5481	35.7369	37.7029	29.7237	49.8344	38.841	42.9218	41.0529	44.2252	40.7543	49.6954	39.2327	46.0263	47.9957	42.682	41.5054	30.7413	23.0695	21.7619	18.0732	17.0244	18.6916	14.5726	12.6995	14.5285	14.4993	13.7774	9.69991	11.839	10.2889	9.85301	10.8137	7.68015	8.16168	9.20679	10.9591	47.9149	53.9492	57.0238	56.9769	55.4812	35.2006
Sobic.002G131000	11	4	9	.	.	.	Chaperonin 60 subunit alpha 2, chloroplastic [Source:Projected from Arabidopsis thaliana (AT5G18820) UniProtKB/Swiss-Prot;Acc:Q56XV8]	2.77753	1.52525	2.3117	1.08745	2.11724	2.32331	1.92219	2.01595	2.01729	3.31472	2.68098	2.42432	2.23997	2.70163	3.22559	2.80364	4.82063	4.78081	3.81813	3.37477	3.23468	2.75047	3.22074	2.33741	2.49683	3.28984	2.99905	2.82828	3.06597	2.51003	3.13825	2.27043	2.31149	2.32982	2.2602	2.41175	1.65973	0.961171	1.80645	2.38492	2.46536	2.99169
Sobic.009G214100	4	2	7	.	.	.	Chaperonin CPN60-like 2, mitochondrial [Source:Projected from Arabidopsis thaliana (AT3G13860) UniProtKB/Swiss-Prot;Acc:Q93ZM7]	68.9916	73.568	58.278	47.8596	45.6597	42.0755	41.1795	46.3789	55.2054	34.9139	37.2366	30.6553	33.6692	31.9212	24.9173	23.4501	116.578	77.6345	81.451	66.4689	52.0825	66.3256	53.7516	21.9784	13.549	12.0533	11.2946	8.37178	9.15587	16.2542	3.30963	7.51486	2.32718	2.37773	2.79228	3.82481	66.5819	38.3211	33.4073	43.0529	31.7109	73.5595
Sobic.002G354900	2	14	10	GRAS	.	.	Chitin-inducible gibberellin-responsive protein [Source: Projected from Oryza sativa (Os07g0583600)]	9.49955	14.0221	16.1748	47.581	16.9903	20.1889	20.5513	29.8104	13.6477	12.5751	8.91791	15.7549	17.6079	12.0027	21.2337	17.8136	6.01598	6.09138	9.56626	6.44451	6.95157	4.82928	5.12908	6.29787	7.78673	7.10122	6.77669	9.49923	12.5888	5.81716	6.75352	8.54969	6.72867	9.71221	7.77364	6.07114	9.10294	11.9594	19.0059	10.3154	8.80342	10.8185
Sobic.003G271400	11	14	6	.	.	.	Chloride channel protein [Source:Projected from Arabidopsis thaliana (AT4G35440) UniProtKB/TrEMBL;Acc:F4JN11]	2.31058	1.52013	2.31583	1.14429	2.38308	2.19342	2.206	2.36796	2.07102	3.05086	3.0183	2.68508	2.38293	2.92851	2.83223	2.60696	0.885899	1.03807	0.745889	1.20267	1.01345	0.836043	1.35297	1.38193	1.5387	1.60471	1.67619	1.22934	1.13576	1.41627	1.43013	0.975706	1.13918	1.14486	1.1566	1.11075	4.2141	3.40707	3.47043	4.14772	3.5149	2.70966
Sobic.002G159100	11	6	12	.	.	.	Chlorophyll a-b binding protein 7, chloroplastic [Source:Projected from Arabidopsis thaliana (AT1G76570) UniProtKB/Swiss-Prot;Acc:Q9C9K1]	9.79819	8.38064	10.0204	12.53	14.6281	11.9965	16.0462	13.6723	13.9151	11.4698	14.0344	11.1834	15.6206	17.6837	17.7026	16.3999	6.26553	8.44873	8.72014	7.92823	6.8	5.68647	5.61374	5.04432	5.00116	4.72137	4.90062	3.19417	4.78936	3.76571	3.33539	3.23198	2.50662	2.95879	3.45752	3.51886	10.8352	9.77866	10.6108	12.8813	11.3058	10.1276
Sobic.003G010600	12	14	5	.	.	.	Chlorophyll b reductase, Leaf senescenc [Source: Projected from Oryza sativa (Os01g0227100)]	3.15674	3.14933	2.96444	2.70632	3.62451	3.00117	2.57069	3.66801	2.74642	7.25068	6.84786	5.73246	5.6113	5.24693	5.32864	4.20932	3.01264	3.67149	3.61084	4.3553	4.70433	4.26822	7.29343	7.4741	10.005	7.84354	8.2341	6.9321	8.55238	7.86536	8.35152	5.39321	6.77432	7.30252	7.21912	7.33026	12.5894	14.1987	21.3086	13.3792	12.2207	8.7305
Sobic.009G104700	7	6	12	.	.	.	Chlorophyll synthase, chloroplastic [Source:Projected from Arabidopsis thaliana (AT3G51820) UniProtKB/Swiss-Prot;Acc:Q38833]	60.8251	50.0476	57.9226	51.5019	53.111	53.7535	41.7898	41.3214	37.2712	66.9352	47.5138	47.6029	42.6994	39.4449	22.9004	23.191	24.7797	28.9628	26.696	23.56	21.9161	17.3177	18.3775	14.871	13.8909	17.5302	17.9296	13.4768	16.4965	15.7216	13.6786	13.0988	10.5825	10.4589	11.3642	7.55476	41.1078	31.0946	28.1287	40.6362	40.9732	29.6282
Sobic.007G107700	7	7	6	.	.	.	Chloroplastic group IIA intron splicing facilitator CRS1, chloroplastic [Source:Projected from Arabidopsis thaliana (AT5G16180) UniProtKB/Swiss-Prot;Acc:Q9LF10]	3.65675	3.4423	3.66016	2.81879	3.28204	2.9291	2.38955	3.20237	2.90129	4.07728	2.71035	2.75542	2.25575	2.24815	1.86068	1.79198	3.40246	4.06886	3.28114	3.71591	3.7792	2.54985	3.53767	2.48166	3.34884	3.53637	3.8629	2.59959	3.20947	3.38068	2.87468	2.28375	2.29982	2.15963	2.20007	1.44181	8.31444	9.28621	8.50388	8.22411	8.24824	5.74171
Sobic.004G058200	16	6	12	.	.	.	Choline-phosphate cytidylyltransferase 1 [Source:Projected from Arabidopsis thaliana (AT2G32260) UniProtKB/Swiss-Prot;Acc:Q9ZV56]	30.3616	34.2287	33.9965	33.2908	38.8019	30.1468	33.6227	34.142	37.1686	29.993	35.7062	30.6484	36.0994	36.5415	33.8783	33.197	30.3173	23.665	23.9178	20.2153	17.0291	21.4583	19.4595	17.7899	15.2847	14.4378	15.5396	12.4293	13.1753	14.7564	6.92893	11.161	5.75801	6.68755	7.99834	10.8174	35.0523	31.2744	31.7178	29.4997	34.9037	29.4235
Sobic.001G433700	10	7	6	.	.	.	Chorismate synthase, chloroplastic [Source:Projected from Arabidopsis thaliana (AT1G48850) UniProtKB/Swiss-Prot;Acc:P57720]	50.2115	45.3635	52.3455	45.2731	52.9303	47.8756	44.5177	43.0599	33.0577	70.8966	62.2798	54.1582	55.428	50.6135	41.4266	37.6097	48.3838	57.9603	53.5309	49.5201	48.0707	39.8665	42.454	34.0514	37.5843	41.6165	41.6007	39.9467	39.9855	36.741	34.4815	36.5761	35.3893	35.9807	36.5652	32.6405	70.7671	51.7187	77.182	68.3005	68.8491	45.0145
Sobic.001G230000	11	14	5	.	.	.	CHR20 [Source:Projected from Arabidopsis thaliana (AT1G08600) UniProtKB/TrEMBL;Acc:A0A178VZQ9]	5.62924	4.12236	5.51511	3.65788	6.01447	4.80972	4.20568	5.74159	5.13202	7.60069	7.05988	7.23435	6.59689	6.54549	5.54649	4.53461	3.193	3.19883	2.96547	2.66216	2.61424	2.22121	2.49055	3.2434	2.65231	3.4605	4.16195	3.17555	2.96568	2.78461	2.9125	2.7593	2.70604	2.23704	2.44238	2.62859	7.33285	7.0038	7.0827	7.98284	6.95032	3.90093
Sobic.001G494100	10	NA	4	.	.	.	chromatin remodeling 34 [Source:Projected from Arabidopsis thaliana (AT2G21450) TAIR;Acc:AT2G21450]	4.88689	3.79625	4.49385	2.69955	6.41099	3.96739	3.70848	4.34758	4.0617	7.53989	5.88135	5.3102	5.4708	5.13389	1.72705	1.26473	0	0	0	0	0	0	0	0	0	0	0	0	0	0	0	0	0	0	0	0	3.96854	2.08521	2.56339	3.75324	2.97197	0.855102
Sobic.003G107500	13	4	12	.	.	.	chromatin remodeling 8 [Source:Projected from Arabidopsis thaliana (AT2G18760) TAIR;Acc:AT2G18760]	5.15484	5.001	4.49139	2.86522	4.44382	4.6752	4.7239	4.65458	5.7695	5.42704	6.4517	6.18241	7.25569	6.45592	10.1389	8.45738	4.69613	3.15452	3.52479	3.32183	2.80476	3.03287	2.5265	2.80116	2.65205	2.79593	3.82186	3.94287	2.70791	2.51845	3.23848	3.18324	2.34097	2.37925	2.5939	3.35981	6.06194	6.81717	5.30753	6.46408	5.5382	6.19592
Sobic.002G389800	16	15	6	.	.	.	chromatin remodeling factor18 [Source:Projected from Arabidopsis thaliana (AT1G48310) TAIR;Acc:AT1G48310]	8.63566	10.0454	10.0172	8.46526	10.4096	9.97592	8.70006	9.93186	9.65299	11.5088	10.063	11.3407	8.76681	10.1023	9.76546	8.12667	10.4717	11.3523	10.846	10.2411	11.404	8.97273	9.64427	9.69128	10.8681	13.8188	12.0262	9.79004	10.2563	8.43951	11.1023	9.57731	11.3419	12.4632	13.844	9.03828	18.1945	15.6913	16.8555	17.6749	14.9981	9.12844
Sobic.003G233200	NA	NA	4	.	.	.	Cinnamoyl-CoA reductase-like gene family member, Defense respons [Source: Projected from Oryza sativa (Os01g0639200)]	0	0	0	0	0	0	0	0	0	0	0	0	0	0	0	0	0	0	0	0	0	0	0	0	0	0	0	0	0	0	0	0	0	0	0	0	9.67159	6.87997	8.46002	6.64668	4.84342	0.940759
Sobic.002G304100	16	7	12	.	.	.	Class II aminoacyl-tRNA and biotin synthetases superfamily protein [Source:Projected from Arabidopsis thaliana (AT4G17300) TAIR;Acc:AT4G17300]	6.29899	8.61972	7.80336	6.39766	8.60814	7.00672	7.01713	7.2542	7.05112	7.52265	8.08169	7.97329	7.34595	7.88148	7.81131	7.04944	11.2931	12.0722	12.1137	12.0659	11.1825	9.48742	11.7032	11.3025	11.2345	12.9338	12.1332	7.63435	9.8721	9.52926	7.7685	7.49665	6.75901	6.44243	6.66187	5.84577	10.6727	11.2738	10.562	10.5929	12.8519	10.9502
Sobic.001G247900	1	2	7	.	.	.	Class III chitinase RCB4 (EC 3.2.1.14) [Source: Projected from Oryza sativa (Os10g0416100)]	0.191773	1.25756	0.0768285	0.171118	0.068602	0.284394	0.011032	0.0182775	0.030957	0.0111015	0.011284	1.94049	0	0.069309	0.030978	0.377721	1.11572	0.928342	0.72305	0.218931	0.545281	0.281708	0.252559	0.22216	0.231967	0.237868	0.0693965	0.109062	0.153764	0.1958	0.146079	0.127253	0.123132	0.347276	0.269324	0.0903505	1.63968	2.35407	0.768552	0.537497	0.755195	0.973746
Sobic.008G168100	12	14	4	HD-ZIP	.	.	Class III homeodomain-leucine zipper (HD-Zip III) protein, Age-dependent leaf senescenc [Source: Projected from Oryza sativa (Os12g0612700)]	28.429	22.5732	21.8256	10.9319	23.3775	23.327	22.2725	21.4107	23.7505	39.0949	33.5529	35.1241	31.6504	35.6904	25.6653	23.7079	7.97801	7.72034	6.87997	6.42747	5.35857	5.50164	6.35852	7.83248	10.1664	13.0976	10.2794	6.2164	8.46269	7.15517	8.91009	7.5081	6.57136	5.73427	9.81124	5.5689	17.3009	8.95159	8.97779	18.6787	13.7356	6.66818
Sobic.010G176300	11	6	6	.	.	.	Class-I type histone deacetylase, Seedling root growt [Source: Projected from Oryza sativa (Os06g0583400)]	9.35824	9.49146	8.30452	9.91854	10.1216	9.06104	8.53799	8.80608	7.16308	14.6001	13.6044	11.8309	12.6664	12.313	13.3395	13.3291	9.3399	8.179	8.10066	5.8451	5.9202	5.94785	5.8883	3.35342	4.62629	4.4102	4.79141	3.65565	4.35556	3.78798	3.30496	4.04592	2.53479	2.576	2.92536	3.84418	9.06289	5.43229	8.70466	10.3675	8.37221	5.57951
Sobic.001G020000	7	6	12	.	.	.	Cleavage and polyadenylation specificity factor subunit 2 [Source:Projected from Arabidopsis thaliana (AT5G23880) UniProtKB/Swiss-Prot;Acc:Q9LKF9]	27.7335	25.8696	24.552	17.5023	21.1741	18.6482	17.5577	19.9285	18.6751	24.8146	20.0525	20.207	17.0053	18.07	17.3193	13.4928	26.4259	26.8385	23.95	20.6726	20.7803	17.0817	16.5591	12.9439	11.3012	13.981	14.7104	11.1849	11.5701	8.96888	9.56713	8.97137	8.07395	7.56607	8.02476	6.66641	21.1129	17.3461	19.1355	22.3449	21.5772	19.2731
Sobic.003G222000	11	15	6	.	.	.	Cleavage and polyadenylation specificity factor subunit 3-II [Source:Projected from Arabidopsis thaliana (AT2G01730) UniProtKB/Swiss-Prot;Acc:Q8GUU3]	3.77016	4.00347	3.63904	3.04552	3.55243	3.98209	3.53309	3.41142	3.34749	5.02856	4.3485	4.6174	4.04228	4.26974	5.13597	4.6189	4.06096	3.95519	3.7304	3.11833	3.17287	2.80618	3.19517	2.79858	3.39495	3.92014	4.33796	3.33267	3.12387	2.87884	3.09665	2.93372	2.19915	2.60723	2.89039	2.59935	3.60806	2.87853	2.97715	4.64048	3.94243	3.13059
Sobic.005G059800	13	15	12	.	.	.	Cleavage stimulating factor 64 [Source:Projected from Arabidopsis thaliana (AT1G71800) UniProtKB/Swiss-Prot;Acc:Q9M9G6]	7.81184	4.38298	6.21177	2.85491	5.38862	7.82104	5.80492	5.66517	5.91172	8.44778	7.50974	9.85445	7.83	8.12737	11.0394	11.8372	5.8109	4.13787	4.12986	3.91499	3.67376	3.37251	3.15104	4.01565	3.64166	4.62198	5.3201	3.75404	4.11775	4.25499	3.96758	3.71971	3.27262	4.13716	4.21085	5.23952	7.09238	6.01334	7.0837	6.86972	6.16694	5.88038
Sobic.001G085800	11	4	6	.	.	.	Cleavage stimulation factor subunit 50 [Source:Projected from Arabidopsis thaliana (AT5G60940) UniProtKB/Swiss-Prot;Acc:Q8L4J2]	6.06065	5.36259	4.88797	2.43049	5.52946	4.36866	4.37641	4.50229	4.61295	7.02727	7.58672	5.48014	6.26555	5.61532	5.94662	5.7272	7.72534	6.55202	4.76263	5.54412	4.82379	3.98924	4.71955	4.49198	4.65123	5.24628	5.59413	4.62348	4.87089	4.63363	4.2089	3.77707	4.01665	4.13991	3.62738	3.65084	9.00216	6.03267	6.8234	8.54646	7.31025	5.58813
Sobic.009G260500	16	7	6	.	.	.	Cleavage stimulation factor subunit 77 [Source:Projected from Arabidopsis thaliana (AT1G17760) UniProtKB/Swiss-Prot;Acc:Q8GUP1]	19.5015	17.6381	21.0323	16.3751	23.4578	18.9497	18.3985	20.9907	20.3652	20.0337	18.99	18.5533	17.5285	18.1995	16.0085	14.0373	14.6321	14.1134	13.7124	11.344	12.2647	9.31015	9.11138	9.14934	9.35303	11.2607	10.6393	8.13848	9.37935	8.15427	6.81673	7.2616	6.7539	6.34232	7.57619	6.01341	19.4064	18.835	21.499	20.2011	19.6808	14.4749
Sobic.003G306200	7	15	6	.	.	.	Clp protease adapter protein ClpF, chloroplastic [Source:Projected from Arabidopsis thaliana (AT2G03390) UniProtKB/Swiss-Prot;Acc:Q67Y99]	6.14952	4.75522	6.47257	4.58858	8.43907	6.83921	7.41451	7.81342	5.65007	8.1165	7.82847	6.40426	6.1613	7.21289	3.92728	3.28208	5.97585	5.01333	4.19887	3.92295	4.55181	3.08498	3.68004	4.59343	6.04531	5.55647	6.22727	4.51851	5.09907	6.0119	3.83751	4.50888	4.46113	4.90779	4.73022	3.78269	5.83713	5.05749	4.91747	5.32438	6.21176	4.68779
Sobic.004G131040	7	15	9	.	.	.	CLP protease regulatory subunit CLPX3, mitochondrial [Source:Projected from Arabidopsis thaliana (AT1G33360) UniProtKB/Swiss-Prot;Acc:Q66GN9]	25.1638	27.3343	24.5598	22.1313	24.2972	23.5072	20.0742	21.9637	16.9221	21.1223	17.8042	19.5744	17.1721	15.9921	12.045	10.8586	22.4687	25.6058	24.445	24.0048	22.0211	19.7335	19.404	22.81	22.1941	23.5831	25.4972	19.6237	21.8681	15.6087	16.7484	16.9215	16.8024	17.4261	18.2491	17.1224	16.782	15.0515	16.9074	16.8346	19.8922	19.8098
Sobic.004G183800	7	7	6	.	.	.	CLPX [Source:Projected from Arabidopsis thaliana (AT5G53350) UniProtKB/TrEMBL;Acc:A0A178USB7]	15.0306	13.6906	19.9496	22.2092	17.3241	24.2195	18.4528	21.4357	23.5102	24.8734	13.455	26.6514	17.1237	14.6693	15.4422	12.9193	11.2085	14.3988	20.238	19.1877	20.7659	19.5821	16.7909	20.1287	17.8174	18.51	22.8226	10.9322	14.4952	12.4542	8.61658	11.7556	9.20251	9.53342	9.98892	7.10866	23.6632	20.8492	23.054	18.3807	20.0906	15.3301
Sobic.004G183600	14	14	5	.	.	.	CNX2 [Source:Projected from Arabidopsis thaliana (AT2G31955) UniProtKB/TrEMBL;Acc:A0A178W0P6]	2.3553	1.86723	2.95961	1.75612	3.42062	2.78831	3.85657	3.17012	2.80699	4.73572	5.38099	5.09766	6.09963	5.39552	9.44224	8.56205	1.52083	2.12123	1.46546	1.91845	1.91662	1.78816	1.93608	2.0325	2.56416	2.3084	2.63651	1.9438	1.94435	2.0001	2.34877	1.84808	2.29523	2.37934	2.34754	3.11753	7.8126	6.82734	10.0441	7.18921	5.354	3.1494
Sobic.007G108100	16	2	12	.	.	.	Co-chaperone protein p23-1 [Source:Projected from Arabidopsis thaliana (AT4G02450) UniProtKB/Swiss-Prot;Acc:Q8L7U4]	384.507	351.58	308.305	326.949	364.726	283.03	302.373	284.029	276.875	286.031	331.499	258.375	316.55	276.274	251.041	280.94	273.608	231.86	220.426	171.018	152.447	153.781	132.924	59.4862	66.5905	72.5102	64.055	55.418	62.7103	57.6549	55.9583	58.4361	42.6868	45.1085	45.7202	64.8257	230.49	194.478	200.976	245.536	226.837	187.326
Sobic.006G163200	NA	1	5	.	.	.	COBRA-like protein 6 [Source:Projected from Arabidopsis thaliana (AT1G09790) UniProtKB/Swiss-Prot;Acc:O04500]	0	0	0	0	0	0	0	0	0	0	0	0	0	0	0	0	2.4657	0.975963	1.14233	0.718885	0.484935	0.302343	0.348432	0.097055	0.253761	0.210571	0.225705	0.0944335	0.126934	0.0501615	0.104145	0.0661235	0.070389	0.026642	0.123986	0.10792	6.05584	5.54983	6.82502	6.74543	5.07677	3.02481
Sobic.008G050400	11	6	6	.	.	.	COG0212 [Source:Projected from Arabidopsis thaliana (AT1G76730) UniProtKB/TrEMBL;Acc:A0A178WEK7]	1.24362	0.81196	1.19975	0.78715	1.56358	1.49527	0.990986	0.948125	0.866792	1.59464	1.35218	1.3794	1.18973	1.19394	0.926354	0.869799	1.07001	1.0369	1.02997	0.790287	0.70313	0.547003	0.607831	0.431418	0.541334	0.56099	0.665965	0.429084	0.516039	0.435217	0.466224	0.42361	0.406268	0.363148	0.460866	0.385095	1.52519	1.286	1.39909	1.44765	1.49018	0.704207
Sobic.004G063300	12	7	6	.	.	.	Coiled-coil protein, Homologous chromosome pairing and synapsis in meiosi [Source: Projected from Oryza sativa (Os10g0405500)]	3.29632	3.82003	3.7059	2.70817	4.04671	3.07267	3.73851	4.3786	3.50969	6.42973	6.88218	6.09593	6.26293	6.1027	6.02074	4.66989	4.28026	5.09722	4.53148	4.78751	4.70647	4.28761	4.53288	4.70585	4.31816	5.11304	5.9268	4.27133	4.96364	4.04879	3.65515	3.36865	2.84952	3.1732	3.23344	2.80913	5.2335	4.99465	5.74141	7.04228	5.96916	4.68165
Sobic.001G540200	4	2	NA	.	.	.	Coiled-coil protein, Homologous chromosome pairing in meiosi [Source: Projected from Oryza sativa (Os03g0106300)]	1.40053	1.60837	1.07404	1.78611	0.796265	0.740545	0.55384	0.785676	0.363636	1.24783	0.73775	0.66918	0.482424	0.546717	0.315195	0.247542	1.60059	1.22466	1.18913	0.754492	0.603482	0.45558	0.724804	0.22207	0.299303	0.253381	0.327367	0.245225	0.320759	0.135811	0.235394	0.210161	0.0981605	0.1103	0.234792	0.324503	0	0	0	0	0	0
Sobic.006G059500	16	6	6	.	.	.	Coilin [Source:Projected from Arabidopsis thaliana (AT1G13030) UniProtKB/Swiss-Prot;Acc:Q8RWK8]	41.3053	34.5056	40.3608	30.3807	38.9355	35.2915	32.5846	33.918	32.0775	42.5977	44.7978	40.2529	41.5556	40.1013	34.4628	36.4232	37.2536	34.1158	32.204	26.5875	26.4776	22.443	20.5007	14.7885	16.7202	19.03	18.7324	16.0425	17.1565	16.2609	15.9839	14.8593	12.775	13.6963	13.7579	13.5229	32.1601	23.0309	34.5122	35.4249	31.3084	23.0696
Sobic.003G179500	4	5	9	.	.	.	Condensin complex subunit 2 [Source:Projected from Arabidopsis thaliana (AT2G32590) UniProtKB/Swiss-Prot;Acc:Q564K3]	9.04789	9.00122	7.0073	7.52149	5.65728	5.52245	4.03228	4.61447	3.32144	8.69042	4.99586	5.15458	3.84884	3.74235	1.92963	1.69282	7.52508	8.79461	6.93818	5.95785	6.03478	4.16649	4.9464	2.16014	2.17481	2.85567	1.98472	1.42505	1.98609	1.04709	1.43753	1.11955	0.961751	0.990162	0.911972	0.579364	4.47289	2.65573	2.56218	4.80843	4.45006	3.35619
Sobic.010G223400	11	7	6	.	.	.	Conserved oligomeric Golgi complex component-related / COG complex component-like protein [Source:Projected from Arabidopsis thaliana (AT5G51430) UniProtKB/TrEMBL;Acc:Q9FGN0]	14.7657	14.4461	13.649	11.5808	15.6523	14.745	13.5748	13.2419	11.143	20.7811	20.3185	17.8801	16.6669	17.6166	14.6832	13.7017	12.1108	14.2187	13.7508	11.8721	11.6623	9.50633	9.94529	8.45182	10.5284	12.1485	11.1623	7.97304	9.21453	7.50121	6.99225	7.73722	6.22049	6.49011	7.1993	5.69949	20.0621	16.9393	16.9031	21.5077	19.1319	13.5915
Sobic.001G490500	11	5	6	.	.	.	Conserved oligomeric Golgi complex subunit 4 [Source:Projected from Arabidopsis thaliana (AT4G01395) UniProtKB/Swiss-Prot;Acc:Q8L838]	8.71915	6.71566	8.97138	4.65346	5.69406	8.89398	6.73788	5.90906	7.35873	9.94153	7.17256	8.49567	7.31011	6.95211	6.76928	6.21817	7.89729	7.29303	7.29882	5.54292	5.62888	4.44936	4.17547	3.06933	3.39169	3.86021	3.1887	2.15473	2.68239	2.35033	1.95697	2.02632	1.35289	1.33587	1.61867	1.5258	10.6329	10.7042	10.1288	12.0595	11.0938	9.62195
Sobic.004G256200	2	10	9	CO-like	.	.	CONSTANS-like protein, Heading promotion under long-day conditio [Source: Projected from Oryza sativa (Os02g0724000)]	5.72369	9.71664	8.80157	27.5438	10.1844	9.59853	6.28272	10.4995	6.3507	11.8867	5.43415	6.86132	5.86478	5.62997	7.44241	5.21145	5.66506	7.50978	7.09378	7.96241	7.57228	6.61961	6.31219	10.2122	12.1535	14.6543	18.0694	19.2291	14.877	10.8442	17.8736	15.1964	19.2126	21.2556	21.2396	19.6639	8.28268	4.77764	11.9117	5.82623	7.98835	3.89254
Sobic.001G358500	7	3	12	.	.	.	CONTAINS InterPro DOMAIN/s: Hepatocellular carcinoma-associated antigen 59 (InterPro:IPR010756); Ha. [Source:Projected from Arabidopsis thaliana (AT1G02330) TAIR;Acc:AT1G02330]	17.2659	17.0436	14.203	12.9799	13.5651	14.0192	13.8197	12.4878	11.5069	12.2336	12.7195	10.6957	10.2663	9.44297	8.44626	7.53674	20.3088	16.3191	15.6316	12.6121	13.106	12.5674	11.5616	9.53483	10.7729	11.3472	10.1968	6.9306	8.87871	7.21057	6.86205	6.6742	5.61761	5.67375	5.8672	5.46874	11.4294	9.66206	10.9941	12.351	12.5934	13.7914
Sobic.006G214400	11	13	4	.	.	.	Control of lateral leaf growth, panicle numbe [Source: Projected from Oryza sativa (Os04g0615000)]	22.221	14.5654	21.6878	13.1311	24.1428	20.5964	20.8543	18.2122	20.0163	26.5774	23.3239	23.2515	22.5091	23.9266	21.6914	20.8858	1.5706	1.04638	1.02488	0.777859	0.776968	0.518934	0.417901	0.313943	0.359249	0.575107	0.174378	0.395649	0.39018	0.240231	0.358488	0.806031	0.175177	0.15636	0.607755	2.89769	12.4135	9.96141	11.5082	11.2026	6.86637	3.99248
Sobic.003G132000	7	6	9	.	.	.	COP9 signalosome complex subunit 2 [Source:Projected from Arabidopsis thaliana (AT2G26990) UniProtKB/Swiss-Prot;Acc:Q8W207]	45.3663	56.5431	48.2796	44.6577	46.9209	40.842	44.0752	39.467	32.1883	41.9142	44.3653	34.4572	33.7588	33.1774	32.748	25.4248	87.5576	89.6809	77.4482	68.5807	66.7153	68.2375	65.584	43.4327	53.2733	53.4666	55.8575	50.8141	45.3935	43.8134	42.0436	41.5156	38.1041	42.5221	43.2616	34.6994	36.1361	33.1018	33.0955	38.7373	37.042	45.5801
Sobic.002G306600	4	5	9	.	.	.	COP9 signalosome complex subunit 7 [Source:Projected from Arabidopsis thaliana (AT1G02090) UniProtKB/Swiss-Prot;Acc:Q94JU3]	52.0068	48.8107	37.029	35.7792	28.5999	36.1485	29.8641	27.4084	24.9057	28.9621	30.3825	23.8255	23.9321	25.7908	22.0438	22.5208	104.966	109.626	100.326	87.0833	86.6752	78.6103	77.5292	47.6646	50.5227	49.0878	42.3489	36.1553	41.9976	41.2907	35.9649	35.1059	27.6972	32.4137	29.832	22.1398	45.8188	39.0736	40.4929	47.7605	44.0244	67.588
Sobic.004G164200	1	12	7	.	.	.	Copper transport protein CCH [Source:Projected from Arabidopsis thaliana (AT3G56240) UniProtKB/Swiss-Prot;Acc:O82089]	42.5775	14.9298	9.90869	10.5158	7.53031	14.3684	3.98725	3.11932	2.54961	0.999484	4.5059	1.00565	1.8104	2.88611	6.78871	9.17246	3.72685	1.05256	1.90695	1.20064	1.04998	1.04875	1.02126	0.518304	0.49741	0.959681	0.450842	0.575191	1.01013	0.304334	1.03827	0.590202	0.730744	0.661433	0.770078	2.49814	25.4817	15.4648	10.8725	13.7611	15.0747	14.9128
Sobic.007G225000	11	3	5	.	.	.	Copper-transporting ATPase PAA1, chloroplastic [Source:Projected from Arabidopsis thaliana (AT4G33520) UniProtKB/Swiss-Prot;Acc:Q9SZC9]	7.96999	5.71248	9.04568	6.20278	9.69002	8.91883	8.3972	8.30568	10.6086	10.4997	8.80055	10.9537	8.98976	9.15218	9.08859	7.0927	5.35961	3.58783	3.20254	3.22491	2.89666	2.36724	2.78373	3.09143	2.61998	3.58044	3.58126	2.23613	3.08199	3.07581	2.04965	2.28997	1.88615	1.39178	2.07667	2.45278	15.5868	9.74589	10.7266	10.7489	10.355	6.72204
Sobic.001G240100	14	14	3	.	.	.	Core-2/I-branching beta-1,6-N-acetylglucosaminyltransferase family protein [Source:Projected from Arabidopsis thaliana (AT3G03690) UniProtKB/TrEMBL;Acc:Q9SS69]	1.27984	1.53161	2.20451	1.87019	2.85103	5.26537	5.46213	3.62021	4.04172	3.55441	4.80853	5.86273	4.85721	6.49842	7.64179	7.49315	0.672863	1.12034	1.26708	2.12496	1.78829	1.75188	2.20983	2.71762	2.23688	2.84091	2.44364	1.37842	1.79642	2.05719	1.07531	1.86631	1.01498	1.36967	1.6265	2.04168	3.93213	4.98842	3.78254	2.8474	1.88584	1.80558
Sobic.001G350600	7	5	12	.	.	.	COX6B [Source:Projected from Arabidopsis thaliana (AT1G22450) UniProtKB/TrEMBL;Acc:A0A178WPQ4]	100.795	108.631	78.0012	84.5447	95.1099	74.6542	90.0831	88.1461	70.8706	64.8271	78.228	49.9014	62.9883	56.434	51.8035	53.7722	127.618	126.788	112.269	94.2348	96.906	95.2837	82.4702	46.8615	53.2198	47.0384	44.257	33.4163	39.9148	32.9098	27.4223	25.2806	21.2539	22.5996	23.2471	18.0296	96.8811	70.2186	82.3117	83.9953	95.4186	99.9602
Sobic.007G207300	7	10	3	.	.	.	CP12-3 [Source:Projected from Arabidopsis thaliana (AT1G76560) UniProtKB/TrEMBL;Acc:A0A178WDK7]	4.93293	2.7456	2.94734	5.47351	3.03335	3.71962	4.64752	3.28592	2.3754	3.16696	3.62086	3.36116	5.46291	4.10127	1.77527	2.56835	1.26889	1.56613	1.51651	2.14155	3.54849	4.31007	2.01425	3.06687	2.80117	4.17704	3.93784	3.59959	5.70482	3.60769	2.92435	5.48067	4.66177	6.2193	4.58371	2.68992	6.51879	6.79152	13.8795	4.5246	5.24762	3.26634
Sobic.001G437801	8	3	6	.	.	.	Cpn60beta4 [Source:Projected from Arabidopsis thaliana (AT1G26230) UniProtKB/TrEMBL;Acc:A0A178WH16]	1.93074	2.67923	2.05737	2.63038	1.69863	3.51457	2.38546	1.49757	2.67669	3.63102	2.69583	5.13266	1.69789	3.64431	3.73124	2.81653	10.2936	6.56506	12.9377	7.84624	6.97095	4.9386	7.05973	4.67392	6.43472	5.61953	5.21016	3.10098	4.08999	3.03814	4.36991	3.3238	3.30971	2.739	2.86129	1.94583	8.12671	6.32246	5.46267	5.55464	4.56192	4.81418
Sobic.006G110200	10	7	5	.	.	.	CRM-domain containing factor CFM2, chloroplastic [Source:Projected from Arabidopsis thaliana (AT3G01370) UniProtKB/Swiss-Prot;Acc:Q8L7C2]	4.40696	3.6685	5.31917	3.8695	5.11607	4.56733	3.52248	4.12951	3.39771	6.72098	4.11311	5.03742	3.92277	3.51234	1.85323	1.8394	3.40914	3.96744	3.71656	3.36658	3.15618	2.21656	2.47252	2.34736	2.39747	2.98355	3.33743	2.57929	2.65551	2.56211	2.52716	2.3579	2.19175	2.02217	2.37471	1.69213	7.10933	4.48706	5.17867	6.06369	5.69517	3.46309
Sobic.001G531800	NA	NA	6	.	.	.	CRR1 [Source:Projected from Arabidopsis thaliana (AT5G52100) UniProtKB/TrEMBL;Acc:A0A178UH15]	0	0	0	0	0	0	0	0	0	0	0	0	0	0	0	0	0	0	0	0	0	0	0	0	0	0	0	0	0	0	0	0	0	0	0	0	0.820457	0.588025	0.429099	0.683737	1.00471	0.769703
Sobic.009G223200	10	6	6	.	.	.	CRS1 / YhbY (CRM) domain-containing protein [Source:Projected from Arabidopsis thaliana (AT3G18390) UniProtKB/TrEMBL;Acc:Q9LS51]	4.51305	3.58267	4.45717	2.94938	4.02747	4.66203	4.04992	4.25207	3.91426	6.07895	4.04633	4.87805	3.74687	3.56865	2.88188	2.38375	9.16375	7.96338	7.63629	6.73227	5.94096	4.86145	5.73093	5.09843	4.38242	5.74524	7.39377	5.21984	5.13981	5.52465	4.44873	4.44899	4.22524	3.76181	4.34041	3.14933	8.81633	7.40525	7.47641	9.39024	8.26238	5.90768
Sobic.007G185700	10	NA	6	.	.	.	CRS2-associated factor 1, chloroplastic [Source:Projected from Arabidopsis thaliana (AT2G20020) UniProtKB/Swiss-Prot;Acc:Q9SL79]	2.27304	1.46611	2.03968	1.60668	2.78101	2.71002	2.16945	2.55318	2.42768	4.04794	2.97427	3.56433	3.03402	2.52663	2.2045	1.75706	0	0	0	0	0	0	0	0	0	0	0	0	0	0	0	0	0	0	0	0	3.45312	2.95437	3.50697	3.71495	3.16937	1.87694
Sobic.010G138000	11	1	5	.	.	.	Cryptochrome 2, blue light photoreceptor, Promotion of flowering tim [Source: Projected from Oryza sativa (Os02g0625000)]	6.38254	3.98572	4.57127	2.8838	4.95632	4.30771	4.56258	4.40404	4.93351	6.79867	7.19579	5.78445	6.09477	6.61211	5.88927	4.99887	2.07905	0.7884	0.859291	0.63993	0.535057	0.490941	0.399378	0.24024	0.29976	0.601781	0.428114	0.38535	0.346313	0.297954	0.510195	0.407098	0.345876	0.290352	0.349986	0.90523	13.8513	11.8111	12.8879	13.4702	10.7195	5.70206
Sobic.010G218200	NA	NA	3	.	.	.	Cryptochrome DASH, chloroplastic/mitochondrial [Source:Projected from Arabidopsis thaliana (AT5G24850) UniProtKB/Swiss-Prot;Acc:Q84KJ5]	0	0	0	0	0	0	0	0	0	0	0	0	0	0	0	0	0	0	0	0	0	0	0	0	0	0	0	0	0	0	0	0	0	0	0	0	2.65463	2.66989	1.84025	1.5691	1.22231	0.953592
Sobic.001G512400	16	15	12	.	.	.	CSC1-like protein At4g35870 [Source:Projected from Arabidopsis thaliana (AT4G35870) UniProtKB/Swiss-Prot;Acc:Q9SZT4]	6.79119	7.28733	6.83609	5.12198	5.88582	6.9551	6.27675	6.51266	7.02438	7.50027	6.29464	7.5402	6.02147	6.67117	8.4908	7.73075	5.8825	5.16917	6.09328	5.11001	4.44011	5.09983	5.67726	5.68358	5.69069	7.10032	7.42979	5.71064	5.62964	5.21153	6.00502	5.52027	5.03091	4.59393	5.56933	5.38021	8.31479	9.61874	8.3532	8.52001	8.46399	8.57694
Sobic.001G361000	13	15	9	.	.	.	CST complex subunit STN1 [Source:Projected from Arabidopsis thaliana (AT1G07130) UniProtKB/Swiss-Prot;Acc:Q9LMK5]	1.94341	2.0767	1.84175	1.70633	1.72119	1.93296	1.75311	1.6844	1.65821	2.09653	1.97172	1.77227	2.17059	1.96659	2.64252	2.70813	3.512	3.13979	3.47208	3.33086	3.12475	2.64719	2.46877	2.15608	3.0775	3.40115	2.79137	2.47203	3.05802	2.96617	2.43792	2.44953	2.16256	2.59013	2.63859	2.05899	1.61356	1.73318	1.92693	2.08269	1.97722	2.49478
Sobic.002G039600	10	4	4	.	.	.	CST complex subunit TEN1 [Source:Projected from Arabidopsis thaliana (AT1G56260) UniProtKB/Swiss-Prot;Acc:Q6NME7]	3.07159	2.58475	2.84151	2.7521	3.62443	2.95559	3.82863	2.17232	2.64756	4.9986	3.52208	4.12574	4.06452	3.45456	1.59459	1.8308	2.41225	1.59784	1.59236	1.58147	1.641	2.14263	1.9254	1.55566	1.44179	0.968765	0.701612	1.24316	0.717144	1.34386	1.45401	1.12946	1.95601	2.89938	2.49017	1.34747	6.60516	3.44894	4.10757	3.82691	2.81089	1.91546
Sobic.001G279100	16	10	12	.	.	.	CW7 [Source:Projected from Arabidopsis thaliana (AT1G59520) TAIR;Acc:AT1G59520]	13.9609	13.8339	14.6808	11.9724	18.5834	16.4597	17.2861	17.0186	13.3128	15.2149	16.4166	14.1671	15.6962	16.63	19.2707	14.5396	11.9373	14.7095	14.2943	14.4405	15.5308	12.2333	13.5056	20.8458	23.749	23.9799	26.7555	26.4937	23.721	22.3666	26.6556	23.0817	30.1182	32.3088	35.2761	36.0548	12.8506	12.1061	14.2608	13.8011	14.9422	12.5284
Sobic.001G083800	10	2	5	.	.	.	Cyclic nucleotide-gated ion channel 2 [Source:Projected from Arabidopsis thaliana (AT5G15410) UniProtKB/Swiss-Prot;Acc:O65718]	9.634	8.40949	11.7705	10.097	16.7446	15.1336	14.0457	11.4635	13.8887	16.3883	15.4715	24.5739	13.4685	17.2657	9.96524	8.18245	4.61959	3.14679	6.14963	4.13628	4.31576	1.95132	3.68692	1.61779	1.57189	1.753	0.952552	0.695569	0.982167	0.749214	0.968786	1.09106	0.692406	0.648258	0.966182	1.82732	8.16774	11.7286	8.76371	8.83478	11.0983	5.83098
Sobic.006G107200	7	6	9	.	.	.	Cyclic pyranopterin monophosphate synthase, mitochondrial [Source:Projected from Arabidopsis thaliana (AT1G01290) UniProtKB/Swiss-Prot;Acc:Q39056]	1.56327	1.68657	1.54801	1.36422	1.27806	1.33827	1.51384	1.47467	1.41569	1.40858	1.45449	1.16623	1.09223	1.08133	1.0133	0.954774	1.84268	1.59651	1.38727	1.30236	1.27119	1.32277	1.3559	1.07537	1.08908	1.03052	0.904648	0.89425	0.810762	0.510383	0.913902	0.792736	0.763044	0.652292	0.812967	0.637841	1.55639	1.17303	1.40427	1.53635	1.85461	1.99575
Sobic.001G098100	16	7	12	.	.	.	cyclin H;1 [Source:Projected from Arabidopsis thaliana (AT5G27620) TAIR;Acc:AT5G27620]	8.23749	7.62135	6.75876	5.22846	7.63787	5.98703	7.13794	7.15163	5.73136	5.84607	8.29222	5.8234	7.80356	7.80283	6.64629	7.34835	10.7806	10.7862	10.0947	8.96407	8.75199	8.50219	8.32879	7.16013	6.52382	7.16238	8.54308	5.93108	6.73275	5.6895	4.943	5.49623	4.36716	3.79486	4.25311	3.31691	10.5723	8.22012	9.9677	11.3955	10.9273	9.09575
Sobic.001G442700	16	3	12	.	.	.	Cyclin-J18 [Source:Projected from Arabidopsis thaliana (AT2G01905) UniProtKB/Swiss-Prot;Acc:Q9C5X2]	1.47596	1.21395	1.22846	0.834674	1.07127	1.15627	1.30629	1.20002	1.29611	0.938975	1.09478	0.822566	0.9496	1.09693	1.11296	0.955147	3.37378	2.49661	2.4153	2.34942	1.79103	1.79247	1.64109	0.948691	1.18445	1.63851	1.78491	1.22091	1.38957	1.45355	1.18655	1.21196	0.667813	0.630579	0.750904	0.701887	2.31906	1.80968	2.09116	2.59099	2.60766	2.16771
Sobic.006G225200	NA	NA	4	.	.	.	Cyclin-U1-1 [Source:Projected from Arabidopsis thaliana (AT3G21870) UniProtKB/Swiss-Prot;Acc:Q9LJ45]	0	0	0	0	0	0	0	0	0	0	0	0	0	0	0	0	0	0	0	0	0	0	0	0	0	0	0	0	0	0	0	0	0	0	0	0	1.93781	1.77275	2.37074	1.72304	2.35264	0.282714
Sobic.002G225400	1	NA	2	.	.	.	CYP707A4 [Source:Projected from Arabidopsis thaliana (AT3G19270) UniProtKB/TrEMBL;Acc:A0A178VA28]	0.507211	1.01469	0.245818	0.562524	0.098436	0.112011	0.093676	0.127719	0.321189	0.0293185	0	0.0256695	0	0.007841	0.018712	0	0	0	0	0	0	0	0	0	0	0	0	0	0	0	0	0	0	0	0	0	23.2183	210.996	10.7832	13.8805	11.3141	41.3092
Sobic.004G057900	6	6	10	.	.	.	CYP97B3 [Source:Projected from Arabidopsis thaliana (AT4G15110) UniProtKB/TrEMBL;Acc:A0A178V2Z2]	7.90516	7.02984	6.46974	5.21568	5.63748	5.99903	5.02689	4.06353	3.54738	5.01298	3.33581	4.22492	4.35546	4.3149	5.33776	4.95789	3.98103	5.35815	4.28187	3.56758	3.89685	2.85168	3.56155	2.39463	2.293	2.70594	2.27838	2.17276	2.09495	2.07711	2.01647	1.73969	1.77363	2.00814	2.1703	2.03418	2.26931	1.71958	1.84979	1.77615	2.2939	2.7119
Sobic.001G242900	NA	NA	4	C2H2	.	.	Cys2/His2-type zinc finger transcription factor, Heading dat [Source: Projected from Oryza sativa (Os10g0419200)]	0	0	0	0	0	0	0	0	0	0	0	0	0	0	0	0	0	0	0	0	0	0	0	0	0	0	0	0	0	0	0	0	0	0	0	0	5.50981	2.46109	2.93681	4.90572	2.692	0.871092
Sobic.010G059200	6	6	12	.	.	.	Cystathionine beta-lyase, chloroplastic [Source:Projected from Arabidopsis thaliana (AT3G57050) UniProtKB/Swiss-Prot;Acc:P53780]	6.45375	6.58238	6.1092	4.62486	4.54302	5.74351	4.12047	4.20565	4.15537	7.93539	6.53959	5.74143	4.85459	4.82412	5.67716	3.45499	11.324	10.2119	8.84908	7.02931	7.84973	6.99	7.99381	5.35741	6.31187	6.57553	5.42004	5.43095	5.12503	4.87034	5.49895	4.19958	4.61172	5.11754	5.2051	4.53459	9.53405	7.96618	8.19699	10.2544	11.2668	10.5689
Sobic.004G167100	5	6	9	.	.	.	Cysteine and histidine-rich domain-containing protein RAR1 [Source:Projected from Arabidopsis thaliana (AT5G51700) UniProtKB/Swiss-Prot;Acc:Q9SE33]	35.2901	50.7426	31.1679	34.2131	30.9695	30.4476	32.9938	33.9124	35.1724	16.8095	21.0982	15.4436	23.232	19.8383	19.6921	21.5933	27.3249	22.5692	26.7045	26.9364	23.8576	26.404	21.7037	18.3079	17.1166	15.6868	17.7472	12.4336	16.0929	15.494	8.21496	11.9486	8.65843	10.2157	9.99801	10.4721	20.4676	18.7999	15.6643	16.5253	18.7082	29.6844
Sobic.002G174900	11	4	5	.	.	.	Cysteine desulfurase, mitochondrial [Source:Projected from Arabidopsis thaliana (AT5G65720) UniProtKB/Swiss-Prot;Acc:O49543]	3.97571	4.06159	4.32431	4.08375	3.95269	4.15066	3.8181	3.94707	5.17169	5.67174	5.04905	5.02183	4.42065	4.71222	4.92577	4.69958	1.94233	1.56466	1.82825	1.48483	1.33079	1.19582	1.84018	1.44887	2.50113	1.91346	1.58846	1.3675	1.73313	1.84239	1.6929	1.46638	1.27742	1.38161	1.5326	1.46883	6.90567	9.01267	8.14336	6.40918	5.09168	4.38863
Sobic.003G400400	7	10	11	.	.	.	Cysteine proteinase inhibitor [Source:Projected from Arabidopsis thaliana (AT2G31980) UniProtKB/TrEMBL;Acc:A0A178VSQ8]	562.37	353.984	596.168	532.342	720.111	722.692	845.801	569.85	485.442	439.605	478.396	504.862	595.676	431.568	157.72	252.009	51.4616	205.503	170.376	317.381	322.696	263.48	256.513	189.867	135.638	207.084	154.651	275.531	238.413	188.848	196.079	321.175	308.391	410.611	312.387	194.989	9.9338	2.85295	13.8095	4.7007	15.5721	53.9948
Sobic.003G126800	14	7	9	.	.	.	Cysteine proteinase inhibitor 7 [Source:Projected from Arabidopsis thaliana (AT5G05110) UniProtKB/Swiss-Prot;Acc:Q8LC76]	125.547	175.285	157.327	153.687	224.382	184.781	273.712	228.481	233.335	269.213	419.179	325.806	457.354	439.034	520.066	568.661	130.014	146.706	147.488	138.661	133.961	149.512	142.709	111.142	177.296	138.061	132	109.99	124.759	90.6011	104.075	111.452	77.3507	74.0514	96.9943	140.404	115.469	129.755	126.116	124.824	122.29	158.544
Sobic.001G076200	2	7	5	.	.	.	Cytochrome c biogenesis protein CCS1, chloroplastic [Source:Projected from Arabidopsis thaliana (AT1G49380) UniProtKB/Swiss-Prot;Acc:Q9XIA4]	1.46748	1.80371	1.90607	5.99311	1.7046	2.34518	2.10704	2.42886	1.91857	3.9379	2.08996	3.11843	2.36604	1.52787	0.58042	0.532238	1.13229	1.00465	1.25741	1.17523	1.23663	1.10995	1.40506	0.821535	0.921392	0.801958	1.30895	1.03787	0.647714	0.946121	1.49336	1.11571	0.761405	0.877153	0.854967	0.347106	5.15708	4.14443	3.41975	3.17303	4.99367	2.05295
Sobic.005G028900	6	6	9	.	.	.	Cytochrome c biogenesis protein family [Source:Projected from Arabidopsis thaliana (AT5G54290) UniProtKB/TrEMBL;Acc:F4K0A8]	4.74048	3.80244	3.62778	2.73805	3.36744	3.07657	2.71627	2.90584	1.89295	4.50107	3.63118	2.59998	2.84784	2.58643	2.93933	2.55614	12.0977	15.6595	12.66	11.664	14.1587	8.58827	10.9328	8.30253	7.13332	8.46722	8.11838	8.18467	8.47396	8.40838	10.5595	6.56482	8.24629	8.21132	8.01764	3.6743	10.8337	7.50954	6.20853	9.02618	7.86075	8.9375
Sobic.001G112400	16	6	9	.	.	.	Cytochrome c oxidase assembly protein COX11, mitochondrial [Source:Projected from Arabidopsis thaliana (AT1G02410) UniProtKB/Swiss-Prot;Acc:Q8GWR0]	10.1721	11.3301	10.0853	6.59901	8.09308	9.2589	8.81044	7.8559	9.30323	9.61986	9.23451	9.67983	8.72959	10.4095	11.6377	9.96856	16.4066	20.0784	18.1316	15.5625	16.4855	15.3098	14.4025	11.9657	11.9709	13.7655	12.5569	8.94769	9.80731	9.43355	7.82666	7.97282	5.341	6.13806	7.05879	6.11792	11.591	9.38443	9.26831	11.5678	10.7812	11.9497
Sobic.007G219800	6	5	10	.	.	.	Cytochrome c oxidase assembly protein COX15 [Source:Projected from Arabidopsis thaliana (AT5G56090) UniProtKB/Swiss-Prot;Acc:Q9FKT8]	30.3588	35.73	24.8904	24.6971	23.9969	28.5147	26.4428	26.9362	19.8478	15.4657	15.8985	15.6419	18.871	17.7494	17.8607	14.82	96.2	91.266	94.6349	83.0389	77.076	74.7436	60.0716	44.3653	37.4419	45.969	52.3154	30.4758	40.6808	29.355	19.5556	30.1736	22.198	24.3444	27.8606	21.6391	11.3229	11.2119	12.436	14.0043	17.7513	38.827
Sobic.003G218400	6	5	9	.	.	.	Cytochrome c oxidase, subunit Vb family protein [Source: Projected from Oryza sativa (Os01g0612200)]	78.9818	76.7255	54.3882	65.173	48.9658	59.5672	54.1241	45.4683	44.1509	48.4362	45.7564	37.0023	41.9529	39.662	34.783	36.1315	140.411	116.785	119.3	91.3263	88.0742	80.5856	70.1903	34.9711	37.4409	36.6493	31.4758	23.8505	28.6432	27.5906	20.0387	21.4127	14.5483	16.5104	16.5734	12.6131	58.8513	47.3907	47.2763	61.7502	60.8465	72.8056
Sobic.004G124700	4	5	12	.	.	.	Cytochrome c-type biogenesis protein [Source:Projected from Arabidopsis thaliana (AT1G15220) UniProtKB/TrEMBL;Acc:A0A178W6T6]	6.26139	5.30809	3.99917	3.45064	3.80602	3.68643	3.48674	3.47071	2.70261	4.07383	3.61879	2.68512	3.16755	3.45747	2.22284	2.81975	9.37962	8.47245	7.44604	6.72539	5.10122	5.5486	4.9711	3.26795	3.68327	3.89719	3.38106	2.6447	3.22859	2.68019	2.88567	2.63647	2.25412	2.40329	2.5872	1.67574	7.50733	5.80705	7.76784	9.07791	8.24434	6.26219
Sobic.001G308700	5	8	9	.	.	.	Cytochrome c-type biogenesis protein CcmE homolog, mitochondrial [Source:Projected from Arabidopsis thaliana (AT3G51790) UniProtKB/Swiss-Prot;Acc:Q96326]	0.973467	1.29014	1.11521	1.68196	0.299526	1.32374	0.920484	0.780219	1.18986	0.413092	0.281136	0.436594	0.28693	0.309584	0.668147	0.524792	2.11136	1.50612	3.00998	2.30086	2.09046	2.76772	2.86643	1.5387	2.03534	0.791999	0.990671	0.735965	0.897944	1.42322	0.741185	1.05613	0.541157	0.67606	0.674575	0.59136	1.28747	1.37836	1.17905	1.28254	1.3049	2.24627
Sobic.001G254800	8	11	11	.	.	.	Cytochrome P450 78A7 [Source:Projected from Arabidopsis thaliana (AT5G09970) UniProtKB/Swiss-Prot;Acc:Q9FIB0]	66.5613	22.2389	75.153	53.6245	33.6269	207.729	137.177	50.1731	154.817	195.366	45.5075	425.486	69.1133	156.404	67.1442	42.1038	0.008049	0.321462	0.961971	1.54059	2.93767	1.2539	0.80193	1.90735	0.821351	3.47176	0.0903425	3.608	7.95002	3.17361	5.10098	10.7499	3.48914	4.05197	6.44895	10.2078	0.371061	0.124514	0.297133	0.320005	0.384072	0.0180135
Sobic.001G445900	12	11	6	.	.	.	Cytochrome P450 90B1 [Source:Projected from Arabidopsis thaliana (AT3G50660) UniProtKB/Swiss-Prot;Acc:O64989]	3.03745	1.54858	5.06405	2.57613	8.29572	8.75428	10.1572	9.64233	11.0777	7.38547	9.35173	12.4759	13.7199	12.9861	13.6988	12.4844	0.979684	1.66174	1.53842	2.6816	2.56323	3.96893	3.61373	5.30086	5.66788	5.00364	6.29805	7.19792	6.4652	6.72305	6.43222	6.96761	9.78285	12.8831	10.8527	10.2078	3.39329	2.23056	4.48716	3.27831	2.84856	2.33032
Sobic.007G029900	11	NA	4	.	.	.	Cytochrome P450 hydroxylase, Anther cuticle and pollen exine developmen [Source: Projected from Oryza sativa (Os08g0131100)]	0.533796	0.685636	0.733836	0.781835	0.965503	0.948472	1.00741	0.716521	0.860864	1.24597	1.05382	1.07438	1.12155	1.17327	1.29172	1.30786	0	0	0	0	0	0	0	0	0	0	0	0	0	0	0	0	0	0	0	0	1.34144	1.15936	1.12343	1.46677	0.953882	0.414426
Sobic.010G231600	8	NA	3	.	.	.	Cytochrome P450 like protein [Source:Projected from Arabidopsis thaliana (AT1G11600) UniProtKB/TrEMBL;Acc:Q9SAB7]	1.64001	1.39461	1.67616	0.924148	0.877896	4.28628	2.35854	1.56825	2.34653	2.20849	0.9064	2.87919	0.867084	1.58738	1.1273	0.771277	0	0	0	0	0	0	0	0	0	0	0	0	0	0	0	0	0	0	0	0	10.6371	16.9229	10.0517	8.92559	5.53217	1.54074
Sobic.009G000700	NA	NA	6	.	.	.	Cytochrome P450, family 722, subfamily A, polypeptide 1 [Source:Projected from Arabidopsis thaliana (AT1G19630) UniProtKB/TrEMBL;Acc:F4HP86]	0	0	0	0	0	0	0	0	0	0	0	0	0	0	0	0	0	0	0	0	0	0	0	0	0	0	0	0	0	0	0	0	0	0	0	0	1.03042	1.43257	2.11207	1.50118	1.61253	1.37488
Sobic.007G151400	4	4	5	.	.	.	Cytokinin dehydrogenase 7 [Source:Projected from Arabidopsis thaliana (AT5G21482) UniProtKB/Swiss-Prot;Acc:Q9FUJ1]	1.31586	1.32224	1.05639	1.4582	0.637104	1.68873	1.21738	0.688632	0.687087	0.915442	0.502093	1.01649	0.410794	0.574856	0.555515	0.365006	1.48019	0.562146	1.44875	1.25511	0.842996	0.635671	1.1084	1.30098	0.849811	1.33656	1.24584	0.766771	0.963265	0.81462	1.04991	1.02776	1.01411	0.95889	1.03993	1.59018	6.3187	3.62636	5.84576	5.4585	5.49541	2.38018
Sobic.003G421100	NA	NA	10	.	.	.	Cytokinin oxidase/dehydrogenase, Crown root formatio [Source: Projected from Oryza sativa (Os01g0940000)]	0	0	0	0	0	0	0	0	0	0	0	0	0	0	0	0	0	0	0	0	0	0	0	0	0	0	0	0	0	0	0	0	0	0	0	0	0.757401	0.291948	0.234592	0.759595	0.309416	0.550288
Sobic.008G147700	13	10	12	.	.	.	Cytoplasmic tRNA 2-thiolation protein 2 [Source:Projected from Arabidopsis thaliana (AT4G35910) UniProtKB/Swiss-Prot;Acc:O65628]	6.43427	5.65167	5.26572	3.8397	5.01593	5.78964	6.15067	4.867	3.93934	6.09768	6.02435	5.68601	5.81107	6.76819	9.70675	8.74793	6.65548	6.85643	6.53651	6.54389	6.1623	6.03875	6.28888	6.62224	7.14547	8.10519	8.57693	8.1605	7.80433	8.32309	8.78499	7.60535	9.63186	10.2803	11.322	12.831	6.79163	5.82867	7.99784	7.21238	6.82533	5.47007
Sobic.004G205000	7	15	9	.	.	.	Cytosolic Fe-S cluster assembly factor NBP35 [Source:Projected from Arabidopsis thaliana (AT5G50960) UniProtKB/TrEMBL;Acc:A0A178UBK9]	93.331	115.199	100.733	146.134	110.919	113.916	135.408	129.364	119.527	69.9317	81.2138	77.291	108.221	94.9286	106.013	93.2443	73.9598	74.3122	77.5849	75.3655	66.5606	69.2523	65.629	58.5335	63.8416	63.3162	64.4236	56.2045	56.6632	55.8309	40.9532	51.9474	44.754	51.1268	54.1866	65.2227	51.9811	62.4366	57.6934	52.5468	66.0375	86.8387
Sobic.002G058500	7	10	9	.	.	.	D-2-hydroxyglutarate dehydrogenase, mitochondrial [Source:Projected from Arabidopsis thaliana (AT4G36400) UniProtKB/Swiss-Prot;Acc:O23240]	8.45871	8.35288	11.5102	7.10456	10.0299	11.301	8.98216	10.9444	6.54477	8.32962	8.28279	7.16705	6.21618	7.51819	9.91864	5.35982	12.7738	21.1838	15.6385	23.5612	27.575	26.4555	29.1229	52.6611	44.508	44.7448	63.7763	51.3966	41.6984	44.5541	36.9708	43.1981	42.877	47.5664	50.2951	43.8147	13.0298	9.62171	10.4039	10.751	15.1555	14.2171
Sobic.002G042400	7	6	9	.	.	.	D-lactate dehydrogenase [cytochrome], mitochondrial [Source:Projected from Arabidopsis thaliana (AT5G06580) UniProtKB/Swiss-Prot;Acc:Q94AX4]	7.87486	7.36383	10.0639	7.56332	8.445	7.97627	6.8762	7.50835	8.19231	7.7946	7.02756	6.53051	6.37389	5.8331	7.83057	6.09323	14.257	18.7135	16.2776	17.124	16.743	16.5338	15.1954	12.3933	11.6922	10.8788	9.73432	7.344	8.08863	7.19574	7.4837	6.1723	5.45727	6.1478	6.25496	3.5614	13.3874	11.1668	11.5273	12.8615	13.3979	15.3996
Sobic.002G114700	NA	NA	10	.	.	.	D-ribulose kinase [Source:Projected from Arabidopsis thaliana (AT2G21370) UniProtKB/Swiss-Prot;Acc:Q8L794]	0	0	0	0	0	0	0	0	0	0	0	0	0	0	0	0	0	0	0	0	0	0	0	0	0	0	0	0	0	0	0	0	0	0	0	0	0.197285	0.543574	0.640011	0.273089	1.02687	1.79167
Sobic.001G425100	NA	NA	6	.	.	.	DA1-related protein 2 [Source:Projected from Arabidopsis thaliana (AT2G39830) TAIR;Acc:AT2G39830]	0	0	0	0	0	0	0	0	0	0	0	0	0	0	0	0	0	0	0	0	0	0	0	0	0	0	0	0	0	0	0	0	0	0	0	0	1.20623	1.30396	0.981777	1.88306	1.32839	1.08553
Sobic.001G290300	16	7	12	.	.	.	DAR GTPase 2, mitochondrial [Source:Projected from Arabidopsis thaliana (AT4G10650) UniProtKB/Swiss-Prot;Acc:O82497]	3.04432	2.8636	2.88413	2.76256	3.71746	2.78639	2.98797	2.49949	2.35494	3.92832	3.1471	2.91637	3.27067	3.06285	2.75669	3.13854	2.95425	2.47997	3.25119	2.05989	2.262	2.74054	2.48011	2.20132	3.27776	2.76249	3.17228	2.16845	2.60552	2.21794	1.9667	2.03925	1.46609	1.75109	1.70272	1.90749	2.7864	2.78701	3.25078	3.27794	3.14041	2.26784
Sobic.009G148500	11	7	6	.	.	.	DAR GTPase 3, chloroplastic [Source:Projected from Arabidopsis thaliana (AT4G02790) UniProtKB/Swiss-Prot;Acc:Q8H1F6]	9.23123	6.75743	8.27534	6.09756	9.70035	8.23572	7.38943	7.50988	7.35681	10.9821	9.96177	9.54844	9.1327	9.72079	8.67707	8.15694	8.14584	8.39517	7.53089	6.19346	6.71073	5.00934	5.35975	4.4636	5.58668	6.00829	6.88859	5.05413	6.0748	6.27673	4.1236	4.13218	3.91996	3.64814	4.22461	3.97537	16.299	13.0621	17.1752	16.2427	17.7205	11.7724
Sobic.006G279200	16	6	10	.	.	.	DDB1- and CUL4-associated factor homolog 1 [Source:Projected from Arabidopsis thaliana (AT4G31160) UniProtKB/Swiss-Prot;Acc:Q9M086]	27.1321	29.6353	25.48	19.9864	24.4063	21.336	17.0319	28.2877	32.0901	27.2671	22.4543	29.1898	24.5166	24.0607	30.5897	24.2536	40.2236	40.2865	39.7365	40.601	34.8501	34.8996	35.0179	34.8047	23.8474	25.0092	34.6183	20.0001	23.5821	27.5328	13.4602	17.6316	10.9676	9.4092	11.1312	10.6602	15.8607	20.8089	14.1705	14.8353	17.5921	34.4555
Sobic.004G330000	14	7	9	.	.	.	DEAD-box ATP-dependent RNA helicase 1 [Source:Projected from Arabidopsis thaliana (AT4G15850) UniProtKB/Swiss-Prot;Acc:Q7FGZ2]	3.12272	3.75798	2.55222	2.0427	2.44631	2.16833	2.10934	2.5295	1.70363	3.58627	4.53954	2.67131	3.40106	3.99579	6.51559	6.06308	8.10301	9.43435	8.29637	7.77205	7.9963	7.00548	6.80483	6.35728	6.22596	8.44656	7.95579	5.77118	6.13797	5.60721	5.66841	5.39898	4.63797	4.64375	4.55514	4.68973	2.92308	2.66084	3.19488	3.82101	4.26263	5.03504
Sobic.002G191100	13	5	12	.	.	.	DEAD-box ATP-dependent RNA helicase 22 [Source:Projected from Arabidopsis thaliana (AT1G59990) UniProtKB/Swiss-Prot;Acc:Q944S1]	4.30381	3.54525	4.89241	4.4324	4.37691	4.25951	4.12922	3.85658	4.01535	4.48781	4.93258	4.61185	4.4545	4.92295	6.85301	6.70213	7.56012	7.47842	6.79383	5.74358	5.49194	4.39271	4.40029	2.90132	2.96518	3.45209	3.4479	3.01518	2.97745	2.60984	2.27935	2.5196	1.66013	1.8841	1.7397	1.99056	6.5467	5.06296	6.98119	6.49189	7.05524	6.38614
Sobic.001G395100	11	7	12	.	.	.	DEAD-box ATP-dependent RNA helicase 24 [Source:Projected from Arabidopsis thaliana (AT2G47330) UniProtKB/Swiss-Prot;Acc:O22907]	6.19709	5.36639	5.01934	4.93928	4.71901	5.27296	4.59677	5.42561	4.52897	7.23246	5.686	6.53745	5.0443	4.95752	6.78269	6.06947	7.64797	9.56457	9.14729	8.28472	7.87982	7.52605	6.98921	6.71386	7.22821	8.41412	8.58774	6.22005	7.71118	6.13233	5.72285	5.57059	4.75633	4.95629	4.98009	5.03512	7.00648	6.37115	6.7963	7.25372	6.97857	6.30382
Sobic.002G318800	16	5	12	.	.	.	DEAD-box ATP-dependent RNA helicase 32 [Source:Projected from Arabidopsis thaliana (AT5G54910) UniProtKB/Swiss-Prot;Acc:Q9FFT9]	17.0767	22.1643	18.3649	19.0892	17.6436	17.0936	16.4438	17.3959	19.8193	14.2467	18.2448	15.1736	16.4731	16.2498	15.7113	16.4224	26.0741	20.6933	19.8944	18.601	16.7016	20.9204	16.8523	7.43055	6.26829	5.85757	6.22961	5.38389	5.75497	6.29271	4.37273	5.06431	3.21821	2.75169	3.15569	3.46915	12.9985	14.1707	12.6534	13.4853	11.3774	17.181
Sobic.002G387500	13	5	12	.	.	.	DEAD-box ATP-dependent RNA helicase 36 [Source:Projected from Arabidopsis thaliana (AT1G16280) UniProtKB/Swiss-Prot;Acc:Q9SA27]	1.73563	1.58988	2.40497	1.2371	1.37803	2.8754	2.09579	1.89259	2.22782	2.82832	2.522	3.40188	2.35722	2.58209	3.93858	4.27703	4.9094	5.41989	6.44855	6.18807	5.53285	5.18638	4.99928	2.475	2.47755	2.5645	2.68729	2.06832	1.92505	2.20273	2.16489	2.13006	1.57987	1.55879	1.57672	1.53588	3.57135	4.46221	4.00861	3.91367	4.02003	4.97717
Sobic.001G498400	6	6	10	.	.	.	DEAD-box ATP-dependent RNA helicase 38 [Source:Projected from Arabidopsis thaliana (AT3G53110) UniProtKB/Swiss-Prot;Acc:Q93ZG7]	56.2423	82.124	46.0579	37.3224	38.9947	45.4978	40.0314	44.2923	32.1155	35.0151	42.9275	39.0682	42.3348	44.6099	50.6835	43.0211	137.094	164.123	197.058	178.071	155.392	166.488	111.842	124.711	118.297	112.155	138.475	89.7347	115.841	88.1839	66.09	78.993	56.8779	57.3916	67.2001	53.2676	29.7107	29.6064	34.9697	36.1398	41.74	73.792
Sobic.005G220000	16	6	12	.	.	.	DEAD-box ATP-dependent RNA helicase 40 [Source:Projected from Arabidopsis thaliana (AT3G06480) UniProtKB/Swiss-Prot;Acc:Q9SQV1]	15.4995	12.8415	15.1626	10.3811	10.3234	13.4514	10.4525	12.7925	14.7823	15.815	11.2097	15.9058	11.3844	12.1568	15.9803	13.5074	21.0671	21.2164	22.6397	20.3188	19.0153	15.2629	16.217	15.5309	11.3948	15.4012	17.365	10.9372	12.0114	12.1773	9.8776	9.47521	7.41903	6.80153	7.29139	6.69874	13.6284	15.1258	12.7452	14.0865	15.8947	18.2836
Sobic.004G084700	13	7	6	.	.	.	DEAD-box ATP-dependent RNA helicase 41 [Source:Projected from Arabidopsis thaliana (AT3G02065) UniProtKB/Swiss-Prot;Acc:Q3EBD3]	3.48841	2.39279	2.76649	1.65316	2.71966	2.34749	1.86681	2.95228	4.38199	3.41532	3.36973	3.93067	3.75661	3.85091	4.60015	3.8528	2.1175	2.27126	2.07228	1.89977	2.0736	1.62299	1.98505	2.34903	2.72999	2.38116	3.0121	1.91195	1.60435	1.94254	1.71666	1.67928	1.80249	1.24219	1.49713	1.30411	3.30901	3.74194	3.09713	3.16146	3.51892	2.54046
Sobic.004G225600	16	14	6	.	.	.	DEAD-box ATP-dependent RNA helicase 47, mitochondrial [Source:Projected from Arabidopsis thaliana (AT1G12770) UniProtKB/Swiss-Prot;Acc:Q8W4E1]	9.77514	8.20924	11.4458	9.87356	14.3918	13.6746	14.2427	13.5191	10.7995	13.6781	13.2062	12.5758	12.1853	12.5953	10.2443	7.86367	7.37434	6.78278	6.4006	6.62431	6.509	5.41086	5.69584	6.73515	7.72441	9.15296	10.4286	8.51707	8.56012	8.13157	6.82847	7.5956	6.82608	6.5773	7.84872	7.22015	10.3999	9.6733	11.3291	10.7224	9.65491	7.64807
Sobic.001G537700	12	15	6	.	Embryo Endosperm Whole seed	yes	DEAD-box ATP-dependent RNA helicase 50 [Source:Projected from Arabidopsis thaliana (AT3G06980) UniProtKB/Swiss-Prot;Acc:Q8GUG7]	3.85105	2.12444	4.51014	2.75553	4.81445	4.56708	4.69299	4.24386	3.56831	6.79408	5.27398	5.86397	5.4693	5.58656	3.95171	3.93501	3.19454	4.49786	3.03562	3.48502	3.14532	2.398	2.66607	2.76906	2.65404	3.19715	3.68143	3.12148	3.0887	3.10187	3.37176	2.8627	3.27706	3.15676	4.20222	2.69383	5.2277	3.85439	4.67346	4.57736	5.16917	2.31245
Sobic.002G399200	13	4	6	.	.	.	DEAD-box ATP-dependent RNA helicase 57 [Source:Projected from Arabidopsis thaliana (AT3G09720) UniProtKB/Swiss-Prot;Acc:Q84TG1]	12.653	9.85868	9.04097	9.08308	8.88044	9.58789	8.51868	7.68396	6.4687	12.3037	13.6552	10.7223	12.7185	12.883	19.2848	19.9482	12.4606	10.3564	9.2086	7.72947	7.15042	6.31366	6.79902	4.46884	5.7235	5.66215	5.40437	6.10998	4.88446	4.54078	7.31789	5.7797	5.81865	7.04863	6.04991	4.9663	11.2591	8.44181	13.3622	13.8404	12.7331	6.94963
Sobic.003G442700	10	15	5	.	.	.	DEAD-box ATP-dependent RNA helicase 58, chloroplastic [Source:Projected from Arabidopsis thaliana (AT5G19210) UniProtKB/Swiss-Prot;Acc:Q3E9C3]	9.10752	6.03675	8.30858	8.08033	10.8402	8.62121	8.89738	8.44691	6.27868	14.4687	10.6707	11.2142	10.55	9.44716	6.72529	6.56688	6.43338	5.15548	5.35416	4.62443	5.34217	4.14489	4.58176	4.82782	4.47363	4.72049	6.36119	4.5868	4.45867	4.29593	5.17613	4.67513	5.00633	5.57883	5.37444	3.9968	15.8896	10.4711	13.922	13.9834	12.1469	5.29743
Sobic.002G268100	14	6	12	.	.	.	DEAD-box ATP-dependent RNA helicase 7 [Source:Projected from Arabidopsis thaliana (AT5G62190) UniProtKB/Swiss-Prot;Acc:Q39189]	64.3466	43.498	70.3676	42.1105	86.9032	75.8114	82.6916	102.714	135.495	117.378	172.498	162.663	189.24	197.42	294.739	299.369	87.8666	73.6538	72.6254	66.4022	62.9054	52.9294	50.7366	51.1852	38.6684	47.4595	51.7745	41.3322	44.1277	42.3615	27.9468	37.7915	21.8762	22.1656	27.0358	39.2476	51.6956	46.3545	59.6066	63.1344	54.3574	44.9649
Sobic.010G239800	10	7	6	.	.	.	decapping 2 [Source:Projected from Arabidopsis thaliana (AT5G13570) TAIR;Acc:AT5G13570]	24.1441	20.9547	23.5642	21.0939	21.7245	25.2005	20.7246	19.8308	19.8121	32.3025	20.7417	24.6557	19.57	18.8329	16.5357	14.9709	17.3062	15.0658	14.5685	11.6485	12.2159	10.3664	11.1579	9.8942	13.1816	14.5115	13.5154	9.83856	11.6213	8.7456	10.8368	9.65552	8.76941	9.82351	11.0441	8.98411	24.0218	21.8259	24.8363	26.1864	25.2436	18.0781
Sobic.002G385900	16	15	12	.	.	.	Defective in cullin neddylation protein [Source:Projected from Arabidopsis thaliana (AT3G28970) UniProtKB/TrEMBL;Acc:Q9MBG8]	20.2663	33.851	24.8323	34.2022	27.9855	22.2843	25.7487	27.6181	33.6677	26.437	29.7059	25.637	31.0859	29.6088	30.966	28.4159	17.5315	16.1646	17.9301	17.0658	15.7423	16.433	21.5074	18.6555	20.9554	19.8226	22.3127	22.4564	18.8428	24.4478	20.3555	18.3854	19.1698	17.4285	20.6981	21.2777	28.2826	30.2892	25.5019	27.9277	27.1947	23.4288
Sobic.001G120900	8	3	3	GRAS	.	.	DELLA repressor protein, Gibberellin signalin [Source: Projected from Oryza sativa (Os03g0707600)]	3.5381	2.63107	4.45119	3.63576	1.50872	8.95758	5.63066	2.80669	4.13996	7.88624	3.15701	10.3131	3.04936	5.00729	6.9343	5.28039	2.56559	1.51883	3.90655	2.53717	2.64298	1.51853	1.91177	1.46984	1.83859	2.28137	1.94005	0.965808	1.25044	0.929673	1.78095	1.02027	1.22369	0.834952	1.2783	0.953994	47.2769	66.3672	57.6129	37.7625	34.4203	15.6002
Sobic.002G133000	4	3	12	.	.	.	Delta(14)-sterol reductase [Source:Projected from Arabidopsis thaliana (AT3G52940) UniProtKB/Swiss-Prot;Acc:Q9LDR4]	22.6385	18.3832	16.2399	11.2864	16.7231	13.4904	11.3514	10.4632	11.0243	20.2604	15.1353	12.071	10.4918	11.8144	7.84046	8.30228	23.9184	15.343	12.4645	11.8176	11.0779	10.8514	11.3611	7.59701	7.73775	8.41243	8.00918	7.31192	7.85663	6.71634	7.72349	6.51147	5.7879	5.27331	5.40615	3.05875	10.289	7.21308	7.19204	12.708	9.98416	8.20577
Sobic.003G409400	14	15	6	.	.	.	Delta(3,5)-Delta(2,4)-dienoyl-CoA isomerase, peroxisomal [Source:Projected from Arabidopsis thaliana (AT5G43280) UniProtKB/Swiss-Prot;Acc:Q9FHR8]	2.21045	3.90008	2.97802	5.31496	3.12209	6.42807	5.58736	3.74261	6.75214	4.78851	6.0618	7.16274	4.77993	8.29941	11.9695	10.2458	4.12664	5.06546	9.24845	9.52635	10.387	6.78964	9.24226	9.18688	8.37528	8.71555	8.8472	4.96549	6.93436	9.22582	6.40786	7.03621	6.60693	7.87403	9.04611	9.78586	12.0688	16.0711	14.3115	9.46006	15.1367	11.9462
Sobic.001G261545	11	12	5	.	.	.	Deoxyribodipyrimidine photo-lyase [Source:Projected from Arabidopsis thaliana (AT1G12370) UniProtKB/Swiss-Prot;Acc:Q9SB00]	7.55397	5.70432	6.32849	5.02746	6.10855	5.71413	5.32547	5.28086	4.86669	8.04492	8.02576	7.5669	7.44705	7.68739	8.6068	7.25915	1.34413	0.705249	0.851975	0.593304	0.471897	0.299323	0.383097	0.224372	0.472807	0.565824	0.313619	0.401879	0.568488	0.26906	0.605288	0.495924	0.252785	0.357229	0.435635	1.35436	13.5126	12.8827	14.3329	14.6189	15.0504	6.52763
Sobic.009G070200	4	6	7	.	.	.	Derlin-1 [Source:Projected from Arabidopsis thaliana (AT4G29330) UniProtKB/Swiss-Prot;Acc:Q8VZU9]	91.9063	142.467	82.693	94.0899	94.6986	70.2027	75.6229	86.6839	95.825	67.426	80.3931	61.254	74.3777	64.6217	58.5412	52.2293	106.146	74.7346	72.3019	82.164	70.1709	106.938	106.378	72.012	61.2674	54.6575	54.0324	54.9953	45.4455	53.2998	42.0252	45.9933	40.0842	45.8169	44.1551	37.2704	72.9405	74.2255	47.5793	58.8789	52.6303	121.349
Sobic.003G042400	11	6	12	.	.	.	DExH-box ATP-dependent RNA helicase DExH10 [Source:Projected from Arabidopsis thaliana (AT2G06990) UniProtKB/Swiss-Prot;Acc:Q9ZVW2]	11.5594	12.3059	11.3576	10.077	10.8944	10.6773	9.49287	11.4721	10.0963	15.4228	15.4281	13.8009	13.7574	14.2363	17.2964	15.5873	23.9674	23.6661	23.2599	20.159	17.6345	16.0884	15.8432	13.1052	12.0808	14.8269	17.368	11.5478	12.8519	12.0546	10.0103	10.2179	8.59321	7.88754	8.81556	8.85883	11.9735	10.1717	12.7494	14.2599	13.718	14.0677
Sobic.004G244400	12	NA	6	.	.	.	DExH-box ATP-dependent RNA helicase DExH15 chloroplastic [Source:Projected from Arabidopsis thaliana (AT1G70070) UniProtKB/Swiss-Prot;Acc:B9DFG3]	1.16892	0.845147	1.20857	0.997101	2.01545	1.31369	0.968993	1.5921	1.15007	2.75718	2.90708	2.59232	2.17427	2.19203	2.02674	2.00565	0	0	0	0	0	0	0	0	0	0	0	0	0	0	0	0	0	0	0	0	3.99472	3.26739	3.8626	3.63478	5.96303	2.28065
Sobic.010G003400	13	6	12	.	.	.	DExH-box ATP-dependent RNA helicase DExH9 [Source:Projected from Arabidopsis thaliana (AT1G59760) UniProtKB/Swiss-Prot;Acc:Q9XIF2]	6.78014	4.69255	6.49133	4.23693	5.03111	5.99848	4.80719	6.35216	7.08088	8.00855	6.78459	7.62638	6.56944	6.7121	9.27236	8.13854	10.9081	10.6142	10.1689	10.2036	8.85503	8.86554	7.80023	5.4791	5.17545	5.17408	6.97633	5.87348	5.33221	5.20217	5.19447	4.462	3.54139	3.10426	3.84746	3.61729	6.1076	5.86802	7.01006	8.52012	6.2387	6.62375
Sobic.001G368100	6	5	6	.	.	.	DGS1 [Source:Projected from Arabidopsis thaliana (AT5G12290) UniProtKB/TrEMBL;Acc:A0A178UP20]	9.09626	7.21647	7.02704	6.00726	5.28806	5.84472	5.21723	4.91634	5.64821	8.53214	7.10421	6.65364	5.76448	5.09921	4.49552	4.3962	12.5932	11.5118	10.0675	7.9725	7.57014	6.31134	6.01843	3.24984	3.48231	3.90257	3.31642	2.65307	2.71496	2.13607	2.28073	2.17599	1.73997	1.59772	1.50033	1.53311	9.16306	6.32165	6.06761	10.1294	8.49147	6.81009
Sobic.010G095200	16	7	9	.	.	.	DHAR3 [Source:Projected from Arabidopsis thaliana (AT5G16710) UniProtKB/TrEMBL;Acc:A0A178UIL9]	5.67583	4.29818	5.94898	4.73376	5.32306	5.6403	5.26712	5.8856	6.5489	6.24577	5.67048	5.74404	5.89603	6.06109	4.56696	4.24082	6.11618	6.35069	6.96867	7.3091	6.54544	5.67459	5.8773	6.25813	6.80353	6.87462	6.72884	4.91639	5.56094	6.21059	3.86839	4.1539	3.69213	3.29507	4.12792	2.38182	5.59638	5.42537	5.15252	5.55584	5.63608	6.13158
Sobic.008G077600	12	10	6	.	.	.	Diacylglycerol kinase 2 [Source:Projected from Arabidopsis thaliana (AT5G63770) UniProtKB/Swiss-Prot;Acc:Q9FFN7]	1.05076	1.82552	0.807961	0.690956	0.506908	0.657533	0.527075	0.668973	0.874946	1.7728	1.80492	1.77587	1.57558	1.7296	1.56278	1.89198	0.915512	0.568444	0.591463	0.504981	0.4835	0.428503	0.85003	0.765997	1.30776	0.876989	1.06004	1.86723	0.89859	0.884744	1.70042	1.75411	1.4436	1.45597	2.06574	2.40454	1.88675	2.43448	2.11752	2.36648	1.60693	1.95805
Sobic.007G160200	8	9	7	.	.	.	DIC3 [Source:Projected from Arabidopsis thaliana (AT5G09470) UniProtKB/TrEMBL;Acc:A0A178UKG1]	1.47613	1.29206	2.29471	2.77577	0.64159	4.56032	2.80069	1.16221	2.23773	2.71727	1.6069	3.37822	0.941913	1.96286	2.08159	2.02478	2.65478	2.6323	7.83772	4.89882	4.59118	1.91646	4.46774	3.35877	5.09935	3.73069	2.55267	3.65408	4.1585	2.10768	4.46523	3.51384	3.32193	4.42117	3.42159	1.52035	13.7062	22.4724	13.2526	11.5133	11.204	15.4812
Sobic.001G527800	12	14	6	.	.	.	Dicer-like protein, miRNA biogenesis, Reguration of developmen [Source: Projected from Oryza sativa (Os03g0121800)]	6.53119	6.0209	6.80269	3.46592	8.17076	6.97916	5.84449	6.88304	7.18333	9.72597	10.1065	12.7175	9.37193	9.8244	10.6006	8.66664	7.52957	7.72559	8.36101	8.31908	7.60829	5.76537	6.9206	9.41002	7.04508	9.60792	12.8637	7.79587	7.60818	7.89989	7.12373	7.05268	7.58937	6.17536	7.62985	7.98052	10.2369	9.5899	10.9982	11.3781	12.2264	7.2841
Sobic.008G125100	7	7	6	.	.	.	Dihydrofolate synthetase [Source:Projected from Arabidopsis thaliana (AT5G41480) UniProtKB/Swiss-Prot;Acc:F4JYE9]	5.14921	4.52186	5.45581	4.41291	5.36443	5.25247	5.26519	4.53962	4.14145	4.99894	4.59443	4.23253	3.93533	4.25277	3.17744	2.91348	4.5806	3.9845	4.09016	4.0075	3.64069	3.03763	3.15976	3.26856	3.18493	3.80931	3.42697	2.22176	2.61176	2.2966	1.73923	2.03493	1.76641	2.01788	2.2348	1.55043	6.12239	5.01614	4.85806	5.17693	4.60247	3.97741
Sobic.006G266200	16	5	9	.	.	.	Dihydroorotate dehydrogenase (quinone), mitochondrial [Source:Projected from Arabidopsis thaliana (AT5G23300) UniProtKB/Swiss-Prot;Acc:P32746]	7.81361	7.59551	7.56072	5.89744	5.58451	6.08728	5.4368	5.27502	5.62887	7.56783	5.95673	7.20022	5.39916	5.83995	8.10033	7.64614	14.399	11.1099	11.7625	10.057	9.58081	10.4983	8.70843	5.57677	5.30373	5.07158	5.42399	3.66361	4.71501	4.23684	3.10768	3.86203	2.22725	2.10719	2.42754	2.07479	3.84139	3.19326	3.59568	5.31493	5.91735	7.36611
Sobic.003G329400	12	5	6	.	.	.	Dihydropyrimidinase [Source:Projected from Arabidopsis thaliana (AT5G12200) UniProtKB/Swiss-Prot;Acc:Q9FMP3]	5.32124	3.82199	3.75044	2.70141	4.8466	3.92619	3.60186	3.75771	3.18639	6.51077	6.69544	7.12351	6.51358	6.35799	5.60212	5.10799	10.4025	9.37277	8.29055	7.30372	7.60488	6.34262	5.95757	3.54684	3.7142	3.9779	3.19438	3.00126	3.08675	2.81635	3.14493	2.57412	3.24243	3.7382	4.28186	2.63361	11.2766	9.43455	11.4887	9.32807	10.5742	7.03293
Sobic.001G372600	5	6	12	.	.	.	Divinyl chlorophyllide a 8-vinyl-reductase, chloroplastic [Source:Projected from Arabidopsis thaliana (AT5G18660) UniProtKB/Swiss-Prot;Acc:Q1H537]	1.50885	0.754636	2.28466	3.17319	1.19404	3.10313	1.57586	1.50065	2.16947	2.01622	0.857583	1.29112	0.952991	0.63969	0.557824	0.59295	2.05903	2.30434	2.80473	3.10658	2.95326	2.28364	2.82578	2.61669	2.48551	2.47904	2.23349	0.950703	1.45647	2.23997	1.14445	1.04378	0.819109	0.817693	1.00453	0.463241	2.52163	2.10618	1.58414	2.1366	2.30842	2.88899
Sobic.009G083900	16	14	12	.	.	.	DNA (cytosine-5)-methyltransferase CMT2 [Source:Projected from Arabidopsis thaliana (AT4G19020) UniProtKB/Swiss-Prot;Acc:Q94F87]	11.4659	13.4795	11.4904	7.88732	11.8307	11.1229	9.15087	12.7041	13.1551	13.2194	10.1729	14.2403	11.0405	11.5884	11.4089	7.34153	7.90573	8.94059	9.06898	9.74326	9.27546	8.39582	9.32476	13.0223	11.9179	14.2533	17.4983	13.595	13.6175	12.9726	14.7816	10.958	14.7849	13.2915	16.422	15.3149	7.06407	7.30775	6.2349	6.40003	6.08986	6.44028
Sobic.006G062200	12	12	5	.	.	.	DNA cross-link repair protein SNM1 [Source:Projected from Arabidopsis thaliana (AT3G26680) UniProtKB/Swiss-Prot;Acc:Q38961]	4.04239	2.80857	3.6161	3.34989	5.21388	3.50448	4.88734	4.09063	3.61243	5.91272	7.68381	6.2293	6.35873	6.54893	6.89382	6.33421	1.25863	0.956621	0.722762	0.583218	0.775794	0.524602	0.561347	0.338899	0.359359	0.542404	0.390696	0.453952	0.359822	0.376548	0.462884	0.454107	0.431997	0.269578	0.403897	1.20728	4.49028	3.23757	3.62627	4.69259	3.62096	1.51157
Sobic.003G182400	13	2	6	.	.	.	DNA damage-repair/toleration protein DRT102 [Source:Projected from Arabidopsis thaliana (AT3G04880) UniProtKB/Swiss-Prot;Acc:Q05212]	9.16432	7.92646	8.90559	9.87487	5.51466	9.83672	9.33584	8.04576	14.0606	7.53397	7.6626	9.0716	6.99341	8.65911	13.2103	13.2881	12.9855	7.92604	10.3829	8.50529	7.12556	8.57831	8.60506	3.22107	4.54982	3.02765	2.42479	1.12303	1.7362	1.74556	1.00585	1.30263	0.612317	0.48895	0.707318	1.58712	18.8839	20.2968	15.4378	15.7018	16.0551	15.8838
Sobic.001G192900	13	7	6	.	.	.	DNA excision repair protein ERCC-1 [Source:Projected from Arabidopsis thaliana (AT3G05210) UniProtKB/Swiss-Prot;Acc:Q9MA98]	7.58977	7.52552	7.58772	7.86434	7.21471	8.35199	8.53524	6.60662	6.61015	8.32497	7.19821	8.27947	7.05007	7.15821	10.8271	9.45093	7.92777	7.63675	7.70796	5.41494	5.71133	5.34438	4.79072	4.23009	5.39623	6.81896	5.1238	3.38347	5.21607	4.70597	3.37924	3.7857	2.86483	3.7697	4.09211	2.89329	9.34175	8.67818	12.2679	11.6008	10.2162	7.61845
Sobic.004G215600	7	5	5	.	.	.	DNA helicase ROCK-N-ROLLERS [Source:Projected from Arabidopsis thaliana (AT3G27730) UniProtKB/TrEMBL;Acc:A0A1I9LN50]	1.41663	1.51804	1.45393	1.09042	1.66865	1.22099	0.983688	1.40803	1.22758	1.69919	1.33218	1.55121	1.17487	1.14413	1.07257	0.915049	0.970348	1.04292	0.929141	0.95585	0.653539	0.576693	0.452508	0.251648	0.225135	0.373156	0.372369	0.290085	0.305929	0.266325	0.170514	0.315704	0.137493	0.145484	0.21142	0.203421	1.66242	1.32581	1.35717	1.81005	1.40867	0.57343
Sobic.006G207300	11	15	6	.	.	.	DNA ligase 4 [Source:Projected from Arabidopsis thaliana (AT5G57160) UniProtKB/Swiss-Prot;Acc:Q9LL84]	7.85396	8.11953	9.37533	7.04051	11.9487	8.73607	8.06713	9.70264	9.58324	11.5243	11.9505	11.8115	10.7378	11.6522	11.6686	10.3623	9.51113	8.83365	7.91944	7.34843	6.63276	5.94069	6.18279	7.92335	7.10891	9.01379	9.3487	6.79339	7.48369	6.5808	6.62896	5.94435	6.06584	5.78926	6.41075	6.07717	14.9366	13.2344	15.5373	15.3789	15.0029	8.87157
Sobic.003G260400	12	15	6	.	.	.	DNA ligase 6 [Source:Projected from Arabidopsis thaliana (AT1G66730) UniProtKB/Swiss-Prot;Acc:F4HPZ9]	4.89172	2.97196	5.0542	3.09219	5.6027	4.08738	4.11799	5.36896	5.81159	7.08128	6.24628	8.00291	6.47064	6.34416	7.69088	7.23271	1.98957	2.49227	2.36887	2.01128	2.34285	1.57919	2.11912	2.26334	2.41663	2.4447	2.94849	2.26139	2.4377	2.24242	2.36106	2.0158	2.24979	1.66305	2.02939	2.48215	5.92346	6.25085	6.86362	6.96467	7.08159	4.30099
Sobic.001G055700	NA	NA	4	.	.	.	DNA methyltransferase, Maintenance of methylation, Gene silencin [Source: Projected from Oryza sativa (Os03g0798300)]	0	0	0	0	0	0	0	0	0	0	0	0	0	0	0	0	0	0	0	0	0	0	0	0	0	0	0	0	0	0	0	0	0	0	0	0	1.26786	0.470768	0.683069	1.48362	0.78753	0.135214
Sobic.002G056000	4	6	10	.	.	.	DNA methyltransferase, Maintenance of methylation, Gene silencin [Source: Projected from Oryza sativa (Os07g0182900)]	14.4144	18.077	11.3617	12.8786	8.6993	8.79541	5.74022	9.66858	6.13524	10.8058	7.79677	8.69386	6.84916	6.74939	6.49993	4.56041	40.6609	41.8062	39.9222	34.588	34.2196	28.2717	23.7405	23.022	15.5425	23.3736	28.1536	17.2704	19.0328	17.5058	14.4014	15.6398	12.6003	13.0226	12.6814	11.6074	7.19277	5.62102	5.93814	10.1064	10.286	16.1992
Sobic.003G433300	12	7	10	.	.	.	DNA mismatch repair protein MLH1 [Source:Projected from Arabidopsis thaliana (AT4G09140) UniProtKB/Swiss-Prot;Acc:Q9ZRV4]	6.03777	5.59881	6.01961	4.00069	8.65804	5.42189	7.83032	7.14947	7.49441	10.6754	12.7117	11.0416	11.1931	11.6297	10.2592	9.00462	3.82532	7.1085	5.46631	5.35008	5.1463	4.09795	4.71365	4.29561	4.59481	5.13439	5.37676	5.27285	4.4368	4.37702	4.97542	4.62128	4.46809	4.04699	4.75425	4.07006	1.86967	1.55903	1.59429	2.22038	2.1765	2.25546
Sobic.006G271900	13	6	6	.	.	.	DNA mismatch repair protein MSH3 [Source:Projected from Arabidopsis thaliana (AT4G25540) UniProtKB/Swiss-Prot;Acc:O65607]	1.40065	1.33556	1.60814	1.55052	1.7548	1.51641	1.62525	1.64998	1.73472	2.41075	2.28519	2.57442	1.95651	2.02298	3.18558	2.68272	1.49115	1.3449	1.46166	0.994081	1.12046	0.803788	0.937262	0.586942	0.700864	0.906744	0.730399	0.781899	0.672706	0.740056	0.835221	0.777506	0.626296	0.621067	0.784	0.566047	1.07437	0.656221	0.862596	1.10618	1.18397	0.643402
Sobic.002G304500	6	15	10	.	.	.	DNA mismatch repair protein MSH4 [Source:Projected from Arabidopsis thaliana (AT4G17380) UniProtKB/Swiss-Prot;Acc:F4JP48]	2.58394	3.85327	2.97653	2.82237	1.97081	2.34146	2.0377	2.78281	1.15904	3.7012	2.79866	2.75028	2.51359	2.27155	2.22523	1.86327	6.89517	6.83792	6.31712	5.61634	5.93126	4.9381	5.72313	6.42915	8.24666	7.30526	8.35208	7.75016	6.30092	6.16347	8.17874	6.34518	6.88337	6.8455	7.2069	3.75737	0.968039	0.973056	1.02713	1.29158	1.72049	3.28572
Sobic.002G197300	10	7	5	.	.	.	DNA mismatch repair protein MSH6 [Source:Projected from Arabidopsis thaliana (AT4G02070) UniProtKB/Swiss-Prot;Acc:O04716]	2.75907	2.30613	2.57114	1.72782	2.06514	2.01284	1.61018	1.96311	1.98016	3.18403	2.42124	2.33282	1.82396	1.91721	1.67194	1.55125	1.81949	2.28726	2.2364	2.07007	2.05232	1.19398	1.47474	1.34275	1.12206	1.5713	1.96797	1.48959	1.42037	1.35723	1.13768	1.33576	0.93495	0.858973	0.905367	1.06082	3.17864	2.36402	2.79369	3.41513	2.52782	1.2987
Sobic.003G041700	4	5	10	.	.	.	DNA mismatch repair protein MSH7 [Source:Projected from Arabidopsis thaliana (AT3G24495) UniProtKB/Swiss-Prot;Acc:Q9SMV7]	2.50251	2.54216	1.94443	2.26392	1.41084	1.32926	1.09205	1.22348	0.951995	1.97445	1.13977	1.02835	1.05261	0.916627	0.607	0.413028	4.68544	5.11537	4.8647	3.93643	4.16133	3.37563	3.89248	2.51591	2.17709	3.27331	2.40022	1.0719	1.89232	1.29265	0.713102	1.19036	0.499746	0.400029	0.602248	0.248723	1.78915	0.988899	1.03374	2.04476	1.89493	2.18116
Sobic.004G199200	13	7	6	.	.	.	DNA mismatch repair protein PMS1 [Source:Projected from Arabidopsis thaliana (AT4G02460) UniProtKB/Swiss-Prot;Acc:Q941I6]	10.1248	7.98869	8.03783	7.40181	9.57147	7.62722	8.32254	10.0015	9.29883	11.5229	11.9966	12.1482	12.1034	13.3275	15.9661	15.3085	5.83929	7.438	7.04148	5.76246	5.77573	3.63866	3.94181	4.73204	5.45362	6.72139	7.73294	4.54906	6.83813	5.65484	4.0525	4.7176	3.29254	3.51205	4.55469	3.60783	8.47269	6.74882	9.78849	10.1341	8.17433	4.75055
Sobic.003G369200	4	5	9	.	.	.	DNA polymerase alpha catalytic subunit [Source:Projected from Arabidopsis thaliana (AT5G67100) UniProtKB/Swiss-Prot;Acc:Q9FHA3]	9.55228	11.3144	7.70507	9.32972	6.37349	5.71159	3.77112	6.93044	5.14753	9.61043	6.46063	6.66528	5.74894	5.80826	4.39906	3.70031	15.8724	19.0163	17.4044	16.1435	15.3372	11.6282	11.7699	8.88414	6.2919	11.0371	9.17862	4.98226	7.18771	5.05615	2.71368	4.25837	2.04126	2.19835	2.18624	1.26809	9.88164	5.9166	5.45373	10.9064	7.71137	9.15018
Sobic.001G521100	4	6	9	.	.	.	DNA polymerase delta small subunit [Source:Projected from Arabidopsis thaliana (AT2G42120) UniProtKB/TrEMBL;Acc:F4IM00]	9.16238	13.2832	8.69228	11.1143	7.6315	7.22612	6.16055	6.75003	4.70603	9.66005	8.08346	6.25722	5.85534	5.8894	5.30252	4.89656	12.085	14.0335	12.497	10.8564	10.2804	8.71626	8.92573	5.89492	7.5557	8.03813	7.62647	5.07444	6.66248	5.28759	4.56502	4.93389	2.78899	2.94765	3.53832	2.83283	8.19634	4.21275	4.18575	8.97435	5.41082	5.87833
Sobic.007G152900	12	5	9	.	.	.	DNA polymerase epsilon subunit B [Source:Projected from Arabidopsis thaliana (AT5G22110) UniProtKB/Swiss-Prot;Acc:Q500V9]	1.36001	1.68884	1.19504	1.38282	1.26831	0.8084	0.974475	1.07478	0.814761	2.25653	2.39162	1.68507	1.99095	1.8721	1.77664	1.56209	2.23799	2.73184	2.68724	2.52246	1.95725	1.72411	2.31439	0.912389	0.810932	1.48848	0.925146	0.687107	0.986888	0.48548	0.45683	0.778976	0.208552	0.197147	0.19667	0.165268	1.6942	1.5347	0.927733	2.62089	1.60501	1.31076
Sobic.003G301400	12	14	6	.	.	.	DNA polymerase eta [Source:Projected from Arabidopsis thaliana (AT5G44740) UniProtKB/Swiss-Prot;Acc:Q8H2D5]	3.94477	4.12968	4.31944	3.98625	6.12748	4.43178	4.62829	5.33585	4.7202	6.53783	6.76502	6.93855	6.43646	6.79824	8.35	7.69429	3.88671	4.2798	3.76915	3.11745	3.2285	2.64828	3.20489	4.04282	5.74263	5.47325	4.96907	3.41845	4.53635	3.86063	3.45899	3.4984	3.06104	2.66721	3.232	3.38266	8.38461	6.36969	8.41824	8.48394	8.34507	4.6184
Sobic.001G167200	11	15	5	.	.	.	DNA polymerase kappa [Source:Projected from Arabidopsis thaliana (AT1G49980) UniProtKB/Swiss-Prot;Acc:Q6JDV7]	7.14907	6.55685	7.53215	5.37088	9.21673	6.47128	6.88259	8.02208	7.64035	9.24439	9.50978	8.26059	8.91853	8.19835	8.18068	7.1654	4.24859	3.63605	3.91732	3.55396	3.52339	2.59912	2.83551	3.14154	3.51741	3.81875	3.89154	3.505	3.0152	2.7555	3.64119	3.42352	3.38917	3.29542	3.51077	3.76523	11.3684	11.3014	12.7677	12.7356	11.3237	5.84837
Sobic.006G231800	11	4	5	.	.	.	DNA repair exonuclease family protein [Source: Projected from Oryza sativa (Os04g0635900)]	10.6811	10.2138	10.278	9.98063	12.8962	9.40466	9.98041	12.2442	10.8345	13.8253	15.2815	14.5601	14.7971	13.8281	13.6629	12.7776	4.50314	4.29779	3.99857	3.16699	3.53087	2.72602	2.98961	2.0377	2.36931	2.72888	2.50083	2.66231	2.19067	1.81933	3.02161	2.39202	2.62386	2.42862	2.41298	2.48374	7.86108	6.28777	8.88532	8.6518	6.31744	2.71541
Sobic.007G132200	12	4	4	.	.	.	DNA repair protein RAD4 [Source:Projected from Arabidopsis thaliana (AT5G16630) UniProtKB/Swiss-Prot;Acc:Q8W489]	4.07556	2.73585	3.59248	3.4711	5.40363	4.06624	4.13598	4.3132	4.01391	6.6469	7.90493	6.38254	6.98917	6.46432	5.50509	5.0655	0.989845	0.890602	0.661998	0.5251	0.726385	0.468654	0.491047	0.356697	0.411618	0.68374	0.598504	0.636803	0.483141	0.48867	0.570373	0.645702	0.561075	0.527734	0.753231	1.09962	4.47651	3.38588	4.05547	4.41353	3.04263	1.59495
Sobic.004G151000	7	15	5	.	.	.	DNA repair protein RAD50 [Source:Projected from Arabidopsis thaliana (AT2G31970) UniProtKB/Swiss-Prot;Acc:Q9SL02]	11.5673	11.0924	13.4753	9.49235	15.5286	11.1876	11.2499	13.9897	13.3663	13.7072	12.9794	13.4801	11.2202	11.5512	9.56428	8.09226	4.42242	6.06399	5.58699	4.48515	5.45308	3.79749	4.08057	4.03468	4.36529	5.84893	7.07101	5.59871	5.15961	4.86914	4.84617	4.09628	4.41942	3.94778	4.37221	3.79125	7.83785	7.73358	9.7618	10.1952	9.00496	4.31835
Sobic.002G395700	14	15	6	.	.	.	DNA repair protein RAD51 homolog 4 [Source:Projected from Arabidopsis thaliana (AT1G07745) UniProtKB/Swiss-Prot;Acc:Q9LQQ2]	3.75496	3.78956	3.06494	2.70739	3.79477	2.99164	3.59804	3.54497	3.63311	4.50429	6.6712	5.18128	6.28744	6.24256	10.5504	10.6546	5.08815	5.09505	4.97723	4.48228	3.93572	3.89815	3.51285	4.06318	4.41991	5.42078	4.81812	4.00242	5.12003	4.00701	4.33685	4.5514	3.752	3.08548	3.29229	4.23029	6.17596	4.99024	6.54133	7.82502	6.23594	4.58484
Sobic.006G029300	4	5	9	.	.	.	DNA repair protein RAD5B [Source:Projected from Arabidopsis thaliana (AT5G43530) UniProtKB/Swiss-Prot;Acc:Q9FIY7]	1.16096	2.37967	1.61679	2.14782	1.14872	1.58116	0.92131	1.04142	0.840124	1.69588	1.09212	1.2267	0.629123	0.699492	0.278566	0.205549	3.06496	3.3417	4.1499	4.06862	3.84452	2.88774	3.31754	1.83842	1.68393	2.5405	1.71865	0.500626	1.33652	0.861588	0.328062	0.723462	0.180792	0.251165	0.309009	0.0868185	2.173	1.17117	1.2248	2.37688	1.8203	1.64848
Sobic.010G041000	10	7	6	.	.	.	DNA repair protein RadA family protein [Source: Projected from Oryza sativa (Os06g0151600)]	2.29899	1.72602	2.77735	1.76841	2.46471	2.28751	1.80664	1.93971	1.79249	4.07778	3.26716	3.39456	2.4294	2.52939	2.8316	2.40598	1.84843	3.43309	3.17826	2.37615	2.62321	1.64706	2.03358	1.92441	2.29615	2.76081	2.45141	1.56872	2.11908	1.93626	1.90619	1.77905	1.78475	1.36118	1.67752	1.39903	3.22842	2.12469	2.94346	3.7028	2.75284	1.47645
Sobic.003G422300	12	3	5	.	.	.	DNA repair protein recA homolog 2, mitochondrial [Source:Projected from Arabidopsis thaliana (AT3G10140) UniProtKB/Swiss-Prot;Acc:Q8RY99]	4.87011	4.82314	4.42976	3.70611	4.66513	4.18378	3.63973	4.03104	3.81104	7.87761	8.32034	7.62891	6.71217	7.43661	9.67708	9.18404	7.38232	5.89964	4.60465	3.16174	3.53839	3.20659	3.63891	2.24456	3.44204	4.02935	3.58805	3.25403	3.337	2.38706	3.95794	2.74419	3.61083	2.52956	2.82103	3.50268	9.95411	8.96875	11.6061	14.0542	10.1431	5.39778
Sobic.010G240800	12	14	5	.	.	.	DNA repair protein REV1 [Source:Projected from Arabidopsis thaliana (AT5G44750) UniProtKB/Swiss-Prot;Acc:A3EWL3]	1.8842	2.01466	2.02834	1.59974	2.35693	1.92996	1.93112	2.37171	2.13708	4.68051	4.05456	4.47113	3.88551	3.94246	4.53734	3.92467	2.52352	1.90061	1.67503	1.38273	1.49716	1.36811	1.58546	1.8585	2.3071	2.34239	2.80687	2.24611	2.10269	1.73749	2.86489	1.90527	2.02772	2.1294	2.50927	1.93637	5.61534	5.08733	6.03526	6.82586	5.6769	2.55932
Sobic.001G095800	16	3	5	.	.	.	DNA repair protein XRCC4 [Source:Projected from Arabidopsis thaliana (AT3G23100) UniProtKB/Swiss-Prot;Acc:Q682V0]	6.91285	5.48765	6.91115	6.1391	8.16132	6.19091	7.43079	6.31871	7.03825	7.56821	6.82387	6.70778	6.82284	7.31594	7.08214	6.65854	6.70096	3.96742	4.17506	3.06924	2.66826	2.2789	2.17879	1.70102	2.16922	2.76893	2.93794	2.11086	2.20443	2.21407	2.21158	2.20598	1.38333	1.31385	2.09108	1.65321	9.68125	7.60854	9.29496	10.2491	8.06859	5.16045
Sobic.001G010400	11	6	6	.	.	.	DNA repair RAD52-like protein 2, chloroplastic [Source:Projected from Arabidopsis thaliana (AT5G47870) UniProtKB/Swiss-Prot;Acc:Q9FIJ4]	17.5395	14.2391	16.4363	17.8609	19.3233	19.8588	23.6507	17.5934	17.8861	22.135	24.1184	18.9697	23.557	21.6352	24.8026	25.7434	19.6159	16.2994	16.7651	14.4873	14.0859	13.1199	12.7925	8.10351	11.4741	11.1652	10.3879	7.28243	10.092	9.89269	8.32612	9.08374	6.92899	7.24407	7.75774	8.09845	40.3996	33.5751	40.2871	38.1961	37.9721	27.9412
Sobic.009G038800	4	5	4	.	.	.	DNA replication complex GINS protein SLD5 [Source:Projected from Arabidopsis thaliana (AT5G49010) UniProtKB/TrEMBL;Acc:A0A178UAX9]	0.621199	1.19538	0.474577	0.693592	0.426115	0.437987	0.516895	0.372698	0.342394	1.03483	0.819121	0.428882	0.467404	0.465481	0.257578	0.248116	1.09791	0.87639	1.11825	0.884004	0.661515	0.857858	0.914211	0.453962	0.533064	0.686114	0.307059	0.241228	0.332876	0.373113	0.141595	0.25531	0.079729	0.0812345	0.0654405	0.017808	1.74348	0.942989	0.693307	2.00506	1.21462	0.880787
Sobic.005G110535	10	7	6	.	.	.	DNA replication licensing factor MCM2 [Source:Projected from Arabidopsis thaliana (AT1G44900) UniProtKB/Swiss-Prot;Acc:Q9LPD9]	8.18891	12.1256	9.90634	12.5768	8.86291	7.29303	6.49162	8.70693	6.42222	17.1662	13.3504	11.6812	9.6259	9.00738	7.80825	6.617	10.3119	11.8526	10.2745	8.69293	9.43482	7.45515	10.873	7.70042	9.71584	11.9441	10.3607	6.23588	9.21856	6.52022	5.29113	6.0743	3.23853	2.92175	2.72541	1.30779	12.0113	9.07593	7.19123	15.3131	10.5167	6.5376
Sobic.003G183700	10	6	9	.	.	.	DNA replication licensing factor MCM4 [Source:Projected from Arabidopsis thaliana (AT2G16440) UniProtKB/Swiss-Prot;Acc:Q0WVF5]	10.4651	15.3586	12.5386	12.0118	9.24228	9.71386	7.0076	9.01852	7.51277	16.9327	12.3794	11.018	7.87861	8.90218	6.96688	5.75127	23.4584	25.1702	22.1743	19.957	20.8605	17.6094	22.8895	16.5757	18.3836	23.0995	19.0191	10.2138	16.495	12.3301	8.32726	10.6685	5.39992	4.84496	4.99169	1.35192	11.9891	8.9532	6.82328	14.9945	12.2695	11.9495
Sobic.004G331600	4	5	9	.	.	.	DNA replication licensing factor MCM5 [Source:Projected from Arabidopsis thaliana (AT2G07690) UniProtKB/Swiss-Prot;Acc:O80786]	13.3333	19.4883	13.9808	20.3175	11.4717	10.7456	8.6487	11.1221	6.53576	19.2021	14.7713	9.79442	10.0346	8.81534	6.40607	6.15353	25.7075	33.882	30.9155	26.0012	27.4889	20.8633	26.0099	16.1412	16.3914	23.1914	18.5966	9.58088	16.3821	10.1374	6.29024	9.52131	4.23526	4.10409	3.83669	1.42244	18.3024	10.2645	8.83602	19.9034	13.9295	13.9465
Sobic.008G129200	10	7	4	.	.	.	DNA replication licensing factor MCM7 [Source:Projected from Arabidopsis thaliana (AT4G02060) UniProtKB/Swiss-Prot;Acc:P43299]	7.04408	11.6615	8.02976	11.1421	7.34077	6.05767	6.26692	6.84922	4.17577	14.1174	13.5321	8.86761	8.41857	7.93872	4.99176	4.44504	7.19251	9.04295	8.24623	8.13861	8.0012	6.56098	10.2928	7.60725	9.04227	11.7697	10.5123	6.26553	9.14921	6.63669	4.4385	6.12122	3.32778	2.73138	2.82332	1.2319	10.3198	7.0034	5.20128	13.0403	7.52976	4.91628
Sobic.001G494300	4	5	6	.	.	.	DNA topoisomerase 3-alpha [Source:Projected from Arabidopsis thaliana (AT5G63920) UniProtKB/Swiss-Prot;Acc:Q9LVP1]	4.8061	4.46335	2.97489	3.91612	3.45457	3.27075	2.38218	2.80227	2.23333	4.57407	2.80379	3.0395	2.54345	2.16696	1.89688	1.6445	2.52477	2.27235	2.07757	2.09463	1.7111	1.53782	1.37887	0.895193	0.734572	0.849156	0.788334	0.440383	0.763942	0.514271	0.489771	0.50825	0.354117	0.396085	0.337141	0.326748	2.89431	1.7258	1.84077	2.97077	2.08019	1.33251
Sobic.001G410800	13	6	5	.	.	.	DNA topoisomerase 6 subunit A [Source:Projected from Arabidopsis thaliana (AT5G02820) UniProtKB/TrEMBL;Acc:A0A178UQD3]	1.90355	1.49681	1.94975	1.76248	1.49217	2.32299	1.66408	1.5015	1.28376	3.39203	2.53233	2.80622	2.03239	2.28088	2.498	2.88477	1.55848	1.63365	1.82632	1.42655	1.56632	1.17973	1.27943	0.969178	1.2055	1.37584	1.09443	0.739646	1.10234	0.872363	0.96555	0.883579	0.777205	0.763818	0.86075	0.656717	3.04685	3.17671	3.78868	4.02463	3.37041	1.63402
Sobic.002G152900	6	3	4	.	.	.	DNA topoisomerase 6 subunit B [Source:Projected from Arabidopsis thaliana (AT3G20780) UniProtKB/Swiss-Prot;Acc:Q9C5V6]	9.10441	9.02106	7.73278	5.86577	7.49517	5.01443	5.29755	6.24899	6.60372	7.80243	7.80511	6.5448	6.25034	6.45927	5.42343	4.39521	5.01367	4.16295	3.70819	2.69399	2.95144	2.61289	2.55035	1.94991	1.73377	1.93417	2.0192	1.62947	1.48478	1.39954	1.97325	1.60403	1.39497	1.09212	1.24222	1.38778	10.3384	7.15791	7.77804	10.0312	7.07006	4.05082
Sobic.007G031300	7	7	5	.	.	.	DNA-(apurinic or apyrimidinic site) lyase [Source:Projected from Arabidopsis thaliana (AT3G48425) UniProtKB/TrEMBL;Acc:A0A178VA84]	7.63524	6.30863	6.2934	5.44191	6.23777	5.24031	5.55775	4.63202	3.75602	6.85796	5.67597	5.03985	4.78959	5.20237	3.16315	2.67816	5.44516	5.22652	5.1397	4.34633	4.2336	4.24833	3.35513	2.84123	3.36895	4.03654	4.30999	3.3111	3.87049	3.22627	2.47624	2.52883	1.75385	1.94982	2.02587	1.86066	7.86789	4.54046	5.95127	8.17903	6.20359	2.67987
Sobic.002G278000	11	4	5	.	.	.	DNA-(apurinic or apyrimidinic site) lyase 2 [Source:Projected from Arabidopsis thaliana (AT4G36050) UniProtKB/Swiss-Prot;Acc:F4JNY0]	4.30235	3.74238	4.79397	3.58919	5.4422	5.29641	5.82674	5.19489	6.34884	5.79884	5.99582	6.01441	5.90232	5.71511	5.46967	4.48496	3.83039	3.13757	3.03129	2.67358	2.76715	2.73684	2.45013	2.05172	2.33111	2.55242	2.90566	2.42347	2.11146	1.88166	2.03082	1.86529	2.1199	1.71388	1.99049	1.70711	6.23185	6.96934	7.01712	7.51798	6.07219	3.62136
Sobic.003G326500	11	6	12	.	.	.	DNA-(apurinic or apyrimidinic site) lyase, chloroplastic [Source:Projected from Arabidopsis thaliana (AT2G41460) UniProtKB/Swiss-Prot;Acc:P45951]	16.093	15.0022	14.5345	10.9746	18.6149	13.4238	18.5005	16.9471	17.6787	20.4808	25.7916	21.425	24.1238	24.0665	19.3402	18.3074	13.7034	13.2196	10.9795	10.0579	9.39309	7.96872	8.6252	6.45488	7.21558	8.31084	8.28141	6.58174	7.04111	6.65736	6.09714	6.11719	5.58614	5.41652	5.70173	7.48393	9.90521	6.5662	8.33783	11.5155	10.9923	8.87379
Sobic.004G315300	7	2	5	.	.	.	DNA-3-methyladenine glycosylase [Source:Projected from Arabidopsis thaliana (AT3G12040) UniProtKB/Swiss-Prot;Acc:Q39147]	6.29016	4.58969	4.9204	4.18666	5.21318	4.72785	4.70987	4.15659	3.65469	5.66039	5.07708	4.03727	3.7832	4.06324	2.02134	2.68995	4.7271	2.83855	2.76367	1.8673	2.08021	1.43236	1.26242	0.690091	0.844398	0.692091	0.501644	0.633154	0.488692	0.533157	0.625807	0.739654	0.545391	0.813855	0.740192	0.599926	6.51569	3.96682	5.14642	5.64689	5.14235	2.98721
Sobic.010G045600	13	7	12	.	.	.	DNA-damage-repair/toleration protein DRT111, chloroplastic [Source:Projected from Arabidopsis thaliana (AT1G30480) UniProtKB/Swiss-Prot;Acc:P42698]	16.4597	14.1271	14.4641	12.0483	13.6883	15.9109	13.0365	15.1653	14.2041	15.9481	15.7599	16.4992	17.9491	16.1237	20.9139	22.8496	20.0547	20.6284	19.2664	19.0225	17.4555	16.5189	16.0529	14.7536	15.461	16.0335	15.5846	13.6747	13.0978	12.8489	13.3315	12.2961	11.4723	11.4481	11.7872	11.169	17.8108	19.5723	20.5657	20.2529	18.3199	17.7632
Sobic.003G025600	6	6	6	.	.	.	DNA-directed DNA polymerase [Source:Projected from Arabidopsis thaliana (AT1G78650) UniProtKB/TrEMBL;Acc:Q9SYL7]	14.3407	19.5273	12.8262	12.6782	10.7808	9.68939	10.445	11.8384	13.0968	12.4189	11.6047	10.7012	10.1615	10.2903	9.90425	8.72728	7.28452	6.99973	7.52814	7.42129	6.40161	6.83935	5.86428	4.78115	4.72249	5.13723	5.89969	4.24683	4.69666	4.55227	2.72644	3.42832	2.23427	2.40032	2.50438	3.1156	10.115	8.69025	7.20939	9.03152	7.29139	7.64303
Sobic.009G217200	14	5	9	.	.	.	DNA-directed RNA polymerase I subunit 1 [Source:Projected from Arabidopsis thaliana (AT3G57660) UniProtKB/Swiss-Prot;Acc:Q9SVY0]	10.5127	9.69023	9.71936	7.84918	9.36842	8.0014	7.45777	10.4255	10.8932	12.3487	15.4899	15.456	16.6147	15.9295	28.6513	26.5001	22.1591	22.5249	22.1337	19.1431	18.2381	16.4635	13.0138	9.74909	6.32941	9.4156	11.7106	9.05655	8.24152	7.93186	5.19444	7.02976	4.58446	4.35225	4.11895	5.45836	7.61518	7.67177	9.80681	11.2664	11.0847	11.9465
Sobic.006G185200	7	4	6	.	.	.	DNA-directed RNA polymerase IV subunit 1 [Source:Projected from Arabidopsis thaliana (AT1G63020) UniProtKB/Swiss-Prot;Acc:Q9LQ02]	13.5868	10.2161	11.1385	6.90941	10.8836	8.15316	6.9371	9.25775	10.6877	11.5407	10.4456	10.2181	9.89823	9.75709	8.56186	7.0759	8.41652	6.26513	6.39371	4.77362	4.61404	3.70188	3.62254	4.03615	3.77191	4.12002	5.60446	4.85636	4.17069	4.60481	5.11647	4.09553	4.66249	4.09679	4.46088	4.55773	10.3072	8.23534	7.70797	9.78331	8.74408	6.34801
Sobic.004G019200	13	5	9	.	.	.	DNA-directed RNA polymerase subunit beta [Source:Projected from Arabidopsis thaliana (AT1G29940) UniProtKB/TrEMBL;Acc:A0A178W5B4]	11.4172	13.0656	11.5899	8.59221	11.0569	9.05171	8.9143	10.3405	11.649	12.14	13.0532	12.4111	12.5873	12.779	19.694	17.254	30.0982	28.4713	26.513	22.5777	22.4947	18.7635	17.85	13.4079	10.5871	14.6432	15.4971	10.986	11.6388	10.2516	6.8723	9.50351	6.43048	6.40832	6.37286	5.65371	10.0454	9.72229	10.9427	13.6881	13.6721	15.2757
Sobic.010G033600	11	3	5	.	.	.	DNA-repair protein XRCC1 [Source:Projected from Arabidopsis thaliana (AT1G80420) UniProtKB/Swiss-Prot;Acc:Q24JK4]	11.1444	6.74034	9.07833	8.17612	12.6685	10.0508	10.3676	9.9983	8.08875	14.0594	16.1206	12.8906	14.7614	14.6147	10.8275	11.162	3.75079	2.46842	2.31364	2.33948	2.13143	1.58092	1.26028	0.848271	1.39644	1.84707	1.43989	1.82324	1.18863	0.989344	1.49403	1.7393	1.36152	1.42248	1.68793	2.146	11.055	9.10259	15.1193	13.407	12.5679	4.58086
Sobic.010G086300	12	6	6	.	.	.	DNAJ heat shock family protein [Source:Projected from Arabidopsis thaliana (AT1G28210) UniProtKB/TrEMBL;Acc:F4HWI4]	7.7658	6.91443	6.42592	4.64905	7.50014	5.77624	6.28739	7.42392	9.86812	9.43669	12.4116	10.8642	11.2868	12.3117	13.4073	12.7496	5.08899	4.82037	3.9581	4.03914	3.86111	3.49257	2.95999	2.15952	2.46211	2.76713	2.40775	2.53127	1.90463	2.10229	2.58997	2.38881	1.90062	1.75045	2.2479	2.73634	7.17061	4.50789	4.87826	7.00291	6.33717	5.20664
Sobic.001G287500	11	7	12	.	.	.	DnaJ homolog subfamily C GRV2 [Source:Projected from Arabidopsis thaliana (AT2G26890) UniProtKB/Swiss-Prot;Acc:F4IVL6]	11.1147	8.99287	10.2523	7.06773	10.2136	8.65085	6.87084	10.8575	12.0253	13.9787	9.04158	13.8959	9.26564	10.0169	11.1362	8.22969	12.2922	12.7939	13.083	11.419	11.59	8.59267	8.897	11.4734	7.7393	11.6293	13.8122	7.53322	8.91852	8.28589	6.81375	6.38418	5.44062	4.527	5.7474	5.57917	12.4893	13.2609	11.9918	13.7406	15.2563	14.2323
Sobic.008G104400	11	15	6	.	.	.	DNAJ protein JJJ1 homolog [Source:Projected from Arabidopsis thaliana (AT1G74250) UniProtKB/Swiss-Prot;Acc:Q9C911]	8.25689	6.27958	7.06996	4.81371	7.31163	7.17689	6.11619	7.22249	6.29653	7.53688	8.06598	7.91781	7.71386	7.1242	8.92159	9.54171	5.71384	5.9924	6.11415	5.63776	5.45073	5.90561	5.35367	5.70261	5.57034	5.25161	6.42658	5.35694	5.31051	4.78547	6.1205	4.95428	4.0211	4.06923	3.76848	4.17181	10.8261	10.2802	12.1693	10.9678	10.0623	7.02735
Sobic.K043400	4	2	7	.	.	.	DnaJ protein P58IPK homolog [Source:Projected from Arabidopsis thaliana (AT5G03160) UniProtKB/Swiss-Prot;Acc:Q9LYW9]	37.153	39.1013	26.5946	20.8818	20.1562	20.0522	19.8444	17.9234	18.9558	18.5551	17.2644	13.1639	15.5461	16.8007	15.5327	14.5311	42.508	21.3751	19.7614	17.9524	15.269	22.0579	21.5348	13.6136	11.8063	12.5761	11.1842	9.86956	9.71916	9.68185	10.0095	8.70201	7.49516	9.04963	9.1637	7.59801	37.2079	24.9238	23.5898	33.8325	28.3845	43.8093
Sobic.006G138600	16	6	6	.	.	.	Dol-P-Glc:Glc(2)Man(9)GlcNAc(2)-PP-Dol alpha-1,2-glucosyltransferase [Source:Projected from Arabidopsis thaliana (AT5G02410) UniProtKB/Swiss-Prot;Acc:Q8L638]	5.64793	4.15424	4.62447	2.98814	4.90096	3.98334	4.54962	4.00111	3.97718	5.02836	5.26603	4.35169	4.09082	4.12811	5.48499	5.14496	5.41649	4.47772	3.7203	4.20585	3.46905	3.23536	3.62501	3.31948	3.09275	3.52477	3.65083	2.73572	3.12488	2.90908	2.69102	2.57623	2.33645	2.19458	2.17795	2.02229	7.29234	5.72587	5.93907	7.42984	6.05155	4.8279
Sobic.003G050900	12	4	6	.	.	.	Dol-P-Man:Man(5)GlcNAc(2)-PP-Dol alpha-1,3-mannosyltransferase [Source:Projected from Arabidopsis thaliana (AT2G47760) UniProtKB/Swiss-Prot;Acc:O82244]	12.9497	9.67967	10.6749	6.92181	14.9058	11.189	12.7403	11.4776	10.4676	21.9927	23.2742	18.8766	20.4306	17.7982	16.9151	16.2071	14.5264	12.9244	9.64805	9.04035	9.83312	7.9828	9.00502	7.65088	7.44106	9.75467	7.11722	7.03718	6.87125	6.3414	9.47708	7.16723	6.75234	5.88155	6.55656	6.15957	20.2871	14.07	13.7081	22.7401	18.7121	14.0343
Sobic.003G023300	4	5	7	.	.	.	Dol-P-Man:Man(6)GlcNAc(2)-PP-Dol alpha-1,2-mannosyltransferase [Source:Projected from Arabidopsis thaliana (AT1G16900) UniProtKB/Swiss-Prot;Acc:Q9FZ49]	26.2908	35.7425	23.3173	20.0886	24.2184	20.8039	18.8565	22.5981	26.3917	19.6123	21.1656	17.1576	18.3903	17.811	13.0839	12.1853	31.435	20.9698	22.9715	23.4002	17.9446	26.5296	22.7377	13.7603	12.6043	8.63554	10.355	8.3078	7.9606	11.6326	5.43919	7.6754	4.32688	3.88306	4.15907	4.25023	21.9544	23.2079	11.5448	17.6361	13.0276	25.4744
Sobic.006G166200	16	7	12	.	.	.	Dol-P-Man:Man(7)GlcNAc(2)-PP-Dol alpha-1,6-mannosyltransferase [Source:Projected from Arabidopsis thaliana (AT1G02145) UniProtKB/Swiss-Prot;Acc:A8MR93]	7.75194	6.61063	7.62381	5.75771	8.73747	7.19306	7.1435	7.78288	6.90659	8.80772	9.28054	8.16602	7.92452	8.64752	8.06796	7.67935	7.782	8.28131	6.41996	6.89121	6.69515	6.30704	5.24509	5.33499	5.44998	6.63944	6.47832	5.7228	5.49235	5.00807	5.16669	5.05075	5.11836	5.0317	4.79893	3.96469	9.79148	8.10941	8.77922	10.5264	9.36071	6.64838
Sobic.009G228800	6	7	12	.	.	.	Dolichol-phosphate mannose synthase subunit 2 [Source:Projected from Arabidopsis thaliana (AT1G74340) UniProtKB/Swiss-Prot;Acc:Q9CA79]	4.92198	4.761	3.21344	2.32385	3.79282	3.23436	3.98207	2.7217	2.89282	3.59828	3.69115	2.71092	2.82191	2.73032	2.36429	2.25226	5.54356	5.56368	5.27164	4.8256	4.67343	5.37315	5.29153	4.02996	4.08051	4.22554	3.76784	3.46772	3.31915	3.37968	3.0322	2.8705	2.45043	2.52163	2.38901	1.95746	6.78949	5.66592	5.43626	6.56967	5.52854	4.90043
Sobic.001G031100	16	3	6	.	.	.	Dolichol-phosphate mannosyltransferase subunit 1 [Source:Projected from Arabidopsis thaliana (AT1G20575) UniProtKB/Swiss-Prot;Acc:Q9LM93]	19.2637	21.4713	15.1641	16.5735	18.2761	15.0265	15.6088	15.6549	11.7753	17.431	18.8523	14.1572	15.8094	15.4919	16.4116	15.5261	30.4619	22.716	20.3755	16.0209	15.5665	15.1853	12.7685	8.32497	10.3445	12.0917	11.3483	8.73136	10.3111	7.82348	8.95791	7.89606	6.44292	6.90252	6.91799	7.29109	35.5819	33.9388	42.5875	41.3893	37.5679	19.149
Sobic.002G075900	6	5	12	.	.	.	Dolichyl-diphosphooligosaccharide--protein glycosyltransferase 48 kDa subunit [Source:Projected from Arabidopsis thaliana (AT5G66680) UniProtKB/Swiss-Prot;Acc:Q944K2]	81.546	82.7004	59.5053	50.9336	54.6428	56.8582	53.3957	44.6277	42.1109	57.0964	57.9058	44.1673	46.3103	48.2531	45.3266	40.584	164.381	159.546	139.691	127.119	120.33	108.573	104.652	69.4635	66.1294	73.2673	62.8838	57.5823	59.8721	56.5587	51.371	52.9082	43.2738	46.8398	45.4766	33.3255	96.2846	74.6996	69.771	106.206	89.9814	97.4869
Sobic.001G520300	6	5	12	.	.	.	Dolichyl-diphosphooligosaccharide--protein glycosyltransferase subunit 1A [Source:Projected from Arabidopsis thaliana (AT1G76400) UniProtKB/Swiss-Prot;Acc:Q9SFX3]	61.5556	62.993	47.6705	44.2675	45.0209	46.7389	41.3661	39.7371	35.8688	51.6511	49.6604	41.6492	40.3856	39.3488	36.6812	35.3025	100.57	86.8747	76.0505	66.7788	62.3987	62.1984	57.036	36.6953	35.943	43.7101	39.1717	29.4664	33.3211	30.09	22.8091	26.4821	20.0939	19.6886	19.8987	15.2877	57.2414	42.688	47.2516	62.4332	58.8531	53.4618
Sobic.006G282200	7	5	12	.	.	.	Dolichyl-diphosphooligosaccharide--protein glycosyltransferase subunit 1B [Source:Projected from Arabidopsis thaliana (AT2G01720) UniProtKB/Swiss-Prot;Acc:Q9ZUA0]	52.6966	52.9654	40.4483	33.8549	52.1398	39.2744	39.5185	38.3746	38.5083	38.8097	40.5199	34.1949	32.4977	33.3992	29.899	24.8894	82.5629	74.5966	61.9106	63.8055	62.2121	56.8193	52.1224	34.7638	24.9104	32.3933	29.8509	22.9314	26.2117	26.0559	17.6232	20.6781	15.2416	15.5562	15.1337	12.1895	54.936	43.1316	32.8453	51.6389	45.7942	54.9542
Sobic.003G397900	6	5	9	.	.	.	Dolichyl-diphosphooligosaccharide--protein glycosyltransferase subunit 2 [Source:Projected from Arabidopsis thaliana (AT4G21150) UniProtKB/Swiss-Prot;Acc:Q93Z16]	70.3373	67.6222	51.5895	39.8209	44.2787	53.0162	38.0566	41.6632	35.633	56.8975	45.6302	46.5195	39.5718	39.8025	37.454	29.8335	153.68	141.36	121.85	106.952	99.5696	96.1785	87.1742	54.2777	50.0719	66.5811	56.6674	42.4211	47.6102	39.0748	40.1829	34.9894	29.6065	29.6967	33.0917	20.9156	61.1941	42.8793	37.2381	69.2748	62.2232	78.4178
Sobic.006G053500	4	2	6	.	.	.	Domain of unknown function (DUF1767) [Source:Projected from Arabidopsis thaliana (AT5G63540) TAIR;Acc:AT5G63540]	5.89629	6.03283	5.20971	4.5979	2.94244	4.7347	3.1014	3.77007	3.3555	5.19853	2.93527	3.42083	2.81219	2.45901	1.77884	1.5336	8.91099	6.7122	6.85754	5.20836	4.71236	4.22987	4.07637	2.93607	2.95766	3.0338	2.75315	1.08794	1.90039	1.53085	1.05829	1.36996	0.816558	0.708535	0.707603	0.621066	8.02608	4.5649	5.80105	7.71833	5.26972	4.73676
Sobic.001G217100	6	2	6	.	.	.	Double-stranded RNA-binding protein 2 [Source:Projected from Arabidopsis thaliana (AT2G28380) UniProtKB/Swiss-Prot;Acc:Q9SKN2]	39.2588	29.599	28.9699	23.8696	25.3357	32.3585	25.1593	24.7726	17.5002	32.3053	22.4827	26.0816	20.7666	21.8686	17.7898	17.3712	46.2286	23.6607	26.8597	18.0877	17.3267	16.2338	12.4128	11.468	12.4838	14.4205	12.0297	7.39389	9.9792	7.90829	7.70523	7.06847	5.43866	5.6141	6.78133	3.69848	45.5281	26.4755	34.1103	46.1309	40.1211	29.8308
Sobic.003G256300	7	3	4	E2F/DP	.	.	DPA [Source:Projected from Arabidopsis thaliana (AT5G02470) UniProtKB/TrEMBL;Acc:A0A178ULD9]	12.9265	8.77103	9.482	8.21389	9.93496	10.0326	9.81503	9.34265	7.33001	9.44397	9.70681	8.27997	9.1273	7.24953	4.32764	5.2123	7.42602	5.75149	4.92483	3.2001	3.62188	2.39708	2.11448	2.30678	3.15362	2.79155	2.95662	2.69989	2.70065	2.13699	1.94041	2.57115	1.42674	1.53004	1.81543	1.31077	13.7868	7.20878	11.3624	14.4621	9.86685	4.69462
Sobic.003G294500	4	1	4	.	.	.	DRP5A [Source:Projected from Arabidopsis thaliana (AT1G53140) UniProtKB/TrEMBL;Acc:A0A178WBH9]	7.53131	5.79372	4.53339	5.51548	3.50189	3.78638	3.14812	3.06284	2.54353	5.34289	2.58742	2.17908	1.87765	1.49024	0.41946	0.412984	2.79472	1.78222	1.4275	0.639597	0.635213	0.330956	0.473418	0.0582405	0.0903815	0.103275	0.0459235	0.046504	0.0958785	0.0413	0.0541765	0.114158	0.0292125	0	0.0169245	0.0492105	2.17329	0.91842	1.26533	2.15967	1.61664	1.12834
Sobic.007G211400	8	NA	3	.	.	.	DRT100 [Source:Projected from Arabidopsis thaliana (AT3G12610) UniProtKB/TrEMBL;Acc:A0A178VMS3]	0.596318	0.611069	0.423986	0.880621	0.465697	2.16316	1.83166	0.717349	3.11632	1.15634	0.700163	3.71788	0.676883	2.43126	2.5375	1.62028	0	0	0	0	0	0	0	0	0	0	0	0	0	0	0	0	0	0	0	0	8.70797	16.4015	12.3384	5.7413	4.38652	4.25132
Sobic.001G538600	7	3	5	.	.	.	Dual-specificity tyrosine-phosphatase CDC25, Arsenic metabolis [Source: Projected from Oryza sativa (Os03g0108000)]	18.7728	16.0403	16.168	16.197	18.2777	16.5527	20.3611	14.8851	12.0369	15.378	17.1864	11.5233	13.9857	14.0736	9.36567	10.0663	4.46159	3.96833	4.08438	3.25147	3.30779	2.13542	2.32295	0.767521	2.12497	2.39041	1.85547	1.84386	1.64626	1.45599	1.98704	2.08927	1.61785	1.4377	1.57749	1.56427	32.0782	27.5913	36.2413	35.2303	35.1349	18.4051
Sobic.009G084900	16	6	12	.	.	.	DUF1620-containing and WD40-like repeat protein, Scaffold protein for assembly of the restoration of fertility comple [Source: Projected from Oryza sativa (Os05g0230600)]	39.0844	40.8127	33.6905	29.7521	36.5704	32.5685	28.982	31.3368	26.4052	42.1442	39.0416	34.5313	32.0534	30.8907	30.9843	24.4947	61.2407	50.4293	44.0935	37.2032	38.7276	37.7616	35.4941	31.6957	29.6316	39.9087	36.5012	26.634	30.6682	26.3637	24.5964	23.837	19.4323	19.2128	21.3223	17.5045	47.4065	44.2451	45.3867	54.8135	50.6653	43.5061
Sobic.001G524000	6	10	9	.	.	.	DUF21 domain-containing protein At5g52790 [Source:Projected from Arabidopsis thaliana (AT5G52790) UniProtKB/Swiss-Prot;Acc:Q9LTD8]	17.1006	29.123	19.9543	18.5981	19.1519	24.6469	13.9887	21.3159	11.175	19.3034	17.2878	15.9987	12.739	16.518	24.206	14.5456	27.7959	26.0874	23.2728	21.5255	25.4563	29.7118	30.4124	63.7446	102.518	98.8088	96.6583	84.3335	100.443	81.9172	112.424	80.1151	95.6858	103.327	118.003	82.5802	9.05643	9.81053	11.7601	11.998	15.7614	18.1742
Sobic.001G340900	4	1	5	MYB	.	.	Duplicated homeodomain-like superfamily protein [Source:Projected from Arabidopsis thaliana (AT5G35550) TAIR;Acc:AT5G35550]	3.80127	2.37185	2.60245	2.2581	3.65222	2.5758	2.8721	1.98413	2.01588	2.66201	2.11865	1.8298	1.83446	1.58997	0.665951	0.634462	1.46266	0.292392	0.372181	0.27007	0.482098	0.163065	0.378207	0.311614	0.231389	0.280514	0.200252	0.0786585	0.317128	0.144327	0.235799	0.159045	0.151842	0.141374	0.16939	0.218867	5.91129	6.2411	8.43974	8.64473	8.6455	4.03417
Sobic.001G142000	4	3	4	.	.	.	dUTP-PYROPHOSPHATASE-LIKE 1 [Source:Projected from Arabidopsis thaliana (AT3G46940) UniProtKB/TrEMBL;Acc:A0A1I9LM85]	14.0167	14.4332	12.2555	8.81727	7.3466	9.69401	6.70711	4.74271	5.43007	15.7709	8.03124	5.07187	5.25485	5.15459	2.79571	3.27448	11.2518	8.67176	7.86967	7.29531	6.09685	5.97439	7.04381	5.00296	7.55608	7.3725	5.06672	2.33419	4.60855	4.16221	2.11283	3.49226	1.52886	1.55214	1.57315	0.817824	18.6499	10.9597	8.97071	22.6279	12.4853	5.10518
Sobic.005G030400	14	14	5	.	.	.	DWF3 [Source:Projected from Arabidopsis thaliana (AT5G05690) UniProtKB/TrEMBL;Acc:A0A178UQC4]	8.183	6.29271	14.0218	11.4717	14.3052	20.3162	18.966	11.5669	19.3045	22.5391	24.0559	36.466	26.4778	31.4036	33.3723	35.2059	14.2746	13.1181	18.0366	18.911	19.7919	17.0611	17.6267	16.9055	18.2598	19.5101	20.7922	15.979	14.5688	15.5111	20.0227	17.1365	22.7268	29.0486	26.9243	24.0709	28.5504	40.228	38.6144	30.506	34.8828	20.8362
Sobic.008G058000	7	6	10	.	.	.	Dynamin-like protein ARC5 [Source:Projected from Arabidopsis thaliana (AT3G19720) UniProtKB/Swiss-Prot;Acc:Q84N64]	12.9057	11.9657	12.2119	11.5997	13.1826	12.1368	9.04601	10.7474	7.1101	12.5065	8.62896	8.85641	7.86831	7.61079	4.45965	3.91869	19.3214	23.0238	20.6692	18.7659	19.0773	13.8676	15.0719	11.9403	9.54596	12.5638	11.4192	7.53323	8.20946	7.41436	7.67093	6.69292	6.64371	6.47701	6.68535	4.02146	8.8532	5.11883	5.95005	8.03163	9.34641	11.0487
Sobic.006G008800	6	7	12	E2F/DP	.	.	E2FC [Source:Projected from Arabidopsis thaliana (AT1G47870) UniProtKB/TrEMBL;Acc:A0A178WB46]	2.4526	3.84358	3.17401	2.66009	2.18919	2.96134	2.43359	2.778	2.41933	2.59857	2.43056	2.4242	2.10969	1.86849	2.21794	1.97909	5.43791	5.24074	5.90323	4.39797	4.54591	4.25139	3.85147	4.22463	4.79044	3.89965	4.58278	6.31158	4.20202	3.12011	4.22543	5.73636	2.92973	3.46799	3.05419	2.04619	4.02939	3.9416	4.16205	4.70658	3.75177	4.95754
Sobic.009G231900	11	7	6	.	.	.	E3 SUMO-protein ligase MMS21 [Source:Projected from Arabidopsis thaliana (AT3G15150) UniProtKB/Swiss-Prot;Acc:Q8GYH7]	7.43336	7.71379	7.15902	7.19237	8.2512	7.07805	8.05016	7.30226	6.46432	8.75161	11.6146	7.22439	8.81661	8.88637	8.77741	7.34096	9.09666	10.6078	9.71747	8.36705	8.90043	8.54925	8.80632	7.29325	8.60292	9.48171	8.16416	7.06156	7.27001	7.78373	7.26038	5.89341	6.5017	6.24286	6.58779	6.28093	11.2936	10.4839	10.5059	12.7192	9.67911	8.18882
Sobic.009G013900	7	6	5	.	.	.	E3 ubiquitin ligase, XA21-mediated disease resistanc [Source: Projected from Oryza sativa (Os05g0112000)]	36.8554	40.9407	58.3509	44.0517	48.0094	67.0533	65.7932	41.2829	43.7524	55.9706	46.4671	53.1796	44.3764	47.0801	25.766	23.1526	13.8089	15.6215	20.5153	13.5273	16.0162	10.0844	11.8149	11.2157	15.9726	15.2258	9.25544	4.39514	8.82907	6.15878	8.17081	7.64334	6.08244	6.70634	8.64744	6.69415	41.4386	50.604	58.8549	61.4051	81.3458	36.6416
Sobic.002G211900	6	7	9	.	.	.	E3 ubiquitin-protein ligase AIP2 [Source:Projected from Arabidopsis thaliana (AT5G20910) UniProtKB/Swiss-Prot;Acc:Q8RXD3]	14.4876	17.0806	14.0885	14.9274	11.2151	14.809	11.4535	12.2336	9.85814	13.1139	10.1746	11.8877	10.3997	10.1581	10.4314	9.11072	21.1393	20.8358	23.7732	18.3882	18.125	17.7473	16.3111	14.7081	18.752	17.3313	16.7729	14.0526	15.8478	12.7484	13.6232	11.921	11.8779	13.2084	14.8086	11.6872	15.2072	14.1511	18.518	17.6726	18.9494	21.191
Sobic.002G413700	NA	NA	9	.	.	.	E3 ubiquitin-protein ligase BAH1 [Source:Projected from Arabidopsis thaliana (AT1G02860) UniProtKB/Swiss-Prot;Acc:Q9SRX9]	0	0	0	0	0	0	0	0	0	0	0	0	0	0	0	0	0	0	0	0	0	0	0	0	0	0	0	0	0	0	0	0	0	0	0	0	1.0935	0.778603	0.593599	0.729893	0.950197	0.613054
Sobic.010G247800	11	4	5	.	.	.	E3 ubiquitin-protein ligase BRE1-like 1 [Source:Projected from Arabidopsis thaliana (AT2G44950) UniProtKB/Swiss-Prot;Acc:Q8RXD6]	7.8856	6.25316	7.14906	5.22746	6.62506	6.18169	5.30344	6.5845	6.41965	9.66224	7.60372	9.23604	7.69264	7.49171	8.82118	7.55845	3.80234	3.18791	3.14332	2.73163	2.52804	2.21552	2.29999	2.11544	2.29669	2.82226	2.86254	2.11672	2.22228	2.25059	2.57691	1.98008	2.17825	1.80832	2.16218	3.20881	10.2919	9.20236	11.4993	11.4814	9.58006	5.68947
Sobic.004G101500	3	14	10	.	.	.	E3 ubiquitin-protein ligase CCNB1IP1 homolog [Source:Projected from Arabidopsis thaliana (AT1G53490) UniProtKB/Swiss-Prot;Acc:F4HRI2]	1.83702	4.50997	1.69381	2.12227	1.57674	2.03359	1.03896	1.74783	0.791982	1.81636	1.94704	1.76452	1.21134	1.69483	2.83195	1.6632	3.13329	4.8513	4.54604	3.84026	4.1094	4.46909	4.63276	6.72361	9.47044	9.41656	8.97476	6.5736	8.73248	6.52973	7.78969	6.71631	6.78347	7.20074	8.23365	5.00905	1.56346	1.22976	1.5189	2.35468	1.65836	1.95793
Sobic.009G126300	16	7	12	.	.	.	E3 ubiquitin-protein ligase KEG [Source:Projected from Arabidopsis thaliana (AT5G13530) UniProtKB/Swiss-Prot;Acc:Q9FY48]	15.0442	13.9578	15.944	11.4196	16.7321	14.219	10.4871	17.2144	15.4984	19.0302	13.5609	18.467	14.1686	13.8055	16.0082	12.3218	15.7458	20.1166	19.1793	18.0785	19.0183	14.7476	16.0098	21.365	16.5884	25.1663	27.188	17.059	19.932	17.7575	16.3045	14.5891	14.6735	13	15.6108	13.9971	18.1384	21.6593	19.9384	20.8139	21.0441	17.3639
Sobic.004G218300	16	15	6	.	.	.	E3 ubiquitin-protein ligase PRT1 [Source:Projected from Arabidopsis thaliana (AT3G24800) UniProtKB/Swiss-Prot;Acc:Q8LBL5]	20.9558	20.765	22.2468	20.0905	22.56	20.95	19.7836	20.0219	19.5132	18.5088	16.9454	16.2151	17.8678	17.8122	23.1683	18.6257	19.2067	18.3752	17.9497	16.8559	15.6682	13.2457	14.0209	14.0069	17.6077	19.0514	18.3069	14.6134	17.0076	14.8091	12.5336	13.0721	14.3124	15.7063	19.674	18.9604	30.8503	28.7993	32.9821	29.2944	33.1875	22.8592
Sobic.003G072200	11	7	12	.	.	.	E3 ubiquitin-protein ligase PRT6 [Source:Projected from Arabidopsis thaliana (AT5G02310) UniProtKB/Swiss-Prot;Acc:F4KCC2]	25.0763	22.0557	20.6393	16.5616	24.2347	19.8766	16.3532	24.0535	27.5215	26.8332	21.9548	27.9337	23.2212	24.3756	32.0553	25.1846	26.5176	25.7011	24.7193	22.1431	21.0818	16.5666	17.0394	19.3785	14.8628	21.2269	24.3986	15.7254	17.0947	16.6823	13.1391	13.3316	12.0745	10.1317	12.9986	13.087	22.4313	23.2153	21.244	22.8432	26.3594	24.812
Sobic.007G030900	5	10	11	.	.	.	E3 ubiquitin-protein ligase RGLG4 [Source:Projected from Arabidopsis thaliana (AT1G79380) UniProtKB/Swiss-Prot;Acc:Q9SAL0]	0.652103	1.23282	1.87191	0.914636	0.738286	1.47883	1.12296	2.5755	0.870581	0.91028	0.923029	0.959408	0.753162	1.53626	2.30729	1.05815	6.27525	15.1138	13.265	14.5377	17.093	9.2893	12.1322	20.6752	20.313	21.7377	26.069	19.3887	24.2371	30.2125	23.1043	24.6615	24.3813	31.6995	40.2782	25.1199	2.03685	2.03487	2.26295	1.46221	1.16012	4.63042
Sobic.003G182300	16	3	6	.	.	.	E3 ubiquitin-protein ligase SIS3 [Source:Projected from Arabidopsis thaliana (AT3G47990) UniProtKB/Swiss-Prot;Acc:Q8GYT9]	26.3487	28.0914	23.1883	19.2769	24.3071	19.7685	18.3072	21.4731	27.9685	23.601	22.5641	19.4035	19.1199	19.0481	19.9789	18.9257	15.0217	8.49306	8.88	8.03636	7.12971	8.61797	8.91702	6.90514	9.32912	8.23179	7.67962	6.0152	6.86119	5.68309	5.68462	5.53329	5.48431	5.49353	5.76817	6.29875	28.7965	32.4514	27.8547	31.3704	27.0566	23.1547
Sobic.001G484700	16	4	6	.	.	.	E3 ubiquitin-protein ligase SPL2 [Source:Projected from Arabidopsis thaliana (AT1G54150) UniProtKB/Swiss-Prot;Acc:Q9SYH3]	6.97766	7.33663	6.45827	6.75326	7.29115	7.2761	6.81057	7.17057	6.42966	6.70808	7.21787	5.98308	6.89668	6.99607	6.05458	6.58152	9.00859	6.49844	7.42615	5.7318	5.96138	5.15614	5.00174	5.30836	5.94081	5.42837	6.52632	4.56303	5.43711	4.16963	3.8784	4.37483	3.74774	3.87687	3.84455	3.1969	11.1506	10.8058	13.1994	11.8022	12.0794	8.17712
Sobic.002G245000	11	7	12	.	.	.	E3 ubiquitin-protein ligase UPL5 [Source:Projected from Arabidopsis thaliana (AT4G12570) UniProtKB/Swiss-Prot;Acc:Q9SU29]	10.9292	11.3736	12.9462	8.19055	11.9133	15.4491	11.9297	12.0811	10.9788	18.7106	14.6559	17.3213	13.1996	13.1189	13.8645	10.2532	20.9094	24.4355	21.8841	21.2299	22.8024	17.2529	17.7898	21.1547	20.5113	27.8023	28.3849	18.7574	22.9647	18.2846	17.5244	16.5496	15.1153	15.333	16.915	13.0326	17.6805	15.7158	16.3639	19.1413	19.847	16.8421
Sobic.009G053900	16	15	12	.	.	.	E3 ubiquitin-protein ligase UPL6 [Source:Projected from Arabidopsis thaliana (AT3G17205) UniProtKB/Swiss-Prot;Acc:Q8RWB8]	20.4274	18.4124	18.6658	13.1986	21.0019	16.5597	15.3191	19.3327	19.0542	22.677	22.3673	21.6522	18.7704	20.1437	22.9054	18.3437	15.5225	18.0207	16.4948	15.0024	15.697	11.9226	12.9484	16.522	13.9434	17.8545	20.8697	15.3992	16.8891	15.6169	13.176	13.303	12.5335	11.2548	13.5997	12.9852	22.5282	21.9812	22.8563	22.7023	23.6657	19.8979
Sobic.001G135500	7	15	12	.	.	.	E3 ubiquitin-protein ligase UPL7 [Source:Projected from Arabidopsis thaliana (AT3G53090) UniProtKB/Swiss-Prot;Acc:Q9SCQ2]	7.36573	5.34076	6.61152	4.61515	6.98139	5.58926	5.29897	5.61428	4.79362	6.89871	6.47426	5.72099	5.04512	5.19424	5.32365	3.82456	5.69741	7.20897	6.44147	5.89816	6.58847	5.24761	6.06722	7.15275	7.01754	8.03922	8.66064	7.84121	7.17215	7.25822	6.44798	6.39891	6.9952	6.30733	7.08155	6.10452	7.28524	6.24327	6.64133	7.84322	7.63152	6.01717
Sobic.006G001200	8	9	3	.	.	.	E3 ubiquitin-protein ligase WAV3 [Source:Projected from Arabidopsis thaliana (AT5G49665) UniProtKB/Swiss-Prot;Acc:Q9LTA6]	0.738992	0.787389	1.12597	1.49406	0.370679	2.5914	1.4349	0.665717	1.03771	0.937021	0.680601	2.56294	0.534567	1.01122	1.65179	1.15584	0.27695	0.383618	1.40135	1.22431	1.29693	0.417998	1.51516	1.35037	1.98296	1.26848	0.891231	0.699122	0.528047	0.675771	1.03968	0.757914	0.796293	0.900657	0.715385	1.08605	4.50645	5.97185	4.31769	3.45895	3.60273	1.96481
Sobic.004G099900	7	7	12	.	.	.	Early nodulin [Source: Projected from Oryza sativa (Os02g0227200)]	250.987	237.046	202.768	230.429	244.028	185.314	248.075	185.569	166.651	173.357	191.329	127.369	158.453	157.928	118.064	125.098	174.099	165.357	155.906	165.735	164.709	155.938	161.64	108.351	121.471	108.87	92.1693	91.3965	95.2013	96.0796	91.7164	95.1309	83.3983	108.403	89.1115	57.9591	216.839	175.018	187.098	167.415	183.338	200.694
Sobic.006G136000	4	6	9	.	.	.	ECO1 [Source:Projected from Arabidopsis thaliana (AT4G31400) UniProtKB/TrEMBL;Acc:A0A178UZG9]	2.4885	3.35451	2.13278	2.71869	1.72311	1.54553	1.39754	1.38196	1.14373	2.11911	2.4778	1.48911	1.43622	1.56426	1.1548	1.3833	3.78751	4.19239	3.67808	3.38856	3.33231	3.33941	3.09729	1.88956	3.38341	3.57111	2.2888	1.63242	2.37888	1.79919	1.5152	1.70305	1.13212	1.4019	1.63819	0.549603	2.29172	1.45483	1.8707	2.99351	2.57189	2.33545
Sobic.001G092200	11	6	6	.	.	.	EDA15 [Source:Projected from Arabidopsis thaliana (AT4G14790) UniProtKB/TrEMBL;Acc:A0A178V2P1]	3.67961	2.60315	3.10489	2.43065	3.91844	2.92608	3.02538	3.28478	3.32205	4.62606	4.32985	4.40136	3.85857	3.58893	3.69269	2.95059	3.3179	3.96297	3.0174	2.73571	2.56333	2.20495	2.2377	1.87221	1.84554	2.51695	2.41399	1.5636	1.90571	1.69152	1.38757	1.84892	1.21576	1.01708	1.62461	1.25877	3.81949	2.74649	3.36714	4.16944	4.02369	2.73649
Sobic.001G471100	NA	NA	1	.	.	.	EDTS5 [Source:Projected from Arabidopsis thaliana (AT2G13810) UniProtKB/TrEMBL;Acc:A0A178VQ02]	0	0	0	0	0	0	0	0	0	0	0	0	0	0	0	0	0	0	0	0	0	0	0	0	0	0	0	0	0	0	0	0	0	0	0	0	8.14156	0.972943	0.471792	0.200027	0.166501	0.0741065
Sobic.006G028100	7	7	12	.	.	.	electron transfer flavoprotein beta [Source:Projected from Arabidopsis thaliana (AT5G43430) TAIR;Acc:AT5G43430]	20.7024	16.5463	16.171	15.8853	13.6447	19.4041	17.1937	13.7292	14.5126	16.2616	12.003	11.3144	15.0147	12.1659	10.1173	11.2999	12.0278	10.6256	10.001	10.9861	12.0155	10.628	9.95063	8.00499	8.2889	8.23039	7.03573	5.31234	6.54242	6.38883	5.48988	6.21571	5.27455	5.50211	6.00744	4.94714	15.22	10.6626	13.5359	9.85948	11.688	13.5776
Sobic.001G023200	6	15	12	.	.	.	Electron transfer flavoprotein subunit alpha, mitochondrial [Source:Projected from Arabidopsis thaliana (AT1G50940) UniProtKB/Swiss-Prot;Acc:Q9C6I6]	21.6955	26.0221	22.3233	34.3179	24.4008	25.2536	29.5939	25.5086	20.5567	21.0114	23.6685	18.9387	22.3181	21.7811	23.2648	19.5748	17.9801	19.6472	19.1716	22.7015	20.4278	24.0322	22.0126	24.9363	25.1863	19.7623	26.7473	22.5694	18.2617	18.4645	17.2626	21.217	22.3424	29.4993	29.3895	18.7149	21.7573	17.2651	20.1095	15.7959	20.0534	16.5367
Sobic.001G194900	7	10	3	.	.	.	Electron transfer flavoprotein-ubiquinone oxidoreductase, mitochondrial [Source:Projected from Arabidopsis thaliana (AT2G43400) UniProtKB/Swiss-Prot;Acc:O22854]	13.822	13.3515	18.1762	28.9638	23.4296	22.1116	25.1411	22.416	19.996	20.9507	15.0324	23.0943	22.4739	17.1917	18.1145	15.7006	1.51669	2.61542	3.55886	6.16606	6.65912	12.1413	6.20966	10.6157	7.65563	6.36859	15.0472	15.2313	6.29943	7.70314	5.92261	13.8741	13.0607	19.0677	15.0741	14.7796	20.2074	15.594	24.3612	10.4134	12.5484	7.09335
Sobic.006G161500	4	2	9	.	.	.	Elongation factor G, chloroplastic [Source:Projected from Arabidopsis thaliana (AT1G62750) UniProtKB/Swiss-Prot;Acc:Q9SI75]	34.941	20.2625	26.7488	19.1662	22.2579	24.2822	17.7757	14.028	11.4577	22.9246	14.1605	16.9121	15.9349	14.2547	14.3813	12.9746	10.7504	7.86171	9.38977	5.70209	4.93448	2.99771	2.76512	0.970923	1.49598	1.51139	1.65428	1.36912	1.41429	0.839024	1.55868	1.26023	0.97924	0.83924	1.25419	2.69783	13.1962	13.7112	14.5112	14.4101	23.9535	15.6596
Sobic.003G196200	16	5	12	.	.	.	Elongation factor Ts, mitochondrial [Source:Projected from Arabidopsis thaliana (AT4G11120) UniProtKB/Swiss-Prot;Acc:Q5XF75]	17.7774	15.7929	14.99	12.8573	13.3382	12.6378	12.6988	12.6182	10.8822	13.4441	14.7973	12.4405	11.8719	11.9787	15.1737	13.9084	33.8786	28.653	26.2275	23.0992	22.5806	21.4906	17.6023	8.78705	8.39145	10.3958	9.27866	9.57246	8.00603	7.51065	7.20899	7.38931	5.37965	6.31943	5.71145	5.24171	14.9524	10.8886	15.0816	18.212	17.2588	16.5148
Sobic.006G086600	13	6	9	.	.	.	Elongator complex protein 1 [Source:Projected from Arabidopsis thaliana (AT5G13680) UniProtKB/Swiss-Prot;Acc:Q9FNA4]	4.27556	3.9856	3.98522	2.5699	2.65262	3.28881	2.40007	3.69117	3.39952	4.19738	4.1518	4.1254	3.98409	4.19017	6.87085	6.52672	10.3323	10.1394	9.26839	8.5697	7.75363	7.28704	6.20774	5.90399	4.29594	6.24946	7.18539	4.84393	5.41098	4.43615	3.67019	4.08031	2.92986	2.71119	2.97248	2.60522	4.07978	4.52621	4.52673	5.46904	5.14851	6.11017
Sobic.006G125900	11	6	12	.	.	.	Elongator complex protein 3 [Source:Projected from Arabidopsis thaliana (AT5G50320) UniProtKB/TrEMBL;Acc:A0A178UGS1]	28.1003	29.5234	26.5497	23.6665	27.0377	26.7296	26.6287	26.5171	27.0942	30.0606	31.6788	30.9655	31.4928	31.8333	40.4352	37.3395	54.195	49.9079	49.1858	44.0277	42.7	36.4882	31.5339	24.6554	22.5744	27.504	26.371	19.3951	22.1776	20.6888	15.481	17.0792	14.11	16.1868	16.7513	15.2214	37.5259	36.7925	41.6415	42.7894	42.9406	35.2299
Sobic.010G203300	11	7	12	.	.	.	Elongator complex protein 4 [Source:Projected from Arabidopsis thaliana (AT3G11220) UniProtKB/Swiss-Prot;Acc:Q9C778]	11.5965	10.9686	9.45613	8.83956	10.9705	8.98541	10.6066	10.1415	9.37056	12.4721	14.1373	12.8209	13.4203	13.4602	14.8996	13.794	17.0973	15.0153	13.9475	14.0164	13.3308	12.0626	10.8427	9.20034	8.42985	11.7769	10.6051	9.61546	11.1828	10.5722	7.71166	8.55533	8.14139	8.67097	8.06577	8.66539	13.4178	12.4936	16.222	17.4999	16.3827	11.2876
Sobic.001G466200	11	4	5	.	.	.	Elongator complex protein 5 [Source:Projected from Arabidopsis thaliana (AT2G18410) UniProtKB/Swiss-Prot;Acc:F4IQJ2]	8.01911	7.50211	8.0059	7.55162	10.7797	7.18023	8.53382	8.91651	8.77462	10.4356	12.2026	8.83588	9.85955	10.4986	8.28717	8.14016	3.13391	3.25133	2.53691	1.97874	1.83461	1.46135	1.82696	1.71799	2.49399	2.48776	1.8439	2.00212	1.94565	1.85869	2.23102	1.73282	2.15827	2.09977	2.09682	2.04479	11.7064	9.83454	10.8757	10.9147	10.0429	5.29525
Sobic.007G220300	13	5	9	.	.	.	Elongator protein 2 [Source:Projected from Arabidopsis thaliana (AT1G49540) UniProtKB/TrEMBL;Acc:F4I1S8]	5.55106	6.62859	5.14697	4.52022	4.08629	4.33553	3.75161	4.18702	4.0621	7.00993	7.39351	6.34206	6.53982	6.61795	8.58183	8.21456	15.0238	15.0429	13.5977	11.8845	11.5285	9.79819	9.64464	5.69011	6.05281	7.49052	7.29468	5.36334	6.33151	5.39114	3.63816	4.4512	3.20132	2.82232	2.89151	2.84796	5.75091	6.4023	6.97951	8.1825	7.89168	9.70686
Sobic.001G411500	13	6	6	.	.	.	ELP6 [Source:Projected from Arabidopsis thaliana (AT4G10090) UniProtKB/TrEMBL;Acc:A0A178V2M9]	6.46897	7.08144	5.33708	5.16994	6.09879	5.09824	6.52331	4.89837	4.36552	7.62757	9.71814	6.94616	9.35502	8.2731	10.9527	11.3924	7.2948	6.37999	5.20325	5.56669	5.97772	5.46674	5.31574	2.58037	2.30481	3.5671	3.0602	3.199	2.56335	3.21293	2.49796	2.85949	2.55701	2.57663	2.09159	2.33472	6.53203	4.99163	5.86838	9.0287	7.50728	5.85693
Sobic.006G093500	15	8	2	.	Embryo Endosperm Whole seed	.	22.0 kDa heat shock protein [Source:Projected from Arabidopsis thaliana (AT4G10250) UniProtKB/Swiss-Prot;Acc:Q38806]	26.3364	87.5678	25.4443	93.1619	23.7754	17.8235	83.506	78.9557	259.365	4.05396	46.6381	21.8209	59.8592	90.8313	203.91	209.855	24.5417	2.5899	20.3156	24.8367	14.3921	41.6086	40.1804	10.7715	25.4357	1.07207	2.7006	1.6278	2.58371	12.132	0.123717	2.67962	0.74556	0.448169	5.80233	41.646	2.65839	26.9785	0.331617	0.339061	0.242088	64.5472
Sobic.004G248400	11	4	4	.	.	.	Emb1629 [Source:Projected from Arabidopsis thaliana (AT5G57930) UniProtKB/TrEMBL;Acc:A0A178UP75]	4.9994	3.4605	5.48004	5.81219	8.37395	5.61686	6.68229	6.91186	4.58033	9.02251	8.4477	6.93785	8.47236	8.15199	5.52771	6.10482	1.57847	2.06209	1.81714	1.50535	1.68212	1.07598	1.56356	1.12834	1.29125	1.15389	1.29093	0.959943	0.943473	0.880261	1.29542	0.985234	0.98475	0.849287	1.05763	1.23234	12.0422	9.8149	15.3933	12.5023	9.41829	4.18304
Sobic.001G503900	6	6	12	.	.	.	EMB1691 [Source:Projected from Arabidopsis thaliana (AT4G09980) UniProtKB/TrEMBL;Acc:A0A178V0G2]	20.6827	16.41	16.1327	11.0673	12.4163	14.5456	11.303	13.3464	13.8894	15.5946	14.307	15.5179	13.5045	14.174	16.7808	16.2768	31.524	29.7352	28.1348	23.2015	22.6084	19.7311	16.8271	13.7342	11.4262	13.4598	16.5159	15.4408	13.2777	12.7603	14.6762	12.4224	10.5612	11.0131	11.0086	9.65377	16.5109	13.9555	15.7317	18.6132	17.3026	19.9399
Sobic.002G347600	7	6	12	.	.	.	EMB2654 [Source:Projected from Arabidopsis thaliana (AT2G41720) UniProtKB/TrEMBL;Acc:A0A178VXZ9]	3.59279	3.45141	3.46051	2.76258	3.28407	2.74615	2.63395	2.53366	2.382	3.11274	2.47537	2.24297	1.9901	1.8751	1.66383	1.25002	3.67318	3.42493	3.37036	2.73126	2.68548	1.91771	2.61466	1.93475	2.08052	2.5771	2.55459	1.9135	2.32684	1.84992	1.68453	1.67982	1.6659	1.50694	1.63534	1.42731	4.61763	3.26273	3.49599	4.1618	4.8693	3.7831
Sobic.001G114000	11	7	12	.	.	.	EMB2754 [Source:Projected from Arabidopsis thaliana (AT4G36630) UniProtKB/TrEMBL;Acc:A0A178UXB5]	8.0639	12.5507	10.0296	9.0137	11.6277	11.0594	10.1747	14.549	14.7544	12.1853	12.5972	14.2365	12.8067	12.7192	15.8118	12.0704	14.5121	15.4389	15.2217	14.4344	13.7215	11.9163	11.6356	12.44	11.5183	13.6447	14.8076	9.48828	10.0707	8.70035	8.06687	8.38597	7.4825	6.86203	8.04524	8.41476	11.4356	13.8508	11.9397	12.1875	13.6401	13.2558
Sobic.009G042200	10	7	9	.	.	.	EMB3117 [Source:Projected from Arabidopsis thaliana (AT2G47940) UniProtKB/TrEMBL;Acc:A0A178VUR8]	3.29316	3.30759	3.05653	3.08148	2.94736	2.38882	2.03143	2.96672	1.89016	4.71153	3.04355	2.86026	2.69657	2.63829	1.82717	1.63389	6.66292	7.92216	7.73117	6.77414	6.55421	5.28186	7.0755	5.88926	4.97358	5.31049	6.13344	4.54874	4.68839	5.75083	4.15519	3.4978	3.20627	3.26028	3.58146	2.67713	5.54685	3.64559	3.42191	5.20052	5.59612	4.54198
Sobic.002G051100	7	5	9	.	.	.	EMB3119 [Source:Projected from Arabidopsis thaliana (AT3G04790) UniProtKB/TrEMBL;Acc:A0A178V804]	10.9763	6.97447	9.66241	8.58522	7.53676	9.71169	7.77224	7.19287	6.52747	11.4826	8.8537	9.64871	6.56466	7.0848	4.59839	4.34181	5.2144	16.9438	12.6295	16.2821	20.4554	18.7048	17.8222	7.49604	6.6971	8.03881	6.47475	6.87066	5.53336	6.22911	10.149	6.70848	6.1721	7.87115	6.66341	2.28552	10.8311	11.0583	12.5296	10.7695	13.6209	11.3006
Sobic.002G155000	11	6	6	.	.	.	Embryo defective 1381 [Source:Projected from Arabidopsis thaliana (AT2G31340) UniProtKB/TrEMBL;Acc:F4IQS9]	5.12195	3.4373	5.02878	3.03354	3.45158	4.33382	3.78494	3.02699	3.66286	5.67844	4.21667	4.43113	3.33447	3.85755	4.78968	3.86561	4.66599	4.06408	3.51969	3.1257	3.23823	2.87744	2.7964	2.27811	2.23641	2.584	2.8492	2.17384	2.17379	1.93789	2.16317	2.22005	1.57089	1.48192	1.83523	1.41067	5.55059	5.30918	5.30232	6.37254	4.94765	3.46612
Sobic.007G014800	16	6	12	.	.	.	EMBRYO DEFECTIVE 140 [Source:Projected from Arabidopsis thaliana (AT4G24270) UniProtKB/TrEMBL;Acc:F4JQ75]	81.1576	89.0571	81.532	66.5367	89.8843	70.6046	71.841	92.0188	102.18	73.8713	77.8743	78.2357	82.3767	80.8808	66.531	58.0141	61.0308	50.6189	53.0881	53.9109	45.6063	49.4187	42.2327	29.1131	25.2536	25.0638	30.179	22.2509	24.1618	25.3405	17.4557	19.3583	13.6155	13.8929	15.8304	17.6693	52.3847	53.0528	51.6486	49.0494	43.6798	57.7517
Sobic.003G043200	7	15	9	.	.	.	Embryo defective 2410 [Source:Projected from Arabidopsis thaliana (AT2G25660) UniProtKB/TrEMBL;Acc:F4ISL7]	7.61994	6.79845	7.96685	4.81607	6.58878	6.40981	4.98208	6.82532	7.31904	6.97587	5.02991	6.15139	4.7333	4.74416	3.92237	2.80532	8.29786	7.95159	7.84979	7.30392	6.8306	5.86649	6.21784	9.31211	6.42944	7.99525	9.76096	7.31712	7.03364	7.14396	7.16234	5.75202	6.3191	4.91791	6.0086	5.01659	7.09918	5.61595	4.32109	6.11818	6.3136	7.70151
Sobic.004G204200	13	15	12	.	.	.	Embryo defective 2423 [Source:Projected from Arabidopsis thaliana (AT3G48470) UniProtKB/TrEMBL;Acc:F4JF17]	4.49657	5.29906	4.69531	3.27096	5.89747	4.36464	4.43291	4.80303	5.52979	6.3047	7.04126	5.42076	5.66023	5.90317	8.03309	6.93111	6.48157	6.21755	5.52779	5.24542	4.94736	4.51405	5.04831	5.01663	4.93838	6.73244	6.52682	4.71743	4.66573	4.59196	4.49056	4.02563	4.03754	3.78853	4.4599	4.06731	7.65307	7.29886	7.26245	7.54833	7.13668	6.58501
Sobic.005G056500	16	7	9	.	.	.	Embryo defective 2739 [Source:Projected from Arabidopsis thaliana (AT4G14590) UniProtKB/TrEMBL;Acc:O23315]	1.71561	2.10318	2.12191	1.02115	1.30639	1.89741	1.78177	1.61978	1.65057	2.19611	1.64207	2.06868	1.79662	1.75499	2.16528	1.91454	4.36011	3.57062	3.81863	3.27831	3.19564	2.74139	3.75283	2.75542	3.13806	3.46475	3.63133	2.20067	3.11294	2.92754	2.72701	2.45157	2.0856	1.88414	1.75236	1.90597	2.21044	2.31653	1.88674	2.89984	2.67141	3.25594
Sobic.006G232500	3	10	7	.	.	.	ENDO1 [Source:Projected from Arabidopsis thaliana (AT1G11190) UniProtKB/TrEMBL;Acc:A0A178WKD4]	3.46632	6.19125	2.75074	2.99371	1.37309	4.09837	1.90167	2.49478	0.738633	0.755943	1.29884	0.553896	0.628821	1.50053	4.75587	3.07107	2.21437	4.1188	3.88991	4.02172	3.49199	2.13213	5.05391	10.6459	24.162	11.8202	15.489	18.0881	17.5454	13.0981	12.8876	20.3182	13.7097	14.4732	19.2746	18.4775	13.7531	6.22925	6.77916	7.99906	6.13434	10.0081
Sobic.004G318300	NA	NA	2	.	.	.	Endoglucanase 16 [Source:Projected from Arabidopsis thaliana (AT3G43860) UniProtKB/Swiss-Prot;Acc:Q8VYG3]	0	0	0	0	0	0	0	0	0	0	0	0	0	0	0	0	0	0	0	0	0	0	0	0	0	0	0	0	0	0	0	0	0	0	0	0	0.612935	10.0718	1.74045	2.3735	0.359752	0.019329
Sobic.002G273500	9	NA	NA	.	.	.	Endoglucanase 24 [Source:Projected from Arabidopsis thaliana (AT4G39010) UniProtKB/Swiss-Prot;Acc:Q93YQ7]	8.52354	2.99792	10.2267	3.8733	12.9559	12.4309	14.2206	12.5325	16.3933	30.4178	26.7352	24.3329	21.8078	21.3485	2.41839	1.89874	0	0	0	0	0	0	0	0	0	0	0	0	0	0	0	0	0	0	0	0	0	0	0	0	0	0
Sobic.003G087300	3	2	1	.	.	.	Endonuclease 2 [Source:Projected from Arabidopsis thaliana (AT1G68290) UniProtKB/Swiss-Prot;Acc:Q9C9G4]	0.813477	1.25405	0.393047	0.370402	0.323732	0.379667	0.485276	0.266585	0.316941	0.542464	0.581946	0.419123	0.331329	0.305966	0.332776	0.561841	1.24737	0.958741	0.644819	0.547592	0.697267	0.529682	0.668976	0.188389	0.20836	0.252187	0.19384	0.147433	0.121343	0.088425	0.169009	0.18547	0.0571595	0.185624	0.100919	0.0787445	2.70406	0.35464	0.552613	0.527926	0.512853	0.973395
Sobic.002G379866	13	14	9	.	.	.	Endoplasmic reticulum (ER) membrane protein, Early tapetum development and meiosi [Source: Projected from Oryza sativa (Os07g0622900)]	2.01164	1.78729	1.70897	1.35812	1.15896	1.93655	1.74079	1.96012	1.16319	2.17088	1.52871	1.60058	1.4139	1.85195	2.07147	2.38009	2.70765	1.87389	3.41697	2.90452	2.46823	2.36903	1.68233	2.37799	2.56746	3.30661	3.12988	2.75478	2.62177	1.77902	2.47162	2.75289	2.68663	3.61705	3.3508	4.3109	2.50528	2.82296	2.29901	4.04296	3.9773	3.34914
Sobic.002G299000	7	6	9	.	.	.	Endoplasmic reticulum (ER) stress sensor, Transducer of ER stress, ER stress respons [Source: Projected from Oryza sativa (Os07g0471000)]	17.2782	30.4606	26.1578	30.2221	23.7503	24.4285	19.6712	29.8106	30.8495	23.1382	15.991	21.9275	18.601	15.8821	14.8038	11.3294	28.0413	24.8346	35.0271	24.8023	24.1051	28.3396	27.2665	22.2883	20.9942	17.2904	24.0104	14.4331	17.8793	13.5311	8.56222	12.1263	6.99139	7.16479	8.04064	6.23116	24.9384	31.8283	19.8838	20.7344	22.9264	24.523
Sobic.002G192200	11	6	12	.	.	.	Enhanced ethylene response protein 5 [Source:Projected from Arabidopsis thaliana (AT2G19560) UniProtKB/Swiss-Prot;Acc:Q8GWE6]	10.4328	9.59008	8.37918	6.92867	7.10437	8.68993	7.92087	6.82322	7.50562	12.0351	9.79992	10.5251	8.95608	8.83638	11.5945	11.1628	17.7191	15.2293	14.823	12.9876	13.3686	11.5487	12.5326	8.58593	9.43717	9.7944	10.0137	7.88814	7.76911	6.85905	8.03156	6.38967	6.32617	7.00131	7.13339	6.71339	16.2779	13.9466	15.2991	16.0991	16.3482	14.804
Sobic.010G172700	11	10	6	.	.	.	Ent-kaurene oxidase, chloroplastic [Source:Projected from Arabidopsis thaliana (AT5G25900) UniProtKB/Swiss-Prot;Acc:Q93ZB2]	6.76176	5.92103	8.83331	6.95786	10.199	8.34612	9.59389	9.64778	10.0022	10.54	13.7561	11.6656	11.5356	12.1333	11.8647	13.5123	0.844599	1.16687	0.931663	0.854838	0.863416	0.857626	0.910158	0.690402	1.33507	1.02001	0.972332	1.38533	1.17415	0.939198	1.12481	1.38724	1.17959	0.9842	1.52232	2.24214	3.78168	2.17428	3.06362	3.29337	3.22129	2.20652
Sobic.003G006300	7	6	9	.	.	.	ENTH/VHS family protein [Source:Projected from Arabidopsis thaliana (AT3G16270) UniProtKB/TrEMBL;Acc:A0A178VIA7]	31.4601	41.9372	35.0913	30.1099	31.1766	30.9346	28.6855	32.3746	34.4086	26.5267	24.6695	24.8994	22.6821	22.1345	21.3024	18.4873	41.3361	34.0384	37.1068	36.8749	33.0162	35.1888	35.3605	30.835	27.2707	24.0869	27.7296	19.026	21.7629	24.4294	12.7195	15.903	10.6447	11.8615	13.24	10.4468	24.1168	29.8851	19.9498	20.1933	19.6599	33.2532
Sobic.003G399800	14	NA	NA	.	.	.	EPIDERMAL PATTERNING FACTOR-like protein 9 [Source:Projected from Arabidopsis thaliana (AT4G12970) UniProtKB/Swiss-Prot;Acc:Q9SV72]	0.625099	0.540868	0.977098	0.743869	2.46338	2.14539	2.96038	3.42139	4.07795	1.98765	4.75944	3.84124	4.76081	5.75761	4.96613	4.97507	0	0	0	0	0	0	0	0	0	0	0	0	0	0	0	0	0	0	0	0	0	0	0	0	0	0
Sobic.007G073700	6	14	6	.	.	.	Equilibrative nucleotide transporter 1 [Source:Projected from Arabidopsis thaliana (AT1G70330) UniProtKB/Swiss-Prot;Acc:Q8VXY7]	13.516	13.952	10.7155	8.80689	8.82063	11.6434	9.7474	10.0348	8.85937	16.022	11.4688	12.3215	10.0485	10.1815	11.6605	7.38187	11.4124	9.93218	9.84607	10.4303	10.5695	10.8519	15.0465	19.7811	23.0074	21.6979	22.5126	18.252	21.151	23.1267	19.3062	17.4648	21.3057	20.1667	26.1869	24.1921	31.1814	24.3229	21.7493	26.7563	29.0016	22.5085
Sobic.009G207200	6	6	12	.	.	.	ER lumen protein-retaining receptor A [Source:Projected from Arabidopsis thaliana (AT1G29330) UniProtKB/Swiss-Prot;Acc:P35402]	39.3795	36.127	24.9035	30.8435	28.9844	25.4996	30.7373	29.0864	27.5868	22.6952	29.3144	19.9528	25.4461	25.2394	27.7881	32.8306	42.4659	34.0212	38.0181	35.4564	30.3136	37.6336	31.7646	29.7198	28.7552	25.929	26.879	20.0185	26.2929	25.6571	15.683	21.2609	14.6983	16.9177	18.4553	16.7497	33.2229	32.4996	29.5422	31.8532	29.5123	41.6041
Sobic.005G112100	4	6	7	.	.	.	ER lumen protein-retaining receptor B [Source:Projected from Arabidopsis thaliana (AT3G25040) UniProtKB/Swiss-Prot;Acc:Q8VWI1]	23.5468	26.6824	16.5271	12.104	14.2244	14.1081	15.9598	12.7947	14.496	12.7857	15.8901	11.4438	12.6637	14.2999	10.232	11.4765	23.6023	16.2563	13.7139	18.9356	15.1751	24.9167	27.4745	21.3629	15.5848	14.2434	14.1724	12.0997	11.2735	17.654	11.1549	13.1776	10.6436	10.4855	12.3275	8.38232	20.2503	16.6624	10.7789	17.2165	13.6927	30.962
Sobic.005G017200	6	2	12	.	.	.	Ethanolamine-phosphate cytidylyltransferase [Source:Projected from Arabidopsis thaliana (AT2G38670) UniProtKB/Swiss-Prot;Acc:Q9ZVI9]	12.1006	10.4603	11.2115	10.3173	8.68391	10.4332	10.0026	7.99862	8.6227	15.766	11.2532	12.3362	9.62888	10.1033	12.3654	10.8846	20.9411	16.1136	15.657	11.7094	12.0111	9.8237	10.2708	5.53175	8.17754	6.79775	5.87303	5.16585	5.82171	4.85973	5.61906	5.30546	4.15604	4.50047	4.74884	4.48877	15.8044	14.7942	14.6123	19.083	19.1252	14.8739
Sobic.007G188701	2	11	3	ERF	.	.	Ethylene response factor 110 [Source:Projected from Arabidopsis thaliana (AT5G50080) UniProtKB/TrEMBL;Acc:G8IQH2]	0.321578	0.811928	0.472093	5.12525	0.632729	1.447	1.80452	1.32131	0.857367	0.711453	0.826603	1.53542	1.47778	1.74727	2.36746	2.34765	0.516999	0.77547	2.07277	1.88901	2.37314	2.19061	1.25991	1.31002	2.37696	1.16202	2.15546	1.94017	2.28994	0.648917	1.72219	2.64079	3.59016	7.55308	4.21848	2.82826	4.18214	10.1482	20.0878	4.48272	6.98478	3.76708
Sobic.009G184300	5	NA	NA	ERF	.	.	Ethylene-responsive transcription factor 12 [Source:Projected from Arabidopsis thaliana (AT1G28360) UniProtKB/Swiss-Prot;Acc:Q94ID6]	1.0313	0.815762	0.991087	1.64865	0.299126	1.18845	0.813958	0.701006	1.22533	0.338207	0.471911	0.673764	0.313005	0.77573	1.38068	1.53108	0	0	0	0	0	0	0	0	0	0	0	0	0	0	0	0	0	0	0	0	0	0	0	0	0	0
Sobic.009G238500	14	NA	7	ERF	.	.	Ethylene-responsive transcription factor ERF061 [Source:Projected from Arabidopsis thaliana (AT1G64380) UniProtKB/Swiss-Prot;Acc:Q9C7W2]	0.115695	0.111454	0.333236	0.967279	0.625869	1.28753	1.56146	0.977572	1.51912	2.24697	1.84203	3.30175	2.61375	2.50116	3.04797	3.07678	0	0	0	0	0	0	0	0	0	0	0	0	0	0	0	0	0	0	0	0	3.03865	5.86775	3.84301	2.23203	4.04245	3.20852
Sobic.002G415600	2	4	11	ERF	.	.	Ethylene-responsive transcription factor ERF071 [Source:Projected from Arabidopsis thaliana (AT2G47520) UniProtKB/Swiss-Prot;Acc:O22259]	11.8683	34.4963	24.478	112.015	17.9366	38.9983	23.8646	50.6336	15.435	7.66867	8.80741	13.8197	17.9145	13.0311	40.5589	26.8054	111.372	113.127	133.053	114.445	107.72	101.001	83.8232	110.216	162.336	106.117	120.143	85.2632	184.923	69.0734	86.3027	97.6626	76.9905	115.308	100.809	51.9987	2.14685	11.6257	19.3225	9.46423	25.6768	83.1154
Sobic.009G111200	8	8	7	ERF	.	.	Ethylene-responsive transcription factor RAP2-3 [Source:Projected from Arabidopsis thaliana (AT3G16770) UniProtKB/Swiss-Prot;Acc:P42736]	30.7155	24.8189	56.778	114.521	31.0738	104.132	94.3374	50.5578	106.118	42.2655	40.0297	99.6312	53.4581	94.0315	112.918	85.9215	18.5787	16.738	39.8832	23.6061	27.6853	21.7087	16.212	12.8054	13.7852	14.3012	10.7842	3.86592	9.28229	6.05927	4.73995	5.61193	2.11498	3.01408	4.97743	12.4216	19.6598	25.6959	41.9054	14.5206	41.7567	24.8726
Sobic.006G180700	11	15	6	.	.	.	ETL1 [Source:Projected from Arabidopsis thaliana (AT2G02090) UniProtKB/TrEMBL;Acc:A0A178VWA6]	7.70152	5.78636	7.59562	4.16355	5.85351	4.93918	4.68223	5.00336	6.77236	8.81702	6.20116	7.69437	6.18214	6.10491	8.12541	6.82528	3.63664	3.95875	3.18022	2.94209	2.8997	2.51804	3.2882	3.06803	3.28678	4.28122	3.61462	3.18592	3.54165	3.29335	3.48595	3.2857	3.03763	2.84536	3.04906	3.26609	5.52464	5.77857	4.86676	6.17392	4.8933	4.08636
Sobic.002G077900	6	6	9	.	.	.	Eukaryotic translation initiation factor 3 subunit E [Source:Projected from Arabidopsis thaliana (AT3G57290) UniProtKB/TrEMBL;Acc:A0A178VL03]	91.4237	101.81	78.4347	75.6913	64.1431	73.3845	64.3825	65.1873	53.2732	81.7502	80.9432	73.0279	69.5032	70.5724	81.5884	71.6414	201.721	206.976	199.166	174.599	172.536	152.607	148.837	99.8987	112.58	128.854	117.633	102.185	103.906	98.1205	96.2518	88.2279	81.9968	99.0954	96.0052	69.3559	71.8586	63.6837	76.6332	86.0969	94.5442	110.127
Sobic.009G212300	6	5	10	.	.	.	Eukaryotic translation initiation factor 3 subunit F [Source:Projected from Arabidopsis thaliana (AT2G39990) UniProtKB/Swiss-Prot;Acc:O04202]	31.9974	31.7793	23.4548	23.3815	20.255	23.3669	18.2021	18.7252	15.2587	25.4446	27.8652	22.9406	20.7442	21.5015	28.2576	24.2214	103.758	108.432	100.187	82.8055	81.9585	79.7808	70.5075	34.4476	33.2228	36.8306	33.274	30.8258	32.9913	28.6562	27.3942	27.6534	21.3776	23.2933	21.2601	16.9682	32.2795	26.4521	31.119	40.4415	39.7948	52.5421
Sobic.006G044600	16	6	12	.	.	.	Eukaryotic translation initiation factor 3 subunit H [Source:Projected from Arabidopsis thaliana (AT1G10840) UniProtKB/Swiss-Prot;Acc:Q9C5Z2]	92.6394	98.819	74.7097	84.4537	84.3278	68.7371	76.8744	69.7121	60.7373	96.2193	107.848	82.5938	95.6556	88.9279	90.2881	83.4831	165.889	157.842	145.665	125.14	123.727	119.251	115.738	72.554	75.1924	83.2706	82.8854	75.9688	71.5203	66.1087	58.5249	66.1104	56.9975	63.7533	58.2513	51.6304	92.1186	80.3027	93.092	111.837	108.568	99.1594
Sobic.001G481700	11	5	12	.	.	.	Eukaryotic translation initiation factor 3 subunit K [Source:Projected from Arabidopsis thaliana (AT4G33250) UniProtKB/Swiss-Prot;Acc:Q9SZA3]	69.4758	73.5674	59.0442	56.4334	64.3706	52.2077	63.4682	52.253	43.3311	75.4414	93.22	58.4503	73.936	66.4714	66.0129	67.4635	74.3961	87.82	73.8134	64.062	61.4777	59.4491	55.3221	27.4766	29.0198	33.0234	30.3908	32.4812	28.7078	30.7725	28.7439	29.0972	22.7858	21.3527	20.9374	19.564	70.8365	53.4458	66.4661	82.6532	79.7636	62.5693
Sobic.001G429100	16	7	12	.	.	.	Eukaryotic translation initiation factor NCBP [Source:Projected from Arabidopsis thaliana (AT5G18110) UniProtKB/Swiss-Prot;Acc:Q9FK59]	89.6208	85.2459	73.8325	78.9553	83.7905	72.0416	83.2272	63.3044	59.3422	77.4142	89.52	56.9858	79.9994	83.3139	74.1265	73.6754	90.6259	83.675	84.3244	73.7938	70.5656	68.5286	65.4287	52.9313	65.6509	63.5584	56.6995	54.9966	56.9797	57.0167	50.5253	55.8137	52.6081	60.3099	60.4381	53.5455	107.546	87.1826	102.208	105.06	102.525	80.6045
Sobic.003G257100	10	14	6	.	.	.	Evolutionarily conserved C-terminal region 8 [Source:Projected from Arabidopsis thaliana (AT1G79270) UniProtKB/TrEMBL;Acc:Q9FPE7]	7.65861	4.75038	6.83975	5.3313	10.0109	6.09277	6.35481	6.92669	6.40611	14.1981	14.0538	9.44405	9.05735	7.82652	6.09158	5.51408	3.56293	3.34806	2.76168	2.11065	2.29634	1.72032	2.02499	2.21935	3.50631	2.81958	3.18946	3.84748	3.34268	3.16308	3.2859	3.25719	2.90516	2.812	3.27096	4.10097	7.44209	5.79159	5.89785	8.10748	6.96291	5.74633
Sobic.002G309100	8	8	9	.	.	.	EXL7 [Source:Projected from Arabidopsis thaliana (AT2G35150) UniProtKB/TrEMBL;Acc:A0A178VYH7]	0.773928	0.382181	0.415691	0.369982	0.467025	1.59609	1.06971	0.43125	1.29718	1.99681	0.980541	3.35571	0.625422	2.24162	1.12576	0.894064	1.48262	1.21774	3.2032	2.84316	2.60879	1.31519	2.72031	0.609432	1.08294	1.24241	0.659455	0.412562	0.594738	0.442995	0.490633	0.500667	0.446659	0.473371	0.370519	0.197048	0.715344	0.592804	0.497574	0.866924	0.557547	0.808635
Sobic.002G343000	7	6	10	.	.	.	Exocyst complex component EXO84C [Source:Projected from Arabidopsis thaliana (AT1G10180) UniProtKB/Swiss-Prot;Acc:Q9SY60]	35.0337	40.4262	33.262	31.8947	34.638	33.9808	34.8695	35.6656	23.4426	22.8722	23.5454	22.2078	24.1122	21.1873	13.1712	10.5406	63.1068	59.244	54.7896	45.1092	44.3765	35.5407	33.9753	30.6631	30.0645	36.1688	35.5594	24.3099	28.7042	22.5895	20.8117	21.183	17.5581	17.1891	18.0909	12.2328	14.7364	9.61486	12.5294	14.4127	20.8249	28.0645
Sobic.003G158700	11	14	5	.	.	.	Exocyst complex component SEC15B [Source:Projected from Arabidopsis thaliana (AT4G02350) UniProtKB/Swiss-Prot;Acc:F4JHH5]	9.66497	10.8668	15.098	11.853	14.1334	16.8509	13.9231	13.5652	14.7169	20.8476	14.1403	21.605	14.4697	16.3598	21.1206	17.3565	9.41909	6.97481	8.38563	6.89864	6.74307	5.30028	7.50872	7.99748	10.1981	11.407	10.262	6.83631	8.19651	6.92273	7.48846	7.46822	6.09179	6.21523	7.7644	7.51659	14.3386	20.5129	14.7738	15.0512	15.2965	11.574
Sobic.003G314900	4	6	1	.	.	.	Exonuclease 1 [Source:Projected from Arabidopsis thaliana (AT1G29630) UniProtKB/Swiss-Prot;Acc:Q8L6Z7]	1.58907	1.60176	1.31014	1.47674	0.925886	0.843468	0.634285	0.834947	0.611688	1.68484	0.924211	0.764181	0.58753	0.704511	0.292178	0.198046	1.07099	1.08908	0.970149	0.841449	0.709854	0.559713	0.458917	0.394186	0.529177	0.914452	0.716422	0.384879	0.552994	0.396953	0.334668	0.278324	0.23656	0.235289	0.226832	0.138761	3.29783	1.14166	0.972754	2.33938	1.19438	0.507101
Sobic.006G031900	NA	NA	4	.	.	.	Expansin-A11 [Source:Projected from Arabidopsis thaliana (AT1G20190) UniProtKB/Swiss-Prot;Acc:Q9LNU3]	0	0	0	0	0	0	0	0	0	0	0	0	0	0	0	0	0	0	0	0	0	0	0	0	0	0	0	0	0	0	0	0	0	0	0	0	63.5157	39.2513	64.8333	82.8309	78.1487	6.4189
Sobic.010G194500	7	NA	NA	.	.	.	Expansin-A20 [Source:Projected from Arabidopsis thaliana (AT4G38210) UniProtKB/Swiss-Prot;Acc:Q9SZM1]	0.820307	1.06898	1.166	0.596811	0.704061	1.18827	1.02001	0.672983	0.672584	1.01851	0.756382	0.623355	0.564694	0.763073	0.412127	0.511495	0	0	0	0	0	0	0	0	0	0	0	0	0	0	0	0	0	0	0	0	0	0	0	0	0	0
Sobic.006G191700	16	5	6	.	.	.	Expansin, Al-inducible expansin, Root cell elongatio [Source: Projected from Oryza sativa (Os04g0583500)]	21.4921	16.5004	17.8299	17.4269	17.3344	21.6569	21.3957	19.5384	24.8011	23.4727	20.9369	20.2255	19.0965	19.4665	20.6432	22.7389	10.1322	10.9684	8.95137	9.58299	8.74316	7.05376	7.81846	5.91467	6.17544	5.42745	5.19598	3.07157	4.3593	3.835	3.89182	3.71331	1.74688	1.38603	1.84806	2.42676	33.4403	25.5731	23.2135	34.4092	31.967	22.3458
Sobic.002G372500	16	5	10	.	.	.	Exportin-T [Source:Projected from Arabidopsis thaliana (AT1G72560) UniProtKB/Swiss-Prot;Acc:Q7PC79]	10.8756	9.65263	10.1957	6.37767	10.0534	10.207	8.16483	11.2142	10.1437	10.1342	8.51055	12.121	9.45663	9.14472	9.32502	8.07772	18.1641	22.6313	19.2675	16.3548	17.1731	12.244	11.4275	9.40132	6.51149	10.7474	11.0478	6.58175	8.54066	6.56745	5.43272	5.74527	4.47781	3.13307	3.81727	2.80006	6.21339	7.19574	7.25851	8.14659	10.321	13.1173
Sobic.010G130000	16	15	12	.	.	.	EXT-like protein [Source:Projected from Arabidopsis thaliana (AT4G26750) UniProtKB/TrEMBL;Acc:A0A178UUB7]	14.1587	17.1126	16.8208	17.582	15.7696	19.6122	15.0861	19.4573	15.5352	18.8488	20.2318	20.134	16.0613	15.0436	21.4504	19.767	15.8662	17.9903	17.0312	15.1518	17.0117	15.9094	17.4412	18.141	21.3549	21.1037	19.5387	19.7323	18.4839	14.5872	16.9057	16.7069	14.4234	15.6116	16.5155	13.9807	22.8813	22.7542	22.7298	20.641	24.1816	24.714
Sobic.004G002100	10	14	5	.	.	.	Extra-large guanine nucleotide-binding protein 3 [Source:Projected from Arabidopsis thaliana (AT1G31930) UniProtKB/Swiss-Prot;Acc:Q9C516]	20.6452	16.0773	19.872	13.8799	17.9762	18.3307	13.7257	17.4083	15.4519	27.8163	19.3956	22.6807	18.3269	17.365	16.4288	13.8149	5.68934	6.54059	5.81246	5.90993	7.17073	5.33639	6.44045	8.13599	9.06427	10.4726	10.8466	10.3169	9.54686	9.28542	10.7924	8.90961	9.62764	8.87466	11.1972	10.782	25.1962	24.2928	27.5844	26.9239	24.6698	11.9063
Sobic.010G043000	13	15	3	.	.	.	F-box component of the SKP-Cullin-F box (SCF) E3 ubiquitin ligase complex, Strigolactone (SL) signal perceptio [Source: Projected from Oryza sativa (Os06g0154200)]	4.59491	4.25887	7.50239	12.1215	8.22496	9.76821	8.50013	8.84495	10.8637	11.8746	8.50707	15.9049	9.41498	10.0434	15.2618	13.2525	2.39249	1.86185	3.54932	3.00922	3.74944	3.33078	3.76804	2.74953	3.24367	3.10349	3.08007	2.57524	2.29503	2.04736	2.48356	2.34399	2.38221	2.83265	2.76973	3.40593	44.3533	54.2711	80.226	42.2157	44.9948	10.7467
Sobic.003G407900	11	14	9	.	.	.	F-box only protein 6 [Source:Projected from Arabidopsis thaliana (AT1G27340) UniProtKB/Swiss-Prot;Acc:Q9FZK1]	64.3149	52.6834	52.2438	35.2294	65.2881	55.6107	47.8742	56.0852	54.4193	87.0232	83.8742	85.3254	91.235	86.9923	75.4865	63.8731	59.6534	53.5499	50.2686	50.2675	55.1289	47.1174	46.5235	55.7069	61.5894	67.9308	76.9543	82.8995	68.8694	84.0723	71.4104	73.2538	67.2227	74.379	72.9784	71.479	24.8195	26.1994	32.2649	35.6529	39.4189	33.1837
Sobic.006G082600	13	10	5	.	.	.	F-box protein 7 [Source:Projected from Arabidopsis thaliana (AT1G21760) UniProtKB/Swiss-Prot;Acc:Q9XI00]	18.8303	21.6558	20.7313	20.8316	29.0439	21.6586	26.0155	30.6837	34.1607	24.0954	29.3279	30.3263	33.7018	32.0842	40.4593	35.6091	16.5057	14.2836	16.891	15.2382	13.1034	14.4941	13.3182	16.9505	21.4034	22.8641	24.7093	19.1906	20.8962	20.4413	21.7382	17.0392	26.5514	29.0837	31.6782	37.923	27.408	40.2565	38.0848	29.0642	26.833	21.6039
Sobic.010G214200	8	9	3	.	.	.	F-box protein AFR [Source:Projected from Arabidopsis thaliana (AT2G24540) UniProtKB/Swiss-Prot;Acc:Q8LAW2]	0.681319	0.562345	1.21272	2.22841	0.449421	2.7966	1.92823	1.45265	2.87659	1.81904	1.35303	4.96907	1.4354	2.5644	2.66592	2.01537	0.514	0.50301	1.12057	0.857263	1.62783	0.32763	1.13063	1.45429	2.20875	2.52614	2.00366	0.610286	1.64877	1.20143	0.945931	1.02869	0.830016	0.86607	1.08066	1.69006	13.444	31.7868	25.0781	11.4574	18.104	14.508
Sobic.007G217500	11	14	6	.	.	.	F-box protein At-B [Source:Projected from Arabidopsis thaliana (AT1G55590) UniProtKB/Swiss-Prot;Acc:Q9ZWC6]	6.23694	6.20542	6.73281	6.59386	9.10777	7.1784	7.79843	8.0647	7.60752	8.11506	8.34763	7.49917	8.51979	8.80849	10.4198	9.05173	5.72379	6.81695	7.488	6.6507	7.33097	6.09042	6.43763	7.28646	7.76349	9.82926	9.57991	6.95898	7.3821	6.51947	6.15779	6.29125	6.68825	6.90311	8.0394	6.67459	9.407	7.99302	10.3166	9.3473	9.46111	5.07451
Sobic.005G106200	11	4	6	.	.	.	F-box protein SKIP16 [Source:Projected from Arabidopsis thaliana (AT1G06110) UniProtKB/Swiss-Prot;Acc:Q9LND7]	13.4021	13.5355	16.1191	14.5405	19.2571	14.2588	15.9665	16.7705	15.295	23.4079	23.4355	19.7108	18.5549	19.9249	18.8946	16.2947	14.3382	12.3405	12.2793	9.80613	9.9964	8.90215	9.09211	8.01639	10.0658	10.8863	9.02682	7.4684	8.79692	7.79127	7.34884	6.24727	5.81874	6.27337	6.73845	6.08793	14.6772	12.5679	13.4016	15.0563	13.1892	10.6792
Sobic.003G333600	11	14	6	.	.	.	F-box protein SKIP24 [Source:Projected from Arabidopsis thaliana (AT1G08710) UniProtKB/Swiss-Prot;Acc:Q9CAZ0]	5.94367	7.46743	7.30087	14.1632	10.8746	9.83313	14.2997	11.1828	10.1618	9.04015	10.6723	10.3902	13.0719	13.0767	12.8662	13.7243	4.64189	4.02805	4.83829	4.72959	5.34355	5.21827	5.56777	6.49875	7.47919	5.67323	7.23022	6.35621	6.28787	6.27053	4.5063	5.96398	5.37201	5.60436	6.37209	7.07998	11.0282	11.2315	14.9973	10.5741	10.9279	6.97416
Sobic.010G258800	13	7	12	.	.	.	F-box protein SKIP31 [Source:Projected from Arabidopsis thaliana (AT5G45360) UniProtKB/Swiss-Prot;Acc:Q9FHK0]	43.0529	39.9865	36.8374	36.8254	38.1878	43.2465	37.2717	38.7896	36.5066	57.2039	60.0346	62.1858	64.2671	67.3715	82.843	86.4325	62.6796	60.6615	67.7736	58.2226	52.8868	49.5471	48.0307	42.9338	51.0857	46.7424	45.3933	40.5154	40.6592	36.6315	40.4803	41.2832	41.8671	45.3942	45.8803	47.2346	57.1387	59.0506	71.0815	64.2229	69.6019	56.0025
Sobic.002G404200	16	15	6	.	.	.	F-box protein SKIP5 [Source:Projected from Arabidopsis thaliana (AT3G54480) UniProtKB/Swiss-Prot;Acc:Q94FT2]	11.3012	8.19978	8.06683	6.10532	9.82294	8.58301	8.73587	7.58451	6.45401	9.04336	9.02237	7.80819	8.60014	7.95024	7.55627	9.14767	9.93869	8.53779	8.86903	9.37414	8.33739	7.94791	7.87723	8.4174	10.502	9.20675	9.11887	8.09092	9.10776	7.00163	8.0975	7.70419	7.43404	8.4533	8.89699	6.89018	10.9109	11.1953	13.7961	14.403	11.9263	9.195
Sobic.004G119000	5	9	5	.	.	.	F-box/kelch-repeat protein OR23 [Source:Projected from Arabidopsis thaliana (AT4G03030) UniProtKB/Swiss-Prot;Acc:Q0V7S6]	1.74226	2.1041	2.63879	5.03404	2.14668	3.23113	2.43809	2.59032	2.98452	2.59682	1.92866	2.94706	2.2519	2.42908	3.16619	2.77799	1.26548	1.37692	2.71307	1.77834	2.0765	1.70216	2.71569	2.17242	4.14256	3.16723	3.02747	1.49015	2.3472	2.25731	2.03619	1.74879	2.02139	2.00102	2.21232	2.1906	10.3363	13.8728	11.6061	8.7297	11.6523	6.54073
Sobic.006G175400	6	7	6	.	.	.	F-box/kelch-repeat protein SKIP30 [Source:Projected from Arabidopsis thaliana (AT3G63220) UniProtKB/Swiss-Prot;Acc:Q9M1W7]	2.03834	2.17027	1.77583	1.99557	1.44508	2.01134	1.33717	1.64426	1.20884	1.84575	1.42143	1.49158	1.3193	1.19778	1.39929	1.2144	2.29337	1.78912	1.99171	1.95848	1.93226	1.68384	1.82427	1.55131	2.35469	2.08698	2.00553	1.39138	1.69008	1.21129	1.43103	1.46853	1.27877	1.5313	1.43826	1.21029	3.10838	2.35389	3.25241	3.13252	2.96789	2.36736
Sobic.004G010900	11	4	6	.	.	.	F-box/kelch-repeat protein SKIP4 [Source:Projected from Arabidopsis thaliana (AT3G61350) UniProtKB/Swiss-Prot;Acc:Q9M2C9]	7.07931	6.17444	6.70001	5.49017	6.39497	6.35633	7.26251	6.77054	4.88687	8.7444	10.581	8.10207	8.75237	9.03072	8.95814	8.10069	5.66837	4.19195	4.15797	4.02096	3.7037	3.82294	4.18488	3.45704	6.43124	4.87046	5.02249	3.48718	4.09797	4.23154	5.08319	3.03136	3.90797	3.223	3.60443	3.5849	10.1414	9.0588	10.8067	11.1716	10.1966	5.48083
Sobic.005G079900	7	4	12	.	.	.	F-box/LRR-repeat protein 12 [Source:Projected from Arabidopsis thaliana (AT3G07550) UniProtKB/Swiss-Prot;Acc:Q9SRR1]	4.73479	4.83788	4.43511	2.51995	4.10221	4.18652	3.85385	3.69419	3.35112	4.28338	3.54929	2.93544	3.56226	2.84854	1.54	1.84472	3.87584	3.22783	2.7335	2.70644	2.18131	1.6914	1.37789	1.76752	2.81417	2.89608	2.90376	2.38914	3.28556	1.84725	2.49383	2.07473	2.1805	2.32455	2.88041	2.63442	6.82216	4.2132	5.2384	6.15465	5.42869	5.05522
Sobic.005G198200	13	7	9	.	.	.	F-box/LRR-repeat protein 4 [Source:Projected from Arabidopsis thaliana (AT4G15475) UniProtKB/Swiss-Prot;Acc:Q9C5D2]	14.7784	19.1129	17.7302	14.16	19.6935	21.529	18.2997	19.6415	21.6977	23.0199	21.9631	28.0708	22.6718	26.3925	34.3712	29.2105	27.8581	36.2626	38.8247	39.8301	41.629	32.4514	31.6525	41.1294	33.8661	43.6082	48.13	24.7985	30.1905	27.1858	23.9716	25.014	22.3635	23.5241	29.0382	26.6742	16.3403	16.6872	16.1547	16.2608	16.876	17.5399
Sobic.001G463500	16	15	12	.	.	.	FAD-linked sulfhydryl oxidase ERV1 [Source:Projected from Arabidopsis thaliana (AT1G49880) UniProtKB/Swiss-Prot;Acc:Q8GXX0]	6.25926	6.68812	6.53587	7.49439	7.13231	7.60977	7.26632	6.69354	5.68692	6.70452	7.27793	6.9057	6.21112	6.38259	6.66206	7.65746	10.1176	10.7167	11.4287	11.1564	11.2737	11.5017	10.7353	10.2221	13.285	12.8173	13.1133	9.5668	11.8889	10.8466	10.4021	10.4606	9.73793	10.8608	11.2427	7.82737	9.63037	10.8773	10.9734	9.8095	11.0814	10.0341
Sobic.001G393900	11	6	6	.	.	.	FAD/NAD(P)-binding oxidoreductase family protein [Source:Projected from Arabidopsis thaliana (AT1G24340) UniProtKB/TrEMBL;Acc:Q8GYJ7]	6.05257	5.325	5.72857	3.98966	7.30542	5.41168	5.18784	5.92879	6.30019	8.6598	9.12315	8.11093	7.8332	8.48982	8.77718	7.91643	5.93619	6.27979	5.08357	4.80869	4.75593	4.20388	4.27932	3.58845	3.77918	4.55207	3.70807	3.14468	3.26279	3.02609	3.10457	3.2939	2.78353	2.46566	2.68268	2.86429	9.71238	7.55243	9.01118	10.4616	8.35833	5.01267
Sobic.004G000500	16	6	12	.	.	.	FAM10 family protein At4g22670 [Source:Projected from Arabidopsis thaliana (AT4G22670) UniProtKB/Swiss-Prot;Acc:Q93YR3]	43.8807	35.4421	38.3136	30.7957	40.5657	37.3122	30.8298	36.5323	34.9812	45.6104	43.2581	41.2857	41.7466	39.6169	32.0123	32.2055	44.2909	44.7294	37.9936	31.865	33.5568	29.1946	28.5236	19.919	23.1715	25.8099	23.0327	20.2072	21.5991	20.9041	20.2802	17.6714	15.5555	15.9282	18.2731	14.0697	36.9442	27.9432	33.8021	39.0398	39.2205	32.3985
Sobic.010G056100	11	7	6	.	.	.	Fanconi-associated nuclease 1 homolog [Source:Projected from Arabidopsis thaliana (AT1G48360) UniProtKB/Swiss-Prot;Acc:Q5XVJ4]	4.63558	4.97297	5.2663	4.26437	5.34426	4.14608	4.17305	4.97951	5.07841	7.12804	7.43867	7.03222	6.73707	6.2311	7.66285	6.9945	3.06398	3.12314	2.99265	2.83159	3.00399	1.95583	2.09363	2.01116	2.28792	2.90491	2.62149	2.10249	2.43562	2.05335	1.58794	2.10355	1.42441	1.16234	1.24964	1.6178	3.95686	4.26202	3.9235	4.91458	3.72158	2.20858
Sobic.006G281500	10	3	5	.	.	.	Farnesylcysteine lyase [Source:Projected from Arabidopsis thaliana (AT5G63910) UniProtKB/Swiss-Prot;Acc:P57681]	18.8061	14.2711	14.7206	12.38	13.8525	13.307	9.94681	10.2029	10.6704	21.5105	15.0238	14.0969	13.7053	13.409	8.04636	7.67643	10.0638	8.148	7.58273	6.647	6.2099	5.66695	5.53524	4.46533	4.68479	5.81063	5.58144	4.25743	4.37037	4.16763	4.23752	4.09036	3.52951	3.7889	4.11116	3.21902	22.0666	14.7347	14.5278	22.2562	15.4755	10.2403
Sobic.004G246000	13	3	12	.	.	.	FAS4 [Source:Projected from Arabidopsis thaliana (AT1G33390) UniProtKB/TrEMBL;Acc:A0A178WIP4]	3.95213	2.7637	2.73428	1.6551	2.16995	2.54901	2.43037	2.58829	2.29654	3.20325	4.10568	3.27608	3.76128	3.74969	4.84918	4.87737	5.69846	4.31563	4.49984	4.4209	3.87613	3.69802	2.8572	2.8492	1.9692	2.30863	2.81892	2.42456	2.24514	2.10269	1.87092	2.02108	1.50124	1.18698	1.28739	1.40454	2.86828	2.28464	2.83486	3.66126	3.1464	3.47881
Sobic.006G002400	7	15	12	.	.	.	Fatty acid amide hydrolase [Source:Projected from Arabidopsis thaliana (AT5G64440) UniProtKB/Swiss-Prot;Acc:Q7XJJ7]	33.4994	31.8066	33.9646	30.7382	40.4217	31.6927	31.8714	34.1591	28.5478	45.1275	39.2494	34.3929	31.9612	30.7849	26.4541	21.9785	18.711	24.4144	21.241	21.2261	21.1138	16.2036	17.7344	17.4744	16.7644	18.4093	21.3217	18.9508	17.959	18.2173	18.1217	17.8078	15.9417	17.3641	20.8873	19.1148	35.8524	34.4366	37.6601	35.7248	38.7552	27.8436
Sobic.004G229100	11	15	5	.	.	.	FBW2 [Source:Projected from Arabidopsis thaliana (AT4G08980) UniProtKB/TrEMBL;Acc:A0A178UUC5]	7.81044	6.23685	8.54986	13.075	8.24793	9.39466	11.1085	9.50131	8.3176	9.8147	8.93877	9.03686	9.37848	10.5832	10.1122	11.4614	3.18843	2.6221	3.57517	3.21377	3.03555	2.54857	2.17411	3.09602	2.80174	2.86197	2.55064	1.73683	3.21938	1.99821	2.03734	1.86239	2.20639	2.34237	3.21398	3.04097	16.993	17.4037	22.1107	22.0643	19.8658	11.4115
Sobic.006G219000	7	15	6	.	.	.	FBX2 [Source:Projected from Arabidopsis thaliana (AT5G21040) UniProtKB/TrEMBL;Acc:A0A178URR1]	22.4705	18.4899	17.5732	14.6069	16.9731	17.4751	15.8399	17.6206	13.8681	16.5029	16.539	14.912	15.1034	13.8734	12.2668	12.0906	20.7496	21.095	20.2826	18.1478	17.8196	15.4669	14.63	15.3904	16.6729	19.8796	19.4355	15.1232	17.145	13.3867	13.211	14.1062	11.903	12.1846	14.6434	11.6663	31.2579	22.8932	29.5514	35.5562	28.4641	19.6434
Sobic.006G069000	4	1	10	.	.	.	Ferredoxin [Source:Projected from Arabidopsis thaliana (AT2G27510) UniProtKB/TrEMBL;Acc:A0A178VWS0]	14.4792	11.4631	8.59282	11.3546	8.71251	8.55224	8.56432	5.26864	4.36372	6.88882	5.13313	2.97587	3.93522	4.06791	1.9284	2.49984	2.24567	1.19487	1.49933	0.844504	0.686922	0.588461	0.670381	0.180662	0.197617	0.178056	0.110973	0.157548	0.176497	0.101155	0.243084	0.253329	0.096482	0.173229	0.154972	0.366928	0.765768	0.342975	0.403839	0.454707	0.505827	1.1318
Sobic.001G147400	3	3	6	.	.	.	Ferredoxin C 1, chloroplastic [Source:Projected from Arabidopsis thaliana (AT4G14890) UniProtKB/Swiss-Prot;Acc:O23344]	8.86623	4.8111	4.75679	6.26728	3.50108	4.16071	3.15883	2.09349	1.1382	4.52054	1.78787	2.1984	2.0426	1.3245	0.407668	0.325086	3.06661	3.27467	4.85196	2.73426	3.42383	1.96436	2.74097	1.71087	1.84719	1.34408	1.93395	1.58667	1.29945	1.38254	2.32682	1.58943	1.81211	1.92046	1.6477	0.9564	18.0529	10.798	16.3992	14.2676	20.4782	10.0417
Sobic.004G309300	NA	8	10	.	.	.	Ferredoxin--nitrite reductase, chloroplastic [Source:Projected from Arabidopsis thaliana (AT2G15620) UniProtKB/Swiss-Prot;Acc:Q39161]	0	0	0	0	0	0	0	0	0	0	0	0	0	0	0	0	0.587125	0.851495	3.95466	3.0123	2.494	1.16245	1.10664	0.767957	1.14925	0.421801	0.552234	0.287687	0.916466	0.116819	0.205232	0.356907	0.210176	0.231584	0.143511	0.132688	0.506143	2.01806	4.37023	1.29278	3.04181	1.73995
Sobic.004G179400	7	2	5	.	.	.	Ferrochelatase [Source:Projected from Arabidopsis thaliana (AT2G30390) UniProtKB/TrEMBL;Acc:F4IMT3]	20.5913	16.5742	19.3637	18.2169	21.3032	17.8282	18.427	16.1513	14.3517	19.2567	15.6801	14.0982	14.0486	13.6518	7.57555	7.04448	4.97412	4.01002	3.73884	2.44398	2.32251	1.81106	1.76066	0.817647	1.62201	1.56478	1.17358	1.26432	1.17363	0.832413	1.3709	1.53404	0.924029	1.16774	1.15607	1.36785	37.2234	34.8449	36.9063	33.3744	26.4111	12.9061
Sobic.001G423100	5	8	7	.	.	.	Fes1B [Source:Projected from Arabidopsis thaliana (AT3G53800) UniProtKB/TrEMBL;Acc:Q9M346]	29.2262	123.838	94.103	174.119	106.429	74.6221	96.9984	113.759	150.073	46.2143	54.1181	49.0014	69.2018	52.7746	47.4043	42.4392	55.5603	34.9799	73.6009	66.6657	55.1338	81.7728	99.4529	68.0401	73.2323	25.9671	38.4206	24.6669	28.4914	57.8432	5.89412	21.8497	8.88006	13.6342	11.7502	13.4957	22.3275	57.8369	16.9415	11.0595	7.23535	44.1429
Sobic.001G499000	16	14	5	.	.	.	FH protein interacting protein FIP2 [Source:Projected from Arabidopsis thaliana (AT5G55000) UniProtKB/Swiss-Prot;Acc:Q9SE95]	13.594	11.0291	11.8827	8.20469	13.3894	12.5455	13.5977	10.1232	9.52873	14.7627	14.7976	11.5938	13.8372	12.9661	10.54	9.79279	5.01785	6.03627	5.15295	5.69666	5.88095	4.79694	5.25355	5.97115	7.53905	8.52122	8.64107	6.84776	6.88066	6.62457	6.99425	6.43673	6.46034	7.28472	7.81647	5.64794	16.6232	13.4728	15.2333	16.1726	14.5509	8.5927
Sobic.003G174900	10	1	4	.	.	.	Fimbrin-2 [Source:Projected from Arabidopsis thaliana (AT5G48460) UniProtKB/Swiss-Prot;Acc:O50064]	5.97648	4.57904	5.36692	4.00467	5.18732	4.05994	4.10978	4.73761	4.15023	7.57473	6.32902	5.17468	4.48991	4.5054	2.40263	2.08535	4.84217	2.79126	2.66926	1.36793	1.32173	1.23183	1.02942	0.379417	0.350685	0.357856	0.234593	0.144249	0.256534	0.126104	0.126004	0.29314	0.067192	0.0674405	0.135955	0.301648	5.30752	2.27895	3.57451	4.9033	3.25534	1.93001
Sobic.001G477300	4	14	10	.	.	.	FIP1 [Source:Projected from Arabidopsis thaliana (AT1G28200) UniProtKB/TrEMBL;Acc:A0A178WL22]	24.8666	40.2101	29.4025	24.3817	23.1591	26.294	25.8365	26.4366	26.8538	23.9524	22.3178	17.9237	16.8937	17.6502	19.6729	13.9785	40.7941	35.5503	42.6825	38.6985	36.4547	33.8793	39.808	43.6421	56.4735	45.8636	56.9068	70.8288	50.2922	39.8624	40.97	75.2902	42.5364	49.2803	53.3417	47.6924	19.6466	24.4388	19.1953	18.7037	20.023	40.2934
Sobic.001G107900	13	7	12	.	.	.	FIP1[V]-like protein [Source:Projected from Arabidopsis thaliana (AT5G58040) UniProtKB/Swiss-Prot;Acc:F4KDH9]	16.8176	15.6787	15.9116	11.8691	15.4828	13.4474	11.3403	15.4292	17.2319	16.3275	15.2406	18.6052	17.6703	17.0038	24.4191	19.1058	20.2716	19.9077	20.4562	18.5532	17.139	15.5598	13.745	15.866	11.887	15.7603	19.4305	13.6965	14.4205	14.897	10.2638	11.0421	8.47465	7.95747	8.92917	11.9769	18.0384	19.5436	19.8066	19.7114	19.7004	18.1987
Sobic.004G033100	16	4	9	.	.	.	FIP37 [Source:Projected from Arabidopsis thaliana (AT3G54170) UniProtKB/TrEMBL;Acc:A0A178V9T4]	19.3804	17.6362	19.5959	15.2265	17.6806	19.3314	16.5994	17.5674	20.7774	20.8158	17.8284	21.1727	19.14	17.9446	21.4279	21.4752	32.2512	26.4049	26.9985	24.0263	23.1383	22.2587	19.489	16.2117	16.6944	19.1104	19.7389	19.4558	18.3191	19.3497	16.5312	17.7696	16.2896	17.8027	16.805	18.2172	14.3565	13.0987	17.4751	15.4298	17.0276	17.8425
Sobic.005G145300	7	7	11	.	.	.	FKF1 [Source:Projected from Arabidopsis thaliana (AT1G68050) UniProtKB/TrEMBL;Acc:A0A178W8F6]	9.08519	16.7057	12.1948	14.3989	11.7145	13.8068	13.4749	16.5175	10.7098	12.086	8.69375	11.2724	12.0202	9.33913	11.0249	8.36992	28.8927	35.2025	39.1593	31.8302	36.2029	28.426	27.8193	34.4682	35.5968	46.2815	47.0181	22.8811	42.666	24.6775	19.4381	22.9699	18.3319	19.8743	22.1645	16.4802	2.50395	4.18842	6.01179	6.27213	11.442	15.6154
Sobic.003G236900	8	NA	NA	.	.	.	Flavin monooxygenase-like enzyme , Auxin biosynthesi [Source: Projected from Oryza sativa (Os01g0645400)]	1.04934	0.50438	0.707036	0.738639	0.508125	1.07037	1.20609	0.445507	0.73442	1.63918	1.26103	1.92816	0.873915	1.32066	0.975224	0.859577	0	0	0	0	0	0	0	0	0	0	0	0	0	0	0	0	0	0	0	0	0	0	0	0	0	0
Sobic.006G240700	15	11	4	AP2	.	.	Floral homeotic protein APETALA 2 [Source:Projected from Arabidopsis thaliana (AT4G36920) UniProtKB/Swiss-Prot;Acc:P47927]	0.446767	0.349741	0.710078	0.529911	0.651636	1.7976	1.89376	1.06453	1.50593	1.50776	2.44204	5.04013	2.97408	4.57701	9.54923	6.94789	0.252746	0.0460965	0.12767	0.225235	0.252644	0.132448	0.231681	0.685969	0.777925	0.835087	0.959891	2.17518	0.855756	0.971349	2.12339	2.52782	3.72305	5.69739	4.77451	4.06891	10.0599	5.92811	6.38564	6.08086	4.68981	3.38489
Sobic.010G261800	3	15	10	MIKC_MADS	.	.	Floral homeotic protein APETALA 3 [Source:Projected from Arabidopsis thaliana (AT3G54340) UniProtKB/Swiss-Prot;Acc:P35632]	4.40811	7.46805	3.58509	3.66355	3.50869	3.81963	2.43079	3.3258	2.05162	2.71549	2.05465	1.52028	1.92126	3.00246	6.13251	2.7954	23.6656	22.4048	25.125	20.2747	17.164	17.6123	15.8058	14.8031	19.8828	18.569	19.441	14.5046	16.8652	15.8009	21.537	14.8469	18.2858	16.2813	23.3957	15.614	19.4533	5.97938	5.79136	7.54819	4.86942	8.32109
Sobic.002G264200	16	7	12	.	.	.	Flowering time control protein FPA [Source:Projected from Arabidopsis thaliana (AT2G43410) UniProtKB/Swiss-Prot;Acc:Q8LPQ9]	19.5688	17.5132	16.3676	11.8659	17.101	16.7561	14.0378	16.092	15.2922	17.4679	16.7889	17.7999	16.4403	16.258	16.8056	15.3237	21.5667	21.2697	18.5205	18.1452	16.6394	15.0211	15.0202	13.1517	12.4279	15.8724	14.597	10.8081	11.6573	10.6004	11.559	9.88834	11.3438	11.8339	13.345	11.5994	18.7881	21.5369	19.0103	19.2552	19.0526	17.0172
Sobic.001G212900	11	3	5	.	.	.	Forkhead-associated domain containing protein [Source: Projected from Oryza sativa (Os10g0487300)]	5.1838	3.75074	5.19045	3.81636	5.31386	4.55328	5.72971	4.5145	4.34564	6.30798	7.0847	5.66521	6.1699	5.57094	4.91228	5.16191	4.54395	3.21599	3.00635	2.36913	2.09991	1.70642	1.73849	1.37652	1.68153	2.0648	2.03509	1.83632	1.49753	1.30598	1.56452	1.64174	1.18229	0.989865	1.09422	1.35625	8.2718	6.3196	7.57716	9.20663	8.18643	5.44679
Sobic.003G029100	16	7	5	.	.	.	FRIGIDA-like protein 3 [Source:Projected from Arabidopsis thaliana (AT5G48385) UniProtKB/Swiss-Prot;Acc:Q67ZB3]	65.7339	69.2806	64.6274	66.3755	68.9511	64.015	65.3634	65.1999	61.7537	71.0243	69.6945	61.3337	69.1084	67.2843	61.5783	57.4645	28.6989	27.125	26.5324	23.2497	23.5644	20.2215	21.957	19.3341	27.3528	24.6053	24.4648	17.9445	20.6795	18.7517	16.3409	17.2251	14.1563	15.5745	18.3037	19.8649	77.5238	75.2954	85.5318	77.0143	67.5028	45.4598
Sobic.003G358000	10	7	5	.	.	.	Fructokinase-like 1, chloroplastic [Source:Projected from Arabidopsis thaliana (AT3G54090) UniProtKB/Swiss-Prot;Acc:Q9M394]	1.53672	1.39158	1.49329	1.25014	1.59105	1.32155	1.41838	1.38256	1.3571	2.12206	1.57178	1.64522	1.67372	1.38218	1.09308	0.835058	1.0778	0.858048	0.857244	0.813387	0.736085	0.718072	0.812889	0.660179	0.629944	0.679176	0.817889	0.557511	0.572253	0.748076	0.585279	0.60289	0.564237	0.501875	0.501452	0.447732	2.34925	1.4868	1.87386	2.06925	1.94962	0.871931
Sobic.001G172300	7	7	6	.	.	.	Fructokinase-like 2, chloroplastic [Source:Projected from Arabidopsis thaliana (AT1G69200) UniProtKB/Swiss-Prot;Acc:F4I0K2]	6.84237	4.40799	5.43662	5.04626	6.10858	5.94189	5.61848	5.29535	3.80529	6.10803	5.72915	4.626	4.78907	4.24124	2.02277	2.06035	5.32326	6.34075	6.05518	5.17331	5.72843	4.45288	5.75324	4.27524	4.04834	4.96494	5.37021	4.27541	4.30701	5.52668	3.68754	3.84167	3.23877	3.03377	3.13869	1.83222	6.51082	3.51678	5.84881	6.67278	4.61469	3.60039
Sobic.004G080100	4	5	4	.	.	.	Fumarylacetoacetase [Source:Projected from Arabidopsis thaliana (AT1G12050) UniProtKB/Swiss-Prot;Acc:Q8RW90]	33.9936	30.421	27.7382	29.9297	30.0908	26.1732	25.5469	19.9508	17.1687	27.5915	20.9106	16.8814	18.2917	14.8593	9.99345	10.0132	15.6476	16.3247	16.506	13.668	12.7848	9.60054	9.91205	4.1111	5.13897	5.93075	4.4691	3.4601	4.05857	3.46507	3.28392	2.65689	2.20419	2.30941	2.63717	2.81837	70.8411	45.3755	46.9831	46.034	43.097	30.4562
Sobic.010G139000	11	7	6	.	.	.	G patch domain-containing protein TGH [Source:Projected from Arabidopsis thaliana (AT5G23080) UniProtKB/Swiss-Prot;Acc:Q8GXN9]	16.3046	14.7744	16.128	11.5011	18.8958	15.5427	16.0216	21.0535	23.7578	12.4265	16.9964	16.1005	16.0342	16.6265	16.2693	13.2614	11.3098	8.41448	7.99996	9.87462	8.27047	9.10398	8.76201	9.18978	7.18763	8.18584	10.9316	8.05284	7.3508	8.30805	6.05298	6.99926	6.11494	5.22197	5.90718	6.9501	19.4582	20.0808	20.0259	17.6601	16.6731	14.1772
Sobic.010G074900	12	14	6	.	.	.	G-protein coupled receptor 1 [Source:Projected from Arabidopsis thaliana (AT1G48270) UniProtKB/Swiss-Prot;Acc:O04714]	12.9153	10.87	11.1217	7.04078	12.3663	10.0892	10.8864	9.24886	8.34445	19.0088	21.7782	16.3347	18.7278	16.7783	13.8078	14.0677	9.02398	7.23975	6.17875	6.52402	6.02931	6.1832	6.93501	9.08141	10.6619	10.5229	10.6435	12.4476	9.6174	8.14354	11.3779	11.3527	10.2492	10.4211	10.6073	9.24708	13.8953	11.0924	11.7382	16.4712	13.0836	11.6512
Sobic.003G300800	2	11	10	.	.	.	GA 2-oxidase3, GA metabolis [Source: Projected from Oryza sativa (Os01g0757200)]	0.226904	0.299285	0.124964	1.12268	0.0446225	0.507575	0.270707	0.188944	0.108056	0.200513	0.028556	0.199246	0.279837	0.223829	0.927138	0.674813	0.613514	0.115642	0.367862	0.289082	0.105149	0.0757315	0.113284	0.222967	0.15735	0.476747	0.502053	0.749834	0.830767	0.328628	1.96482	0.856199	1.98419	1.99981	2.49584	3.81741	6.36878	1.86942	5.80167	2.74188	4.4207	5.45364
Sobic.001G436100	7	3	6	.	.	.	GAE5 [Source:Projected from Arabidopsis thaliana (AT4G12250) UniProtKB/TrEMBL;Acc:A0A178UUD1]	9.18324	6.34661	8.70788	7.82945	7.19134	11.0883	9.11034	8.24442	7.49453	9.07884	6.48768	7.16179	6.50834	6.37875	4.96875	4.76838	7.49228	5.04259	6.04264	5.21529	4.55025	4.79897	3.38889	2.66903	3.12602	4.05593	3.1626	2.0494	3.36736	2.19605	2.50213	2.31315	1.66244	2.30787	2.27354	1.99479	8.75411	8.72828	7.40366	8.47064	7.39649	6.29531
Sobic.001G023000	16	7	6	.	.	.	Galactose oxidase/kelch, beta-propeller domain containing protein [Source: Projected from Oryza sativa (Os03g0835800)]	12.6311	9.78979	12.4915	10.9498	12.9881	12.2799	12.1084	11.8102	12.7414	15.6298	13.4582	13.3471	12.6389	11.7299	10.2458	7.93694	9.35415	9.7575	8.77004	8.10471	8.02858	6.88683	7.50344	6.89445	8.2084	8.35786	7.7393	6.42833	6.36548	6.31654	5.60927	6.1095	5.74757	6.46592	6.64251	6.04494	15.9812	12.0879	10.9844	13.572	12.8423	11.4597
Sobic.006G208200	11	6	6	.	.	.	GalAK [Source:Projected from Arabidopsis thaliana (AT3G10700) UniProtKB/TrEMBL;Acc:A0A178V5L4]	13.4581	10.2167	12.8934	7.14887	15.4571	12.201	11.4084	10.3402	8.94506	20.1233	18.8325	17.9474	16.6522	16.5555	15.0513	13.1685	20.4165	21.9561	18.2087	13.881	13.4795	12.2631	12.1651	11.3322	10.8169	12.7894	10.2308	9.64198	9.53206	7.80081	9.69934	8.42203	9.25961	10.4314	10.0721	6.93992	14.7404	9.52096	15.5275	15.5636	15.4341	9.33144
Sobic.002G395000	6	5	12	.	.	.	GAMMA CA2 [Source:Projected from Arabidopsis thaliana (AT1G47260) UniProtKB/TrEMBL;Acc:A0A178WI45]	64.9988	53.4617	41.3357	44.3242	43.8057	39.1545	44.6204	33.8592	31.1101	40.5225	43.927	32.4437	36.4518	35.917	29.9135	34.7461	68.416	55.0241	53.5972	43.5777	38.2093	39.2955	32.5467	18.4704	21.4191	21.5917	18.5645	14.3627	17.4477	15.6868	12.8631	13.8015	9.8698	10.7655	11.9975	9.07976	46.7239	31.0505	33.1485	41.5497	40.3163	47.4686
Sobic.003G135600	7	5	9	.	.	.	gamma carbonic anhydrase 3 [Source:Projected from Arabidopsis thaliana (AT5G66510) TAIR;Acc:AT5G66510]	93.7926	96.1078	79.5492	73.8616	80.4457	70.2311	65.3884	62.3788	55.4299	82.9522	75.4939	68.3177	64.4263	63.3306	53.8008	49.7566	150.869	139.765	132.468	119.249	113.238	116.525	99.8514	60.606	69.0391	73.7777	64.1556	46.6561	52.4743	45.0741	44.7567	41.5392	33.725	35.3963	36.8524	26.7933	80.0194	59.3153	65.7441	81.0364	76.3031	90.4572
Sobic.006G217700	16	15	6	.	.	.	gamma-soluble NSF attachment protein [Source:Projected from Arabidopsis thaliana (AT4G20410) TAIR;Acc:AT4G20410]	44.8983	43.7867	42.1743	38.9238	53.6816	44.4029	49.1687	44.734	32.365	50.9263	54.654	45.4332	52.9741	49.0548	39.1521	34.8785	45.7072	41.0847	39.0781	37.1292	34.7385	35.712	33.9158	29.5845	38.0412	37.0411	35.1134	29.7298	32.5876	27.8738	32.6357	28.8591	31.8358	34.6601	34.5975	34.5095	53.3991	49.1537	58.8402	59.0941	51.9647	39.3614
Sobic.002G219900	11	6	6	.	.	.	Gamma-tubulin complex component 3 [Source:Projected from Arabidopsis thaliana (AT5G06680) UniProtKB/Swiss-Prot;Acc:Q9FG37]	6.9833	6.52194	6.63271	4.95507	6.34125	6.88765	5.70692	6.22637	6.03965	9.46159	7.74091	8.70877	7.05002	7.14823	7.77897	6.81564	8.13712	8.53822	9.51137	7.9093	8.73895	6.7306	7.09517	5.39373	5.01319	6.41766	6.42318	4.21474	4.27577	3.31772	4.70948	3.96436	3.83854	3.57957	3.57393	3.25972	8.20109	7.31655	8.33222	9.68123	8.42661	6.26616
Sobic.009G049200	6	5	6	.	.	.	Gamma-tubulin complex component 4 [Source:Projected from Arabidopsis thaliana (AT3G53760) UniProtKB/Swiss-Prot;Acc:Q9M350]	13.4647	12.2465	10.0739	9.78556	10.0093	8.84644	7.10931	8.23531	6.61306	10.2982	9.10195	7.95178	8.43398	7.34141	5.57963	4.96137	10.6165	11.2626	10.147	8.40553	8.32215	6.21392	6.95017	4.71472	5.2843	6.24177	4.63815	3.17021	4.34586	3.35458	2.76727	2.80541	1.92126	1.81503	2.35852	1.47179	13.6697	8.98154	10.4511	13.5066	11.9682	7.21617
Sobic.003G293000	16	7	6	.	.	.	GC1 [Source:Projected from Arabidopsis thaliana (AT2G19950) UniProtKB/TrEMBL;Acc:A0A178VUM2]	9.39053	8.99735	8.31871	7.40118	9.39775	8.69406	7.9164	9.09994	6.98078	9.1872	10.2981	8.13419	8.38901	7.79648	7.16756	6.20597	7.41709	7.76876	7.42802	6.69492	6.44054	5.72238	5.88363	6.04958	6.46056	7.22303	7.06454	5.93788	6.30023	4.38179	4.83821	4.82716	4.40093	4.38902	5.12241	3.85908	11.7144	10.5678	14.6972	13.4105	12.3052	9.6931
Sobic.007G007000	7	4	6	.	.	.	GDP-mannose transporter (Fragment) [Source:Projected from Arabidopsis thaliana (AT2G13650) UniProtKB/TrEMBL;Acc:A0A1B0VP09]	2.34359	1.76808	2.50065	1.95535	2.70197	2.56899	2.19421	2.08318	1.70872	2.92976	2.61739	2.02819	2.28941	1.67325	1.78529	1.66481	1.19521	0.344556	0.590356	0.596178	0.542766	0.415189	0.687136	0.364086	0.533372	0.693751	0.454396	0.756598	0.441674	0.402927	0.881133	0.506038	0.749352	0.460393	0.655093	0.590709	4.83431	3.66403	4.5706	5.30227	4.68258	3.03232
Sobic.009G048000	16	13	5	.	.	.	Gelsolin family protein [Source: Projected from Oryza sativa (Os05g0153000)]	12.7543	8.84895	10.539	8.7941	9.9918	9.69608	8.53597	8.62606	7.02368	12.9187	10.4748	10.858	9.88067	10.1551	9.21324	9.0766	0.218388	0.241119	0.206881	0.12893	0.216603	0.0900485	0.156039	0.214058	0.143746	0.138676	0.0410155	0.148947	0.161368	0.114088	0.203646	0.322069	0.135638	0.0623885	0.332781	1.81917	1.78972	1.81342	2.35941	2.49243	2.62433	1.14746
Sobic.004G024700	16	5	9	.	.	.	General transcription and DNA repair factor IIH subunit TFB4 [Source:Projected from Arabidopsis thaliana (AT1G18340) UniProtKB/Swiss-Prot;Acc:Q8LF41]	12.2417	11.5188	11.4954	7.335	9.14089	9.64196	10.0865	8.43418	8.70872	11.2303	10.428	9.37804	10.5113	9.75266	11.422	11.7194	28.5175	25.6157	25.9617	20.5229	20.3867	17.3396	15.366	10.6047	12.2348	13.3316	12.924	10.2263	11.2937	10.7566	9.16712	8.9916	8.19468	8.49772	7.38725	6.257	12.0287	12.5284	12.3066	14.0023	12.8521	13.7596
Sobic.006G142400	13	7	6	.	.	.	General transcription factor IIH subunit [Source:Projected from Arabidopsis thaliana (AT1G05055) UniProtKB/TrEMBL;Acc:A0A178W5Z7]	12.5864	14.124	11.5147	10.22	13.2525	11.0731	13.0983	11.2704	10.2825	15.2934	16.8651	13.7688	16.2649	16.3515	20.728	20.0714	18.0837	14.7814	14.2545	12.8852	12.6827	12.1183	11.9421	9.99833	12.0583	12.9105	13.7412	9.79135	10.6654	10.164	9.51816	9.23023	7.11411	7.6846	8.66421	6.92867	18.0412	17.7992	21.182	23.947	23.9129	16.6527
Sobic.004G238500	10	12	5	.	.	.	Geranylgeranyl diphosphate reductase, chloroplastic [Source:Projected from Arabidopsis thaliana (AT1G74470) UniProtKB/Swiss-Prot;Acc:Q9CA67]	41.8575	34.5008	46.1543	36.5567	58.9704	54.2677	57.3278	39.6326	45.8716	81.7476	68.661	73.3183	64.7465	69.8465	19.9854	20.5218	1.65734	0.748949	1.60493	1.19416	1.92192	0.892868	1.05066	0.728778	1.51314	2.27621	0.730178	1.4349	1.75394	0.817473	2.64173	2.9231	1.8418	1.67352	2.37824	3.4989	66.7388	60.4352	56.5896	57.946	74.9455	45.4151
Sobic.001G005300	9	NA	3	.	.	.	Gibberellin 20 oxidase 1 (EC 1.14.11.-) (Gibberellin C-20 oxidase 1) (GA 20-oxidase 1 [Source: Projected from Oryza sativa (Os03g0856700)]	0.303903	0.232413	0.412674	0.840306	0.550242	0.859556	1.34731	0.83536	1.61164	3.53387	2.2661	2.67968	1.6056	2.05317	1.41707	1.4776	0	0	0	0	0	0	0	0	0	0	0	0	0	0	0	0	0	0	0	0	9.09244	16.1446	22.4117	10.117	7.84874	2.42294
Sobic.005G031000	11	5	9	.	.	.	GLDH [Source:Projected from Arabidopsis thaliana (AT3G47930) UniProtKB/TrEMBL;Acc:A0A178VN92]	25.2362	24.4257	29.5894	21.5573	24.0318	27.7608	24.8579	22.2981	27.317	33.8867	25.5034	35.1177	26.061	26.1205	29.0845	26.5312	45.7116	44.7411	42.5884	35.9071	33.7404	28.0525	25.4919	14.4074	13.9393	16.8567	13.9206	11.0924	12.1962	11.6955	9.92763	10.086	7.01176	8.54222	8.70421	7.533	21.9701	19.7179	19.2002	23.2812	24.1095	28.326
Sobic.001G390900	7	5	6	.	.	.	Glucose-6-phosphate 1-dehydrogenase [Source:Projected from Arabidopsis thaliana (AT1G09420) UniProtKB/TrEMBL;Acc:F4I0Y8]	12.9115	10.0792	12.3691	9.2636	11.8563	10.2609	8.99938	8.55876	6.42704	10.0691	9.28933	7.33511	7.62386	6.04739	4.63276	3.38577	5.37253	5.69286	5.11958	3.93426	3.868	2.6552	2.71912	1.72815	1.63375	1.65815	1.57103	1.6473	1.15715	1.03711	0.9819	1.42501	0.916324	0.995688	0.98231	1.58702	8.45346	5.93306	6.72726	8.74374	10.7185	6.33907
Sobic.001G339100	10	NA	5	.	.	.	Glucose-6-phosphate 1-dehydrogenase 1, chloroplastic [Source:Projected from Arabidopsis thaliana (AT5G35790) UniProtKB/Swiss-Prot;Acc:Q43727]	2.82319	1.84458	2.76433	2.25086	4.27954	3.61359	2.97399	2.62942	2.30008	6.38302	3.62002	4.78421	3.62449	3.64428	0.933648	1.30402	0	0	0	0	0	0	0	0	0	0	0	0	0	0	0	0	0	0	0	0	15.222	15.3628	15.5728	14.1416	14.0222	6.42898
Sobic.006G165400	5	4	12	.	.	.	Glutamate dehydrogenase [Source:Projected from Arabidopsis thaliana (AT5G07440) UniProtKB/TrEMBL;Acc:A0A178UEW8]	7.98008	10.7786	8.37443	14.809	6.67211	9.12941	6.64002	6.99959	5.74224	11.1495	6.66624	8.80566	7.86795	5.73451	6.79616	5.50307	9.37881	6.21448	6.92488	4.28301	4.25998	4.11648	4.42286	3.24458	5.8858	4.34905	4.20058	6.47337	5.35777	3.48836	5.37103	6.01619	4.06923	4.56125	4.83178	4.02422	21.8356	15.0769	19.3764	18.6151	17.3945	15.1703
Sobic.004G018100	16	6	12	.	.	.	Glutamate--tRNA ligase, chloroplastic/mitochondrial [Source:Projected from Arabidopsis thaliana (AT5G64050) UniProtKB/Swiss-Prot;Acc:Q9FEA2]	13.6958	15.2465	14.4036	12.3488	14.7773	13.7626	12.4041	12.676	10.7958	18.4836	14.9332	15.7176	13.5936	13.1678	14.6279	11.8924	24.5126	25.0684	24.8898	18.8165	17.8353	12.8198	13.6692	9.84818	11.424	12.1746	13.4973	8.77314	10.8927	9.15262	8.24003	8.54573	6.70356	7.14993	7.5651	6.46849	19.3029	17.4112	20.0422	21.1066	25.1746	19.6342
Sobic.010G002400	6	7	6	.	.	.	Glutaminyl-peptide cyclotransferase [Source:Projected from Arabidopsis thaliana (AT4G25720) UniProtKB/Swiss-Prot;Acc:Q84WV9]	9.4198	7.05718	7.43832	4.76846	5.3173	6.06073	5.26583	4.84188	5.71497	9.99977	6.18753	7.62412	6.81367	5.63454	6.11209	5.86482	7.6064	6.40069	6.60888	6.49804	6.16129	5.97023	5.39619	4.92153	4.44294	7.26958	6.22132	5.23725	4.94012	5.12216	5.00218	4.68243	3.55178	3.5568	3.67489	3.08113	14.4265	11.2977	10.5767	13.798	11.5949	9.26449
Sobic.007G090400	6	6	9	.	.	.	Glutamyl-tRNA reductase-binding protein, chloroplastic [Source:Projected from Arabidopsis thaliana (AT3G21200) UniProtKB/Swiss-Prot;Acc:Q9LU39]	4.03966	4.2755	3.01139	2.09309	2.54678	2.73199	2.56453	2.69295	2.43949	3.20736	3.40321	2.02639	2.43894	2.41272	1.93945	1.90325	11.2728	11.1012	10.4211	8.76733	8.7151	7.1517	8.04549	4.99166	5.73658	5.59274	5.43002	4.50502	4.50897	4.66755	4.59736	4.0354	3.37196	3.24433	3.11194	2.26993	5.6082	4.56909	3.77406	6.10872	5.84151	8.78835
Sobic.005G143500	4	5	9	.	.	.	Glutamyl-tRNA(Gln) amidotransferase subunit B, Primary root developmen [Source: Projected from Oryza sativa (Os11g0544800)]	10.5995	8.27175	8.55681	6.33637	5.31963	6.50247	5.45256	4.36756	4.85566	5.5823	4.40752	4.27038	3.7511	4.19366	6.27638	5.82535	11.7273	11.9505	11.1393	9.43889	8.46791	7.27063	7.38304	5.16386	5.35633	5.92452	5.95272	3.35979	5.28834	4.6322	2.58845	3.45755	1.69821	1.72592	1.89477	2.02625	6.93227	6.74769	6.39679	8.02727	9.07055	10.9721
Sobic.010G216200	6	7	9	.	.	.	Glutaredoxin-C4 [Source:Projected from Arabidopsis thaliana (AT5G20500) UniProtKB/Swiss-Prot;Acc:Q8LFQ6]	45.9858	63.1965	35.5828	33.7965	41.759	39.3052	34.4541	34.6138	27.6063	44.4934	56.1821	35.4465	46.8809	50.0335	46.7336	43.3239	95.516	96.4089	81.4504	91.7526	88.0105	95.7751	98.1309	74.169	76.685	81.5855	68.7427	66.7078	66.2602	67.0773	53.229	58.452	56.4574	52.622	54.368	38.7096	54.8564	48.526	54.8991	69.693	72.4063	60.748
Sobic.004G341200	16	6	12	.	.	.	Glutathione reductase, cytosolic [Source:Projected from Arabidopsis thaliana (AT3G24170) UniProtKB/Swiss-Prot;Acc:P48641]	46.8179	62.9474	45.554	56.8344	55.4083	45.9949	48.1281	48.7817	53.0642	48.7847	62.2553	48.1829	53.9034	50.991	64.4321	56.2767	20.8687	18.3079	17.9847	13.5898	12.6066	12.5634	13.9687	8.9335	12.7336	10.3262	8.93255	7.99005	9.32395	8.07624	7.27463	7.77836	6.95054	7.24106	7.75348	16.3641	51.0071	53.6545	37.0282	37.8907	41.51	50.8637
Sobic.006G085100	NA	NA	6	.	.	.	Glutathione S-transferase TCHQD [Source:Projected from Arabidopsis thaliana (AT1G77290) UniProtKB/Swiss-Prot;Acc:O80662]	0	0	0	0	0	0	0	0	0	0	0	0	0	0	0	0	0	0	0	0	0	0	0	0	0	0	0	0	0	0	0	0	0	0	0	0	1.14699	1.0989	0.804397	0.867479	0.702833	0.935737
Sobic.006G239800	11	6	5	.	.	.	Glycerol kinase [Source:Projected from Arabidopsis thaliana (AT1G80460) UniProtKB/Swiss-Prot;Acc:Q9M8L4]	7.28295	5.18552	5.32446	6.25257	6.7478	5.45111	5.02477	4.68192	4.41923	9.83344	7.24173	7.4417	7.73367	7.16823	7.87957	7.65439	1.23501	1.32247	1.26155	1.66724	1.92973	1.71661	1.57144	0.454152	1.25458	1.37974	0.678699	0.778257	0.5432	0.251567	1.12046	0.605162	0.749632	0.501305	0.701113	1.21783	19.7434	18.8278	31.1594	21.8153	20.8445	10.8267
Sobic.003G229700	8	NA	NA	.	.	.	Glycerol-3-phosphate acyltransferase 1 [Source:Projected from Arabidopsis thaliana (AT1G06520) UniProtKB/Swiss-Prot;Acc:Q9SHJ5]	0.277963	0.211453	0.789493	0.172284	0.058391	1.92482	2.04674	0.293444	0.518721	0.53921	0.41722	2.5874	0.5546	1.36579	2.64233	1.85382	0	0	0	0	0	0	0	0	0	0	0	0	0	0	0	0	0	0	0	0	0	0	0	0	0	0
Sobic.001G283700	7	6	12	.	.	.	Glycerol-3-phosphate acyltransferase, chloroplastic [Source:Projected from Arabidopsis thaliana (AT1G32200) UniProtKB/Swiss-Prot;Acc:Q43307]	6.046	8.82034	7.08605	5.92728	6.37279	6.1882	5.37659	7.29674	6.28127	7.33428	5.68745	5.90997	6.35768	5.85551	5.03783	4.01871	8.28406	7.11332	7.46214	6.55405	5.50166	4.77092	4.67467	3.80777	4.03431	5.21038	5.50366	3.53281	3.81901	4.36393	4.06632	3.35295	3.16115	3.15075	3.29661	2.51381	7.86482	7.27015	5.65783	7.90071	7.11157	6.21678
Sobic.003G443400	10	12	4	.	.	.	Glycerol-3-phosphate dehydrogenase [NAD(+)] 1, chloroplastic [Source:Projected from Arabidopsis thaliana (AT5G40610) UniProtKB/Swiss-Prot;Acc:Q9SCX9]	35.4432	33.6487	58.7146	47.7288	81.7057	60.2608	73.0871	74.1191	70.6103	91.2303	88.0806	68.1699	80.0817	77.0527	31.4794	27.1996	0.844404	1.25356	1.10042	1.06471	1.29486	0.781486	0.554818	0.594158	1.34244	1.2485	0.508929	1.62966	2.06435	1.55941	1.52079	3.20087	1.18896	1.28225	1.71493	4.60771	1.75118	0.677713	0.767355	1.02855	0.738894	0.476461
Sobic.002G081500	10	14	12	.	.	.	Glycerol-3-phosphate dehydrogenase [NAD(+)] 2, chloroplastic [Source:Projected from Arabidopsis thaliana (AT2G40690) UniProtKB/Swiss-Prot;Acc:Q949Q0]	1.24541	0.92535	0.663417	0.978229	0.900882	0.630678	0.508181	0.65712	0.299912	1.5832	1.21925	1.01598	0.982413	1.11314	0.806921	1.04824	0.97168	1.01913	1.00629	0.863228	1.13897	0.665299	1.43813	1.16868	1.7922	1.64243	1.69173	1.13846	1.29122	1.35211	1.04309	1.41824	0.976079	0.891573	0.925292	0.674566	2.0672	1.58509	1.72141	2.1659	1.86356	1.61139
Sobic.005G090300	12	4	6	.	.	.	Glycerophosphodiester phosphodiesterase GDPD4 [Source:Projected from Arabidopsis thaliana (AT1G71340) UniProtKB/Swiss-Prot;Acc:F4I8H8]	7.40962	6.99167	5.78217	3.90122	8.1436	5.78904	5.50087	5.47865	5.0732	10.8767	11.2304	9.57055	9.65501	9.10286	7.74979	7.88669	6.08067	5.04529	4.68457	4.43636	3.69227	3.56759	3.46474	3.13238	4.38767	4.33349	3.58551	3.59448	3.88193	3.01231	3.61005	3.5302	2.97284	3.1579	3.08672	3.03774	11.2322	8.53553	8.51347	11.5678	8.29161	6.24669
Sobic.001G455000	6	5	12	.	.	.	Glycosyl hydrolases family 31 protein [Source:Projected from Arabidopsis thaliana (AT5G63840) TAIR;Acc:AT5G63840]	19.3947	24.2326	17.7004	11.9652	13.2871	16.2144	11.8444	12.143	13.5779	19.8514	15.8063	15.7072	12.9772	13.6988	16.1046	13.1004	65.6335	60.766	56.2951	46.6951	45.3003	39.7308	36.8524	27.8633	26.229	31.8469	27.3304	19.9428	24.6982	21.6429	18.7103	18.1227	14.5798	13.6735	16.1078	10.467	32.6079	31.935	28.8167	38.5291	38.1941	41.9067
Sobic.006G265600	6	5	12	.	.	.	Glycosyltransferase (Fragment) [Source:Projected from Arabidopsis thaliana (AT1G34130) UniProtKB/TrEMBL;Acc:W8PVA0]	51.2192	42.5309	38.9792	27.5124	34.6311	35.8116	28.4597	28.2109	27.7689	51.2161	39.6928	39.7406	33.2033	32.3488	30.1546	29.1878	106.457	89.51	78.0829	64.9672	65.5543	60.694	54.5536	29.5601	29.3048	36.4621	30.3029	21.3707	26.6265	23.5666	22.6258	20.8383	15.1699	15.3557	15.3097	11.6982	53.0012	38.2652	40.9076	61.6991	56.3345	56.9803
Sobic.008G145100	6	7	12	.	.	.	Glycosyltransferase (Fragment) [Source:Projected from Arabidopsis thaliana (AT2G40190) UniProtKB/TrEMBL;Acc:W8PUX5]	5.22444	5.85533	4.66796	3.52462	3.78449	4.93977	4.16751	3.92551	3.69109	4.65368	4.38051	3.91511	3.1479	3.93748	4.14497	3.67166	6.37563	5.85343	5.87523	4.99184	4.66231	5.19879	4.61666	4.4876	5.80923	5.34218	5.76226	3.43464	4.90727	3.75688	3.72312	3.55664	2.43516	2.7349	3.53476	2.23375	6.60794	6.39457	5.27144	6.82094	5.84487	5.84631
Sobic.002G048200	13	15	7	.	.	.	Glycosyltransferase (Fragment) [Source:Projected from Arabidopsis thaliana (AT5G03800) UniProtKB/TrEMBL;Acc:W8PUG9]	1.18597	0.791895	1.68206	1.3865	1.30456	2.01236	1.69414	0.988293	2.23833	2.32623	1.29017	2.77986	1.41755	1.79539	2.06865	1.93039	1.14573	0.765567	1.32185	1.11997	0.889251	0.629498	0.88584	0.84958	1.08129	1.22677	1.2055	0.877672	1.04145	0.76646	1.04349	1.19104	0.872602	1.04577	1.16481	1.25034	3.1682	3.93943	2.50601	2.53196	2.97121	2.6458
Sobic.006G250900	11	6	6	.	.	.	Glycosyltransferase (Fragment) [Source:Projected from Arabidopsis thaliana (AT5G16510) UniProtKB/TrEMBL;Acc:W8Q2T5]	61.742	53.4442	60.1072	51.2138	70.7236	66.4045	73.5553	62.136	55.6801	90.9667	94.7586	77.9329	81.233	75.9966	59.5523	56.5804	40.7582	39.0218	35.0516	28.5038	31.6969	26.072	22.2771	16.6396	22.2009	26.3571	20.3048	18.4801	20.8144	17.7803	16.5251	17.7449	13.6487	13.7487	15.776	13.4913	85.0583	77.5485	86.607	96.28	81.6964	56.628
Sobic.007G213000	6	7	6	.	.	.	Glycosyltransferase (Fragment) [Source:Projected from Arabidopsis thaliana (AT5G55500) UniProtKB/TrEMBL;Acc:W8PUA9]	3.69721	2.44556	3.43188	2.02602	1.65425	4.0125	2.95359	1.9217	2.68865	4.19418	2.99691	3.54102	2.03583	2.25942	3.09063	2.641	2.08189	1.87447	2.36558	2.13369	1.73746	1.58317	2.00011	1.58378	2.0653	2.15638	2.00403	1.26701	1.40499	1.03757	1.76193	1.38244	0.97334	1.04283	1.27943	0.90354	5.74777	6.30301	5.56788	5.72152	5.03603	4.65928
Sobic.003G273400	6	6	12	.	.	.	Glycylpeptide N-tetradecanoyltransferase 1 [Source:Projected from Arabidopsis thaliana (AT5G57020) UniProtKB/Swiss-Prot;Acc:Q9LTR9]	23.8012	18.1147	17.727	13.9897	14.0346	20.3437	14.4502	14.3357	14.382	21.7987	15.7114	16.0931	14.0023	13.6301	12.4715	12.0163	26.5535	25.9902	23.6725	20.6692	21.1912	19.0424	18.1544	11.5725	12.9552	14.3968	11.6005	7.62539	10.5598	10.0296	8.59606	8.57357	7.17495	6.45937	8.23116	5.26853	17.1064	15.931	18.0108	19.1245	18.6293	19.8751
Sobic.003G008900	8	8	7	.	.	.	Glyoxylate/hydroxypyruvate reductase A HPR2 [Source:Projected from Arabidopsis thaliana (AT1G79870) UniProtKB/Swiss-Prot;Acc:Q9CA90]	2.9685	4.70333	5.1635	4.65985	4.31691	8.35413	6.25772	4.43011	5.05566	7.05582	6.87068	9.63189	4.38322	7.42417	5.92012	4.24456	2.37933	2.74876	6.49069	4.6426	4.63462	2.70804	4.554	2.49203	3.15927	2.71822	2.29313	1.45046	1.67564	1.36827	2.27105	1.471	1.63801	1.74168	2.04593	1.78118	12.3871	16.9031	11.6433	10.4441	13.8303	12.0335
Sobic.009G184900	11	15	5	.	.	.	Glyoxysomal processing protease, glyoxysomal [Source:Projected from Arabidopsis thaliana (AT1G28320) UniProtKB/Swiss-Prot;Acc:Q8VZD4]	3.90228	3.295	3.68936	3.15113	4.19294	3.86866	3.89375	4.31471	4.03494	5.19761	5.46514	5.02906	5.37501	4.84344	5.20865	4.47718	1.59843	1.34079	1.43143	1.14575	1.10157	0.90817	1.38465	1.02258	1.5452	1.22115	1.35564	1.18637	1.24477	1.04852	1.09328	1.0369	1.11774	0.962155	1.13613	1.26196	7.06052	6.44035	6.53752	5.99957	6.29034	3.98676
Sobic.002G202300	7	14	12	.	.	.	Golgi SNAP receptor complex member 1-1 [Source:Projected from Arabidopsis thaliana (AT1G15880) UniProtKB/Swiss-Prot;Acc:Q9LMP7]	7.68096	9.80041	10.1239	11.2661	10.3471	8.46219	9.8484	8.15047	10.2824	7.66524	9.74684	6.38485	6.87572	7.59784	6.94201	6.9721	6.88331	7.64456	7.73135	6.70226	8.73389	6.21175	8.6457	6.53966	9.36682	14.4221	8.70945	10.9202	11.3958	12.0904	6.94406	6.75352	6.46214	9.18885	9.02141	7.50611	12.5647	12.385	12.6794	12.74	12.5372	9.31336
Sobic.006G244300	11	7	6	.	.	.	Golgin candidate 2 [Source:Projected from Arabidopsis thaliana (AT1G18190) UniProtKB/Swiss-Prot;Acc:B0F9L7]	9.93794	11.8802	12.1522	9.58194	13.3302	12.7602	13.3991	12.3323	10.3783	14.3991	16.1214	15.1484	15.7329	16.4582	17.8317	15.183	15.3481	14.9584	14.7397	14.2952	12.3747	12.2981	12.5901	12.0689	13.481	12.8943	13.6157	9.0957	10.0225	9.59476	8.6097	8.65336	6.72836	7.53068	8.34568	7.319	20.7187	21.7492	26.0903	22.3297	22.531	14.9593
Sobic.008G118200	16	15	12	.	.	.	Golgin candidate 6 [Source:Projected from Arabidopsis thaliana (AT3G27530) UniProtKB/Swiss-Prot;Acc:B0F9L4]	26.5828	27.2633	27.7517	20.266	27.5017	25.2118	20.3814	26.8276	25.744	28.327	24.8747	26.4346	24.4791	23.8899	26.0146	20.6994	31.3163	32.5706	30.4945	28.5151	30.0315	26.5181	26.8648	27.7159	24.4112	29.0297	32.1698	24.7158	25.37	23.0643	22.7769	20.0741	20.8392	22.2431	22.8804	22.2375	23.8986	22.4561	22.5822	22.6273	24.9298	25.8596
Sobic.009G229600	11	7	12	.	.	.	Golgin Putative 5 [Source:Projected from Arabidopsis thaliana (AT1G79830) UniProtKB/TrEMBL;Acc:F4HQB9]	16.9033	16.6459	15.9178	11.1316	15.9697	15.3636	11.5971	16.2437	13.1818	21.6061	18.1354	20.1804	19.1063	17.8849	22.3652	19.0723	19.9881	22.449	21.9897	20.7567	18.7833	16.8227	16.737	17.4415	14.8704	18.4281	22.4487	16.7978	17.0973	14.8883	14.7004	13.6237	12.4139	12.4702	14.1843	13.6455	21.1709	20.8109	25.6351	25.4554	26.2084	20.4804
Sobic.002G325300	11	7	6	.	.	.	GPAT9 [Source:Projected from Arabidopsis thaliana (AT5G60620) UniProtKB/TrEMBL;Acc:A0A178UCY8]	29.1908	23.7025	24.9971	16.8173	28.0964	24.1405	25.1734	24.2731	21.285	33.2203	31.9516	30.8108	30.1477	28.6624	29.6738	26.9984	26.6028	24.4192	21.7026	22.5627	20.0707	21.7089	20.8782	18.7305	17.7475	20.8171	21.101	17.7943	17.8307	16.6102	17.6122	16.5002	15.5944	16.041	16.2262	17.207	32.9012	29.2166	32.2599	37.7907	32.4124	26.2253
Sobic.001G515100	16	6	12	.	.	.	GPN-loop GTPase QQT2 [Source:Projected from Arabidopsis thaliana (AT4G21800) UniProtKB/Swiss-Prot;Acc:Q8W586]	20.8366	20.8873	15.8846	14.9942	15.1374	16.5512	14.8984	15.2101	13.8397	15.1098	16.7703	14.9531	15.8251	14.3417	16.4018	14.9987	30.7671	25.8594	25.8328	21.0652	19.0301	18.9862	20.5387	15.4197	16.6823	16.263	17.0359	13.2619	14.5119	13.5557	11.3232	11.8232	9.82619	9.88339	10.0372	8.48047	22.2122	20.1421	23.0743	22.5726	22.518	23.082
Sobic.001G101700	4	6	9	.	.	.	GRF1-interacting factor 1 [Source:Projected from Arabidopsis thaliana (AT5G28640) UniProtKB/Swiss-Prot;Acc:Q8L8A5]	33.5505	15.9132	17.8223	15.2009	15.8624	22.2076	20.2891	16.5689	11.7648	18.1763	21.7098	15.4868	17.8459	22.9217	11.3234	16.0713	16.4647	13.9331	12.6661	13.3016	11.9165	15.963	9.06196	10.3334	6.7124	11.318	9.69543	6.27154	10.4497	9.03253	4.3172	6.53984	3.74158	4.55443	5.69101	3.64408	12.372	3.82028	6.78359	8.96659	4.24856	7.64747
Sobic.004G212400	3	5	10	.	.	.	GrpE protein homolog [Source:Projected from Arabidopsis thaliana (AT5G17710) UniProtKB/TrEMBL;Acc:A0A178U8H4]	16.3336	41.7299	19.7176	37.9393	15.7324	16.4572	16.0202	20.6325	28.4127	9.34566	11.5337	9.49966	12.1318	11.2718	11.7421	10.8986	56.0652	41.5192	49.564	48.4404	40.4216	50.4964	48.0287	32.7878	33.5691	18.5366	22.516	18.7017	18.5719	30.9029	13.269	15.9921	10.5387	11.3674	10.5929	7.54096	10.7755	15.8482	8.51849	10.4326	11.6346	43.4015
Sobic.006G254100	7	4	5	.	.	.	GTP cyclohydrolase 1 [Source:Projected from Arabidopsis thaliana (AT3G07270) UniProtKB/Swiss-Prot;Acc:Q9SFV7]	32.3603	21.0907	31.8072	27.647	32.1554	30.7211	31.8331	28.9609	25.2924	40.1254	24.7175	26.1201	29.5274	23.7594	18.5257	16.9238	4.99884	4.32477	5.221	3.9105	3.33227	3.31129	3.72938	3.6482	4.78754	3.70645	4.21297	3.88102	5.04836	4.39691	3.64758	3.89006	2.83337	2.85622	4.0048	6.00206	18.2799	12.8738	22.2845	16.6327	15.123	10.3057
Sobic.001G448600	11	6	9	.	.	.	GTP-binding protein At2g22870 [Source:Projected from Arabidopsis thaliana (AT2G22870) UniProtKB/Swiss-Prot;Acc:O81004]	6.77516	5.57642	6.69364	5.2348	7.43759	7.09568	6.69334	6.05871	5.49167	9.27832	9.20611	6.53408	7.40231	7.43663	6.976	6.27917	16.2193	18.2934	17.095	14.9142	13.7257	12.4565	13.5919	8.74156	9.80521	9.9633	9.43864	8.61381	10.043	9.52624	7.8194	7.44706	6.9038	6.87656	7.03732	5.72985	9.62579	9.67794	9.80345	11.8507	10.5038	10.6735
Sobic.007G075800	13	3	6	.	.	.	GTP-binding protein ERG [Source:Projected from Arabidopsis thaliana (AT1G30960) UniProtKB/Swiss-Prot;Acc:O82653]	4.06872	3.11548	3.63115	2.76513	3.19192	3.43283	3.35227	3.2946	3.7484	5.38262	3.83762	5.00011	3.86695	4.13068	5.65793	4.53759	5.08999	3.85277	3.90315	3.55892	3.03328	3.1859	3.05805	1.87866	2.37604	2.77041	2.77029	2.36736	2.07673	1.70729	1.90962	1.86364	1.63878	1.53687	1.48896	1.7597	4.12924	3.32486	3.6278	4.99542	4.0483	2.86176
Sobic.001G385400	11	5	6	.	.	.	Guanine nucleotide exchange factor SPIKE 1 [Source:Projected from Arabidopsis thaliana (AT4G16340) UniProtKB/Swiss-Prot;Acc:Q8SAB7]	27.2295	19.9035	25.345	17.6295	29.6671	20.8937	18.6531	28.6146	26.584	39.3839	31.4415	35.7596	30.6606	30.5932	28.4548	22.9155	19.6093	19.5755	18.0153	14.7781	16.3365	11.9658	11.9972	8.3454	6.3605	7.77084	7.69448	5.52923	5.36662	5.23394	6.4575	4.51206	4.30017	3.68501	3.92688	4.47099	25.4467	21.2295	21.8613	27.8773	25.1852	14.8067
Sobic.001G389500	6	6	9	.	.	.	Guanylate kinase family protein [Source: Projected from Oryza sativa (Os03g0320900)]	11.6712	16.5969	11.2284	8.64737	9.49407	9.34171	10.3794	9.55453	15.1962	10.2836	10.3638	9.55656	8.86278	9.3242	9.36908	9.60278	16.6903	18.1582	16.5256	14.411	15.1197	14.1182	14.4556	10.2331	10.7547	10.8958	12.1434	10.7683	10.0501	12.6256	9.39729	9.06523	6.83085	7.72056	8.44967	5.67194	10.6625	6.5728	8.72474	11.1166	8.75961	12.3327
Sobic.010G052400	7	14	12	.	.	.	H3K27 methyltransferase, Polycomb repressive complex2 (PRC2) key subunit, Enhancer of zeste [E(z)] genes, Long day repression of flowerin [Source: Projected from Oryza sativa (Os06g0275500)]	15.1863	12.9435	11.3423	7.96471	11.4645	11.1091	8.57116	10.4267	8.85194	13.1317	11.8026	12.0642	10.7918	9.87648	5.78352	4.45197	14.5153	11.9876	10.3612	10.149	11.0806	10.6942	12.5027	11.4153	10.5751	12.1628	12.4975	15.4557	10.9745	11.4456	17.228	12.2342	16.0651	15.5495	14.9416	13.0004	9.78459	7.91596	9.41373	12.1073	11.8102	10.0351
Sobic.001G284400	5	15	9	.	.	.	H3K9 demethylase, Floral organ developmen [Source: Projected from Oryza sativa (Os10g0577600)]	9.95691	13.1209	13.8217	26.3596	14.1056	15.6468	14.4208	20.2805	17.5955	12.4107	8.02459	12.9185	10.706	8.86105	11.3416	7.81992	8.43616	9.5803	11.3741	9.204	9.24507	6.52164	6.39741	7.32549	6.88114	8.25795	9.53008	8.99138	9.5423	5.51565	7.40174	7.41793	6.67449	6.76465	7.90847	7.90836	17.1749	12.2334	22.9236	18.1037	28.8975	19.4927
Sobic.001G500900	NA	NA	2	.	.	.	Haem peroxidase family protein [Source: Projected from Oryza sativa (Os03g0152300)]	0	0	0	0	0	0	0	0	0	0	0	0	0	0	0	0	0	0	0	0	0	0	0	0	0	0	0	0	0	0	0	0	0	0	0	0	0.289906	4.42588	1.61371	2.89578	0.352253	0
Sobic.010G007300	4	5	7	.	.	.	Haloacid dehalogenase-like hydrolase domain-containing protein Sgpp [Source:Projected from Arabidopsis thaliana (AT2G38740) UniProtKB/Swiss-Prot;Acc:Q9ZVJ5]	12.4502	15.126	10.2947	10.5213	8.52787	7.80398	9.35447	9.1537	11.9149	6.11498	8.01837	3.7721	4.89211	5.55066	3.23422	3.33604	6.72544	6.63661	6.56476	5.82673	5.51214	4.78703	4.99837	2.39874	3.47659	2.68646	2.167	1.61651	2.47777	1.61985	1.63843	1.65113	0.94773	1.56914	1.42053	0.942216	13.3055	14.6408	7.10747	11.0125	8.57969	12.2684
Sobic.004G266200	9	NA	NA	Dof	.	.	HCA2 [Source:Projected from Arabidopsis thaliana (AT5G62940) UniProtKB/TrEMBL;Acc:A0A178UF22]	0.821913	0.622305	1.10922	0.798687	0.873283	1.84993	2.08616	1.14936	1.32908	2.87768	2.1085	2.6118	1.80771	2.25805	1.14235	1.48444	0	0	0	0	0	0	0	0	0	0	0	0	0	0	0	0	0	0	0	0	0	0	0	0	0	0
Sobic.002G184900	4	6	10	.	.	.	HCC2 [Source:Projected from Arabidopsis thaliana (AT4G39740) UniProtKB/TrEMBL;Acc:A0A178V000]	5.03472	7.08587	4.21231	4.72099	4.42711	4.81629	4.46351	3.83131	2.57274	4.31984	4.42876	3.92211	3.83586	3.35242	2.79072	2.92609	10.0833	11.0122	11.0798	10.5371	10.3569	11.4779	12.3062	5.88969	5.65888	5.83152	7.63706	7.43	7.00206	5.36868	3.319	6.62362	4.0457	5.4725	4.31176	3.55014	2.92003	2.03131	2.10029	4.09088	4.16591	5.67821
Sobic.003G265800	NA	NA	3	.	.	.	HCF152 [Source:Projected from Arabidopsis thaliana (AT3G09650) UniProtKB/TrEMBL;Acc:A0A178V9F2]	0	0	0	0	0	0	0	0	0	0	0	0	0	0	0	0	0	0	0	0	0	0	0	0	0	0	0	0	0	0	0	0	0	0	0	0	3.20904	3.69867	2.6378	1.36988	2.0438	1.11061
Sobic.004G300300	NA	NA	3	HD-ZIP	.	.	HD-ZIP I protein, Transcription activator, Stress response, Panicle developmen [Source: Projected from Oryza sativa (Os02g0649300)]	0	0	0	0	0	0	0	0	0	0	0	0	0	0	0	0	0	0	0	0	0	0	0	0	0	0	0	0	0	0	0	0	0	0	0	0	1.28666	2.45469	1.79242	0.684643	0.830509	0.288061
Sobic.003G303500	1	9	11	HD-ZIP	.	.	HD-ZIP IV family of homeobox-leucine zipper protein with lipid-binding START domain-containing protein [Source:Projected from Arabidopsis thaliana (AT1G79840) UniProtKB/TrEMBL;Acc:F4HQC0]	1.22892	7.14386	1.00589	1.27656	0.231139	1.25137	0.251851	0.544617	0.296965	0.356612	0.750173	0.571638	0.190638	0.520586	1.23035	0.781316	3.10314	5.63541	5.34274	3.42516	4.38347	3.41612	2.19798	3.35893	8.2639	7.97516	6.56859	3.3791	5.83373	4.30369	3.31015	3.50747	2.41331	2.47251	3.95269	2.33974	0.030272	0.525541	0.692137	0.645938	1.57299	3.04337
Sobic.002G430300	13	6	12	.	.	.	HEAT repeat-containing protein [Source:Projected from Arabidopsis thaliana (AT5G01400) UniProtKB/TrEMBL;Acc:Q9M033]	13.8813	13.3575	11.5249	8.4456	14.1216	10.9739	10.109	13.0534	12.5025	17.2758	17.7859	17.2333	17.6222	16.7973	21.5655	18.0612	26.219	26.9949	26.3434	21.9376	21.5876	16.2011	16.4982	15.8897	13.9864	18.6872	20.2587	14.8588	15.0105	14.6912	13.7397	12.8475	12.33	11.7839	12.7209	10.6711	16.9038	15.8122	17.7945	19.7479	19.3484	18.505
Sobic.001G193500	5	5	7	.	.	.	Heat shock 70 kDa protein 10, mitochondrial [Source:Projected from Arabidopsis thaliana (AT5G09590) UniProtKB/Swiss-Prot;Acc:Q9LDZ0]	155.016	382.091	221.236	274.842	158.558	163.096	143.958	197.327	287.384	118.646	132.891	132.684	127.04	137.312	169.698	146.357	185.225	133.432	194.388	159.986	123.757	163.692	188.15	88.9926	133.03	43.6397	53.1834	41.4498	50.0263	78.9188	19.0359	32.0298	16.067	16.7383	22.9129	35.4817	103.376	131.335	65.7602	73.9249	65.212	175.063
Sobic.010G230600	11	6	6	.	.	.	Heat shock 70 kDa protein 16 [Source:Projected from Arabidopsis thaliana (AT1G11660) UniProtKB/Swiss-Prot;Acc:Q9SAB1]	6.87652	6.75743	8.08819	7.93334	7.7899	9.50236	7.72364	7.46506	6.57656	10.19	9.15544	11.2045	8.25205	9.24379	9.47298	8.10315	7.25273	6.33177	7.26943	5.80603	5.70638	5.23669	5.0703	4.05918	4.7183	4.41427	4.48663	2.70286	3.28498	2.84092	2.74418	2.75556	2.14162	2.02586	2.71297	2.91884	10.192	10.641	11.0347	10.7959	11.1787	8.44074
Sobic.001G454000	5	5	7	.	.	.	Heat shock 70 kDa protein 8 [Source:Projected from Arabidopsis thaliana (AT2G32120) UniProtKB/Swiss-Prot;Acc:Q9SKY8]	125.053	257.729	205.566	272.344	180.512	162.262	199.582	235.469	340.253	103.525	148.586	141.632	142.338	149.224	164.935	162.955	132.747	63.2005	120.766	147.291	99.4028	144.894	146.768	96.1859	88.6483	27.5872	43.8002	33.3675	40.255	69.5064	7.74067	27.7223	7.75661	7.18633	11.2823	31.577	44.1169	86.8015	31.4622	26.1464	20.7838	151.089
Sobic.004G150400	16	14	5	HSF	.	.	Heat shock factor (HSF)-type, DNA-binding domain containing protein [Source: Projected from Oryza sativa (Os02g0496100)]	4.26781	5.28283	4.37722	5.39395	5.41532	4.69704	4.72731	4.95428	3.12972	4.77077	5.3246	4.22185	4.40832	4.44628	4.70155	4.01646	3.49511	3.50455	3.856	3.22484	3.68621	3.03068	3.52462	4.17226	5.03445	5.41671	6.03348	4.02936	4.80201	3.47668	4.16001	3.90423	3.81835	4.22409	5.2596	3.77578	9.57462	8.68978	13.2441	10.2983	10.2215	5.86055
Sobic.002G224200	8	NA	NA	HSF	.	.	Heat shock factor (HSF)-type, DNA-binding domain containing protein [Source: Projected from Oryza sativa (Os09g0455200)]	0.634687	0.507443	0.702725	0.751082	0.252358	2.91649	1.89378	0.954892	2.31112	0.967561	0.703744	2.16728	0.592912	1.6734	2.36288	1.69011	0	0	0	0	0	0	0	0	0	0	0	0	0	0	0	0	0	0	0	0	0	0	0	0	0	0
Sobic.008G111600	3	2	7	.	.	.	Heat shock protein 90-6, mitochondrial [Source:Projected from Arabidopsis thaliana (AT3G07770) UniProtKB/Swiss-Prot;Acc:F4JFN3]	70.8245	106.044	70.4497	57.1476	45.7215	41.7743	40.1745	53.1635	84.2937	40.4941	42.3813	41.1852	32.5618	37.5472	39.1347	35.0637	72.1743	54.326	54.9781	46.1064	34.4124	41.4185	35.8375	14.6624	14.2366	12.9429	13.8642	10.0223	13.4753	13.8725	6.54758	9.24584	5.10564	4.74628	5.29626	6.88252	55.6676	46.3289	30.1125	38.768	30.4208	60.2776
Sobic.001G052500	NA	8	11	.	Endosperm Whole seed	.	hypothetical protein	0	0	0	0	0	0	0	0	0	0	0	0	0	0	0	0	0.785083	0.317635	2.95556	1.69598	0.71522	1.26132	0.634514	0.342971	0.519517	0.044282	0.24218	0.375846	0.42257	0.292731	0.110572	0.549887	0.09482	0.284931	0.165959	0.0996965	0	0.011171	0.0125865	0.0087165	0.0385405	0.854587
Sobic.009G208000	2	NA	4	HSF	.	.	Heat stress transcription factor Spl7 (Heat shock transcription factor) (Heat shock factor RHSF10) [Source: Projected from Oryza sativa (Os05g0530400)]	0.59058	0.922544	0.321215	1.99186	0.214828	0.257163	0.196687	0.178199	0.179106	0.288264	0.149775	0.216287	0.118815	0.264001	0.489957	0.473102	0	0	0	0	0	0	0	0	0	0	0	0	0	0	0	0	0	0	0	0	1.09374	0.592387	0.763835	0.655448	0.489546	0.360029
Sobic.001G057700	12	4	6	HSF	.	.	Heat stress transcriptioon factor, High-temperature stress tolerance, Tolerance to environmental stresse [Source: Projected from Oryza sativa (Os03g0795900)]	18.9308	14.5202	19.4418	10.8281	25.5994	23.1359	22.969	21.7841	19.0271	31.6239	29.6434	30.5318	34.0441	32.5052	34.2661	30.7673	10.3154	8.40703	8.44308	7.54749	7.07263	6.06535	5.19343	5.16794	5.33345	7.23553	5.00084	3.85406	5.54103	3.30973	5.14319	3.78498	4.13337	3.01541	4.82928	7.30597	22.8276	26.2248	26.114	26.3061	23.378	15.5307
Sobic.004G079900	11	4	12	.	.	.	Heavy metal P1B-type ATPase, Cu-transporting ATPase, Control of Cu accumulation in rice grai [Source: Projected from Oryza sativa (Os02g0196600)]	7.33732	6.17722	6.67773	4.75343	6.08695	7.54154	5.77976	6.30196	6.26466	8.94172	8.3561	8.90043	7.94873	8.685	10.3411	7.958	10.05	8.08362	9.05666	7.54442	6.98853	7.13517	5.51851	4.84283	5.62876	6.86767	7.00731	4.88714	5.48572	4.24407	5.86273	4.39016	4.18198	4.36488	4.92083	4.66216	8.38712	6.73434	8.59125	8.98511	10.1743	8.65699
Sobic.007G002000	NA	1	3	.	.	.	Heavy metal-associated isoprenylated plant protein 21 [Source:Projected from Arabidopsis thaliana (AT5G17450) UniProtKB/Swiss-Prot;Acc:Q9LF57]	0	0	0	0	0	0	0	0	0	0	0	0	0	0	0	0	1.24823	0.0321045	0.0852775	0.112889	0.176642	0	0.032981	0	0.0605095	0.304383	0.196864	0.159944	0.132127	0	0.141137	0.0956635	0.245087	0.274666	0.243884	0.188108	5.39877	13.2378	9.28034	5.48276	4.08484	2.18795
Sobic.004G280301	NA	NA	2	.	.	.	Heavy metal-associated isoprenylated plant protein 45 [Source:Projected from Arabidopsis thaliana (AT3G56891) UniProtKB/Swiss-Prot;Acc:B3H6D0]	0	0	0	0	0	0	0	0	0	0	0	0	0	0	0	0	0	0	0	0	0	0	0	0	0	0	0	0	0	0	0	0	0	0	0	0	0.10673	1.0694	0.394661	0.063891	0	0.0007455
Sobic.002G083100	NA	NA	2	.	.	.	Heavy metal-transporting P1B-ATPase, Root-to-shoot cadmium (Cd) translocatio [Source: Projected from Oryza sativa (Os07g0232900)]	0	0	0	0	0	0	0	0	0	0	0	0	0	0	0	0	0	0	0	0	0	0	0	0	0	0	0	0	0	0	0	0	0	0	0	0	0.0447645	1.07668	0.220358	0.11316	0.057497	0
Sobic.008G091300	13	7	12	.	.	.	Helicase and polymerase-containing protein TEBICHI [Source:Projected from Arabidopsis thaliana (AT4G32700) UniProtKB/Swiss-Prot;Acc:Q588V7]	11.153	8.45655	8.77896	5.65024	9.37367	6.75204	5.97655	9.8878	11.5293	9.61858	9.648	12.8341	11.216	11.3939	15.5529	11.9816	9.49811	8.80205	9.05669	8.32134	7.74259	6.28129	6.50733	8.10279	5.07587	7.55498	9.14741	6.3839	6.09012	6.26805	4.68566	4.74469	4.56689	3.5517	4.13168	4.83283	9.21631	9.94012	9.2402	9.98541	10.2715	7.8639
Sobic.009G036400	8	NA	5	bHLH	.	.	Helix-loop-helix DNA-binding domain containing protein [Source: Projected from Oryza sativa (Os05g0139100)]	0.835249	0.567022	1.13152	0.942945	0.632255	2.29395	1.88942	0.676115	1.30932	2.37591	1.50552	5.87813	1.10704	2.37975	0.821424	0.505296	0	0	0	0	0	0	0	0	0	0	0	0	0	0	0	0	0	0	0	0	1.7499	2.03005	1.6448	1.59336	1.25254	1.18522
Sobic.001G347800	7	2	6	.	.	.	Heme oxygenase 2 [Source:Projected from Arabidopsis thaliana (AT2G26550) UniProtKB/TrEMBL;Acc:F4IUM0]	5.85993	5.38357	4.52304	5.2914	6.16767	5.00897	4.82235	3.79695	3.34469	5.55207	5.57673	3.87266	4.32699	3.93544	2.30076	2.61983	7.0791	4.6319	4.29534	3.30123	2.96861	2.25888	2.02599	1.02739	1.26423	1.35549	1.06198	1.07208	1.10618	1.24126	1.49742	1.24592	0.812005	0.970854	0.883736	0.489268	7.13218	3.65058	5.50037	7.29587	9.60118	6.26202
Sobic.010G205000	5	14	10	.	.	.	Heptahelical transmembrane protein 1 [Source:Projected from Arabidopsis thaliana (AT5G20270) UniProtKB/Swiss-Prot;Acc:Q93ZH9]	1.39494	2.32201	2.0725	1.47938	1.30541	2.05011	1.15209	1.73791	1.00598	1.30337	1.57755	0.905042	0.824611	1.35064	2.86019	1.40677	11.2224	10.7334	9.04546	9.25707	9.60656	9.41618	13.7649	14.7432	19.1994	16.3679	11.5758	10.7967	13.7909	14.272	13.8882	11.3148	15.7804	14.4153	17.8895	16.1729	6.13529	4.39989	4.39909	7.75189	7.14276	13.7735
Sobic.004G287300	8	8	12	.	.	.	Heterodimeric geranylgeranyl pyrophosphate synthase small subunit, chloroplastic [Source:Projected from Arabidopsis thaliana (AT4G38460) UniProtKB/Swiss-Prot;Acc:Q39108]	5.07856	2.00614	6.02583	7.04907	1.97222	10.5933	5.68406	3.15521	8.00972	8.20168	2.66693	11.0957	3.45824	4.81199	5.55648	4.56192	5.61497	6.79557	13.0441	10.3183	11.3383	6.67719	8.97605	4.69383	5.65976	5.82083	4.72877	3.06672	2.9785	3.5689	4.25396	3.35136	2.46138	2.50673	2.60013	1.91563	10.7325	11.8328	10.727	8.06266	12.1577	12.7486
Sobic.001G161000	4	3	11	.	.	.	Heterotrimeric G protein gamma subunit 1, Regulation of abiotic stresses, Salinity stress toleranc [Source: Projected from Oryza sativa (Os03g0635100)]	20.1289	20.349	13.7406	15.6986	17.0396	14.8396	13.0157	11.0449	7.90689	13.0188	8.91574	6.6975	9.16274	7.95203	3.30636	3.23174	24.2095	14.2391	13.5696	11.7648	11.6731	10.9518	10.7468	8.41196	10.1929	10.6753	8.98068	6.97046	9.31508	7.4733	9.75889	5.84913	5.30526	6.53411	6.56366	2.92148	1.73801	1.23486	1.94207	1.27114	3.07715	8.72263
Sobic.004G035200	16	14	6	.	.	.	Heterotrimeric G protein gamma subunit 2, Regulation of abiotic stresse [Source: Projected from Oryza sativa (Os02g0137800)]	6.51239	6.68066	7.48653	8.90491	7.8249	10.2722	9.09848	9.11137	6.75656	9.38343	7.8864	8.1262	9.85474	7.88353	8.2652	8.45873	7.85101	6.87098	7.99298	6.76823	7.12673	7.57282	6.13425	8.44742	10.9717	9.42559	10.1513	8.13445	9.32482	9.29621	10.5664	7.97415	9.0589	9.82973	12.4283	8.53117	15.3243	14.0958	15.8305	15.411	17.0652	10.3881
Sobic.006G232000	16	6	6	.	.	.	Hexosyltransferase (Fragment) [Source:Projected from Arabidopsis thaliana (AT2G20810) UniProtKB/TrEMBL;Acc:W8PV18]	6.10708	5.62618	5.46062	4.61201	4.87286	6.19225	5.55759	5.34879	4.84674	5.68087	4.75792	4.34893	4.44922	3.89805	4.14692	3.70987	4.28467	3.35344	3.71902	3.72415	3.06385	3.11535	2.55317	1.95118	2.18705	2.59229	3.02419	2.37447	1.96489	1.83442	1.85248	2.27975	1.48135	1.5552	1.73812	1.87282	8.3903	7.99369	8.35785	9.00368	7.99606	5.78448
Sobic.009G073400	5	5	7	.	.	.	Hexosyltransferase (Fragment) [Source:Projected from Arabidopsis thaliana (AT2G26100) UniProtKB/TrEMBL;Acc:W8PV11]	11.2551	20.753	13.8964	15.6538	11.4962	12.5297	10.6265	11.9796	16.7689	9.07695	7.32439	8.64989	6.65359	6.19516	4.77233	4.00831	21.0169	16.5907	20.0421	19.3644	15.0851	22.5355	20.9128	14.0304	11.9173	8.45599	9.34787	7.83874	7.8989	8.30665	3.43441	5.70008	3.22284	3.2117	3.72176	1.98042	13.6412	16.9186	7.71596	11.7031	10.9115	20.1603
Sobic.004G151400	10	3	6	.	.	.	Hexosyltransferase (Fragment) [Source:Projected from Arabidopsis thaliana (AT3G25140) UniProtKB/TrEMBL;Acc:W8PVC6]	14.5559	13.1381	15.9166	10.9878	11.3065	18.4918	14.542	14.2448	14.0787	22.4216	12.4437	20.1416	14.3796	12.0295	11.2006	10.3958	9.20896	6.35604	8.87931	5.34516	4.77823	4.98719	3.89469	3.32362	4.11293	4.08461	4.1086	3.4743	3.79659	2.74281	3.07161	3.93061	1.75234	1.9224	1.8505	2.76969	15.4017	15.9236	16.2283	19.675	19.3999	15.8176
Sobic.003G282600	8	NA	3	.	.	.	Hexosyltransferase (Fragment) [Source:Projected from Arabidopsis thaliana (AT3G58790) UniProtKB/TrEMBL;Acc:W8QNJ3]	0.423716	0.728905	0.718396	2.29701	0.539184	1.62554	1.44326	0.639072	1.24455	0.746881	0.427142	1.66612	0.559898	0.920991	0.627668	0.365198	0	0	0	0	0	0	0	0	0	0	0	0	0	0	0	0	0	0	0	0	1.28877	1.69103	2.6212	1.32827	1.63709	0.774182
Sobic.010G274800	10	3	6	.	.	.	Hexosyltransferase (Fragment) [Source:Projected from Arabidopsis thaliana (AT4G38270) UniProtKB/TrEMBL;Acc:W8Q6G8]	5.49376	3.64774	5.29512	2.99562	6.10278	4.72522	4.94626	5.20377	5.50439	7.33259	6.10145	5.41023	5.21259	5.03347	3.69629	2.87349	3.11736	2.398	2.12267	1.45582	2.0411	1.72333	1.59844	0.951906	1.97204	1.94473	1.84439	1.55448	1.53395	1.48179	1.52706	1.24069	1.19619	0.945823	1.07441	0.95202	5.4614	3.98447	4.80844	6.29517	6.27817	4.25718
Sobic.004G143300	11	4	5	.	.	.	High mobility group B protein 15 [Source:Projected from Arabidopsis thaliana (AT1G04880) UniProtKB/Swiss-Prot;Acc:Q9MAT6]	12.7117	10.9315	12.5447	11.2452	16.7049	10.9856	13.0006	13.6032	11.6682	18.7483	17.1615	15.9157	14.1965	13.7726	11.1209	9.25348	9.01211	6.61115	6.56347	5.57015	5.13023	5.02552	4.91286	5.03466	5.86115	6.58157	6.0242	5.94849	5.35128	4.87055	5.37087	5.12616	4.05878	4.64636	4.94813	3.60785	16.1672	13.1364	16.0044	16.0953	14.3556	7.97739
Sobic.008G082900	10	10	5	.	.	.	HINT3 [Source:Projected from Arabidopsis thaliana (AT5G48545) UniProtKB/TrEMBL;Acc:A0A178UAY8]	4.91691	2.96228	3.97351	2.9443	4.94891	4.59877	4.79146	3.24086	3.01487	7.21394	6.75014	5.16294	5.11761	4.61214	2.32829	2.15378	1.36898	0.932538	0.876022	1.24553	0.979058	1.23587	1.68887	1.12113	1.79843	1.07445	1.09804	2.04219	1.31477	1.59305	2.63289	1.74525	1.91407	1.7378	1.98321	1.56716	4.80811	2.92351	4.90864	5.58968	4.83464	2.63534
Sobic.010G213600	11	5	NA	.	.	.	Histidine kinase 5 [Source:Projected from Arabidopsis thaliana (AT5G10720) UniProtKB/Swiss-Prot;Acc:Q3S4A7]	1.14433	0.623178	1.10078	0.690273	1.26084	1.18747	1.07891	1.27615	0.973721	1.37652	1.57897	1.42972	1.51492	1.60489	0.943086	0.862373	0.959426	0.981842	1.04324	0.931739	0.743831	0.513088	0.401664	0.413311	0.265977	0.355047	0.447133	0.375024	0.26335	0.317205	0.283011	0.304767	0.334247	0.32883	0.315163	0.261533	0	0	0	0	0	0
Sobic.001G113200	7	6	12	.	.	.	Histidine kinase, Cytokinin signalin [Source: Projected from Oryza sativa (Os03g0717700)]	26.3024	22.8861	25.1628	25.9393	24.1477	25.6882	22.1939	26.0724	25.6603	19.2172	12.5162	16.6648	14.3921	12.7786	12.1765	9.99439	14.1325	11.7036	18.5116	19.4189	15.0064	18.9362	14.0778	15.8189	13.2182	13.9403	13.5921	7.96328	11.5933	10.3767	7.24744	7.16757	5.72256	6.63441	7.81119	4.88744	17.0736	18.4064	20.7391	20.2675	18.3378	20.93
Sobic.007G170900	7	12	4	.	.	.	Histidine phosphotransfer protein, Cytokinin signaling and stress respons [Source: Projected from Oryza sativa (Os08g0557700)]	48.1047	41.2976	32.6492	40.2292	42.0652	31.9782	30.5193	25.6238	20.171	48.1465	45.7243	31.3942	35.2668	33.8291	22.4384	22.0487	2.46714	1.59886	1.93009	1.07422	1.13582	0.885371	1.24797	0.706686	1.13046	1.4161	0.737052	1.26707	1.29643	0.923883	1.47516	1.60536	1.37147	1.29826	2.12096	3.93033	42.4446	32.6039	31.459	40.0214	28.8427	13.4177
Sobic.002G134001	16	2	12	.	.	.	Histidine phosphotransfer protein, Cytokinin signaling and stress respons [Source: Projected from Oryza sativa (Os09g0567400)]	24.676	19.9075	22.0431	20.3313	21.5343	23.9362	26.4889	19.8578	19.8064	26.5109	22.3486	18.3358	22.5214	20.422	17.5978	16.346	8.01456	6.0786	6.70608	4.46092	4.93281	3.3458	4.36455	1.35183	2.93608	2.34456	1.63119	1.36469	1.99571	1.02811	1.73277	1.6455	1.2209	1.43242	1.55446	3.10773	23.5346	21.8221	25.4299	23.6561	25.6021	20.9627
Sobic.010G221600	13	5	10	.	.	.	HISTIDINE TRIAD NUCLEOTIDE-BINDING 2 [Source:Projected from Arabidopsis thaliana (AT1G31160) UniProtKB/TrEMBL;Acc:Q8GYJ9]	11.4109	11.3122	9.10718	8.65299	8.89563	8.7121	9.38841	7.92452	6.93588	9.26112	12.1736	9.11828	9.20619	10.438	13.5443	14.8734	37.6552	35.1286	32.0347	29.3594	27.215	22.2075	21.3302	13.4459	12.9464	14.9604	13.4748	12.9538	12.7636	14.1507	10.8775	11.3309	8.69828	10.4426	9.31485	6.91407	6.98227	7.18237	8.24764	9.83263	10.5775	19.4226
Sobic.006G160600	12	12	5	.	.	.	histidine triad nucleotide-binding 4 [Source:Projected from Arabidopsis thaliana (AT4G16566) TAIR;Acc:AT4G16566]	4.54889	4.37611	3.61879	3.54865	4.92217	3.4473	4.14027	4.19973	3.5413	5.90037	6.66656	6.19627	6.58535	7.18745	6.42772	6.76433	3.3734	1.17727	1.60756	1.38188	1.19366	0.698354	0.85319	0.584824	1.03722	0.855181	1.01179	0.75988	0.973118	0.341257	1.59991	0.694115	0.93257	0.823627	0.967212	1.53752	18.6123	19.1072	22.7299	19.2565	18.1176	8.6468
Sobic.002G177700	4	5	6	.	.	.	Histone acetyltransferase type B catalytic subunit [Source:Projected from Arabidopsis thaliana (AT5G56740) UniProtKB/TrEMBL;Acc:Q1JPN3]	8.0846	8.06403	6.1039	5.97189	4.88005	4.94962	3.40416	3.68276	3.3985	8.89447	6.30121	4.48484	4.35662	4.28561	3.19747	3.29232	8.60917	7.83225	6.53753	4.84952	4.89089	4.42256	4.85625	2.64968	3.59981	3.9722	3.33776	2.12175	2.47314	1.97207	2.47928	1.96994	1.41661	1.57276	1.69452	1.33203	8.55954	5.67864	4.9282	9.04686	6.18641	5.19241
Sobic.002G043100	16	7	6	.	.	.	Histone deacetylase [Source:Projected from Arabidopsis thaliana (AT3G18520) UniProtKB/TrEMBL;Acc:F4J8S1]	29.2049	23.8557	28.5809	23.7735	31.3596	28.6043	29.1912	30.1386	30.229	32.1288	31.9774	34.157	32.7384	33.2197	28.5475	28.6419	16.8183	19.3346	18.5917	18.1405	16.5594	15.1497	13.1217	11.8545	12.1128	15.252	14.9642	12.2383	12.404	12.2304	10.0103	10.6158	9.44291	9.6618	10.3911	11.6384	35.217	28.3453	31.79	32.8433	29.2996	18.6909
Sobic.003G345900	12	NA	5	.	.	.	Histone deacetylase [Source:Projected from Arabidopsis thaliana (AT4G33470) UniProtKB/TrEMBL;Acc:A0A178V1U6]	0.848331	0.861927	0.954285	0.938439	1.42271	0.796351	0.978931	1.01034	1.37811	1.69532	1.5682	1.1031	1.53813	1.57585	1.74796	1.82936	0	0	0	0	0	0	0	0	0	0	0	0	0	0	0	0	0	0	0	0	1.24411	1.26712	1.31015	1.52541	1.12483	0.807083
Sobic.009G153700	10	3	5	.	.	.	Histone deacetylase 8 [Source:Projected from Arabidopsis thaliana (AT1G08460) UniProtKB/Swiss-Prot;Acc:Q94EJ2]	2.75745	2.42573	2.19214	1.51701	1.86392	1.52349	1.57546	1.31828	1.58378	3.09747	2.13073	1.97529	1.68766	1.80742	1.58785	1.47905	2.07281	1.23395	0.892382	0.750456	0.64194	1.00257	0.987284	0.573823	1.25774	1.00008	0.829983	0.701682	0.788681	0.588791	1.16717	0.877759	0.954276	0.666589	0.654428	0.476168	4.59877	3.56215	3.30908	5.05874	4.0956	2.96296
Sobic.004G019600	7	15	6	.	.	.	Histone deacetylase complex subunit SAP18 [Source:Projected from Arabidopsis thaliana (AT2G45640) UniProtKB/TrEMBL;Acc:A0A178VW39]	61.5681	62.3418	49.2663	51.0094	56.8797	46.062	54.7514	42.3116	38.6246	42.2736	47.0045	34.3124	46.297	46.4583	35.665	39.6109	60.65	52.1438	50.0372	45.9753	43.9202	42.5639	40.0565	37.5161	52.0927	54.3563	50.9474	44.4613	50.0692	54.2795	44.001	44.0501	41.8842	47.7407	49.3615	39.1569	65.1375	59.6034	69.4167	72.0969	61.0626	48.2247
Sobic.010G047100	4	2	4	.	.	.	Histone H3 [Source:Projected from Arabidopsis thaliana (AT3G27360) UniProtKB/TrEMBL;Acc:Q0WRA9]	237.276	247.289	142.661	176.011	111.501	153.602	134.566	95.9038	104.696	151.307	90.3696	65.5658	67.4118	69.8465	24.3878	25.2806	135.777	132.59	119.086	84.067	82.571	70.9216	74.4738	23.5536	27.7772	37.2932	15.4463	11.2626	19.3429	13.2137	9.3483	13.3184	6.37745	8.52767	8.81068	4.96714	214.184	71.6952	78.2329	173.594	102.999	82.4808
Sobic.006G076400	3	5	4	.	.	.	Histone H3 [Source:Projected from Arabidopsis thaliana (AT5G10400) UniProtKB/TrEMBL;Acc:Q0WRA9]	74.0479	70.8888	35.6798	83.0484	37.7188	40.4672	41.7848	29.5095	21.4579	30.3142	22.3173	11.9659	19.0935	15.7237	5.90424	5.74028	26.2032	26.2191	25.1671	18.5393	19.2013	17.1318	18.8386	6.99567	7.59894	10.5508	4.95848	2.6617	7.77338	3.28786	1.55605	3.66936	1.24535	2.18343	2.10038	0.980132	72.6962	22.5753	28.2635	64.9086	37.0223	14.5438
Sobic.003G394900	7	5	9	C2H2	.	.	Histone lysine demethylase, Stress-responsive H3K27me3(histon H3 lysine 27 trimethylation) demethylatio [Source: Projected from Oryza sativa (Os01g0907400)]	7.75268	6.41541	8.99144	7.72702	6.95212	9.18557	7.10285	10.1757	5.16208	7.17561	3.98795	8.09859	5.90379	4.19779	2.71269	2.3965	10.56	15.0892	14.8577	12.8068	14.3948	8.67122	6.57032	8.27626	4.98126	7.1293	9.01176	4.15273	6.76555	3.89147	3.24508	3.49116	2.2764	2.18774	2.5403	1.42913	6.59789	4.43697	9.02758	6.98227	9.47118	8.84203
Sobic.007G073900	13	6	10	.	.	.	Histone-lysine N-methyltransferase ASHR2 [Source:Projected from Arabidopsis thaliana (AT2G19640) UniProtKB/Swiss-Prot;Acc:Q9ZUM9]	1.25128	0.962538	1.19367	0.975374	1.01058	1.19078	0.777805	0.998787	0.681429	1.78434	1.31335	1.44187	1.03986	1.22299	1.64312	1.61015	3.30258	2.84181	2.83975	2.28965	2.25728	2.0444	2.16113	1.50444	1.72058	1.76241	1.73864	1.26544	1.50516	1.27973	1.39075	1.2655	0.99482	0.907592	0.990077	1.05522	0.915878	0.866765	0.946823	1.36177	1.37853	1.56742
Sobic.007G062800	10	7	9	.	.	.	Histone-lysine N-methyltransferase ATXR3 [Source:Projected from Arabidopsis thaliana (AT4G15180) UniProtKB/Swiss-Prot;Acc:O23372]	20.0695	17.8669	17.2897	13.2042	15.4915	13.6419	10.3925	16.7174	16.8461	27.6883	17.4869	24.6871	18.6729	18.4569	21.0188	15.3283	24.7759	29.539	27.8948	25.6499	24.4648	18.8935	17.5167	20.0816	12.8074	19.3444	26.7337	17.0113	16.2217	15.1749	16.6223	12.8328	14.3154	12.208	13.9778	13.9706	16.9771	18.4939	15.7672	19.6116	19.3278	18.9134
Sobic.001G251600	16	7	12	.	.	.	Histone-lysine N-methyltransferase ATXR4 [Source:Projected from Arabidopsis thaliana (AT5G06620) UniProtKB/Swiss-Prot;Acc:Q9FG08]	8.27162	6.54376	6.56541	4.70967	7.39693	5.87028	6.66655	5.48091	5.60388	6.87589	6.83621	5.09519	6.12994	6.34245	6.473	6.66873	6.16436	6.9581	5.92531	5.79146	5.62811	5.04432	5.14852	3.65778	4.6418	5.40083	4.65599	3.75016	4.12215	4.28714	3.70668	3.00397	2.67517	2.58966	2.96081	2.59009	6.85848	6.54716	6.62307	6.88206	6.3847	6.4321
Sobic.004G020600	4	8	9	.	.	.	Histone-lysine N-methyltransferase ATXR6 [Source:Projected from Arabidopsis thaliana (AT5G24330) UniProtKB/Swiss-Prot;Acc:Q9FNE9]	0.863773	1.19626	0.982009	1.56293	0.59629	1.38268	1.0341	0.623801	0.633826	0.878647	0.991531	0.771606	0.566326	0.800462	0.245174	0.288089	1.30961	2.0328	3.48873	3.42571	3.85719	2.88805	5.28133	2.35891	4.76301	4.491	3.24568	1.18267	2.80486	1.78067	1.08231	1.7838	0.572253	0.705298	0.69995	0.133269	1.30494	1.36439	0.995751	1.90443	1.46597	1.03333
Sobic.003G311000	13	7	6	.	.	.	Histone-lysine N-methyltransferase SUVR3 [Source:Projected from Arabidopsis thaliana (AT3G03750) UniProtKB/Swiss-Prot;Acc:Q9SRV2]	1.42034	1.62918	1.98663	2.92034	1.89122	3.50551	2.9483	1.93501	3.44592	2.21881	2.74265	3.92619	2.00396	4.80322	4.73005	3.78526	2.26807	2.94868	5.23846	4.34552	5.12868	2.68092	3.67859	4.74909	4.39581	5.41719	5.20374	1.90516	3.30581	3.19298	2.27834	2.20156	2.02773	1.94612	2.10498	1.51489	3.90879	6.01662	5.49149	3.43946	5.78912	3.39972
Sobic.002G268900	7	15	6	.	.	.	Holliday junction resolvase, 5'-flap endonuclease, Homologous recombinational DNA repair, Microspore developmen [Source: Projected from Oryza sativa (Os09g0521900)]	7.79794	7.88954	6.9937	9.56704	7.35877	6.98826	6.30014	6.80642	4.89712	8.25049	6.76012	6.31256	6.05543	6.17321	5.13449	4.63652	7.09029	6.85867	7.38864	6.27574	6.2889	5.7123	6.49936	6.63193	7.94619	8.0566	7.87453	5.50735	6.564	6.25151	6.07272	5.60628	5.04169	5.39075	6.0125	4.27508	7.01044	4.63933	6.85097	7.44285	6.47163	4.2043
Sobic.001G526200	NA	NA	9	TALE	.	.	Homeobox protein knotted-1-like 7 [Source:Projected from Arabidopsis thaliana (AT1G62990) UniProtKB/Swiss-Prot;Acc:Q9FPQ8]	0	0	0	0	0	0	0	0	0	0	0	0	0	0	0	0	0	0	0	0	0	0	0	0	0	0	0	0	0	0	0	0	0	0	0	0	2.6723	1.30905	1.79159	1.43293	1.73841	2.00226
Sobic.003G028300	11	10	12	HD-ZIP	.	.	Homeobox-leucine zipper family protein / lipid-binding START domain-containing protein [Source:Projected from Arabidopsis thaliana (AT1G52150) UniProtKB/TrEMBL;Acc:B3H4G8]	2.03045	1.71953	2.16511	1.24295	2.33632	2.14339	1.65347	1.72766	1.3979	2.96648	2.86825	2.89293	2.37494	2.43988	2.14967	1.37884	2.12264	2.30786	1.86806	1.69883	1.94307	1.42173	1.26441	1.4279	1.47024	2.34044	1.56179	1.90338	1.70623	1.10947	3.34419	2.14798	3.74329	3.40964	3.00018	2.52629	2.22045	1.55792	2.16452	2.24493	2.14149	1.37964
Sobic.007G004200	7	6	5	.	.	.	Homeodomain (PHD) transcriptional regulator, Flowering promote [Source: Projected from Oryza sativa (Os08g0105000)]	9.90809	9.22283	9.60217	8.12031	6.93085	9.88568	7.19502	8.71945	6.85762	12.4084	7.68575	9.91424	8.27977	7.0584	6.23143	5.94911	5.15592	4.60331	4.94918	4.27755	3.81321	3.98864	3.69658	2.55026	3.03121	2.60754	3.18688	3.24872	2.50528	2.09737	3.07801	2.46734	2.34506	2.29571	2.47142	2.73526	15.7803	12.01	13.154	16.7268	13.1698	6.99512
Sobic.001G468400	10	NA	3	HD-ZIP	.	.	Homeodomain-leucine zipper transcription factor, Regulation of panicle exsertio [Source: Projected from Oryza sativa (Os03g0198600)]	2.94781	1.38641	1.78756	2.90091	2.5813	2.14682	3.28916	2.21358	2.14988	3.81747	4.50877	2.92107	3.11127	3.40168	1.39318	1.56802	0	0	0	0	0	0	0	0	0	0	0	0	0	0	0	0	0	0	0	0	24.2049	17.9412	36.2121	12.9208	6.92674	1.56763
Sobic.001G453100	14	13	3	.	.	.	Homocysteine S-methyltransferase 1 [Source:Projected from Arabidopsis thaliana (AT3G25900) UniProtKB/Swiss-Prot;Acc:Q9SDL7]	1.76517	2.72508	1.48271	3.20149	1.29164	1.25975	1.4727	1.00379	0.954992	5.26212	6.8931	6.83909	6.30678	3.56404	9.13583	4.83231	0.578232	0.367723	0.276852	0.203309	0.272138	0.216351	0.497019	0.663839	0.733108	0.459846	0.652459	0.850086	0.487271	0.651324	0.584043	0.858663	0.486544	0.446493	0.65407	2.17861	0.720338	1.73593	1.18725	0.857143	0.685723	0.460392
Sobic.004G270500	7	8	3	.	.	.	Homodimeric diiron-carboxylate protein, Cyanide-resistant respiration in mitochondria, Reactive oxygen species (ROS) scavengin [Source: Projected from Oryza sativa (Os02g0700400)]	33.3559	50.1244	48.0867	53.8328	38.5373	36.9431	35.2956	35.5515	47.202	34.3551	39.71	23.7696	27.5874	29.1748	23.6288	24.8585	7.73234	4.12795	4.74167	5.99848	5.15956	7.63788	12.0802	4.89278	6.84393	3.18905	2.33908	2.45394	2.72311	5.9435	1.94369	3.00983	1.68104	1.53249	2.41927	3.92596	80.7103	88.938	43.1249	44.2987	27.4019	39.4585
Sobic.006G202500	9	8	8	.	.	.	Homodimeric diiron-carboxylate protein, Cyanide-resistant respiration in mitochondria, Reactive oxygen species (ROS) scavengin [Source: Projected from Oryza sativa (Os04g0600200)]	1.09674	2.64183	0.290845	1.01071	0.253976	0.378057	0.611694	0.901124	1.37145	0.913181	1.3605	2.45385	2.31264	2.34922	0.394307	0.277735	8.151	3.04424	5.63245	5.59586	1.72857	6.59908	5.5301	1.37193	4.28765	2.52939	2.70211	2.55552	5.38962	9.87646	0.519043	3.01046	0.29815	0.30399	0.863084	0.648033	0.745521	3.7872	0.857025	1.72007	6.03153	11.1222
Sobic.010G001600	7	12	3	.	.	.	Homogentisate 1,2-dioxygenase [Source:Projected from Arabidopsis thaliana (AT5G54080) UniProtKB/Swiss-Prot;Acc:Q9ZRA2]	29.1187	22.2468	38.6796	32.4493	44.8001	43.6541	45.2277	35.4488	36.7247	47.8216	31.3385	44.6951	39.2722	33.1858	27.7927	23.8957	5.46625	4.48164	5.70332	4.96503	5.88589	5.7185	5.03991	3.453	4.7352	3.67015	3.99657	5.49358	2.9997	3.71618	5.91101	5.50354	8.5918	9.39552	9.64066	15.1117	14.6795	20.0938	31.199	15.7885	16.8571	10.8483
Sobic.008G179500	6	14	9	.	.	.	homolog of anti-oxidant 1 [Source:Projected from Arabidopsis thaliana (AT1G66240) TAIR;Acc:AT1G66240]	36.7319	58.6748	38.7913	36.9478	43.4398	42.7679	45.2166	39.7861	30.8848	38.0469	43.0076	33.4484	37.8284	37.4184	51.6313	43.84	67.583	78.2944	74.8179	72.4285	73.5815	71.2025	72.5678	83.3827	110.893	113.994	107.059	84.5859	91.0408	86.7195	71.0896	74.7485	70.1455	77.1903	98.2077	80.4146	51.9867	48.1578	52.7857	51.7258	65.4278	78.7486
Sobic.003G370300	7	NA	5	.	.	.	homolog of X-ray repair cross complementing 2 (XRCC2) [Source:Projected from Arabidopsis thaliana (AT5G64520) TAIR;Acc:AT5G64520]	3.32086	2.43499	3.32366	2.54657	3.80179	3.6641	4.26481	4.09825	2.96959	2.60219	2.41101	2.76193	2.75939	2.84556	1.94048	2.36733	0	0	0	0	0	0	0	0	0	0	0	0	0	0	0	0	0	0	0	0	2.74283	2.51817	3.29677	3.46774	2.37474	1.23884
Sobic.001G118800	11	7	6	.	.	.	Homologous-pairing protein 2 homolog [Source:Projected from Arabidopsis thaliana (AT1G13330) UniProtKB/Swiss-Prot;Acc:Q9FX64]	7.62584	12.3791	10.5696	12.0653	13.3773	8.34798	12.364	12.3334	14.8924	13.9516	18.2403	11.1031	13.7738	14.4357	12.344	11.371	10.2733	11.002	10.8475	11.5028	9.07371	10.5028	9.5351	8.05951	9.0612	9.33677	9.53076	7.29796	7.93213	5.94559	5.36232	7.40779	3.90784	5.35541	5.13873	3.90941	13.0616	10.8993	7.2709	13.5829	8.58612	8.40579
Sobic.004G357900	5	5	6	.	.	.	Homoserine kinase [Source:Projected from Arabidopsis thaliana (AT2G17265) UniProtKB/Swiss-Prot;Acc:Q8L7R2]	5.51478	5.89695	8.14821	9.83428	3.8229	9.58152	5.6959	4.08282	5.54215	6.9508	4.29713	5.94165	4.15517	3.74793	4.06375	3.98334	4.08425	2.70029	4.26758	3.14837	3.17774	2.0721	2.74279	1.31418	2.24518	1.38318	2.03888	0.910739	1.15158	1.30614	1.8888	1.10279	1.13663	1.45659	1.30237	1.23761	6.55129	4.5096	4.48864	4.19437	4.96629	4.3405
Sobic.002G340900	16	6	12	.	.	.	HOPM interactor 7 [Source:Projected from Arabidopsis thaliana (AT3G43300) TAIR;Acc:AT3G43300]	49.6075	37.4832	42.2865	25.229	41.8028	35.2448	31.51	38.3227	37.2553	46.1093	39.9427	43.1387	39.3311	37.9558	32.4618	25.6384	51.9174	52.2922	48.65	42.5309	41.1801	29.3091	28.7133	28.4384	21.5128	31.2105	35.7249	23.1748	24.2811	23.1437	19.6413	20.4446	17.8363	16.3477	17.9399	16.8604	38.6297	33.0931	28.5	39.7369	36.7982	33.2169
Sobic.010G233200	5	5	7	.	.	.	HSA32 [Source:Projected from Arabidopsis thaliana (AT4G21320) UniProtKB/TrEMBL;Acc:A0A178UV51]	453.813	718.5	513.75	760.455	522.41	414.21	472.141	479.641	638.868	241.188	342.896	219.128	298.231	298.664	192.97	228.504	214.198	145.714	198.269	224.29	166.438	251.626	263.758	168.828	174.665	74.9687	88.3444	55.0574	75.5161	134.819	20.6164	53.2931	20.7538	22.2603	30.3708	41.4741	209.515	329.435	111.733	101.979	93.7296	329.274
Sobic.003G283500	NA	NA	6	.	.	.	HVA22-like protein f [Source:Projected from Arabidopsis thaliana (AT2G42820) UniProtKB/Swiss-Prot;Acc:Q682H0]	0	0	0	0	0	0	0	0	0	0	0	0	0	0	0	0	0	0	0	0	0	0	0	0	0	0	0	0	0	0	0	0	0	0	0	0	1.11862	1.01628	1.0872	1.0194	0.680038	0.585585
Sobic.003G350600	16	7	6	.	.	.	HVA22-like protein k [Source:Projected from Arabidopsis thaliana (AT4G36720) UniProtKB/Swiss-Prot;Acc:Q6NLY8]	29.8942	31.3021	31.5611	32.0635	37.6614	33.2704	40.1909	32.6298	33.5738	37.4261	34.4543	35.2728	33.6573	32.1758	31.1923	31.6989	18.4796	16.6307	16.8692	12.5958	14.3284	11.7547	12.4063	11.8669	15.9106	16.591	15.8479	10.7002	13.1832	10.4164	10.0546	10.4647	10.1249	10.8444	11.6708	12.0465	41.4152	42.3503	54.5197	47.9194	47.2977	27.4733
Sobic.001G383100	15	13	5	.	.	.	Hydroxyacylglutathione hydrolase cytoplasmic [Source:Projected from Arabidopsis thaliana (AT3G10850) UniProtKB/TrEMBL;Acc:Q0WQY6]	27.042	24.1424	30.8761	26.2669	58.6196	36.6692	68.9689	62.6443	83.4701	58.7258	155.975	125.613	172.905	209.725	344.032	322.772	6.4002	4.41157	4.0038	3.54286	3.68759	3.02549	4.15862	1.16544	3.01028	2.72884	1.88941	4.15283	2.992	2.6578	4.47208	6.62098	5.14616	4.35706	12.0312	59.3166	45.2969	52.1572	46.5938	44.6582	35.4854	25.3858
Sobic.003G126500	7	4	7	.	.	.	Hydroxymethylglutaryl-CoA lyase, mitochondrial [Source:Projected from Arabidopsis thaliana (AT2G26800) UniProtKB/Swiss-Prot;Acc:O81027]	23.3451	24.1387	28.2153	25.0121	29.8833	30.808	38.4169	31.6112	35.8882	18.3214	18.8423	22.3839	26.3965	26.2895	20.3776	18.5338	11.9581	7.56187	10.4966	14.3654	10.7232	17.3388	12.4044	13.2367	11.112	8.29859	12.6445	9.38889	7.73438	8.89191	5.30508	8.70626	8.65743	11.3902	10.7835	14.9628	29.3988	27.9347	23.0367	16.8401	18.0024	27.0596
Sobic.010G062900	12	3	10	.	.	.	Hydroxyproline O-arabinosyltransferase 1 [Source:Projected from Arabidopsis thaliana (AT5G25265) UniProtKB/Swiss-Prot;Acc:Q8W4E6]	1.28739	2.50307	2.03806	1.66168	2.56549	2.24038	2.71191	2.23661	3.2066	4.79204	5.63641	4.32354	4.65609	4.95962	4.77052	4.58037	4.63685	3.56096	3.38972	2.40502	2.33357	2.25389	2.37598	1.54744	2.32578	1.97881	2.06234	1.7602	1.44393	1.41652	2.57893	1.72185	1.77524	1.66185	1.58364	2.0909	0.850009	0.909852	1.15865	1.32004	2.06254	2.6135
Sobic.003G153000	7	5	6	.	.	.	Hydroxyproline O-galactosyltransferase GALT3 [Source:Projected from Arabidopsis thaliana (AT3G06440) UniProtKB/Swiss-Prot;Acc:Q9ASW1]	6.74965	7.20291	7.86376	5.5205	6.70658	5.46656	5.03534	5.79496	5.82014	7.51043	6.08047	5.44766	5.39584	5.39418	4.01509	3.90923	7.00173	7.61169	8.17126	5.58783	5.44043	4.76303	5.03913	3.22781	3.23419	3.38389	3.17827	1.82619	2.63048	2.11925	1.83824	1.9955	1.42584	1.35749	1.50132	0.952384	9.55586	8.82745	5.66198	8.98688	6.41044	6.53287
Sobic.007G118500	16	2	6	.	.	.	Hydroxyproline O-galactosyltransferase HPGT1 [Source:Projected from Arabidopsis thaliana (AT5G53340) UniProtKB/Swiss-Prot;Acc:Q94F27]	9.57697	8.83461	8.33046	6.16674	8.76517	8.67592	8.10388	8.04332	7.24749	10.3089	10.1992	8.15797	8.11656	8.52622	6.24178	5.78436	9.7393	6.2171	5.14431	4.51337	4.31354	3.89245	3.48339	2.23937	3.00295	3.49224	2.45586	2.35841	1.90905	1.83528	2.73967	2.11063	1.56479	1.72449	1.94451	1.98274	11.4483	9.89835	10.5335	13.7382	13.5755	7.79355
Sobic.009G242100	NA	NA	3	.	.	.	Hydroxyproline-rich glycoprotein family protein [Source:Projected from Arabidopsis thaliana (AT3G25690) UniProtKB/TrEMBL;Acc:A0A1I9LT48]	0	0	0	0	0	0	0	0	0	0	0	0	0	0	0	0	0	0	0	0	0	0	0	0	0	0	0	0	0	0	0	0	0	0	0	0	2.42735	7.70635	5.94177	3.77787	2.98973	2.59538
Sobic.004G001300	NA	1	7	.	.	.	hydroxypyruvate reductase [Source:Projected from Arabidopsis thaliana (AT1G68010) TAIR;Acc:AT1G68010]	0	0	0	0	0	0	0	0	0	0	0	0	0	0	0	0	1.91478	0.320688	0.599734	0.20151	0.68581	0.233382	0.279649	0.284159	0.528416	0.551832	0.373014	0.275416	0.499804	0.17851	0.298823	0.222933	0.299748	0.359901	0.320951	0.260346	22.7785	32.9649	27.6726	15.3943	30.649	21.5243
Sobic.002G034500	12	7	6	.	.	.	Hyperosmolality-gated Ca2+ permeable channel 3.1 [Source:Projected from Arabidopsis thaliana (AT1G30360) UniProtKB/TrEMBL;Acc:A0A097NUQ9]	7.40383	5.88783	7.37893	5.89655	9.45091	7.93893	7.9814	8.2462	7.88537	12.0598	10.5493	13.3473	12.7281	10.5549	8.02717	7.19074	2.90417	1.69831	1.77403	2.08053	2.33763	2.31356	2.07943	1.89602	1.80814	2.59348	2.18964	1.8655	1.95817	1.6526	2.02549	1.538	1.56103	1.37639	1.62176	2.10291	33.3912	23.712	32.7225	33.7461	43.0079	26.1812
Sobic.010G026300	7	7	6	.	.	.	Hypersensitive-induced response protein 4 [Source:Projected from Arabidopsis thaliana (AT5G51570) UniProtKB/Swiss-Prot;Acc:Q9FHM7]	48.4151	44.5913	45.8824	44.2773	66.5269	52.0982	56.844	51.9281	42.2532	47.0517	48.3201	37.8655	44.1198	39.5557	32.394	31.5206	21.6025	19.0012	22.0922	17.9662	16.5508	15.6888	14.9976	16.3275	19.354	20.6806	19.5051	11.9897	18.2227	13.5589	11.1885	12.8173	9.50686	10.6687	12.3218	12.2949	41.83	33.28	49.5012	41.47	52.4384	38.5551
Sobic.003G387600	3	5	9	.	.	.	Hypothetical conserved gene [Source: Projected from Oryza sativa (Os01g0896300)]	9.30863	10.2044	6.3768	7.87849	3.97402	4.8517	3.12132	4.1432	3.3797	5.91325	3.81621	3.24938	3.12812	2.57476	1.3834	1.37784	7.58281	10.7342	9.09306	10.0014	8.21899	7.11662	7.36244	3.92576	3.06275	4.71774	3.59646	2.08211	3.37684	2.06135	1.03979	1.88922	0.708769	0.737055	0.759047	0.495874	5.78426	2.72858	2.52012	6.63893	4.52968	4.46652
Sobic.004G254500	1	NA	11	NF-YB	Embryo	.	Nuclear transcription factor Y subunit B-6 [Source:Projected from Arabidopsis thaliana (AT5G47670) UniProtKB/Swiss-Prot;Acc:Q84W66]	35.5595	25.9521	9.82161	8.63092	2.61731	8.1806	3.51227	1.22152	1.23846	6.51663	1.48653	1.44699	1.25417	1.18534	2.01568	1.71891	0	0	0	0	0	0	0	0	0	0	0	0	0	0	0	0	0	0	0	0	0	0	0	0.022761	0.0823315	0.170516
Sobic.009G235500	1	NA	NA	MYB_related	Embryo	yes	hypothetical protein	74.0876	52.5627	20.8968	3.82297	5.50327	9.49146	4.84775	1.49479	0.751916	12.2834	5.80378	3.5023	4.25658	4.61846	0.307878	0.836163	0	0	0	0	0	0	0	0	0	0	0	0	0	0	0	0	0	0	0	0	0	0	0	0	0	0
Sobic.010G029450	NA	1	3	NF-YB	Whole seed	.	hypothetical protein	0	0	0	0	0	0	0	0	0	0	0	0	0	0	0	0	1.39412	0.404363	0.858226	0.496273	0.251164	0.242947	0.0743785	0.0508025	0.175063	0.185223	0.125001	0.0459505	0.175318	0	0.497069	0.17901	0.179254	0.537704	0.264554	0.0850115	0	2.53082	7.90813	4.2611	3.85093	0.50703
Sobic.003G129100	NA	1	8	MYB	Endosperm Whole seed	.	hypothetical protein	0	0	0	0	0	0	0	0	0	0	0	0	0	0	0	0	1.56047	0.544504	0.232022	0.38156	0.411091	0.296926	0.15959	0.028116	0.192712	0.262869	0.11435	0.088301	0.030554	0.020335	0.035981	0	0.0211065	0	0	0	0	0.148042	0.5867	0.71885	1.59408	0.544493
Sobic.003G216901	1	1	8	M-type_MADS	Embryo Endosperm Whole seed	.	hypothetical protein	0.741001	1.28827	0.060897	0.310632	0.018293	0.317566	0.025948	0	0	0.0226015	0.058183	0.0205835	0.02505	0.011795	0.030128	0	1.32125	0.747425	0.300982	0.348248	0.337984	0.169118	0.204041	0.116649	0.180494	0.227241	0.137845	0.0149165	0.101943	0	0.066136	0.051702	0	0	0	0	0.0842635	0.777327	1.56602	2.10258	2.92166	0.338485
Sobic.010G200100	1	2	11	ERF	Endosperm	.	hypothetical protein	0.671254	1.38541	0.188949	0.34432	0.0858015	0.514337	0.134678	0.101333	0.077632	0.0773295	0.103382	0.110383	0.0486595	0.127126	0.185605	0.056404	4.68281	2.04327	2.86973	1.46944	1.36192	1.0686	0.785092	0.927314	1.22948	1.21222	1.56624	0.430378	1.02617	0.622908	0.902577	0.909158	0.421953	0.48881	0.535552	0.259873	0	0.170152	0.275168	0.232786	0.920871	1.6967
Sobic.005G124600	3	3	5	.	Whole seed	.	hypothetical protein	1.09652	2.33408	0.719025	1.74714	0.479073	0.864384	0.675829	0.671464	0.317293	0.353052	0.43981	0.36667	0.283799	0.278761	0.555388	0.454922	2.81798	1.65294	2.05728	1.11787	1.434	0.9092	0.921546	0.651671	1.52151	1.35607	1.17053	0.605984	1.03753	0.50287	0.841511	0.597855	0.44703	0.74576	0.605657	0.605738	3.27275	4.00472	6.09904	4.15013	4.71418	2.41542
Sobic.005G147700	3	4	8	.	Whole seed	.	hypothetical protein	1.09056	1.41326	0.466295	0.305938	0.166929	0.690451	0.232931	0.351264	0.172569	0.277292	0.646965	0.40806	0.0511925	0.237761	0.835654	0.728088	3.1729	3.42034	2.35939	2.66496	2.18328	1.31485	0.340967	0.93367	0.802095	3.25095	3.17195	1.68311	1.62641	1.15178	2.08423	1.53121	0.866491	1.39555	1.64602	1.28415	0	0.061379	5.09203	3.76254	8.55687	2.21787
Sobic.007G039828	4	7	4	.	Whole seed	.	hypothetical protein	1.49939	1.69379	0.92967	1.05008	1.04055	1.18441	0.782531	1.09153	0.56841	0.91244	0.873626	0.530594	0.562643	0.615214	0.376546	0.32864	2.42218	2.63505	2.24555	2.27356	2.06744	2.26441	2.0127	2.15861	2.41215	3.06281	2.3541	1.83598	2.56115	1.55007	2.27555	1.44068	1.75539	1.73446	1.7015	0.735878	3.34258	1.65709	1.7927	2.99526	2.12855	0.992976
Sobic.008G170700	11	3	6	.	Whole seed	.	hypothetical protein	1.36314	1.25778	1.2919	0.888168	1.77822	1.12709	1.34809	1.29531	1.75735	1.58905	1.79522	1.66709	1.59188	1.77338	1.82201	1.65773	1.43057	0.91362	0.84934	0.757382	0.641232	0.64412	0.634738	0.647753	0.815595	0.781634	0.916806	0.654003	0.672458	0.519976	0.608325	0.632706	0.474361	0.450124	0.553542	0.600715	2.1796	2.28465	2.18076	2.44356	2.1407	1.25519
Sobic.004G057500	11	4	5	.	Whole seed	.	hypothetical protein	7.44142	6.95383	5.48604	2.9846	7.68016	5.37106	6.55302	6.02916	5.62357	6.93352	8.57404	6.87753	6.30518	6.46943	5.49501	5.33268	3.788	3.0629	2.83553	2.70425	1.71075	2.18937	1.6198	2.21568	1.68089	2.80852	2.65964	1.61708	1.72986	1.32958	1.81268	1.82945	1.74394	1.19508	1.52256	1.69449	10.9114	13.6636	11.7078	11.1231	9.90052	5.77015
Sobic.010G057700	11	4	6	.	Whole seed	.	hypothetical protein	5.61201	5.10633	5.05654	2.82234	6.43264	4.52334	4.53849	5.55558	5.38785	5.41447	6.73179	6.27724	6.5375	6.003	5.48456	5.26514	4.40943	3.40632	2.42112	3.16813	2.3318	2.38573	2.22748	2.73577	2.31064	3.79531	3.37424	2.28942	2.73883	2.18829	2.6162	2.5167	2.82009	1.96094	2.1331	2.3166	8.03031	7.8761	8.23816	7.7964	6.53939	3.98959
Sobic.002G229600	11	6	5	.	Whole seed	.	hypothetical protein	2.91146	3.661	2.96015	2.93235	4.10409	3.41876	3.45957	3.60904	3.51621	3.49576	4.69232	4.6433	3.80287	3.9196	4.61243	3.76249	2.11193	1.92836	2.66401	1.9217	1.80125	1.44037	1.37346	1.52802	1.82899	1.89471	1.76667	1.04414	1.45517	1.03166	1.00102	1.10809	0.993205	0.700921	0.9192	0.992203	5.64803	5.64368	5.36992	6.10984	5.80919	2.68477
Sobic.001G204601	14	10	5	.	Whole seed	.	hypothetical protein	0.460591	0.457248	0.403202	2.47176	1.1714	1.27252	1.51437	2.56745	1.21775	1.70274	1.97182	2.73911	3.87146	3.33014	4.24019	4.9455	0.167127	0.0882505	0.383171	0.801978	0.720139	1.22834	0.550726	3.16615	2.07692	0.980858	2.78566	1.9407	3.37283	1.82774	1.41302	2.30709	1.82519	2.82681	1.54712	0.915486	12.0799	5.53207	16.5602	9.01548	13.5432	5.36519
Sobic.K044400	15	NA	5	.	Whole seed	.	hypothetical protein	0.340274	0.511272	0.391604	0.368078	0.487003	0.534663	0.618112	0.340936	0.415282	0.408505	0.554211	0.327869	0.665938	1.03318	0.713338	1.64047	0	0	0	0	0	0	0	0	0	0	0	0	0	0	0	0	0	0	0	0	17.2684	16.3548	11.7836	19.943	17.51	8.29955
Sobic.005G179900	NA	1	8	M-type_MADS	Whole seed	.	hypothetical protein	0	0	0	0	0	0	0	0	0	0	0	0	0	0	0	0	1.51448	0.527783	0.280598	0.398796	0.200032	0.184566	0.034758	0.095606	0.056822	0.198243	0.270892	0.052598	0.0412115	0.020224	0.085519	0.0231465	0	0.008135	0.017043	0	0.107846	1.16564	3.23396	4.12401	5.38189	0.440673
Sobic.K042600	NA	NA	1	MYB_related	Whole seed	yes	hypothetical protein	0	0	0	0	0	0	0	0	0	0	0	0	0	0	0	0	0	0	0	0	0	0	0	0	0	0	0	0	0	0	0	0	0	0	0	0	2.57945	0.769741	1.2891	1.51034	0.987913	0.442003
Sobic.001G235200	NA	NA	4	MYB_related	Whole seed	.	hypothetical protein	0	0	0	0	0	0	0	0	0	0	0	0	0	0	0	0	0	0	0	0	0	0	0	0	0	0	0	0	0	0	0	0	0	0	0	0	14.7186	5.83529	8.77519	8.73514	8.18595	4.3706
Sobic.009G039200	NA	NA	8	MYB_related	Whole seed	.	hypothetical protein	0	0	0	0	0	0	0	0	0	0	0	0	0	0	0	0	0	0	0	0	0	0	0	0	0	0	0	0	0	0	0	0	0	0	0	0	0	0.149648	1.58213	1.11431	2.26332	0.34901
Sobic.009G039600	NA	NA	8	MYB_related	Whole seed	.	hypothetical protein	0	0	0	0	0	0	0	0	0	0	0	0	0	0	0	0	0	0	0	0	0	0	0	0	0	0	0	0	0	0	0	0	0	0	0	0	0	0	1.20725	0.695705	1.45005	0.0219015
Sobic.002G080500	NA	NA	8	MIKC_MADS	Whole seed	.	hypothetical protein	0	0	0	0	0	0	0	0	0	0	0	0	0	0	0	0	0	0	0	0	0	0	0	0	0	0	0	0	0	0	0	0	0	0	0	0	0.085537	0.25551	0.952313	1.01451	0.989742	0.214091
Sobic.003G137500	NA	1	8	M-type_MADS	Endosperm Whole seed	.	hypothetical protein	0	0	0	0	0	0	0	0	0	0	0	0	0	0	0	0	1.29818	0.471523	0.318354	0.450226	0.373823	0.304683	0.131728	0.13867	0.0942985	0.324167	0.249109	0.054164	0.115179	0	0.0797925	0.0504455	0.030609	0.010058	0.018248	0	0	0.232958	0.4852	0.660502	1.64643	0.554075
Sobic.002G026500	NA	NA	8	M-type_MADS	Whole seed	.	hypothetical protein	0	0	0	0	0	0	0	0	0	0	0	0	0	0	0	0	0	0	0	0	0	0	0	0	0	0	0	0	0	0	0	0	0	0	0	0	0	0.187699	0.570595	0.800003	1.47738	0.235574
Sobic.002G027401	NA	NA	8	M-type_MADS	Whole seed	.	hypothetical protein	0	0	0	0	0	0	0	0	0	0	0	0	0	0	0	0	0	0	0	0	0	0	0	0	0	0	0	0	0	0	0	0	0	0	0	0	0	0.100005	0.349642	0.461157	1.08472	0.080626
Sobic.003G216800	NA	NA	8	M-type_MADS	Whole seed	.	hypothetical protein	0	0	0	0	0	0	0	0	0	0	0	0	0	0	0	0	0	0	0	0	0	0	0	0	0	0	0	0	0	0	0	0	0	0	0	0	0.0203925	0.339705	0.77532	1.15896	0.874916	0.0983495
Sobic.005G180400	NA	NA	8	M-type_MADS	Whole seed	.	hypothetical protein	0	0	0	0	0	0	0	0	0	0	0	0	0	0	0	0	0	0	0	0	0	0	0	0	0	0	0	0	0	0	0	0	0	0	0	0	0.127318	0.40645	0.846738	1.2435	1.52187	0.297942
Sobic.010G194400	NA	NA	8	C2H2	Whole seed	.	hypothetical protein	0	0	0	0	0	0	0	0	0	0	0	0	0	0	0	0	0	0	0	0	0	0	0	0	0	0	0	0	0	0	0	0	0	0	0	0	0	0.178239	1.18889	1.34109	1.72462	0.273923
Sobic.005G179700	NA	1	8	M-type_MADS	Endosperm Whole seed	.	hypothetical protein	0	0	0	0	0	0	0	0	0	0	0	0	0	0	0	0	1.82867	0.58881	0.347778	0.450431	0.342556	0.294036	0.0225315	0.0648315	0.0652475	0.181886	0.296339	0.02726	0.0512265	0.0478785	0.115148	0.0395075	0	0.0318065	0	0	0.172602	0.998815	3.983	3.87088	6.34646	0.463743
Sobic.002G115900	1	1	8	HD-ZIP	Endosperm	.	hypothetical protein	0.722691	1.0674	0.086532	0.246035	0.0391505	0.303741	0.051053	0.0533955	0.0087055	0.0287225	0.0462785	0.0146415	0.0628225	0.0389995	0.177301	0.0587025	2.57966	1.03226	1.01363	0.68684	0.678979	0.780348	0.339438	0.41413	0.586529	0.623726	0.669049	0.233563	0.445238	0.178903	0.342479	0.187733	0.168867	0.121907	0.309898	0.11569	0.0116485	0.260897	0.850311	0.74213	1.40847	0.758252
Sobic.006G034900	1	1	8	HD-ZIP	Endosperm	.	hypothetical protein	1.46963	1.27638	0.0629315	0.579221	0.019911	0.471714	0.0302705	0.045167	0.0060515	0.010519	0	0	0.004888	0	0	0	2.05198	1.25083	0.832261	0.626922	0.872496	0.44912	0.245761	0.198904	0.323948	0.380205	0.271731	0.0622475	0.124401	0.0727485	0.0475035	0.038186	0.005668	0.010289	0.0264305	0	0.031151	0.375747	0.618104	0.986541	1.7201	0.848988
Sobic.001G101400	NA	NA	1	.	Whole seed	.	hypothetical protein	0	0	0	0	0	0	0	0	0	0	0	0	0	0	0	0	0	0	0	0	0	0	0	0	0	0	0	0	0	0	0	0	0	0	0	0	23.3639	3.31267	3.14683	1.74154	1.37766	0.0902785
Sobic.001G349600	NA	NA	8	.	Whole seed	.	hypothetical protein	0	0	0	0	0	0	0	0	0	0	0	0	0	0	0	0	0	0	0	0	0	0	0	0	0	0	0	0	0	0	0	0	0	0	0	0	0.0927595	0.609985	2.31035	2.53318	2.97706	0.223946
Sobic.001G521850	NA	NA	7	.	Whole seed	.	hypothetical protein	0	0	0	0	0	0	0	0	0	0	0	0	0	0	0	0	0	0	0	0	0	0	0	0	0	0	0	0	0	0	0	0	0	0	0	0	3.7632	5.64074	3.51232	4.60893	4.34328	4.51659
Sobic.002G234900	NA	NA	5	.	Whole seed	.	hypothetical protein	0	0	0	0	0	0	0	0	0	0	0	0	0	0	0	0	0	0	0	0	0	0	0	0	0	0	0	0	0	0	0	0	0	0	0	0	1.08405	1.06088	1.02075	0.726622	0.776501	0.225737
Sobic.002G289200	NA	NA	6	.	Whole seed	.	hypothetical protein	0	0	0	0	0	0	0	0	0	0	0	0	0	0	0	0	0	0	0	0	0	0	0	0	0	0	0	0	0	0	0	0	0	0	0	0	1.23715	1.42428	1.55514	1.58681	1.40446	1.18275
Sobic.003G422100	NA	NA	1	.	Whole seed	.	hypothetical protein	0	0	0	0	0	0	0	0	0	0	0	0	0	0	0	0	0	0	0	0	0	0	0	0	0	0	0	0	0	0	0	0	0	0	0	0	5.16694	1.20979	1.71109	0.88444	0.102022	0
Sobic.004G014800	NA	NA	1	.	Whole seed	.	hypothetical protein	0	0	0	0	0	0	0	0	0	0	0	0	0	0	0	0	0	0	0	0	0	0	0	0	0	0	0	0	0	0	0	0	0	0	0	0	5.92212	0.602772	0.806001	1.24192	0.0459885	0
Sobic.004G056700	NA	NA	3	.	Whole seed	.	hypothetical protein	0	0	0	0	0	0	0	0	0	0	0	0	0	0	0	0	0	0	0	0	0	0	0	0	0	0	0	0	0	0	0	0	0	0	0	0	0	1.1354	2.33277	1.72501	1.75582	0.216977
Sobic.004G076400	NA	NA	3	.	Whole seed	.	hypothetical protein	0	0	0	0	0	0	0	0	0	0	0	0	0	0	0	0	0	0	0	0	0	0	0	0	0	0	0	0	0	0	0	0	0	0	0	0	0.0520255	0.577329	1.06961	0.772026	0.606769	0.262292
Sobic.005G027920	NA	NA	5	.	Whole seed	.	hypothetical protein	0	0	0	0	0	0	0	0	0	0	0	0	0	0	0	0	0	0	0	0	0	0	0	0	0	0	0	0	0	0	0	0	0	0	0	0	1.0419	0.546516	0.978749	0.956124	0.770872	0.357218
Sobic.005G042600	NA	NA	8	.	Whole seed	.	hypothetical protein	0	0	0	0	0	0	0	0	0	0	0	0	0	0	0	0	0	0	0	0	0	0	0	0	0	0	0	0	0	0	0	0	0	0	0	0	0.0437575	0.812493	0.970662	1.38647	1.44116	0.0534965
Sobic.005G070600	NA	NA	3	.	Whole seed	.	hypothetical protein	0	0	0	0	0	0	0	0	0	0	0	0	0	0	0	0	0	0	0	0	0	0	0	0	0	0	0	0	0	0	0	0	0	0	0	0	0.907739	4.14578	10.0754	7.31609	5.89885	0.361079
Sobic.005G070700	NA	NA	1	.	Whole seed	.	hypothetical protein	0	0	0	0	0	0	0	0	0	0	0	0	0	0	0	0	0	0	0	0	0	0	0	0	0	0	0	0	0	0	0	0	0	0	0	0	5.00832	0.234655	0.370552	0.583367	0.161127	0.0695925
Sobic.005G070800	NA	NA	1	.	Whole seed	.	hypothetical protein	0	0	0	0	0	0	0	0	0	0	0	0	0	0	0	0	0	0	0	0	0	0	0	0	0	0	0	0	0	0	0	0	0	0	0	0	3.74039	1.52426	1.77337	2.04998	1.04361	0.0669265
Sobic.005G070850	NA	NA	1	.	Whole seed	.	hypothetical protein	0	0	0	0	0	0	0	0	0	0	0	0	0	0	0	0	0	0	0	0	0	0	0	0	0	0	0	0	0	0	0	0	0	0	0	0	2.43695	0.496352	0.978131	0.772037	0.344844	0.016954
Sobic.005G071250	NA	NA	8	.	Whole seed	.	hypothetical protein	0	0	0	0	0	0	0	0	0	0	0	0	0	0	0	0	0	0	0	0	0	0	0	0	0	0	0	0	0	0	0	0	0	0	0	0	0.0227875	0.881404	2.39667	3.34485	4.19628	0.222052
Sobic.005G077700	NA	NA	3	.	Whole seed	.	hypothetical protein	0	0	0	0	0	0	0	0	0	0	0	0	0	0	0	0	0	0	0	0	0	0	0	0	0	0	0	0	0	0	0	0	0	0	0	0	0.0535455	2.07551	4.14879	3.49132	4.22604	0.0454525
Sobic.006G015300	NA	NA	1	.	Whole seed	.	hypothetical protein	0	0	0	0	0	0	0	0	0	0	0	0	0	0	0	0	0	0	0	0	0	0	0	0	0	0	0	0	0	0	0	0	0	0	0	0	4.24478	3.65442	1.87983	3.05794	1.32836	0.158054
Sobic.006G057100	NA	NA	6	.	Whole seed	.	hypothetical protein	0	0	0	0	0	0	0	0	0	0	0	0	0	0	0	0	0	0	0	0	0	0	0	0	0	0	0	0	0	0	0	0	0	0	0	0	1.30684	0.595658	0.659465	1.07235	0.908123	0.667003
Sobic.006G277750	NA	NA	2	.	Whole seed	.	hypothetical protein	0	0	0	0	0	0	0	0	0	0	0	0	0	0	0	0	0	0	0	0	0	0	0	0	0	0	0	0	0	0	0	0	0	0	0	0	0.521389	8.45434	1.11596	2.2926	0.271458	0
Sobic.007G187300	NA	NA	1	.	Whole seed	.	hypothetical protein	0	0	0	0	0	0	0	0	0	0	0	0	0	0	0	0	0	0	0	0	0	0	0	0	0	0	0	0	0	0	0	0	0	0	0	0	2.49837	0.176955	0.207132	0.048405	0.084181	0.038321
Sobic.008G079500	NA	NA	8	.	Whole seed	.	hypothetical protein	0	0	0	0	0	0	0	0	0	0	0	0	0	0	0	0	0	0	0	0	0	0	0	0	0	0	0	0	0	0	0	0	0	0	0	0	0.013515	0.76172	0.96777	1.3742	1.29665	0.106887
Sobic.008G155150	NA	NA	1	.	Whole seed	.	hypothetical protein	0	0	0	0	0	0	0	0	0	0	0	0	0	0	0	0	0	0	0	0	0	0	0	0	0	0	0	0	0	0	0	0	0	0	0	0	1.56051	1.00316	0.404844	0.698195	0.367078	0.585001
Sobic.009G019900	NA	NA	3	.	Whole seed	.	hypothetical protein	0	0	0	0	0	0	0	0	0	0	0	0	0	0	0	0	0	0	0	0	0	0	0	0	0	0	0	0	0	0	0	0	0	0	0	0	0.084156	2.723	4.27768	2.23702	2.49617	0.292349
Sobic.009G140150	NA	NA	1	.	Whole seed	.	hypothetical protein	0	0	0	0	0	0	0	0	0	0	0	0	0	0	0	0	0	0	0	0	0	0	0	0	0	0	0	0	0	0	0	0	0	0	0	0	2.78602	0.044646	0.0339135	0.052131	0.0282225	0.0092345
Sobic.009G244450	NA	NA	5	.	Whole seed	.	hypothetical protein	0	0	0	0	0	0	0	0	0	0	0	0	0	0	0	0	0	0	0	0	0	0	0	0	0	0	0	0	0	0	0	0	0	0	0	0	0.940304	1.21278	0.93982	1.17414	1.25329	0.555068
Sobic.010G017600	NA	NA	1	.	Whole seed	.	hypothetical protein	0	0	0	0	0	0	0	0	0	0	0	0	0	0	0	0	0	0	0	0	0	0	0	0	0	0	0	0	0	0	0	0	0	0	0	0	24.365	6.00895	6.32946	7.23382	3.07663	1.47473
Sobic.010G064800	NA	NA	3	.	Whole seed	.	hypothetical protein	0	0	0	0	0	0	0	0	0	0	0	0	0	0	0	0	0	0	0	0	0	0	0	0	0	0	0	0	0	0	0	0	0	0	0	0	0.0283915	1.05623	2.23024	1.27304	1.38241	0.4059
Sobic.010G135800	NA	NA	8	.	Whole seed	.	hypothetical protein	0	0	0	0	0	0	0	0	0	0	0	0	0	0	0	0	0	0	0	0	0	0	0	0	0	0	0	0	0	0	0	0	0	0	0	0	0	0.126174	0.897749	0.969101	1.63033	0.386427
Sobic.010G137800	NA	NA	8	.	Whole seed	.	hypothetical protein	0	0	0	0	0	0	0	0	0	0	0	0	0	0	0	0	0	0	0	0	0	0	0	0	0	0	0	0	0	0	0	0	0	0	0	0	0	0	0.46052	0.320257	1.45048	0.382245
Sobic.010G159900	NA	NA	1	.	Whole seed	.	hypothetical protein	0	0	0	0	0	0	0	0	0	0	0	0	0	0	0	0	0	0	0	0	0	0	0	0	0	0	0	0	0	0	0	0	0	0	0	0	13.2553	0.062149	0.016336	0.120857	0.43667	0.25941
Sobic.010G160000	NA	NA	1	.	Whole seed	.	hypothetical protein	0	0	0	0	0	0	0	0	0	0	0	0	0	0	0	0	0	0	0	0	0	0	0	0	0	0	0	0	0	0	0	0	0	0	0	0	17.2246	0.1163	0.020827	0.150837	0.750733	0.418061
Sobic.K030100	NA	NA	5	.	Whole seed	.	hypothetical protein	0	0	0	0	0	0	0	0	0	0	0	0	0	0	0	0	0	0	0	0	0	0	0	0	0	0	0	0	0	0	0	0	0	0	0	0	0.844816	0.79451	0.966048	1.28386	0.993435	0.594264
Sobic.K044407	NA	NA	8	.	Whole seed	.	hypothetical protein	0	0	0	0	0	0	0	0	0	0	0	0	0	0	0	0	0	0	0	0	0	0	0	0	0	0	0	0	0	0	0	0	0	0	0	0	0.769953	0.648907	1.9222	0.650483	1.98038	1.44574
Sobic.001G220250	NA	NA	3	.	Whole seed	yes	hypothetical protein	0	0	0	0	0	0	0	0	0	0	0	0	0	0	0	0	0	0	0	0	0	0	0	0	0	0	0	0	0	0	0	0	0	0	0	0	1.15329	0.781201	0.838645	0.438659	0.663443	0.180303
Sobic.001G312300	NA	NA	8	.	Whole seed	yes	hypothetical protein	0	0	0	0	0	0	0	0	0	0	0	0	0	0	0	0	0	0	0	0	0	0	0	0	0	0	0	0	0	0	0	0	0	0	0	0	0	0.470328	1.06937	0.946917	1.33484	0.193201
Sobic.003G146700	NA	NA	1	.	Whole seed	yes	hypothetical protein	0	0	0	0	0	0	0	0	0	0	0	0	0	0	0	0	0	0	0	0	0	0	0	0	0	0	0	0	0	0	0	0	0	0	0	0	2.98762	1.84224	0.977969	1.30274	1.67336	0.462056
Sobic.004G135333	NA	NA	3	.	Whole seed	yes	hypothetical protein	0	0	0	0	0	0	0	0	0	0	0	0	0	0	0	0	0	0	0	0	0	0	0	0	0	0	0	0	0	0	0	0	0	0	0	0	1.14165	1.71618	0.631239	0.879344	0.765232	0.246562
Sobic.005G081300	NA	NA	1	.	Whole seed	yes	hypothetical protein	0	0	0	0	0	0	0	0	0	0	0	0	0	0	0	0	0	0	0	0	0	0	0	0	0	0	0	0	0	0	0	0	0	0	0	0	2.0129	1.0254	0.610712	0.712407	0.119425	0
Sobic.005G154850	NA	NA	1	.	Whole seed	yes	hypothetical protein	0	0	0	0	0	0	0	0	0	0	0	0	0	0	0	0	0	0	0	0	0	0	0	0	0	0	0	0	0	0	0	0	0	0	0	0	1.54175	0.668882	0.626897	0.811061	0.393614	0.151277
Sobic.006G062433	NA	NA	4	.	Whole seed	yes	hypothetical protein	0	0	0	0	0	0	0	0	0	0	0	0	0	0	0	0	0	0	0	0	0	0	0	0	0	0	0	0	0	0	0	0	0	0	0	0	1.03005	0.658424	0.519634	0.465211	0.343122	0.348766
Sobic.006G175600	NA	NA	4	.	Whole seed	yes	hypothetical protein	0	0	0	0	0	0	0	0	0	0	0	0	0	0	0	0	0	0	0	0	0	0	0	0	0	0	0	0	0	0	0	0	0	0	0	0	1.16244	0.854258	0.950635	1.80438	1.39237	0.755375
Sobic.006G277900	NA	NA	2	.	Whole seed	yes	hypothetical protein	0	0	0	0	0	0	0	0	0	0	0	0	0	0	0	0	0	0	0	0	0	0	0	0	0	0	0	0	0	0	0	0	0	0	0	0	0.374594	5.95587	0.798648	1.64941	0.196771	0
Sobic.008G178300	NA	NA	2	.	Whole seed	yes	hypothetical protein	0	0	0	0	0	0	0	0	0	0	0	0	0	0	0	0	0	0	0	0	0	0	0	0	0	0	0	0	0	0	0	0	0	0	0	0	0.649933	1.23097	0.448342	0.506151	0.492717	0.179946
Sobic.009G027200	NA	NA	10	.	Whole seed	yes	hypothetical protein	0	0	0	0	0	0	0	0	0	0	0	0	0	0	0	0	0	0	0	0	0	0	0	0	0	0	0	0	0	0	0	0	0	0	0	0	2.04679	1.6505	1.26097	1.91382	1.95378	2.89088
Sobic.010G010400	NA	NA	8	.	Whole seed	yes	hypothetical protein	0	0	0	0	0	0	0	0	0	0	0	0	0	0	0	0	0	0	0	0	0	0	0	0	0	0	0	0	0	0	0	0	0	0	0	0	0	0	0.616657	0.496895	1.94494	1.04601
Sobic.001G186401	16	6	6	.	Whole seed	.	hypothetical protein	74.6863	80.4187	75.7113	73.9841	70.0899	70.3541	75.2252	67.9901	71.5648	87.3883	68.4431	77.579	69.0195	67.6114	65.6251	60.7773	61.1067	62.5261	56.9272	49.4159	49.7465	47.5146	48.1031	29.2536	32.5463	37.3802	35.4417	28.8125	30.8972	26.5334	26.5192	26.7765	21.8038	24.9498	24.9181	25.3001	95.8597	88.9956	98.053	98.4772	88.404	60.7734
Sobic.001G089900	16	NA	5	.	Whole seed	.	hypothetical protein	1.02819	0.986126	0.956496	0.874833	1.23879	0.961331	1.16103	0.921544	0.902436	0.977819	1.0778	1	0.974294	0.920879	0.805436	0.932241	0	0	0	0	0	0	0	0	0	0	0	0	0	0	0	0	0	0	0	0	2.11579	2.57268	3.15292	2.43748	2.04956	1.08169
[truncated: 21,088 more rows]
[truncated: 3 more columns]
