# Supplementary material for: Transcriptome and metabolome analyses reveal regulatory networks associated with nutrition synthesis in sorghum seeds
Source: Commun Biol. 2024 Jul 10;7:841. doi: 10.1038/s42003-024-06525-7 (PMC11237005; doi:10.1038/s42003-024-06525-7)
Supplement: Supplementary file 10 — Supplementary Data 7 [file 42003_2024_6525_MOESM10_ESM.xlsx]

## Sheet: Sheet1
Number of genes and TFs detected in sorghum early whole seed, embryo, endosperm.em, embryo; en, endosperm; se, early whole seed
Sample ID	Tisssue type	Days post-anthesis (dpa)	Number of Genes (FPKM ≥ 1)		Number of TFs (FPKM => 1)
			Number	%	Number	%
en6	Endosperm	6	15631	45.8145	715	4.57424
en7	Endosperm	7	14629	42.8777	651	4.45006
en8	Endosperm	8	15209	44.5776	723	4.75376
en9	Endosperm	9	14688	43.0506	676	4.6024
en10	Endosperm	10	14567	42.6959	681	4.67495
en11	Endosperm	11	13980	40.9754	636	4.54936
en12	Endosperm	12	14302	41.9192	650	4.54482
en13	Endosperm	13	13624	39.932	638	4.68291
en14	Endosperm	14	14484	42.4527	696	4.8053
en15	Endosperm	15	14490	42.4703	688	4.7481
en16	Endosperm	16	14201	41.6232	670	4.71798
en17	Endosperm	17	13600	39.8617	644	4.73529
en18	Endosperm	18	13872	40.6589	663	4.77941
en19	Endosperm	19	13370	39.1875	611	4.56993
en20	Endosperm	20	13944	40.8699	675	4.84079
en21	Endosperm	21	13783	40.398	660	4.78851
en22	Endosperm	22	13254	38.8475	635	4.79101
en23	Endosperm	23	13119	38.4518	641	4.88604
en24	Endosperm	24	13605	39.8763	664	4.88056
en25	Endosperm	25	13749	40.2984	675	4.90945
em10	Embryo	10	16267	47.6786	794	4.88105
em11	Embryo	11	16301	47.7783	826	5.06717
em12	Embryo	12	16019	46.9518	796	4.9691
em13	Embryo	13	15815	46.3538	804	5.08378
em14	Embryo	14	15738	46.1281	739	4.69564
em15	Embryo	15	16701	48.9507	873	5.22723
em16	Embryo	16	16207	47.5028	817	5.04103
em17	Embryo	17	15910	46.6323	783	4.92143
em18	Embryo	18	15856	46.474	799	5.0391
em19	Embryo	19	16515	48.4055	823	4.98335
em20	Embryo	20	16431	48.1593	814	4.95405
em21	Embryo	21	16625	48.7279	859	5.16692
em22	Embryo	22	16015	46.94	785	4.90165
em23	Embryo	23	16490	48.3323	840	5.094
em24	Embryo	24	16252	47.6347	825	5.0763
em25	Embryo	25	15981	46.8404	796	4.98091
se1	Seed	1	18226	53.4205	925	5.07517
se2	Seed	2	18446	54.0653	948	5.13933
se3	Seed	3	18240	53.4615	961	5.26864
se4	Seed	4	18331	53.7282	940	5.12793
se5	Seed	5	18195	53.3296	939	5.16076
se6	Seed	6	17401	51.0024	896	5.14913
se7	Seed	7	17146	50.255	883	5.14989
se8	Seed	8	16498	48.3557	813	4.92787
se9	Seed	9	17572	51.5036	891	5.07057
