# Supplementary material for: Transcriptome and metabolome analyses reveal regulatory networks associated with nutrition synthesis in sorghum seeds
Source: Commun Biol. 2024 Jul 10;7:841. doi: 10.1038/s42003-024-06525-7 (PMC11237005; doi:10.1038/s42003-024-06525-7)
Supplement: Supplementary file 11 — Supplementary Data 8 [file 42003_2024_6525_MOESM11_ESM.xlsx]

## Sheet: Sheet1
Expression (FPKM) of starch and kafirins genes in endosperm at different development stages. En, endosperm.
Gene Id		en6	en7	en8	en9	en10	en11	en12	en13	en14	en15	en16	en17	en18	en19	en20	en21	en22	en23	en24	en25
Sobic.002G211501 (γ)	kafirins	49.4945	691.919	410.707	1676.07	2049.9	2162.26	2524.68	5814.56	5801.58	6674.35	8549.54	10650.6	9802.2	11481.2	7409.36	8475.32	9040.72	8280.89	8550.64	10083.2
Sobic.002G211700 (γ)	kafirins	3316.75	12834.5	9251.73	20274.4	23095.8	26331.1	26536	39708.6	41434	40568.7	45870.4	51066.1	49901.5	60866.4	54213.1	49596.1	52874.5	55372	59770.3	46833.2
Sobic.005G184400 (α)	kafirins	85.1848	1085.95	663.462	4479.4	6534.01	10154.5	11829.5	23281.3	18526.8	18409.5	16243.7	27247.3	20678.6	18613.5	23774.4	24434.7	29614.3	28577.7	24390.5	28895.4
Sobic.005G184500 (α)	kafirins	4.94524	252.08	149.047	1819.44	3095.78	6202.9	6353.31	9731.72	7418.9	6664.52	5367.17	11159.5	6872.24	7700.49	7778.95	10505.6	10507.4	9507.27	8466.8	16656.4
Sobic.005G184600 (α)	kafirins	7.99365	359.052	209.011	2134.57	3491.82	6844.1	6575.35	7675.34	6050.56	4875.35	4184.3	8773.99	4847.13	6218.19	6594.88	9025.32	7814.14	7133.08	5900.73	10647.7
Sobic.005G184700 (α)	kafirins	316.05	4160.03	2323.13	12041.9	15205	19812.2	21218.7	46075.3	42485	46143	49803.9	61799.6	57178.6	62132.2	67179.6	63443.8	69877.4	63071.1	66877.9	74180.3
Sobic.005G184800 (α)	kafirins	646.165	6274.13	3642.43	15342.5	18556.8	23600.9	24209.5	49976.7	45198.3	48926.3	53176.9	67637.5	62085.9	72186.7	78899.4	70398.7	81628.9	74895.4	78545.3	79365.1
Sobic.005G185400 (α)	kafirins	60.4802	423.728	223.74	1814.93	2898.37	3843.46	4755.35	9031.49	5448.82	6407.38	7717.34	13956.3	11009.1	10421.3	11062.3	12848.3	14833	12630.5	11127.5	17282.1
Sobic.005G185600 (α)	kafirins	539.471	4293.19	2425.24	10767	13514.2	16988.4	18492.8	30286.1	25300.6	24462	22695.2	33900.9	29457.6	27952.2	32673	30522.8	35405.9	33019.9	29778.6	29244.2
Sobic.005G186250 (α)	kafirins	0.0014465	0.281956	0.170195	1.59291	3.90485	6.58927	6.69396	23.5195	7.95907	11.3785	26.4967	34.8995	8.19888	23.7204	37.9668	33.6225	42.0456	31.5189	30.0805	16.4795
Sobic.005G186300 (α)	kafirins	0	1.29231	0.742205	15.2478	36.0951	72.2466	43.0391	122.916	37.6905	67.7412	169.588	418.088	92.4051	170.327	302.875	420.215	539.194	640.421	458.683	520.347
Sobic.005G188800 (α)	kafirins	164.639	2889.2	1507.85	4856.94	5945.17	8040.18	8938.85	7633.24	5903.09	5764.07	4493.15	6791.29	5170.22	5111.27	5893.32	6323.79	5656.02	4824.9	4330.54	5106.9
Sobic.005G189000 (α)	kafirins	660.347	6856.6	3970.03	12522.6	14954.6	18205	19671.4	19569.6	13203.8	11869.9	7685.83	13541.2	9044.31	10144.1	15435.2	12693.9	12449.6	10562.2	7410.73	6602.27
Sobic.005G192700 (α)	kafirins	39.7134	574.503	286.998	2529.69	3900.8	6719.23	6257.4	12980	9249.57	9175.94	8040.73	13246.3	9477.54	9140.95	11735	12469.8	12791.9	10971.9	10324.3	11497.2
Sobic.005G192801 (α)	kafirins	18.9223	403.819	213.28	1565.52	2300.65	4156.92	3747.02	7517.66	5663.52	5315.4	4295.49	7650.92	5533.7	4765.35	6658.78	7357.9	7773.86	7357.9	6246.03	7513.28
Sobic.005G192900 (α)	kafirins	18.5053	314.599	159.5	1222.47	1814	3092.23	2879.06	5732.27	4444.86	4480.68	3827.02	6753.92	4855.49	4930.32	6168	6227.6	6630.01	6128.27	5531.86	5810.64
Sobic.005G192901 (α)	kafirins	20.509	344.637	170.616	1316.74	1961.65	3629.05	3297.45	6787.31	5465.13	5020.46	4353.15	7533.51	5411.94	5136.88	6821.5	7195.45	7627.36	7059.37	5991.47	6437.96
Sobic.005G193000 (α)	kafirins	15.6971	256.577	133.283	995.672	1429.72	2596.36	2409.38	4781.21	3778.02	3370.29	2839.69	5117.55	3682.15	3471.44	4712.33	5011.76	5291.37	4848.41	4123.56	4763.54
Sobic.005G193100 (α)	kafirins	38.1646	566.335	308.596	1984.18	2791.41	4875.7	4544.05	8532.93	6885.28	6085.08	5090.94	9106.01	6365	5827.58	8423.14	8735.65	9233.65	8761.65	7221.99	8234.58
Sobic.005G193140 (α)	kafirins	39.3923	664.594	356.621	2386.67	3434.56	5431.7	5177.43	9996.84	7515.22	7214.83	6050.97	10362.8	7829.09	7312.98	9822.92	9487.98	10232.8	9217.71	8214.93	8547.99
Sobic.005G193180 (α)	kafirins	36.4733	548.345	288.788	1881.51	2715.36	4448.09	4220.5	7947.78	6367.04	6256.69	5193.78	8946.99	6798.83	6631.93	8533.37	8345.24	8700.79	8167.75	7312.1	7558.52
Sobic.005G193220 (α)	kafirins	30.6647	522.741	279.565	1876.43	2702.64	4252.14	4050.68	7800.17	5862.17	5693.49	4762.32	8154.1	6164.06	5789.45	7730.07	7428.14	8047.61	7217.21	6474.99	6688.6
Sobic.005G193260 (α)	kafirins	20.8868	392.71	212.706	1403.26	1999.88	3161.99	3040.94	5660.25	4206.42	3861.38	3180.92	5610.61	4191.64	3905.08	5445.33	5535.22	5931.77	5113.59	4433.31	4853.49
Sobic.005G193700 (α)	kafirins	0.005466	0.0908295	0.0795575	2.03633	6.23923	10.1755	5.32606	10.8024	1.67305	2.6564	25.4483	130.226	2.58625	8.07583	77.8514	144.834	238.707	327.942	182.846	123.258
Sobic.008G144201 (α)	kafirins	0.159839	3.68212	0.500992	20.499	14.2489	17.7346	3.73009	29.8501	0.948105	3.5107	24.959	23.954	11.0959	6.79063	19.429	23.0297	14.3924	17.3199	10.0228	1.81519
Sobic.009G001600 (β)	kafirins	3054.74	10305.8	7186.04	17699.8	19090.3	22176.1	18822.6	17737.7	22501.6	24183.1	22855.9	22188.5	29125.2	32191.1	25423.9	24503.1	25486.9	28918.7	32762.2	12584.9
Sobic.010G136100 (δ)	kafirins	29.3047	793.737	389.707	2782.26	3400.23	6404.93	5385.37	1406.42	1300.42	1506.77	1406.15	1326.22	1203.2	1078.15	2416.19	1085.79	922.738	1157.63	1217.52	96.1699
		341.284	1204.24	1677.36	2966.24	5228.82	6855.17	7930.23	10386.1	11961.3	11168	11128.6	13167.8	14257.9	13704	14786.3	15139.2	15583	15796.7	15175.9	15108
Sobic.009G245000 (SbAGPLS2)	starch	25.7794	18.0877	17.8449	9.08124	8.5102	4.34266	4.61311	2.74567	2.83948	5.14228	1.33109	2.72364	4.38506	3.34682	2.60527	5.22071	2.19313	1.58675	2.83477	14.7896
Sobic.001G083900 (SbPHOL)	starch	566.072	842.663	681.1	707.494	735.368	463.565	532.915	468.995	307.001	438.287	444.973	315.485	363.705	361.434	314.469	251.692	254.217	245.124	290.439	167.757
Sobic.001G239500 (SbSSIIc)	starch	39.6327	27	25.0519	19.173	16.6452	15.211	16.0007	15.4123	17.0669	17.7217	15.0926	9.43081	15.2359	11.2193	12.4449	8.81084	6.8886	7.96194	8.66178	4.82498
Sobic.002G088600 (SbAGPLS3)	starch	0.237423	0.299635	0.421689	0.207729	0.228328	0.084831	0.175208	0.156957	0.358852	0.346156	0.159246	0.201182	0.234342	0.1988	0.183362	0.445657	0.136467	0.108218	0.263616	1.61183
Sobic.001G100000 (SbAGPLS4)	starch	78.5161	101.425	97.2359	99.7394	87.2576	69.9044	70.5842	84.4034	72.3719	86.7285	93.3911	71.5409	83.4928	73.5921	64.5407	62.4608	68.851	72.8774	89.6032	93.0644
Sobic.002G116000 (SbGBSSIIa)	starch	21.111	20.5884	20.1587	13.9531	14.0042	7.82441	8.65857	5.32268	6.21447	7.09947	4.81295	4.58389	6.77701	4.5943	6.22615	6.033	4.81014	3.9598	5.12099	7.36693
Sobic.002G160400 (SbAGPS2)	starch	187.894	176.05	167.039	148.928	142.536	105.032	119.163	95.9621	85.4714	94.8754	101.554	80.234	84.7326	80.124	82.9924	66.5944	66.8301	67.1327	67.9061	51.638
Sobic.003G213800 (SbSBEIII)	starch	1.38834	1.68616	1.44527	1.26185	1.10749	0.814068	1.07762	0.798698	0.944012	1.17534	1.74407	1.27732	1.42552	1.21612	1.51659	1.3088	1.12455	1.23123	1.09331	0.715275
Sobic.002G233600 (SbISA3)	starch	8.97778	13.0335	11.9136	11.2896	12.0263	8.76144	8.73298	8.11308	7.29046	8.66786	7.36406	5.49299	6.48634	5.48417	5.37014	5.14017	4.52272	4.74286	4.71401	5.93625
Sobic.006G221000 (SbSSIIIb)	starch	2.63485	1.3971	2.08947	1.60634	1.37395	1.50291	1.07987	0.710367	0.863047	0.955973	0.730861	0.755279	0.870599	0.755765	0.854324	0.794519	0.535533	0.485232	0.589234	2.76361
Sobic.003G230500 (SbAGPLS1)	starch	393.191	534.526	469.566	427.753	408.617	266.912	338.858	308.401	246.976	346.059	390.379	227.638	334.288	313.29	178.666	211.982	141.606	143.017	160.347	147.923
Sobic.003G358600 (SbPHOH)	starch	54.6638	57.9196	56.6379	36.9321	35.7037	24.9092	25.4273	13.7334	12.9168	15.8492	14.7478	11.6314	14.7256	12.1732	11.0575	12.3019	7.93935	8.0222	9.48334	15.7774
Sobic.004G338100 (SbSSV)	starch	8.94537	6.49847	6.62108	6.0998	5.69511	6.27029	5.54328	7.37139	6.10044	5.85902	6.29877	5.04073	5.20003	5.43157	6.14712	4.46645	5.23799	4.56857	4.88616	3.03078
Sobic.006G015800 (SbPUL)	starch	9.54991	28.095	21.2003	30.5503	33.9384	24.1304	30.5871	59.0485	46.0754	56.21	73.6043	55.8394	54.8245	65.8666	39.142	48.4601	44.787	37.5443	46.1155	48.5848
Sobic.004G085100 (SbBt1)	starch	1918.63	2811.21	2826.1	2940.78	2990.51	2191.01	2468.27	2290.45	2031.02	2207.74	2296.72	1348.36	2012.52	1864.77	1727.66	1562.2	1235.95	1166.17	1447.08	817.474
Sobic.004G163700 (SbSBEIIb)	starch	1087.41	1497.02	1185.53	1193.95	1254.1	790.686	937.793	837.651	554.762	744.167	758.964	575.947	656.77	669.067	550.38	477.001	461.94	429.18	489.502	274.91
Sobic.006G066800 (SbSBEIIa)	starch	106.674	129.094	115.456	93.1317	86.0719	59.2633	67.3086	83.9845	76.056	109.585	110.633	68.8542	103.773	93.7351	55.0345	62.9236	51.3207	45.3605	63.0948	43.6348
Sobic.007G068200 (SbSSIIIa)	starch	155.262	150.4	129.61	119.336	109.049	88.7601	82.8174	104.606	46.6529	63.3384	89.9927	57.0474	63.0928	78.6224	31.1769	46.2248	29.7889	24.8317	30.3716	33.1739
Sobic.007G101500 (SbAGPS1)	starch	317.875	920.063	671.824	881.162	908.978	568.773	820.888	706.214	508.907	720.775	738.79	555.647	615.959	700.833	452.994	456.41	353.09	355.708	377.351	259.593
Sobic.007G204600 (SbISA1)	starch	151.549	191.903	194.456	170.267	170.905	103.14	133.579	113.853	109.052	127.87	122.595	79.5325	97.9166	97.0405	100.241	68.3869	75.6961	77.8938	94.8977	38.0769
Sobic.009G127500 (SbISA2)	starch	12.4299	13.1851	15.7847	13.5179	13.3768	7.2956	9.30522	7.57589	6.93103	8.50858	6.84654	3.64139	5.45808	5.49637	4.9109	3.57425	3.58269	3.59076	4.75784	2.30674
Sobic.009G209300 (SbSSIV)	starch	10.058	13.6434	14.4215	14.0594	12.4677	9.93799	9.12114	12.0852	8.61467	11.7396	14.4037	9.72698	11.8546	9.10545	8.84546	8.0873	8.15601	6.89567	8.18171	6.38761
Sobic.010G022600 (SbGBSSI)	starch	981.575	1690.47	1567.03	1804.51	1811.23	1204.98	1563.13	1917.15	1549.62	2040.97	2216.04	1910.55	2070.12	2584.89	1877.52	1868.2	2119.38	2161.97	2431.68	1874.73
Sobic.010G047700 (SbSSI)	starch	371.209	441.395	435.127	428.547	417.123	285.671	315.012	396.496	309.184	431.217	495.331	303.495	403.244	395.639	286.176	262.452	247.771	233.568	295.234	229.697
Sobic.010G093400 (SbSSIIa)	starch	135.829	216.801	233.926	218.408	223.831	127.615	168.824	156.856	124.411	178.508	155.906	88.024	124.281	128.941	105.487	91.0415	85.2416	80.9064	101.011	52.8759
Sobic.010G273800 (SbSBEI)	starch	366.278	543.861	413.697	454.908	472.186	323.354	333.445	351.062	279.092	389.281	412.959	328.026	330.89	333.537	296.842	256.556	310.058	330.153	367.429	259.393
