# Supplementary material for: Transcriptome and metabolome analyses reveal regulatory networks associated with nutrition synthesis in sorghum seeds
Source: Commun Biol. 2024 Jul 10;7:841. doi: 10.1038/s42003-024-06525-7 (PMC11237005; doi:10.1038/s42003-024-06525-7)
Supplement: Supplementary file 12 — Supplementary Data 9 [file 42003_2024_6525_MOESM12_ESM.xlsx]

## Sheet: Sheet1
List of the 100 most highly expressed genes in endosperm. en, endosperm.
Gene_ID	Pfam	Panther	KOG	Best-hit-arabi-name	arabi-defline	Best-hit-rice-name	rice-defline	en6	en7	en8	en9	en10	en11	en12	en13	en14	en15	en16	en17	en18	en19	en20	en21	en22	en23	en24	en25
Sobic.001G059800	PF00190	PTHR31189,PTHR31189:SF3	NA	AT3G22640.1	cupin family protein	LOC_Os03g57960.1	cupin domain containing protein, expressed	566.072	842.663	681.1	707.494	735.368	463.565	532.915	468.995	307.001	438.287	444.973	315.485	363.705	361.434	314.469	251.692	254.217	245.124	290.439	167.757
Sobic.001G083900	PF00343	PTHR11468,PTHR11468:SF8	NA	AT3G29320.1	Glycosyl transferase, family 35	LOC_Os03g55090.1	alpha-glucan phosphorylast isozyme, putative, expressed	49.4945	691.919	410.707	1676.07	2049.9	2162.26	2524.68	5814.56	5801.58	6674.35	8549.54	10650.6	9802.2	11481.2	7409.36	8475.32	9040.72	8280.89	8550.64	10083.2
Sobic.001G141300	PF00076	PTHR24012	NA	AT4G39260.3	cold, circadian rhythm, and RNA binding 1	LOC_Os12g43600.1	RNA recognition motif containing protein, expressed	3316.75	12834.5	9251.73	20274.4	23095.8	26331.1	26536	39708.6	41434	40568.7	45870.4	51066.1	49901.5	60866.4	54213.1	49596.1	52874.5	55372	59770.3	46833.2
Sobic.001G219300	PF00056,PF02866	PTHR23382,PTHR23382:SF7	NA	AT5G43330.1	Lactate/malate dehydrogenase family protein	LOC_Os10g33800.1	lactate/malate dehydrogenase, putative, expressed	1918.63	2811.21	2826.1	2940.78	2990.51	2191.01	2468.27	2290.45	2031.02	2207.74	2296.72	1348.36	2012.52	1864.77	1727.66	1562.2	1235.95	1166.17	1447.08	817.474
Sobic.001G260800	PF00155	PTHR11751,PTHR11751:SF393	NA	AT1G72330.1	alanine aminotransferase 2	LOC_Os10g25130.1	aminotransferase, classes I and II, domain containing protein, expressed	1087.41	1497.02	1185.53	1193.95	1254.1	790.686	937.793	837.651	554.762	744.167	758.964	575.947	656.77	669.067	550.38	477.001	461.94	429.18	489.502	274.91
Sobic.001G274025	NA	NA	NA	NA	NA	NA	NA	85.1848	1085.95	663.462	4479.4	6534.01	10154.5	11829.5	23281.3	18526.8	18409.5	16243.7	27247.3	20678.6	18613.5	23774.4	24434.7	29614.3	28577.7	24390.5	28895.4
Sobic.001G336050	NA	PTHR33403	NA	AT1G26355.1	SPIRAL1-like1	LOC_Os03g30430.1	nitrilase-associated protein, putative, expressed	4.94524	252.08	149.047	1819.44	3095.78	6202.9	6353.31	9731.72	7418.9	6664.52	5367.17	11159.5	6872.24	7700.49	7778.95	10505.6	10507.4	9507.27	8466.8	16656.4
Sobic.001G425600	PF00011	PTHR11527,PTHR11527:SF152	KOG0710	AT1G53540.1	HSP20-like chaperones superfamily protein	LOC_Os03g16040.1	hsp20/alpha crystallin family protein, putative, expressed	7.99365	359.052	209.011	2134.57	3491.82	6844.1	6575.35	7675.34	6050.56	4875.35	4184.3	8773.99	4847.13	6218.19	6594.88	9025.32	7814.14	7133.08	5900.73	10647.7
Sobic.001G426000	PF00011	PTHR11527,PTHR11527:SF152	KOG0710	AT1G53540.1	HSP20-like chaperones superfamily protein	LOC_Os03g16040.1	hsp20/alpha crystallin family protein, putative, expressed	316.05	4160.03	2323.13	12041.9	15205	19812.2	21218.7	46075.3	42485	46143	49803.9	61799.6	57178.6	62132.2	67179.6	63443.8	69877.4	63071.1	66877.9	74180.3
Sobic.001G488000	NA	PTHR36067,PTHR36067:SF1	NA	NA	NA	LOC_Os03g07590.1	expressed protein	646.165	6274.13	3642.43	15342.5	18556.8	23600.9	24209.5	49976.7	45198.3	48926.3	53176.9	67637.5	62085.9	72186.7	78899.4	70398.7	81628.9	74895.4	78545.3	79365.1
Sobic.001G518700	PF00304	PTHR33147	NA	AT2G02100.1	low-molecular-weight cysteine-rich 69	LOC_Os02g41904.1	DEF7 - Defensin and Defensin-like DEFL family, expressed	60.4802	423.728	223.74	1814.93	2898.37	3843.46	4755.35	9031.49	5448.82	6407.38	7717.34	13956.3	11009.1	10421.3	11062.3	12848.3	14833	12630.5	11127.5	17282.1
Sobic.001G535900	PF00230	PTHR19139,PTHR19139:SF132	KOG0223	AT4G01470.1	tonoplast intrinsic protein 1;3	LOC_Os10g35050.1	aquaporin protein, putative, expressed	539.471	4293.19	2425.24	10767	13514.2	16988.4	18492.8	30286.1	25300.6	24462	22695.2	33900.9	29457.6	27952.2	32673	30522.8	35405.9	33019.9	29778.6	29244.2
Sobic.002G028100	PF00234	PTHR34481,PTHR34481:SF2	NA	NA	NA	LOC_Os07g12080.1	LTPL169 - Protease inhibitor/seed storage/LTP family protein precursor, expressed	164.639	2889.2	1507.85	4856.94	5945.17	8040.18	8938.85	7633.24	5903.09	5764.07	4493.15	6791.29	5170.22	5111.27	5893.32	6323.79	5656.02	4824.9	4330.54	5106.9
Sobic.002G077500	PF00234	PTHR34481,PTHR34481:SF2	NA	NA	NA	LOC_Os07g12080.1	LTPL169 - Protease inhibitor/seed storage/LTP family protein precursor, expressed	660.347	6856.6	3970.03	12522.6	14954.6	18205	19671.4	19569.6	13203.8	11869.9	7685.83	13541.2	9044.31	10144.1	15435.2	12693.9	12449.6	10562.2	7410.73	6602.27
Sobic.002G078800	PF00234	PTHR34481,PTHR34481:SF2	NA	NA	NA	LOC_Os07g12080.1	LTPL169 - Protease inhibitor/seed storage/LTP family protein precursor, expressed	39.7134	574.503	286.998	2529.69	3900.8	6719.23	6257.4	12980	9249.57	9175.94	8040.73	13246.3	9477.54	9140.95	11735	12469.8	12791.9	10971.9	10324.3	11497.2
Sobic.002G089400	PF00304	PTHR33147,PTHR33147:SF13	NA	AT2G02100.1	low-molecular-weight cysteine-rich 69	LOC_Os03g03810.1	DEF8 - Defensin and Defensin-like DEFL family, expressed	18.9223	403.819	213.28	1565.52	2300.65	4156.92	3747.02	7517.66	5663.52	5315.4	4295.49	7650.92	5533.7	4765.35	6658.78	7357.9	7773.86	7357.9	6246.03	7513.28
Sobic.002G135200	PF11976,PF01020	PTHR10666	KOG0003	AT2G36170.1	Ubiquitin supergroup;Ribosomal protein L40e	LOC_Os09g39500.1	ubiquitin fusion protein, putative, expressed	18.5053	314.599	159.5	1222.47	1814	3092.23	2879.06	5732.27	4444.86	4480.68	3827.02	6753.92	4855.49	4930.32	6168	6227.6	6630.01	6128.27	5531.86	5810.64
Sobic.002G211501	NA	NA	NA	NA	NA	NA	NA	20.509	344.637	170.616	1316.74	1961.65	3629.05	3297.45	6787.31	5465.13	5020.46	4353.15	7533.51	5411.94	5136.88	6821.5	7195.45	7627.36	7059.37	5991.47	6437.96
Sobic.002G211700	PF13016	NA	NA	NA	NA	LOC_Os06g31060.1	PROLM23 - Prolamin precursor, expressed	15.6971	256.577	133.283	995.672	1429.72	2596.36	2409.38	4781.21	3778.02	3370.29	2839.69	5117.55	3682.15	3471.44	4712.33	5011.76	5291.37	4848.41	4123.56	4763.54
Sobic.002G291200	PF01704	PTHR11952,PTHR11952:SF13	NA	AT5G17310.2	UDP-glucose pyrophosphorylase 2	LOC_Os09g38030.1	UTP--glucose-1-phosphate uridylyltransferase, putative, expressed	38.1646	566.335	308.596	1984.18	2791.41	4875.7	4544.05	8532.93	6885.28	6085.08	5090.94	9106.01	6365	5827.58	8423.14	8735.65	9233.65	8761.65	7221.99	8234.58
Sobic.002G306900	PF00334	PTHR11349,PTHR11349:SF66	KOG0888	AT4G09320.1	Nucleoside diphosphate kinase family protein	LOC_Os07g30970.1	nucleoside diphosphate kinase, putative, expressed	39.3923	664.594	356.621	2386.67	3434.56	5431.7	5177.43	9996.84	7515.22	7214.83	6050.97	10362.8	7829.09	7312.98	9822.92	9487.98	10232.8	9217.71	8214.93	8547.99
Sobic.002G362400	PF00161	PTHR33453,PTHR33453:SF2	NA	NA	NA	LOC_Os01g06740.1	ribosome inactivating protein, putative, expressed	36.4733	548.345	288.788	1881.51	2715.36	4448.09	4220.5	7947.78	6367.04	6256.69	5193.78	8946.99	6798.83	6631.93	8533.37	8345.24	8700.79	8167.75	7312.1	7558.52
Sobic.002G367600	PF00067	PTHR24298,PTHR24298:SF50	KOG0156	AT1G74110.1	cytochrome P450, family 78, subfamily A, polypeptide 10	LOC_Os07g41240.1	cytochrome P450, putative, expressed	30.6647	522.741	279.565	1876.43	2702.64	4252.14	4050.68	7800.17	5862.17	5693.49	4762.32	8154.1	6164.06	5789.45	7730.07	7428.14	8047.61	7217.21	6474.99	6688.6
Sobic.003G039400	PF00011	PTHR11527,PTHR11527:SF93	NA	AT5G12020.1	17.6 kDa class II heat shock protein	LOC_Os01g08860.1	hsp20/alpha crystallin family protein, putative, expressed	20.8868	392.71	212.706	1403.26	1999.88	3161.99	3040.94	5660.25	4206.42	3861.38	3180.92	5610.61	4191.64	3905.08	5445.33	5535.22	5931.77	5113.59	4433.31	4853.49
Sobic.003G071901	PF01439	PTHR33543	NA	AT3G09390.1	metallothionein 2A	LOC_Os12g38290.1	metallothionein, putative, expressed	317.875	920.063	671.824	881.162	908.978	568.773	820.888	706.214	508.907	720.775	738.79	555.647	615.959	700.833	452.994	456.41	353.09	355.708	377.351	259.593
Sobic.003G081900	PF00011	PTHR11527:SF152,PTHR11527	KOG0710	AT1G53540.1	HSP20-like chaperones superfamily protein	LOC_Os01g04370.1	hsp20/alpha crystallin family protein, putative, expressed	3054.74	10305.8	7186.04	17699.8	19090.3	22176.1	18822.6	17737.7	22501.6	24183.1	22855.9	22188.5	29125.2	32191.1	25423.9	24503.1	25486.9	28918.7	32762.2	12584.9
Sobic.003G109600	PF00177	PTHR11205,PTHR11205:SF24	KOG3291	AT2G37270.2	ribosomal protein 5B	LOC_Os11g29190.2	40S ribosomal protein S5, putative, expressed	981.575	1690.47	1567.03	1804.51	1811.23	1204.98	1563.13	1917.15	1549.62	2040.97	2216.04	1910.55	2070.12	2584.89	1877.52	1868.2	2119.38	2161.97	2431.68	1874.73
Sobic.003G303300	PF00155	PTHR11879,PTHR11879:SF16	NA	AT5G11520.1	aspartate aminotransferase 3	LOC_Os01g55540.1	aminotransferase, classes I and II, domain containing protein, expressed	29.3047	793.737	389.707	2782.26	3400.23	6404.93	5385.37	1406.42	1300.42	1506.77	1406.15	1326.22	1203.2	1078.15	2416.19	1085.79	922.738	1157.63	1217.52	96.1699
Sobic.003G326300	PF14368	PTHR33286,PTHR33286:SF5	NA	AT4G30880.1	Bifunctional inhibitor/lipid-transfer protein/seed storage 2S albumin superfamily protein	LOC_Os01g58660.1	LTPL29 - Protease inhibitor/seed storage/LTP family protein precursor, expressed	994.396	3052.35	2328.02	4298.32	4358.13	4789.68	5154.73	8216.66	9043.88	8845.04	8890.87	9127.97	9174.19	10670.5	8616.45	8239.79	9098.75	9714.78	10598.2	5817.3
Sobic.003G350700	PF00012	PTHR19375,PTHR19375:SF232	NA	AT3G12580.1	heat shock protein 70	LOC_Os05g38530.1	DnaK family protein, putative, expressed	1200.09	2695.62	2221.26	3766.62	4272.62	4348.13	5012.14	7338.15	6852.17	6522.46	7344.7	8052.34	8359.8	9965.85	9276.23	9204.09	9773.89	10397.9	10494.1	5359.19
Sobic.003G393900	PF00274	PTHR11627,PTHR11627:SF21	NA	AT2G36460.1	Aldolase superfamily protein	LOC_Os05g33380.1	fructose-bisphospate aldolase isozyme, putative, expressed	770.041	4437.58	2809.8	7257.3	9126.71	7613.45	9163.51	7041.06	5522.27	6158.44	4533.01	7314.12	4369	6134.76	5698.72	6019.95	7997.52	8781.8	7600.93	5296.26
Sobic.003G438700	PF05512	PTHR33294,PTHR33294:SF4	NA	AT1G04560.1	AWPM-19-like family protein	LOC_Os07g24000.1	AWPM-19-like membrane family protein, putative, expressed	226.073	1186.85	852.906	1805.47	1916	1950.1	2677.14	4680.07	4349.96	4195.71	4444.88	4602.63	4979.79	5852.26	4936.93	5272.53	6298.68	6885.64	6534.27	4715.47
Sobic.004G006300	PF00838	PTHR11991	KOG1727	AT3G16640.1	translationally controlled tumor protein	LOC_Os11g43900.1	translationally-controlled tumor protein, putative, expressed	2761.17	3492.34	3796.87	3215.49	3819.41	3771.64	3717.14	3870.32	4523.67	4052.54	3378.76	2562.84	4321.08	3845.09	2739.71	3770.39	3345.4	4115.3	3785.7	2469.73
Sobic.004G011700	PF00012	PTHR19375,PTHR19375:SF228	NA	AT5G42020.1	Heat shock protein 70 (Hsp 70) family protein	LOC_Os02g02410.1	DnaK family protein, putative, expressed	1229.86	1754.24	1591.27	2128.36	2092.67	1706.6	1982.8	3227.42	3065.88	3378.84	3357.09	3144.2	3902.14	4721.18	3637.94	4444.66	4623.94	5276.15	4511.28	3225.05
Sobic.004G018400	PF00160	PTHR11071	KOG0865	AT2G21130.1	Cyclophilin-like peptidyl-prolyl cis-trans isomerase family protein	LOC_Os02g02890.1	peptidyl-prolyl cis-trans isomerase, putative, expressed	2903.94	5489.66	4365.61	4811.64	5088.55	3730.35	4227.9	2948.12	2335.33	3362.35	2963.01	2083.77	2448.92	1879.12	1956.66	1751.36	1533.89	1574.07	1615.01	788.444
Sobic.004G024200	PF01027	PTHR23291,PTHR23291:SF34	KOG1629	AT5G47120.1	BAX inhibitor 1	LOC_Os02g03280.2	transmembrane BAX inhibitor motif-containing protein, putative, expressed	2002.92	2617.7	2154.95	3287.76	3336.7	3333.89	3277.73	3646.96	3825.58	3495.34	2691.16	2048.48	2909.16	2148.71	2035.53	1711.12	1717.81	1941.04	1968.04	763.038
Sobic.004G055200	PF00162	PTHR11406,PTHR11406:SF9	NA	AT1G79550.1	phosphoglycerate kinase	LOC_Os02g07260.1	phosphoglycerate kinase protein, putative, expressed	340.227	1728.38	1022.35	2011.73	2807.62	2101.57	2601.97	1812.28	1583.44	1983.6	1618.63	2862.94	1725.88	1947.71	2552.26	2417.31	3048.98	3498.86	2913.07	2436.51
Sobic.004G085100	PF00153	PTHR24089,PTHR24089:SF281	KOG0752	AT4G32400.1	Mitochondrial substrate carrier family protein	LOC_Os02g10800.2	mitochondrial carrier protein, putative, expressed	520.465	2218.23	1289.21	4304.34	3513.26	8440.14	5751.72	309.958	441.19	613.625	557.054	1060.8	506.974	484.524	1479.17	862.717	1452.04	1991.27	1572.61	620.33
Sobic.004G141000	PF04752	PTHR12192,PTHR12192:SF10	KOG3182	AT4G31290.1	ChaC-like family protein	LOC_Os02g26700.1	cation transport regulator-like protein 1, putative, expressed	2848.39	4050.88	4062.35	3811.65	3793.76	2898.04	2510.18	1306.73	1014.39	1251.63	1136.31	674.966	953.347	640.73	365.912	580.819	290.235	354.421	351.011	226.997
Sobic.004G163700	PF00128,PF02922,PF02806	PTHR10357,PTHR10357:SF174	NA	AT5G03650.1	starch branching enzyme 2.2	LOC_Os02g32660.1	1,4-alpha-glucan-branching enzyme, chloroplast precursor, putative, expressed	1738.21	2014.57	2362.16	2084.35	2177.41	1406.74	1677.96	1493.74	1480.59	1334.38	1079.13	1296.03	1146.11	1097.35	967.819	1520.97	1537.67	2046.59	1817.11	1731.52
Sobic.004G205100	PF00044,PF02800	PTHR10836,PTHR10836:SF59	KOG0657	AT1G13440.1	glyceraldehyde-3-phosphate dehydrogenase C2	LOC_Os04g40950.1	glyceraldehyde-3-phosphate dehydrogenase, putative, expressed	157.051	314.446	269.62	586.909	671.526	800.471	927.291	1409.36	1240.75	1169.97	1291.41	1592.58	1375.22	1791.02	1995.67	1846.65	2527.77	2973.78	2709.53	2045.93
Sobic.004G228900	PF00011	PTHR11527,PTHR11527:SF95	KOG0710	AT5G51440.1	HSP20-like chaperones superfamily protein	LOC_Os02g52150.2	heat shock 22 kDa protein, mitochondrial precursor, putative, expressed	2352.25	2363.93	2431.64	2064.47	1933.22	1294.03	1370.93	820.988	1166.07	1434.06	915.269	759.892	1230.91	923.978	883	959.892	827.869	839.975	1034.52	1237.39
Sobic.004G354500	NA	PTHR37391,PTHR37391:SF2	NA	AT3G19990.1	NA	LOC_Os02g58150.1	expressed protein	2090.31	2673.91	2685.98	2513.96	2457.69	2090.92	1642.99	1274.58	1138.23	1284.97	1290.29	706.497	1297.57	826.727	416.992	695.601	380.949	479.038	449.474	439.28
Sobic.005G074400	PF07912,PF13848,PF00085	PTHR18929,PTHR18929:SF106	KOG0190	AT1G77510.1	PDI-like 1-2	LOC_Os11g09280.1	OsPDIL1-1 protein disulfide isomerase PDIL1-1, expressed	743.314	678.834	658.077	749.278	772.074	705.552	820.688	1246.39	1602.59	1589.76	1603.06	1274.32	1753.77	2075.14	1231.46	1289.74	1303.92	1301.8	1596.5	1318.75
Sobic.005G079300	PF01397,PF03936	PTHR31225,PTHR31225:SF14	NA	AT5G23960.1	terpene synthase 21	LOC_Os04g01810.1	terpene synthase, putative, expressed	3963.08	2882.79	2347.72	1914.82	2046.73	2190.42	2231.17	400.081	741.985	894.679	417.311	277.528	381.07	196.426	745.169	210.864	298.03	320.279	331.023	110.55
Sobic.005G184400	PF01559	NA	NA	NA	NA	NA	NA	412.342	1164.03	895.439	1314.86	1636.4	1183.73	1305.66	1097.43	939.455	1142.76	1226.18	1177.87	1012.59	1022.21	1117.72	988.593	1074.28	1302.22	1246.53	655.631
Sobic.005G184500	PF01559	NA	NA	NA	NA	NA	NA	1269.56	980.218	970.882	874.31	882.453	793.765	780.686	836.339	914.95	953.278	891.829	780.254	948.715	940.666	761.989	797.896	813.797	1031.36	971.323	843.658
Sobic.005G184600	PF01559	NA	NA	NA	NA	NA	NA	17.3762	163.281	86.1465	292.482	513.688	550.751	641.393	600.84	413.381	489.659	545.545	1596.1	489.478	847.607	1275.92	1458.57	1883.11	2490.13	1959.57	1407.12
Sobic.005G184700	PF01559	NA	NA	NA	NA	NA	NA	1162.42	1418.82	1383.77	1340.44	1301.04	1027.04	940.442	700.344	591.746	671.79	688.156	523.34	630.582	531.611	443.017	462.083	437.481	515.793	531.763	435.985
Sobic.005G184800	PF01559	NA	NA	NA	NA	NA	NA	1497.04	1349.76	1090.14	1207.72	1156.02	1138.82	1145.63	750.9	571.044	716.486	634.215	577.888	519.277	498.735	556.215	478.427	434.113	472.276	458.697	294.915
Sobic.005G185400	PF01559	NA	NA	NA	NA	NA	NA	967.407	1484.93	1435.78	1295.43	1396.76	801.703	941.099	694.207	564.226	700.35	719.869	535.339	585.086	602.85	527.903	492.984	456.445	497.674	510.755	326.47
Sobic.005G185600	PF01559	NA	NA	NA	NA	NA	NA	1580.48	690.192	1407.05	1426.98	975.708	1703.1	1871.17	1216.79	1572.72	136.778	389.838	340.587	415.764	1278.16	6.80872	276.34	7.88627	13.3448	10.1979	13.4934
Sobic.005G188800	PF01559	NA	NA	NA	NA	NA	NA	916.086	1091.69	1119.34	1139.58	1123.66	1039.36	908.83	798.466	791.141	958.143	873.044	505.631	912.916	651.736	358.235	475.513	335.785	414.063	434.994	317.839
Sobic.005G189000	PF01559	NA	NA	NA	NA	NA	NA	1152.18	1595.79	1473.48	1381.97	1452	1032.14	1060.63	641.897	520.065	630.477	495.324	471.993	462.953	470.037	404.144	395.766	353.125	442.521	389.406	213.808
Sobic.005G192700	PF01559	NA	NA	NA	NA	NA	NA	138.546	330.358	521.836	655.014	655.739	499.342	600.115	641.709	815.582	888.192	811.993	537.109	918.839	983.572	778.95	847.7	1026.56	1107.75	1210.23	1021.9
Sobic.005G192801	PF01559	NA	NA	NA	NA	NA	NA	783.657	787.1	955.472	802.006	708.176	726.509	585.479	665.679	936.051	824.187	908.002	570.102	914.147	784.577	546.105	629.128	542.109	598.086	777.152	787.351
Sobic.005G192900	PF01559	NA	NA	NA	NA	NA	NA	942.375	942.706	934.501	785.464	696.843	636.275	643.784	608.993	697.868	812.663	803.05	631.195	835.353	828.107	555.934	562.122	583.146	576.165	776.02	797.629
Sobic.005G192901	PF01559	NA	NA	NA	NA	NA	NA	1426.21	1260.85	1545.32	1412.38	1170.19	1368.35	1304.03	1036.76	1013.23	367.048	466.358	264.397	452.841	814.192	19.9494	262.965	12.232	15.0945	24.0057	34.9217
Sobic.005G193000	PF01559	NA	NA	NA	NA	NA	NA	1208.64	393.097	998.561	1240.2	746.202	1496.58	1434.99	806.869	1090.67	181.481	311.147	248.564	323.454	812.121	27.0384	321.66	63.9298	59.6788	394.759	2104.67
Sobic.005G193100	PF01559	NA	NA	NA	NA	NA	NA	637.338	496.747	601.619	417.996	434.886	592.268	516.844	761.525	1601.64	1155.88	845.642	497.864	915.431	589.945	932.899	693.301	630.014	725.69	814.101	375.002
Sobic.005G193140	PF01559	NA	NA	NA	NA	NA	NA	67.7246	197.081	307.879	341.54	349.115	384.441	523.638	992.241	1390.15	1349.83	1241.43	623.258	891.076	703.791	1022.08	860.482	714.625	890.114	962.185	312.788
Sobic.005G193180	PF01559	NA	NA	NA	NA	NA	NA	1466.07	748.088	1299.55	1266.45	955.369	1456.6	1660.65	923.068	1280.55	276.301	365.142	255.914	357.784	1119.5	26.4003	202.195	22.1335	26.3028	45.8528	125.712
Sobic.005G193220	PF01559	NA	NA	NA	NA	NA	NA	296.106	571.981	354.741	635.35	712.978	563.293	559.404	889.255	626.052	1080.05	970.613	677.572	897.288	945.075	564.94	686.155	692.521	827.659	895.52	419.22
Sobic.005G193260	PF01559	NA	NA	NA	NA	NA	NA	1455.16	1294.26	1657.1	1116.36	1034.09	911.504	836.688	521.242	682.053	574.341	477.97	299.546	491.858	407.816	233.361	438.55	255.253	302.142	331.58	263.877
Sobic.006G066600	PF04689	PTHR35298	NA	AT2G37120.1	S1FA-like DNA-binding protein	LOC_Os04g33440.2	DNA-binding protein S1FA, putative, expressed	1101.96	778.232	1174.63	1387.08	967.099	1335.39	1280.54	1000.51	1039.13	342.847	503.176	344.519	511.598	896.96	79.0282	328.907	62.7583	65.4354	108.018	194
Sobic.006G154300	PF00197	PTHR33107,PTHR33107:SF5	NA	AT1G73260.1	kunitz trypsin inhibitor 1	LOC_Os04g44470.1	KUN1 - Kunitz-type trypsin inhibitor precursor, expressed	0.972882	15.8336	12.5637	55.3465	73.7023	78.9932	121.283	139.985	138.028	122.352	184.468	1218.53	240.31	389.614	1009.7	1110.93	1970.09	2920.72	2054.61	1328.84
Sobic.006G257900	PF05773	PTHR24068	KOG0417	AT1G64230.2	ubiquitin-conjugating enzyme 28	LOC_Os04g57220.2	ubiquitin-conjugating enzyme, putative, expressed	184.871	160.038	169.412	186.147	215.337	169.742	261.528	558.127	776.949	643.658	669.101	788.793	681.054	821.493	823.318	833	1032.6	1171.03	1357.22	1534.89
Sobic.007G001600	PF14368	PTHR33214,PTHR33214:SF10	NA	AT5G38170.1	Bifunctional inhibitor/lipid-transfer protein/seed storage 2S albumin superfamily protein	LOC_Os03g02050.1	LTPL151 - Protease inhibitor/seed storage/LTP family protein precursor, expressed	1070.24	1453.65	1302.83	1226.94	1279.13	1022.17	957.608	557.935	432.86	543.315	464.351	340.477	361.273	288.321	191.678	270.642	197.852	258.087	228.182	147.586
Sobic.007G029400	PF00428,PF00466	PTHR21141,PTHR21141:SF3	KOG0815	AT2G40010.1	Ribosomal protein L10 family protein	LOC_Os08g03640.1	60S acidic ribosomal protein P0, putative, expressed	1478.14	1002.4	1291.31	1138.48	899.447	1162.42	1162.4	713.029	846.007	286.593	396.285	267.532	379.472	623.639	85.2853	217.924	47.1614	52.192	72.8885	88.4618
Sobic.007G083300	PF02671	PTHR12346	NA	AT1G27220.1	paired amphipathic helix repeat-containing protein	LOC_Os08g25200.1	paired amphipathic helix repeat-containing protein, putative, expressed	1190.33	1379	1240.36	1075.86	1100.53	904.64	851.526	455.221	412.388	506.459	429.952	352.731	370.393	318.533	238.383	294.168	219.381	283.246	253.564	196.583
Sobic.007G101500	PF00483	PTHR22572,PTHR22572:SF101	KOG1322	AT5G48300.1	ADP glucose pyrophosphorylase 1	LOC_Os08g25734.1	glucose-1-phosphate adenylyltransferase large subunit, chloroplast precursor, putative, expressed	1120.49	1484.11	1163.23	1354.54	1509.55	1242.18	1140.65	564.397	378.54	490.73	256.627	156.896	212.917	207.843	109.393	112.354	51.2904	49.8783	39.0166	4.48817
Sobic.007G216300	PF02518,PF00183	PTHR11528,PTHR11528:SF49	NA	AT5G56000.1	HEAT SHOCK PROTEIN 81.4	LOC_Os09g30412.1	heat shock protein, putative, expressed	343.639	384.507	327.036	406.215	481.962	396.926	383.256	637.727	581.115	685.125	775.091	586.99	656.33	588.533	578.039	644.59	674.224	902.907	833.503	562.141
Sobic.008G033200	PF13537	PTHR11772,PTHR11772:SF18	NA	AT5G19140.1	Aluminium induced protein with YGL and LRDR motifs	LOC_Os11g05050.1	stem-specific protein TSJT1, putative, expressed	1173.55	1193.66	1204.87	1084.16	1065.39	915.228	843.316	362.361	338.926	408.432	348.039	298.971	314.354	275.124	206.716	284.431	182.97	247.439	212.847	188.848
Sobic.008G088200	PF00012	PTHR19375,PTHR19375:SF211	NA	AT5G49910.1	chloroplast heat shock protein 70-2	LOC_Os12g14070.1	DnaK family protein, putative, expressed	843.451	1066.39	1008.97	940.122	910.237	793.593	690.559	497.048	466.152	523.378	488.891	370.434	447.936	372.454	275.736	312.36	249.712	278.128	297.922	185.064
Sobic.008G109600	PF14226,PF03171	PTHR10209:SF220,PTHR10209	KOG0143	AT4G10500.1	2-oxoglutarate (2OG) and Fe(II)-dependent oxygenase superfamily protein	LOC_Os07g07410.2	oxidoreductase, 2OG-Fe oxygenase family protein, putative, expressed	915.298	597.228	911.017	910.819	708.253	1145.77	1089.27	818.279	783.32	284.3	475.649	321.944	381.144	648.203	113.155	313.364	128.837	151.298	159.662	157.13
Sobic.008G136000	PF00012	PTHR19375,PTHR19375:SF232	NA	AT3G12580.1	heat shock protein 70	LOC_Os11g47760.1	DnaK family protein, putative, expressed	1370.71	1098.97	1222.64	822.72	780.193	790.921	707.57	407.563	406.762	410.381	425.919	292.762	386.806	413.325	240.199	283.486	160.21	186.336	219.605	252.004
Sobic.008G185900	PF00076	PTHR24012	NA	AT2G21660.1	cold, circadian rhythm, and rna binding 2	LOC_Os12g43600.1	RNA recognition motif containing protein, expressed	1045.66	1207.08	1070.07	947.724	959.485	802.4	760.592	419.201	373.864	465.601	383.055	333.378	340.066	294.873	229.901	278.954	213.943	262.586	227.285	159.177
Sobic.009G001600	PF13016	PTHR33454,PTHR33454:SF1	NA	NA	NA	LOC_Os06g31070.1	PROLM24 - Prolamin precursor, expressed	988.097	1191.99	1176.79	1101.78	1080.93	841.36	822.386	435.769	330.889	388.744	306.371	254.682	289.062	266.987	188.612	231.433	181.5	196.14	172.912	127.573
Sobic.009G007100	PF00190	PTHR31189,PTHR31189:SF1	NA	AT5G44120.3	RmlC-like cupins superfamily protein	LOC_Os02g16820.1	glutelin, putative, expressed	446.975	697.928	526.639	484.524	622.783	478.339	494.329	547.834	467.542	840.057	622.395	385.985	504.356	440.157	404.058	392.91	408.152	488.184	549.581	205.598
Sobic.009G010150	PF00280	PTHR33091,PTHR33091:SF10	NA	AT2G38870.1	Serine protease inhibitor, potato inhibitor I-type family protein	LOC_Os12g36210.1	inhibitor I family protein, putative, expressed	1227.21	601.622	976.999	1135.74	800.905	1152.97	942.86	683.308	783.288	127.015	187.105	148.778	208.312	568.996	3.0196	124.774	4.80491	5.59346	10.2866	44.5536
Sobic.009G013400	PF02466	PTHR15371,PTHR15371:SF2	NA	AT2G28900.1	outer plastid envelope protein 16-1	LOC_Os05g02060.1	mitochondrial import inner membrane translocase subunit Tim17, putative, expressed	978.855	947.435	955.009	831.422	797.929	755.947	654.403	369.396	407.744	415.885	329.475	274.408	317.725	267.553	192.821	279.363	195.481	286.688	248.381	191.073
Sobic.009G021300	PF03018	PTHR21495,PTHR21495:SF81	NA	AT5G42510.1	Disease resistance-responsive (dirigent-like protein) family protein	LOC_Os12g09700.1	Jacalin-like lectin domain containing protein, putative, expressed	982.16	1442.02	1272.72	1289.77	1130.71	1053.87	865.613	267.117	221.172	259.891	160.326	97.3513	147.742	102.902	71.4719	78.291	37.6727	38.4612	40.0009	57.8209
Sobic.009G021400	PF03018	PTHR21495,PTHR21495:SF81	NA	AT5G42510.1	Disease resistance-responsive (dirigent-like protein) family protein	LOC_Os12g09700.1	Jacalin-like lectin domain containing protein, putative, expressed	233.855	416.123	593.873	736.161	825.674	698.818	692.847	562.643	460.982	495.262	467.191	307.799	362.991	357.28	377.249	371.613	395.592	517.347	439.279	293.348
Sobic.009G132900	PF02896,PF01326,PF00391	PTHR22931:SF9,PTHR22931	NA	AT4G15530.5	pyruvate orthophosphate dikinase	LOC_Os05g33570.1	pyruvate, phosphate dikinase, chloroplast precursor, putative, expressed	992.393	1105.93	1165.67	1001.39	959.179	871.417	736.124	378.76	379.957	351.286	308.134	188.503	267.039	216.89	118.301	168.527	81.8025	94.7742	106.72	74.3038
Sobic.009G163900	PF00012	PTHR19375,PTHR19375:SF232	NA	AT3G12580.1	heat shock protein 70	LOC_Os05g38530.1	DnaK family protein, putative, expressed	1.24714	9.18166	23.1084	23.2451	72.6874	69.5968	10.9183	117.968	197.035	440.05	10.8918	487.9	663.625	470.98	375.785	1285.7	350.716	431.292	784.369	3730.86
Sobic.009G186400	PF00234	PTHR14054,PTHR14054:SF7	NA	NA	NA	LOC_Os05g41970.1	SSA1 - 2S albumin seed storage family protein precursor, expressed	271.645	413.524	364.118	488.125	452.846	334.503	444.231	497.938	465.087	536.451	567.674	530.561	522.694	614.578	434.765	487.164	503.439	589.723	589.765	432.01
Sobic.009G239900	PF07991,PF01450	PTHR21371,PTHR21371:SF11	NA	AT3G58610.2	ketol-acid reductoisomerase	LOC_Os05g49800.1	ketol-acid reductoisomerase, chloroplast precursor, putative, expressed	457.562	514.201	447.723	555.225	531.961	648.22	579.321	453.979	470.514	449.702	428.839	415.64	392	439.651	377.216	467.556	433.139	548.849	496.316	348.784
Sobic.010G005300	PF00347	PTHR11655,PTHR11655:SF18	KOG3255	AT1G33140.1	Ribosomal protein L6 family	LOC_Os09g31180.1	ribosomal protein L6, putative, expressed	833.149	594.35	658.384	549.474	521.68	470.034	456.099	402.976	530.831	515.339	398.319	319.02	483.911	432.871	352.774	368.203	355.607	404.814	458.573	343.777
Sobic.010G022600	PF00534,PF08323	PTHR12526,PTHR12526:SF383	NA	AT1G32900.1	UDP-Glycosyltransferase superfamily protein	LOC_Os06g04200.1	starch synthase, putative, expressed	984.106	988.924	940.155	842.138	831.152	742.487	675.108	312.177	280.768	349.86	285.668	265.996	257.63	227.577	197.63	253.097	189.902	254.198	222.906	178.484
Sobic.010G026925	PF03952,PF00113	PTHR11902,PTHR11902:SF19	NA	AT2G36530.1	Enolase	LOC_Os06g04510.1	enolase, putative, expressed	1028.65	950.111	967.736	717.826	692.599	582.586	569.31	298.89	424.333	414.883	333.612	261.874	332.391	296.372	231.13	246.438	190.464	207.294	243.266	232.177
Sobic.010G027000	PF03952,PF00113	PTHR11902,PTHR11902:SF19	NA	AT2G36530.1	Enolase	LOC_Os06g04510.1	enolase, putative, expressed	1022.8	1220.17	1166.63	1063.86	1004.38	878.829	719.654	280.831	238.086	274.51	201.985	154.062	180.747	142.493	108.72	136.841	76.9531	88.4222	81.1055	83.6324
Sobic.010G031100	PF03386	PTHR33605,PTHR33605:SF1	NA	AT5G25940.1	early nodulin-related	LOC_Os06g04990.1	early nodulin 93 ENOD93 protein, putative, expressed	10.8509	34.9512	46.4309	80.9526	67.3826	52.1344	100.8	344.576	481.493	448.223	545.87	494.179	547.251	892.508	478.076	735.739	761.58	858.133	1051.33	1057
Sobic.010G031400	PF03386	PTHR33605,PTHR33605:SF2	NA	AT5G25940.1	early nodulin-related	LOC_Os06g05010.1	early nodulin 93 ENOD93 protein, putative, expressed	973.136	972.177	982.648	859.87	851.47	716.446	635.729	323.218	303.471	345.108	273.364	234.186	290.935	255.464	170.703	243.824	159.674	213.907	169.339	110.057
Sobic.010G031600	PF03386	PTHR33605,PTHR33605:SF2	NA	AT5G25940.1	early nodulin-related	LOC_Os06g05010.1	early nodulin 93 ENOD93 protein, putative, expressed	47.1205	244.308	137.946	275.311	394.039	336.081	403.133	486.017	484.06	564.713	490.461	580.413	491.976	549.902	592.164	444.626	637.364	639.922	606.916	650.254
Sobic.010G101200	PF06522	PTHR33417	NA	AT3G48140.1	B12D protein	LOC_Os06g13680.1	B12D protein, putative, expressed	877.918	735.674	1069.33	751.508	724.136	901.285	1038.37	522.024	872.929	208.016	183.054	114.31	212.821	546.192	6.88555	101.505	3.59526	4.91276	10.4335	28.324
Sobic.010G136100	NA	NA	NA	NA	NA	NA	NA	744.686	656.577	687.633	584.187	568.165	581.566	497.054	353.955	484.922	424.347	377.675	328.773	377.564	321.113	328.746	308.898	296.169	305.998	340.592	279.42
Sobic.010G149300	PF00179	PTHR24068	KOG0417	AT1G64230.1	ubiquitin-conjugating enzyme 28	LOC_Os06g30970.1	ubiquitin-conjugating enzyme, putative, expressed	236.216	370.077	348.258	219.095	306.131	258.722	256.736	352.561	1043.47	582.952	603.001	438.011	553.012	385.321	634.239	496.105	333.356	365.371	627.483	357.756
Sobic.010G182100	PF03144,PF03143,PF00009	PTHR23115,PTHR23115:SF144	NA	AT1G07920.1	GTP binding Elongation factor Tu family protein	LOC_Os03g08050.1	elongation factor Tu, putative, expressed	811.772	633.813	791.388	659.147	597.834	701.717	699.148	528.065	513.901	347.623	428.086	262.897	380.72	440.708	112.852	249.599	95.548	123.594	143.39	124.89
Sobic.010G182600	PF03144,PF03143,PF00009	PTHR23115,PTHR23115:SF144	NA	AT1G07920.1	GTP binding Elongation factor Tu family protein	LOC_Os03g08010.1	elongation factor Tu, putative, expressed	871.252	1016.04	963.955	894.758	838.538	781.703	704.39	309.857	296.621	296.33	264.638	193.415	221.292	192.013	143.516	168.208	120.197	139.06	129.38	75.4063
Sobic.010G237000	PF09072	PTHR28632	NA	AT1G15270.1	Translation machinery associated TMA7	LOC_Os02g06450.1	coiled-coil domain-containing protein 72, putative, expressed	967.208	625.684	535.416	644.501	533.198	837.588	857.715	476.074	318.072	283.193	283.012	292.155	210.471	268.421	263.861	269.694	222.164	261.605	261.37	183.954
