# Supplementary material for: Transcriptome and metabolome analyses reveal regulatory networks associated with nutrition synthesis in sorghum seeds
Source: Commun Biol. 2024 Jul 10;7:841. doi: 10.1038/s42003-024-06525-7 (PMC11237005; doi:10.1038/s42003-024-06525-7)
Supplement: Supplementary file 13 — Supplementary Data 10 [file 42003_2024_6525_MOESM13_ESM.xlsx]

## Sheet: Sheet1
Top 100 genes expressed in embryo
Gene_ID	Pfam	Panther	KOG	Best-hit-arabi-name	arabi-defline	Best-hit-rice-name	rice-defline	em11	em12	em13	em14	em15	em16	em17	em18	em19	em20	em21	em22	em23	em24	em25	mean expression
Sobic.001G059800	PF00190	PTHR31189,PTHR31189:SF3		AT3G22640.1	cupin family protein	LOC_Os03g57960.1	cupin domain containing protein, expressed	1695.5	3123.7	1751.11	1867.57	4020.75	1661.59	4597.83	1205.19	985.521	2236.61	1021.55	1028.03	2251.91	6206.97	2356.18	2400.67
Sobic.001G097600	PF08240,PF00107	PTHR11695,PTHR11695:SF499		AT1G77120.1	alcohol dehydrogenase 1	LOC_Os11g10480.1	dehydrogenase, putative, expressed	630.198	2228.86	816.413	1117.61	2117.62	1008.07	2912.38	448.461	582.698	1932.24	933.811	784.716	1416.19	3306.49	1979.84	1481.04
Sobic.001G126900	PF01277	PTHR33203,PTHR33203:SF6		AT3G01570.1	Oleosin family protein	LOC_Os03g49190.1	oleosin, putative, expressed	293.146	971.429	311.344	365.943	864.056	351.983	750.924	180.076	210.556	903.619	301.072	302.269	486.29	1879.6	981.911	610.281
Sobic.001G141300	PF00076	PTHR24012		AT4G39260.3	cold, circadian rhythm, and RNA binding 1	LOC_Os12g43600.1	RNA recognition motif containing protein, expressed	925.806	3591.03	1353.15	1461.95	4955.73	1990.93	5858.84	1078.27	912.817	2900.83	785.294	984.577	2028.67	6434.42	2162.51	2494.99
Sobic.001G144900	PF00190	PTHR31189,PTHR31189:SF9		AT3G22640.1	cupin family protein	LOC_Os03g46100.1	cupin domain containing protein, expressed	1071.54	3792.19	1443.89	1640.43	5408.24	1981.27	6422.58	1133.14	1063.53	2942.98	881.214	1094.37	2286.46	6465.52	2070.87	2646.55
Sobic.001G154100	PF00684,PF00226,PF01556	PTHR24078,PTHR24078:SF237	KOG0712	AT5G22060.1	DNAJ homologue 2	LOC_Os03g44620.2	chaperone protein dnaJ, putative, expressed	859.601	2737.47	1067.87	1212.58	2531.74	1238.08	3729.79	573.436	633.202	1917.22	683.505	756.189	1212.2	3096.31	1341.6	1572.72
Sobic.001G311200	PF02068			AT2G23240.2	Plant EC metallothionein-like protein, family 15	LOC_Os10g39610.2	expressed protein	999.708	1900.29	758.176	720.591	964.532	415.235	1356.26	242.998	319.807	973.096	291.491	359.712	444.171	1104.3	641.451	766.122
Sobic.001G336050		PTHR33403		AT1G26355.1	SPIRAL1-like1	LOC_Os03g30430.1	nitrilase-associated protein, putative, expressed	299.68	1267.13	324.375	389.672	1092.11	391.649	1267.6	213.101	211.702	892.907	234.316	295.88	489.863	1386.73	495.41	616.808
Sobic.001G344500	PF00534,PF00862	PTHR12526,PTHR12526:SF398	KOG0853	AT3G43190.1	sucrose synthase 4	LOC_Os03g28330.3	sucrose synthase, putative, expressed	1192.78	1809.32	1420.25	1474.34	2382.17	1145.12	2208.55	770.048	650.623	1372.16	408.94	592.905	1446.65	2171.76	1504.61	1370.01
Sobic.001G374700	PF01249	PTHR10442	KOG3486	AT5G27700.1	Ribosomal protein S21e	LOC_Os03g46490.1	40S ribosomal protein S21, putative, expressed	6913.41	21808.4	17605.7	30589.6	26787.9	28856	26196.9	31642.5	30929.4	33423.8	34216.1	35505.4	34015.9	20255.8	20327.7	26605
Sobic.001G380800	PF00190	PTHR31189,PTHR31189:SF2		AT2G28490.1	RmlC-like cupins superfamily protein	LOC_Os03g21790.1	cupin domain containing protein, expressed	2132.76	3179.66	4657.15	4679.06	6165.63	6732.41	5024.06	7344.17	7147.72	7343.54	7110.48	6842.58	10158.9	5863.49	6947.06	6088.58
Sobic.001G385900	PF14200	PTHR31257,PTHR31257:SF3		AT2G39050.1	hydroxyproline-rich glycoprotein family protein	LOC_Os03g21040.2	stress responsive protein, putative, expressed	3316.49	3724.18	5100.12	4722.46	3348.4	7816.65	5755.84	10071.8	1560.6	5939.91	3791.01	5972.95	6687.21	11084.1	11484.4	6025.08
Sobic.001G405500	PF02775,PF00205,PF02776	PTHR18968,PTHR18968:SF137		AT5G54960.1	pyruvate decarboxylase-2	LOC_Os03g18220.1	pyruvate decarboxylase isozyme 2, putative, expressed	89.5595	1346.3	1479.63	3631.87	2025.6	4744.38	3479.39	4143.63	5367.41	8253.92	5846.58	9964.62	10018.4	7964.86	9074.17	5162.02
Sobic.001G410200	PF00141	PTHR31356,PTHR31356:SF14		AT1G07890.8	ascorbate peroxidase 1	LOC_Os03g17690.1	OsAPx1 - Cytosolic Ascorbate Peroxidase encoding gene 1-8, expressed	912.136	5217.54	2859.99	6460.23	7421.36	6581.45	6957.82	11740.4	6563.13	3420.28	2590.51	2124.17	4232.67	889.41	1812.4	4652.23
Sobic.001G425600	PF00011	PTHR11527,PTHR11527:SF152	KOG0710	AT1G53540.1	HSP20-like chaperones superfamily protein	LOC_Os03g16040.1	hsp20/alpha crystallin family protein, putative, expressed	2611.05	2855.65	3857.01	5011.66	3994.65	5836.18	3733.01	3835.53	3222.85	5069.15	3331.04	5286.11	4856.89	4680.7	5885.4	4271.13
Sobic.001G426000	PF00011	PTHR11527,PTHR11527:SF152	KOG0710	AT1G53540.1	HSP20-like chaperones superfamily protein	LOC_Os03g16040.1	hsp20/alpha crystallin family protein, putative, expressed	573.125	987.304	707.567	4701.28	2113.86	5236.65	4291	5776.82	4114.66	6645.26	4302.36	5706.12	5731.02	3501.51	4675	3937.57
Sobic.001G438000	PF00011	PTHR11527,PTHR11527:SF167	KOG0710	AT4G27670.1	heat shock protein 21	LOC_Os03g14180.1	hsp20/alpha crystallin family protein, putative, expressed	90.4099	436.739	449.148	552.127	868.139	1093.41	696.226	1461.4	1707.69	3263.52	7879.88	4379.35	4137.88	11440.5	10207.6	3244.27
Sobic.001G469300	PF00190	PTHR31189,PTHR31189:SF7		AT4G36700.1	RmlC-like cupins superfamily protein	LOC_Os03g10110.1	cupin domain containing protein, expressed	119.301	943.25	1268.58	3302.5	1521.14	4532.55	2354.95	3227.45	2908.1	5149.08	3018.24	5020.55	5393	4222.67	5069.78	3203.41
Sobic.001G472800	PF01658,PF07994	PTHR11510,PTHR11510:SF6		AT2G22240.1	myo-inositol-1-phosphate synthase 2	LOC_Os03g09250.1	inositol-3-phosphate synthase, putative, expressed	1695.74	2368.54	2829.47	3726.03	2622.16	3707.07	2404.78	3168.21	2317.5	3097.46	2281.4	3821.42	3583.95	3863.24	4168.13	3043.67
Sobic.001G488000		PTHR36067,PTHR36067:SF1				LOC_Os03g07590.1	expressed protein	2002.08	2192.99	3312.13	4013.89	2772.5	4154.41	3242.88	2821.79	1433.35	2116.82	2233.55	3350.64	2111.61	1999.31	2063.22	2654.75
Sobic.001G518700	PF00304	PTHR33147		AT2G02100.1	low-molecular-weight cysteine-rich 69	LOC_Os02g41904.1	DEF7 - Defensin and Defensin-like DEFL family, expressed	2981.72	2243.36	6736.02	3341.59	2437.61	3475.73	2997.19	2562.34	1369.9	1393.16	1374.26	2279.97	1092.93	1462.72	1674.88	2494.89
Sobic.001G541400	PF14547	PTHR31731,PTHR31731:SF5		AT4G12500.1	Bifunctional inhibitor/lipid-transfer protein/seed storage 2S albumin superfamily protein	LOC_Os03g01320.1	LTPL116 - Protease inhibitor/seed storage/LTP family protein precursor, expressed	2828.45	2896.91	3675.43	3351.07	3199.93	3475.26	3449.56	2205.06	1599.94	1429.31	1990.42	2215.59	1566.98	1418.79	1103.35	2427.07
Sobic.001G544400	PF01277	PTHR33203,PTHR33203:SF1		AT4G25140.1	oleosin 1	LOC_Os04g46200.1	oleosin, putative, expressed	1949.96	1641.82	2936.29	3212.48	2376.11	3551.56	2776.06	2155.17	764.055	1099	1564.36	2893.25	1706.67	1708.71	1513.84	2123.29
Sobic.002G118300	PF05512	PTHR33294,PTHR33294:SF5		AT1G04560.1	AWPM-19-like family protein	LOC_Os07g24000.1	AWPM-19-like membrane family protein, putative, expressed	2993.9	2539.14	3003.24	2488.99	2527.72	2453.56	2675.02	1556.62	1004.69	812.399	1159.64	1511.51	1058.19	534.857	376.269	1779.72
Sobic.002G143300		PTHR33919,PTHR33919:SF1		AT4G31830.1		LOC_Os09g04100.1	expressed protein	17.6155	141.083	180.621	585.447	305.345	1003.49	781.122	1138.63	696.387	2213.42	1577.38	2766.36	3334.65	4973.56	7979.11	1846.28
Sobic.002G211700	PF13016					LOC_Os06g31060.1	PROLM23 - Prolamin precursor, expressed	494.271	1303.29	699.98	1648.43	1374.59	1520.19	1326.3	1688.13	1824.45	1789.55	2176.21	2181.72	1982.23	2181	2043.03	1615.56
Sobic.002G243500	PF02518,PF00183	PTHR11528,PTHR11528:SF49		AT5G56000.1	HEAT SHOCK PROTEIN 81.4	LOC_Os09g30412.1	heat shock protein, putative, expressed	1603.41	2026.32	2533.31	1787.22	2302.83	1909.39	2061.65	1387.24	1034.62	629.282	1313.7	1260.72	868.094	892.622	717.255	1488.51
Sobic.002G391100	PF10417,PF08534	PTHR10681	KOG0854	AT1G48130.1	1-cysteine peroxiredoxin 1	LOC_Os07g44430.1	peroxiredoxin, putative, expressed	938.748	1307.09	1588.85	1531.44	1500.49	1883.25	1303.23	1661.91	1061.3	1470.1	1201.02	1579.21	1652.32	1830.42	1979.29	1499.25
Sobic.002G414600	PF04588	PTHR28018,PTHR28018:SF1		AT5G27760.1	Hypoxia-responsive family protein	LOC_Os07g47670.2	hypoxia-responsive family protein, putative, expressed	1662.76	1712.59	2406.2	1999.88	2215.74	2095.74	2164.16	1528.49	733.701	576.827	922.036	1054.97	883.496	762.38	650.223	1424.61
Sobic.003G039400	PF00011	PTHR11527,PTHR11527:SF93		AT5G12020.1	17.6 kDa class II heat shock protein	LOC_Os01g08860.1	hsp20/alpha crystallin family protein, putative, expressed	293.044	322.04	399.402	468.888	423.375	736.136	684.448	904.739	979.763	2176.61	2985.77	3642.2	2825.05	3070.52	2193.57	1473.7
Sobic.003G061500	PF00477	PTHR34671,PTHR34671:SF2		AT3G51810.1	Stress induced protein	LOC_Os01g06630.1	small hydrophilic plant seed protein, putative, expressed	894.768	826.029	816.596	1354.62	1022.89	1532.2	1391.36	1394.12	1168.89	1778.85	1254.73	1821.43	1973.97	1572.31	1678.67	1365.43
Sobic.003G071901	PF01439	PTHR33543		AT3G09390.1	metallothionein 2A	LOC_Os12g38290.1	metallothionein, putative, expressed	1657.58	1446.01	1543.95	1515.43	1106.54	1156.2	1099.88	1293.38	1914.98	1695.35	1200.26	1240.19	1260.47	816.066	668.149	1307.63
Sobic.003G072300	PF00121	PTHR21139,PTHR21139:SF6	KOG1643	AT3G55440.1	triosephosphate isomerase	LOC_Os01g05490.1	triosephosphate isomerase, cytosolic, putative, expressed	2245.24	1633.39	1897.94	1456.21	1016.8	1078.17	1475.72	2605.79	739.442	980.502	810.037	978.082	914.266	957.806	818.226	1307.18
Sobic.003G081900	PF00011	PTHR11527:SF152,PTHR11527	KOG0710	AT1G53540.1	HSP20-like chaperones superfamily protein	LOC_Os01g04370.1	hsp20/alpha crystallin family protein, putative, expressed	1215.52	1284.79	1733.53	1856.01	1507.83	2331.25	1996.8	1306.46	435.142	577.808	855.012	1197.79	745.337	884.349	758.833	1245.76
Sobic.003G109600	PF00177	PTHR11205,PTHR11205:SF24	KOG3291	AT2G37270.2	ribosomal protein 5B	LOC_Os11g29190.2	40S ribosomal protein S5, putative, expressed	1119.84	1210.33	1403.72	1464.86	1458.49	1511.25	1639.67	1158.74	724.509	697.77	1094.71	1284.44	988.835	786.136	730.99	1151.62
Sobic.003G117000	PF03242	PTHR33509,PTHR33509:SF7		AT3G53770.1	late embryogenesis abundant 3 (LEA3) family protein	LOC_Os01g21250.1	late embryogenesis abundant protein, putative, expressed	28.0475	254.564	521.336	1064.78	560.532	1749.37	1025.08	1360.03	877.749	1591.98	1342.4	2180.11	1872.64	1932.78	1811.3	1211.51
Sobic.003G144500	PF02466	PTHR15371,PTHR15371:SF5		AT4G16160.2	Mitochondrial import inner membrane translocase subunit Tim17/Tim22/Tim23 family protein	LOC_Os01g19770.1	mitochondrial import inner membrane translocase subunit Tim17, putative, expressed	1063.33	1177.22	1165.45	1579.7	1288.65	1654.38	1313.04	1089.04	995.847	1227.38	703.54	1026.08	1138.57	685.938	704.474	1120.84
Sobic.003G295600	PF06884	PTHR31360,PTHR31360:SF1		AT5G45690.1	Protein of unknown function (DUF1264)	LOC_Os01g54520.1	DUF1264 domain containing protein, putative, expressed	2584.31	1463.1	2178.1	1299.35	836.502	1380.89	1256.79	2403.81	232.963	650.55	278.984	561.668	555.121	668.462	653.823	1133.63
Sobic.003G303300	PF00155	PTHR11879,PTHR11879:SF16		AT5G11520.1	aspartate aminotransferase 3	LOC_Os01g55540.1	aminotransferase, classes I and II, domain containing protein, expressed	1281.97	1104.04	1358.16	1197.8	1329.93	1337.44	1039.47	1101.96	1020.95	1060.93	902.753	971.978	981.438	700.023	792.079	1078.73
Sobic.003G350400	PF00314	PTHR31048,PTHR31048:SF7		AT2G28790.1	Pathogenesis-related thaumatin superfamily protein	LOC_Os01g62260.1	thaumatin, putative, expressed	982.374	1102.79	815.524	816.333	992.937	872.078	966.871	1374.23	1159.69	714.782	1163.51	1127.81	1044.05	1090.4	974.922	1013.22
Sobic.003G350700	PF00012	PTHR19375,PTHR19375:SF232		AT3G12580.1	heat shock protein 70	LOC_Os05g38530.1	DnaK family protein, putative, expressed	323.001	711.647	653.458	853.17	865.472	1193.33	892.315	977.779	989.013	1116.98	1020.12	1507.35	1481.68	1117.1	1832.24	1035.64
Sobic.003G387900	PF14204,PF00861	PTHR23410	KOG0875	AT5G39740.2	ribosomal protein L5 B	LOC_Os01g67134.1	ribosomal L18p/L5e family protein, putative, expressed	1216.25	871.906	1016.91	905.701	853.314	903.713	658.84	743.928	1172.96	1182.88	1032.15	1310.02	1141.99	859.697	884.168	983.629
Sobic.003G393900	PF00274	PTHR11627,PTHR11627:SF21		AT2G36460.1	Aldolase superfamily protein	LOC_Os05g33380.1	fructose-bisphospate aldolase isozyme, putative, expressed	388.058	623.086	434.074	967.551	762.127	961.913	1056.19	1268.08	1006.26	1177.53	1263.92	1406.04	1364.73	1318.53	1208.61	1013.78
Sobic.003G400400	PF16845	PTHR11413,PTHR11413:SF38		AT2G31980.1	PHYTOCYSTATIN 2	LOC_Os01g68660.1	cysteine proteinase inhibitor precursor protein, putative, expressed	131.964	507.433	673.629	940.719	665.192	1248.79	849.856	1221.7	909.971	1306.08	987.594	1414.37	1384.41	1512.76	1714.26	1031.25
Sobic.003G404000	PF03405	PTHR31155,PTHR31155:SF9		AT2G43710.1	Plant stearoyl-acyl-carrier-protein desaturase family protein	LOC_Os01g69080.1	acyl-desaturase, chloroplast precursor, putative, expressed	2278.69	1575.42	2105.59	795.468	940.718	736.753	1017.46	1555.96	529.888	449.709	508.067	467.625	457.863	418.304	387.969	948.365
Sobic.003G437400	PF00141	PTHR31235,PTHR31235:SF66		AT1G71695.1	Peroxidase superfamily protein	LOC_Os01g73220.1	peroxidase precursor, putative, expressed	1899.96	1352.35	2294.63	719.777	938.353	1521.79	1077.38	2033.1	112.14	352.79	196.072	354.492	351.578	225.042	293.024	914.831
Sobic.004G006300	PF00838	PTHR11991	KOG1727	AT3G16640.1	translationally controlled tumor protein	LOC_Os11g43900.1	translationally-controlled tumor protein, putative, expressed	883.191	1071.71	988.335	1231.94	1023.95	1007.58	1018.19	917.972	851.74	917.377	729.765	824.149	769.371	537.293	470.614	882.878
Sobic.004G018400	PF00160	PTHR11071	KOG0865	AT2G21130.1	Cyclophilin-like peptidyl-prolyl cis-trans isomerase family protein	LOC_Os02g02890.1	peptidyl-prolyl cis-trans isomerase, putative, expressed	490.422	733.349	546.008	962.571	750.248	999.616	632.016	796.118	1045.62	1117.48	953.519	1185.63	1178.1	1099.92	1075.12	904.383
Sobic.004G055200	PF00162	PTHR11406,PTHR11406:SF9		AT1G79550.1	phosphoglycerate kinase	LOC_Os02g07260.1	phosphoglycerate kinase protein, putative, expressed	3482.87	1234.01	3542.52	237.067	370.425	781.994	885.27	2382.13	13.6757	65.1431	14.0342	39.1362	39.2227	32.2238	32.5435	876.817
Sobic.004G141000	PF04752	PTHR12192,PTHR12192:SF10	KOG3182	AT4G31290.1	ChaC-like family protein	LOC_Os02g26700.1	cation transport regulator-like protein 1, putative, expressed	887.713	1053.51	922.947	736.351	953.781	825.997	646.794	802.075	827.643	884.877	874.204	729.585	782.637	1081.23	941.476	863.388
Sobic.004G166400	PF04568	PTHR33878,PTHR33878:SF2		AT5G04750.1	F1F0-ATPase inhibitor protein, putative	LOC_Os02g33070.1	expressed protein	565.226	716.982	580.38	1001.17	824.825	817.062	933.199	920.673	751.615	1033.56	700.618	818.714	861.593	1035.91	946.308	833.855
Sobic.004G205100	PF00044,PF02800	PTHR10836,PTHR10836:SF59	KOG0657	AT1G13440.1	glyceraldehyde-3-phosphate dehydrogenase C2	LOC_Os04g40950.1	glyceraldehyde-3-phosphate dehydrogenase, putative, expressed	1582.23	1314.48	1393.96	845.613	1099.1	830.481	689.111	670.208	808.329	513.643	501.809	425	394.322	239.039	206.448	767.585
Sobic.004G228900	PF00011	PTHR11527,PTHR11527:SF95	KOG0710	AT5G51440.1	HSP20-like chaperones superfamily protein	LOC_Os02g52150.2	heat shock 22 kDa protein, mitochondrial precursor, putative, expressed	137.399	376.831	580.929	223.576	878.154	698.314	479.756	977.175	969.294	661.144	1950.11	531.041	1029.5	1804.74	1528.76	855.115
Sobic.004G260800	PF11960,PF00487	PTHR32100,PTHR32100:SF13		AT3G12120.2	fatty acid desaturase 2	LOC_Os02g48560.1	fatty acid desaturase, putative, expressed	919.404	924.113	1109.64	1001.01	1045.96	1163.08	1096.26	877.662	283.657	405.842	523.171	631.231	502.87	515.666	436.186	762.383
Sobic.004G281700	PF06884	PTHR31360,PTHR31360:SF0		AT1G05510.1	Protein of unknown function (DUF1264)	LOC_Os05g49440.2	DUF1264 domain containing protein, putative, expressed	43.3785	201.201	299.972	344.045	489.653	705.378	457.269	1080.56	525.802	791.566	1088.18	644.575	1255.42	2091.12	2157.5	811.708
Sobic.005G010200	PF04588	PTHR28018,PTHR28018:SF3		AT5G27760.1	Hypoxia-responsive family protein	LOC_Os12g02040.1	hypoxia-responsive family protein, putative, expressed	547.053	629.321	1142.58	1084.97	806.397	1143.87	994.615	649.955	521.102	512.453	549.994	975.548	632.915	656.271	704.797	770.123
Sobic.005G103500	PF00107	PTHR11695,PTHR11695:SF499	KOG0022	AT1G77120.1	alcohol dehydrogenase 1	LOC_Os11g10480.4	dehydrogenase, putative, expressed	1066.47	1051.49	987.176	951.917	1081.04	1027.35	991.896	643.979	427.206	357.65	501.423	511.408	433.93	469.5	378.961	725.426
Sobic.005G165700	PF14861					LOC_Os11g37270.1	AMBP1 - Antimicrobial peptide MBP-1 family protein precursor, expressed	26.6232	212.19	228.807	488.986	406.805	729.312	626.776	720.494	537.167	871.142	874.968	1326.66	1420.41	1399.09	2126.56	799.733
Sobic.005G184400	PF01559							55.6968	336.085	334.276	701.709	495.712	827.341	563.121	745.878	665.994	879.15	875.549	1200.15	1340.82	1328.71	1476.27	788.43
Sobic.005G184500	PF01559							775.878	659.849	816.684	538.215	789.894	891.541	607.908	834.732	553.677	517.619	551.378	756.6	780.534	840.057	1077.04	732.774
Sobic.005G184700	PF01559							912.304	1116.43	1116.57	910.056	1218.84	845.755	494.615	672.308	775.089	412.264	359.811	419.372	403.051	295.459	312.247	684.278
Sobic.005G184800	PF01559							668.853	568.237	621.967	527.279	743.925	734.608	668.914	768.521	657.849	621.632	827.011	749.75	775.346	1024.25	962.798	728.063
Sobic.005G185600	PF01559							89.2734	478.546	558.759	208.469	1060.83	868.77	399.318	1364.33	1391.93	450.757	1442.91	529.714	953.323	550.006	554.323	726.75
Sobic.005G189000	PF01559							163.126	414.572	324.167	818.136	416.919	759.24	595.343	815.756	541.158	1036.71	624.578	971.234	1001.6	1281.51	1176.19	729.349
Sobic.005G192700	PF01559							716.697	616.979	511.271	414.027	650.067	506.783	485.61	508.696	607.658	691.573	691.717	683.676	738.298	956.149	974.784	650.266
Sobic.006G005600	PF02518,PF00183	PTHR11528,PTHR11528:SF53		AT5G52640.1	heat shock protein 90.1	LOC_Os04g01740.1	heat shock protein, putative, expressed	827.203	765.753	786.063	810.705	785.395	783.635	786.17	558.893	525.098	490.875	547.755	616.176	510.566	406.885	370.565	638.116
Sobic.006G135600	PF08132,PF01536	PTHR11570,PTHR11570:SF5	KOG0788	AT3G25570.1	Adenosylmethionine decarboxylase family protein	LOC_Os04g42095.1	S-adenosyl-l-methionine decarboxylase leader peptide, putative, expressed	1441.79	598.699	1623.56	356.347	333.439	800.515	784.365	1873.1	69.1749	206.203	149.997	305.659	301.438	615.891	605.631	671.054
Sobic.006G143600	PF05042	PTHR31495,PTHR31495:SF0		AT4G26740.1	seed gene 1	LOC_Os04g43170.1	caleosin related protein, putative, expressed	123.576	276.08	279.55	534.7	360	613.04	369.798	560.753	627.442	827.384	695.841	983.808	1245.81	1240.18	1296.61	668.971
Sobic.006G167700	PF01277	PTHR33203:SF7,PTHR33203		AT4G25140.1	oleosin 1	LOC_Os04g46200.1	oleosin, putative, expressed	19.9803	309.272	276.643	378.404	509.97	641.199	429.265	691.927	771.248	786.402	1171.19	929.772	912.393	1086.38	1187.25	673.42
Sobic.006G230800	PF12609	PTHR33090		AT4G10270.1	Wound-responsive family protein	LOC_Os04g54240.1	wound induced protein, putative, expressed	361.763	431.409	1016.08	733.735	575.93	781.015	696.569	670.471	530.675	465.781	669.994	980.038	669.535	523.865	612.032	647.926
Sobic.006G257900	PF05773	PTHR24068	KOG0417	AT1G64230.2	ubiquitin-conjugating enzyme 28	LOC_Os04g57220.2	ubiquitin-conjugating enzyme, putative, expressed	187.06	325.068	329.274	625.46	520.286	834.838	471.469	482.978	581.283	755.42	585.235	953.185	941.453	891.037	1187.32	644.758
Sobic.006G267200	PF02887,PF00224	PTHR11817,PTHR11817:SF5		AT5G08570.1	Pyruvate kinase family protein	LOC_Os04g58110.1	pyruvate kinase, putative, expressed	869.053	761.334	840.85	831.726	799.957	887.477	789.32	480.557	391.136	436.794	424.775	540.236	440.448	297.779	249.39	602.722
Sobic.007G075250	PF00304	PTHR33147,PTHR33147:SF12		AT5G63660.1	Scorpion toxin-like knottin superfamily protein	LOC_Os03g03810.1	DEF8 - Defensin and Defensin-like DEFL family, expressed	1183.19	878.565	1461.97	614.827	840.704	773.658	812.999	560.983	281.658	246.595	321.455	322.647	260.333	241.994	183.441	599.001
Sobic.007G075301	PF00304	PTHR33147,PTHR33147:SF1		AT2G02130.1	low-molecular-weight cysteine-rich 68	LOC_Os04g11195.1	gamma-thionin family domain containing protein, expressed	828.851	519.568	731.41	609.561	490.042	682.506	460.533	416.447	552.2	653.573	471.966	604.374	604.75	611.516	644.827	592.142
Sobic.007G169533	PF00687	PTHR23105,PTHR23105:SF44	KOG1570	AT1G08360.1	Ribosomal protein L1p/L10e family	LOC_Os08g44380.2	L1P family of ribosomal proteins domain containing protein, expressed	61.7766	286.101	244.574	576.583	395.27	589.906	444.481	611.833	539.334	722.824	799.548	776.295	851.936	1239.9	1100.01	616.025
Sobic.007G216300	PF02518,PF00183	PTHR11528,PTHR11528:SF49		AT5G56000.1	HEAT SHOCK PROTEIN 81.4	LOC_Os09g30412.1	heat shock protein, putative, expressed	1786.04	950.049	1775.33	626.67	555.553	583.09	559.607	1082.41	77.5706	200.782	83.0178	157.719	141.537	138.929	144.49	590.853
Sobic.008G030900	PF00234	PTHR33076,PTHR33076:SF7		AT2G38540.1	lipid transfer protein 1	LOC_Os11g24070.1	LTPL10 - Protease inhibitor/seed storage/LTP family protein precursor, expressed	1602.06	1061.04	1188.86	665.195	540.473	366.21	622.808	1097.05	264.252	284.685	207.702	248.566	209.452	167.27	135.796	577.429
Sobic.008G135500						LOC_Os12g38140.1	expressed protein	227.909	313.775	323.625	590.366	434.55	624.681	569.167	633.667	489.741	681.586	593.683	785.769	768.417	765.858	807.234	574.002
Sobic.008G136000	PF00012	PTHR19375,PTHR19375:SF232		AT3G12580.1	heat shock protein 70	LOC_Os11g47760.1	DnaK family protein, putative, expressed	633.117	467.81	491.738	543.282	466.554	445.761	541.832	509.256	524.836	750.107	523.74	611.138	625.654	627.423	535.471	553.181
Sobic.008G185900	PF00076	PTHR24012		AT2G21660.1	cold, circadian rhythm, and rna binding 2	LOC_Os12g43600.1	RNA recognition motif containing protein, expressed	629.134	447.338	582.73	461.641	468.994	538.563	441.433	454.935	501.103	624.778	463.456	503.374	549.747	761.224	771.635	546.672
Sobic.009G001600	PF13016	PTHR33454,PTHR33454:SF1				LOC_Os06g31070.1	PROLM24 - Prolamin precursor, expressed	1024.28	695.302	803.027	558.936	494.74	493.597	576.201	808.149	375.851	388.691	393.798	392.422	408.885	361.976	359.009	542.324
Sobic.009G037100	PF00106	PTHR24322,PTHR24322:SF566	KOG0725	AT1G54870.1	NAD(P)-binding Rossmann-fold superfamily protein	LOC_Os05g04870.1	oxidoreductase, short chain dehydrogenase/reductase family protein, putative, expressed	671.838	759.495	598.846	711.072	714.734	518.366	590.917	408.776	601.067	336.353	664.275	536.988	396.799	259.453	203.016	531.466
Sobic.009G104500	PF00477	PTHR34671,PTHR34671:SF1		AT2G40170.1	Stress induced protein	LOC_Os05g28210.1	small hydrophilic plant seed protein, putative, expressed	148.027	257.126	225.186	443.65	355.416	481.8	427.869	553.495	816.791	811.003	832.214	989.664	997.582	572.605	552.764	564.346
Sobic.009G163900	PF00012	PTHR19375,PTHR19375:SF232		AT3G12580.1	heat shock protein 70	LOC_Os05g38530.1	DnaK family protein, putative, expressed	277.221	622.134	801.755	548.703	824.504	817.553	552.521	865.523	478.466	355.415	454.211	433.06	403.547	359.314	375.17	544.606
Sobic.009G164100	PF00179	PTHR24067,PTHR24067:SF109	KOG0425	AT5G59300.1	ubiquitin carrier protein 7	LOC_Os05g38550.2	ubiquitin-conjugating enzyme, putative, expressed	537.627	579.914	788.34	559.473	616.318	667.722	668.919	494.676	688.901	571.496	537.421	504.326	431.252	330.926	230.469	547.185
Sobic.009G171400	PF00248	PTHR11732,PTHR11732:SF164	KOG1577	AT5G01670.1	NAD(P)-linked oxidoreductase superfamily protein	LOC_Os05g39690.1	oxidoreductase, aldo/keto reductase family protein, putative, expressed	18.9736	73.4206	102.378	385.792	196.923	609.035	430.018	784.348	334.602	581.704	362.098	766.155	1165.99	1068.01	1602.98	565.495
Sobic.009G215700		PTHR23241		AT3G15670.1	Late embryogenesis abundant protein (LEA) family protein	LOC_Os05g46480.2	late embryogenesis abundant protein, group 3, putative, expressed	92.669	245.202	315.778	469.181	396.431	581.678	345.721	423.648	458.792	638.47	460.182	771.413	760.431	906.561	1292.32	543.898
Sobic.010G026925	PF03952,PF00113	PTHR11902,PTHR11902:SF19		AT2G36530.1	Enolase	LOC_Os06g04510.1	enolase, putative, expressed	715.59	606.447	625.247	601.371	575.442	555.14	513.112	353.035	479.185	516.957	426.847	498.368	442.208	316.423	292.675	501.203
Sobic.010G027000	PF03952,PF00113	PTHR11902,PTHR11902:SF19		AT2G36530.1	Enolase	LOC_Os06g04510.1	enolase, putative, expressed	353.984	596.168	532.342	720.111	722.692	845.801	569.85	485.442	439.605	478.396	504.862	595.676	431.568	157.72	252.009	512.415
Sobic.010G031100	PF03386	PTHR33605,PTHR33605:SF1		AT5G25940.1	early nodulin-related	LOC_Os06g04990.1	early nodulin 93 ENOD93 protein, putative, expressed	381.548	362.27	412.388	686.074	310.783	516.758	444.11	560.011	504.335	552.144	532.05	719.783	526.405	696.581	656.493	524.116
Sobic.010G031900	PF03386	PTHR33605,PTHR33605:SF1		AT5G25940.1	early nodulin-related	LOC_Os06g04940.2	early nodulin 93 ENOD93 protein, putative, expressed	524.491	410.503	470.415	484.759	403.649	552.33	429.924	434.735	453.582	605.734	459.916	564.461	589.201	572.247	613.669	504.641
Sobic.010G032000	PF03386	PTHR33605,PTHR33605:SF1		AT5G25940.1	early nodulin-related	LOC_Os06g04940.2	early nodulin 93 ENOD93 protein, putative, expressed	398.308	627.7	764.793	418.395	756.712	644.796	421.954	595.042	744.075	444.818	555.829	403.721	405.13	156.832	198.881	502.466
Sobic.010G041900	PF00257	PTHR33346,PTHR33346:SF3		AT3G50980.1	dehydrin xero 1	LOC_Os11g26570.1	dehydrin, putative, expressed	1301.95	1007.57	1118.63	623.039	523.779	513.381	630.138	1219.24	52.2698	159.537	63.9096	95.566	98.3111	89.076	77.1465	504.903
Sobic.010G054800	PF14547	PTHR31731,PTHR31731:SF9		AT3G22142.1	Bifunctional inhibitor/lipid-transfer protein/seed storage 2S albumin superfamily protein	LOC_Os06g07220.1	LTPL128 - Protease inhibitor/seed storage/LTP family protein precursor, expressed	699.466	614.431	601.388	589.627	489.171	480.371	488.659	408.285	520.542	556.134	384.334	415.741	414.58	367.422	315.131	489.685
Sobic.010G134700	PF07719,PF13414,PF00254	PTHR10516,PTHR10516:SF324	KOG0543	AT5G48570.1	FKBP-type peptidyl-prolyl cis-trans isomerase family protein	LOC_Os04g28420.1	peptidyl-prolyl isomerase, putative, expressed	138.59	257.827	927.947	255.889	598.589	535.081	462.55	498.273	220.076	306.321	561.024	607.11	638.072	737.125	1092.22	522.446
Sobic.010G182600	PF03144,PF03143,PF00009	PTHR23115,PTHR23115:SF144		AT1G07920.1	GTP binding Elongation factor Tu family protein	LOC_Os03g08010.1	elongation factor Tu, putative, expressed	702.15	601.466	617.713	620.261	499.041	519.588	474.012	390.302	510.165	526.444	377.698	408.803	412.32	356.629	328.939	489.702
Sobic.010G221800	PF00162	PTHR11406,PTHR11406:SF9		AT1G79550.1	phosphoglycerate kinase	LOC_Os06g45710.1	phosphoglycerate kinase protein, putative, expressed	540.021	394.186	740.383	303.458	257.838	510.431	595.315	1154.51	60.9806	383.7	197.258	376.509	443.498	1045.87	894.528	526.566
Sobic.010G232100	PF11976	PTHR10666,PTHR10666:SF155	KOG0001	AT4G05320.2	polyubiquitin 10	LOC_Os06g46770.2	ubiquitin family protein, putative, expressed	481.289	610.601	1039.43	584.737	697.423	669.128	760.253	475.772	335.852	255.943	388.118	429.053	289.664	334.98	249.652	506.793
Sobic.010G262466	PF02800,PF00044	PTHR10836,PTHR10836:SF58		AT3G04120.1	glyceraldehyde-3-phosphate dehydrogenase C subunit 1	LOC_Os08g03290.4	glyceraldehyde-3-phosphate dehydrogenase, putative, expressed	603.979	533.918	701.598	639.358	631.108	724.952	577.185	403.694	269.094	304.208	303.255	486.947	398.316	262.988	313.378	476.932
Sobic.010G262500	PF00044,PF02800	PTHR10836,PTHR10836:SF58	KOG0657	AT3G04120.1	glyceraldehyde-3-phosphate dehydrogenase C subunit 1	LOC_Os08g03290.1	glyceraldehyde-3-phosphate dehydrogenase, putative, expressed	563.481	414.147	516.307	446.819	385.38	473.536	398.749	401.081	469.187	610.048	428.366	515.118	508.187	570.387	584.744	485.703
