# Supplementary material for: Transcriptome and metabolome analyses reveal regulatory networks associated with nutrition synthesis in sorghum seeds
Source: Commun Biol. 2024 Jul 10;7:841. doi: 10.1038/s42003-024-06525-7 (PMC11237005; doi:10.1038/s42003-024-06525-7)
Supplement: Supplementary file 14 — Supplementary Data 11 [file 42003_2024_6525_MOESM14_ESM.xlsx]

## Sheet: Sheet1
Fuzzy c-means clustering with the Mfuzz v2.42 R package.
Gene_ID	Module	Membership value	Pfam	Panther	KOG	Best-hit-arabi-name	arabi-defline	Best-hit-rice-name	rice-defline
Sobic.001G000200	10	0.950279	PF00566	PTHR22957,PTHR22957:SF273	KOG2197	AT4G27100.1	Ypt/Rab-GAP domain of gyp1p superfamily protein	LOC_Os11g37690.1	TBC domain containing protein, expressed
Sobic.001G000700	9	0.88146	PF14497	PTHR11260,PTHR11260:SF220	KOG0867	AT5G41210.1	glutathione S-transferase THETA 1	LOC_Os11g37730.1	glutathione S-transferase, N-terminal domain containing protein, expressed
Sobic.001G000800	12	0.994343	NA	PTHR33740,PTHR33740:SF3	NA	AT5G23890.1	NA	LOC_Os03g64400.1	oxidoreductase/ transition metal ion binding protein, putative, expressed
Sobic.001G001300	8	0.889558	PF00581,PF12368	PTHR22778,PTHR22778:SF18	NA	AT1G17850.2	Rhodanese/Cell cycle control phosphatase superfamily protein	LOC_Os03g64350.1	rhodanese-like domain containing protein, putative, expressed
Sobic.001G001400	3	1	NA	PTHR31008,PTHR31008:SF0	NA	AT5G43310.2	COP1-interacting protein-related	LOC_Os03g64320.1	expressed protein
Sobic.001G001900	1	0.992016	PF08513,PF00400	PTHR22847,PTHR22847:SF429	KOG0266	AT2G32700.6	LEUNIG_homolog	LOC_Os03g64300.1	THION30 - Plant thionin family protein precursor, expressed
Sobic.001G002000	9	0.920623	PF00564,PF07714	PTHR31066,PTHR31066:SF7	KOG0192	AT2G35050.1	Protein kinase superfamily protein with octicosapeptide/Phox/Bem1p domain	LOC_Os07g25680.1	protein kinase domain containing protein, expressed
Sobic.001G002050	6	0.981515	NA	NA	NA	NA	NA	NA	NA
Sobic.001G002100	11	0.840363	NA	NA	NA	NA	NA	NA	NA
Sobic.001G002600	12	0.882902	PF04266	PTHR12963	NA	AT2G20410.1	RNA-binding ASCH domain protein	LOC_Os03g64250.2	expressed protein
Sobic.001G003000	10	0.894877	PF02338	PTHR12419,PTHR12419:SF18	KOG2605	AT5G04250.1	Cysteine proteinases superfamily protein	LOC_Os03g64219.1	OTU-like cysteine protease family protein, putative, expressed
Sobic.001G003100	8	0.896877	PF00118	PTHR11353,PTHR11353:SF11	NA	AT2G28000.1	chaperonin-60alpha	LOC_Os03g64210.1	T-complex protein, putative, expressed
Sobic.001G003200	9	0.99965	PF04545,PF04539,PF04542	PTHR30603,PTHR30603:SF9	NA	AT2G36990.1	RNApolymerase sigma-subunit F	LOC_Os08g14450.1	RNA polymerase sigma factor, putative, expressed
Sobic.001G003300	8	0.730637	PF00005,PF01061	PTHR19241,PTHR19241:SF200	KOG0061	AT2G28070.1	ABC-2 type transporter family protein	LOC_Os03g64200.1	ABC-2 type transporter, putative, expressed
Sobic.001G003500	8	0.999985	PF05383	PTHR22792,PTHR22792:SF72	NA	AT5G66100.1	winged-helix DNA-binding transcription factor family protein	LOC_Os03g06070.1	la domain containing protein, putative, expressed
Sobic.001G003700	7	0.999998	PF01554	PTHR11206,PTHR11206:SF93	KOG1347	AT4G22790.1	MATE efflux family protein	LOC_Os03g64150.1	MATE efflux family protein, putative, expressed
Sobic.001G003900	11	0.894298	PF07386,PF01535	PTHR24015,PTHR24015:SF662	NA	AT1G13410.1	Tetratricopeptide repeat (TPR)-like superfamily protein	LOC_Os02g41560.1	pentatricopeptide, putative, expressed
Sobic.001G004100	8	0.76707	PF00400	PTHR22847,PTHR22847:SF358	KOG2096	AT4G00090.1	Transducin/WD40 repeat-like superfamily protein	LOC_Os03g64110.1	WD domain, G-beta repeat domain containing protein, expressed
Sobic.001G004200	11	0.99731	PF04227	PTHR10584,PTHR10584:SF201	NA	AT1G50510.1	indigoidine synthase A family protein	LOC_Os08g39420.2	uncharacterized protein yeiN, putative, expressed
Sobic.001G004400	8	1	PF03810,PF08389,PF08767	PTHR11223	NA	AT5G17020.1	exportin 1A	NA	NA
Sobic.001G004600	3	1	PF05641,PF05266	PTHR31917,PTHR31917:SF15	NA	AT1G26540.1	Agenet domain-containing protein	LOC_Os11g19730.1	expressed protein
Sobic.001G004700	8	0.978062	NA	PTHR35106	NA	AT1G65000.1	NA	LOC_Os03g64060.1	expressed protein
Sobic.001G004800	5	0.98876	PF03629	PTHR31988,PTHR31988:SF3	NA	AT3G53010.1	Domain of unknown function (DUF303)	LOC_Os03g64050.1	receptor protein kinase, putative, expressed
Sobic.001G005000	8	0.635125	PF03629	PTHR31988,PTHR31988:SF1	NA	AT4G34215.2	Domain of unknown function (DUF303)	LOC_Os03g64030.1	receptor protein kinase, putative, expressed
Sobic.001G005500	7	0.958416	PF02482,PF16321	PTHR33231,PTHR33231:SF1	NA	AT5G24490.1	30S ribosomal protein, putative	LOC_Os03g63950.1	plastid-specific 30S ribosomal protein 1, chloroplast precursor, putative, expressed
Sobic.001G005600	2	0.995363	PF00571,PF16561	PTHR13780,PTHR13780:SF54	KOG1764	AT1G09020.1	homolog of yeast sucrose nonfermenting 4	LOC_Os03g63940.1	CBS domain containing membrane protein, putative, expressed
Sobic.001G005800	8	0.983713	PF03730,PF03731,PF08785,PF02735	PTHR12604,PTHR12604:SF4	KOG2326	AT1G48050.1	Ku80 family protein	LOC_Os03g63920.1	KAP-2, putative, expressed
Sobic.001G005900	8	0.973871	PF01217	PTHR11043,PTHR11043:SF9	NA	AT1G15370.1	SNARE-like superfamily protein	LOC_Os03g63910.1	PPR repeat domain containing protein, putative, expressed
Sobic.001G006000	2	0.900478	PF13812,PF01535,PF13041	PTHR24015,PTHR24015:SF357	NA	AT5G46580.1	pentatricopeptide (PPR) repeat-containing protein	LOC_Os03g63910.1	PPR repeat domain containing protein, putative, expressed
Sobic.001G006400	8	1	NA	PTHR35284,PTHR35284:SF1	NA	AT5G42960.1	NA	LOC_Os03g63860.1	DANA2, putative, expressed
Sobic.001G006500	7	0.899894	PF00646	PTHR32133,PTHR32133:SF131	NA	AT1G57790.1	F-box family protein	LOC_Os03g63850.1	OsFBDUF19 - F-box and DUF domain containing protein, expressed
Sobic.001G006700	12	0.724638	PF12174	PTHR32263,PTHR32263:SF4	NA	AT1G32230.1	WWE protein-protein interaction domain protein family	LOC_Os03g63770.2	RCD1, putative, expressed
Sobic.001G006800	3	0.999677	NA	NA	NA	NA	NA	LOC_Os03g11480.1	expressed protein
Sobic.001G007000	1	0.849675	PF13242	PTHR19288,PTHR19288:SF33	KOG2882	AT5G47760.1	2-phosphoglycolate phosphatase 2	LOC_Os09g08660.1	4-nitrophenylphosphatase, putative, expressed
Sobic.001G007100	12	0.99951	NA	PTHR21717,PTHR21717:SF28	NA	AT5G03780.1	TRF-like 10	LOC_Os11g06190.1	expressed protein
Sobic.001G007200	1	0.84918	PF00447	PTHR10015:SF149,PTHR10015	NA	AT5G16820.1	heat shock factor 3	LOC_Os03g63750.1	HSF-type DNA-binding domain containing protein, expressed
Sobic.001G007300	8	0.991511	NA	PTHR11207	NA	AT1G24450.1	Ribonuclease III family protein	LOC_Os03g63740.1	NFD2, putative, expressed
Sobic.001G007400	11	0.978584	PF14259,PF00076	PTHR24012,PTHR24012:SF476	KOG0114	AT5G46840.1	RNA-binding (RRM/RBD/RNP motifs) family protein	LOC_Os03g63730.1	RNA recognition motif containing protein, putative, expressed
Sobic.001G007500	8	1	PF01138	PTHR11953,PTHR11953:SF1	KOG1069	AT3G46210.3	Ribosomal protein S5 domain 2-like superfamily protein	LOC_Os03g63720.1	exosome complex exonuclease, putative, expressed
Sobic.001G007600	8	0.991581	PF01412	PTHR23180,PTHR23180:SF275	KOG0706	AT4G17890.1	ARF-GAP domain 8	LOC_Os03g63710.1	GTPase-activating protein, putative, expressed
Sobic.001G007700	10	0.576449	PF06094	PTHR12510	KOG4450	AT3G02910.1	AIG2-like (avirulence induced gene) family protein	LOC_Os03g63700.1	AIG2-like family domain containing protein, expressed
Sobic.001G007800	8	1	PF00400,PF04158	PTHR22851,PTHR22851:SF0	NA	AT4G28450.1	nucleotide binding;protein binding	LOC_Os01g13730.1	WD domain, G-beta repeat domain containing protein, expressed
Sobic.001G007900	8	1	PF13862	PTHR13261	NA	AT2G44510.1	CDK inhibitor P21 binding protein	LOC_Os03g63690.1	BCCIP, putative, expressed
Sobic.001G008000	9	0.985525	PF12854,PF13041	PTHR24015	NA	AT4G20090.1	Pentatricopeptide repeat (PPR) superfamily protein	LOC_Os06g30420.1	PPR repeat domain containing protein, putative, expressed
Sobic.001G008100	8	0.999999	PF06979	PTHR13281,PTHR13281:SF0	KOG4478	AT2G35790.1	NA	LOC_Os03g63680.1	expressed protein
Sobic.001G008200	12	0.994327	PF07842	PTHR12214,PTHR12214:SF0	NA	AT5G08550.1	GC-rich sequence DNA-binding factor-like protein	LOC_Os03g63670.2	expressed protein
Sobic.001G008300	2	0.511584	NA	PTHR21596:SF8,PTHR21596	NA	AT3G45900.1	Ribonuclease P protein subunit P38-related	LOC_Os03g63660.1	expressed protein
Sobic.001G008500	8	1	PF07521,PF00753,PF10996,PF11718	PTHR11203,PTHR11203:SF11	NA	AT1G61010.1	cleavage and polyadenylation specificity factor 73-I	LOC_Os03g63590.1	metallo-beta-lactamase, putative, expressed
Sobic.001G008600	10	0.863209	PF04185	PTHR31956,PTHR31956:SF1	NA	AT3G03530.1	non-specific phospholipase C4	LOC_Os03g63580.1	phosphoesterase family protein, putative, expressed
Sobic.001G008700	11	0.999121	PF04483	PTHR33787,PTHR33787:SF3	NA	AT3G56830.1	Protein of unknown function (DUF565)	LOC_Os03g63554.1	DUF565 domain containing protein, putative, expressed
Sobic.001G008800	8	0.930713	NA	PTHR35110,PTHR35110:SF2	NA	AT1G73940.1	NA	LOC_Os03g63550.1	expressed protein
Sobic.001G008900	5	0.999847	NA	PTHR34551	NA	AT2G28440.1	proline-rich family protein	LOC_Os03g63540.1	lysine-rich arabinogalactan protein 19 precursor, putative, expressed
Sobic.001G009200	9	0.922799	PF00808	PTHR10252,PTHR10252:SF44	NA	AT1G07980.1	nuclear factor Y, subunit C10	LOC_Os03g63530.1	histone-like transcription factor and archaeal histone, putative, expressed
Sobic.001G009300	5	0.802454	PF04511	PTHR11009	KOG0858	AT4G04860.1	DERLIN-2.2	LOC_Os03g63520.1	Der1-like family domain containing protein, expressed
Sobic.001G009600	10	0.995358	PF03969	PTHR12169,PTHR12169:SF5	KOG2383	AT2G25530.1	AFG1-like ATPase family protein	LOC_Os03g63500.1	ATPase, AFG1 family domain containing protein, expressed
Sobic.001G009700	8	0.999994	PF00125,PF16211	PTHR23430	KOG1756	AT5G02560.1	histone H2A 12	LOC_Os05g02300.1	Core histone H2A/H2B/H3/H4 domain containing protein, putative, expressed
Sobic.001G009800	8	0.999993	PF10539	PTHR10857,PTHR10857:SF43	NA	AT3G27090.1	DCD (Development and Cell Death) domain protein	LOC_Os05g41930.2	N-rich protein, putative, expressed
Sobic.001G009900	8	0.990198	PF02569	PTHR21299,PTHR21299:SF1	KOG3042	AT5G48840.1	homolog of bacterial PANC	LOC_Os03g63490.1	pantoate--beta-alanine ligase, putative, expressed
Sobic.001G010100	11	0.711416	PF12796	PTHR24193,PTHR24193:SF88	KOG4214	AT4G35450.1	ankyrin repeat-containing protein 2	LOC_Os03g63480.1	ankyrin repeat domain containing protein, expressed
Sobic.001G010300	11	0.979939	NA	PTHR22850,PTHR22850:SF115	KOG0265	AT5G50970.1	transducin family protein / WD-40 repeat family protein	LOC_Os03g63470.1	retrotransposon protein, putative, unclassified, expressed
Sobic.001G010400	8	0.999993	NA	PTHR34050,PTHR34050:SF3	NA	AT5G47870.1	NA	LOC_Os03g63450.2	snRK1-interacting protein 1, putative, expressed
Sobic.001G010600	9	0.990403	PF14580	PTHR10552	KOG1644	AT1G09760.1	U2 small nuclear ribonucleoprotein A	LOC_Os02g13990.1	U2 small nuclear ribonucleoprotein A, putative, expressed
Sobic.001G010700	8	1	PF01399	PTHR10855,PTHR10855:SF1	NA	AT5G09900.1	26S proteasome regulatory subunit, putative (RPN5)	LOC_Os03g63430.1	proteasome subunit, putative, expressed
Sobic.001G010800	8	0.543042	PF01588	PTHR11586,PTHR11586:SF18	KOG2241	AT3G59980.1	Nucleic acid-binding, OB-fold-like protein	LOC_Os04g23820.1	methionyl-tRNA synthetase, putative, expressed
Sobic.001G010900	5	0.999985	PF00462	PTHR10293:SF37,PTHR10293	KOG1752	AT3G54900.1	CAX interacting protein 1	LOC_Os03g63420.1	OsGrx_S14 - glutaredoxin subgroup II, expressed
Sobic.001G011000	8	1	PF03144,PF03143,PF00009	PTHR23115,PTHR23115:SF155	NA	AT4G02930.1	GTP binding Elongation factor Tu family protein	LOC_Os03g63410.1	elongation factor Tu, putative, expressed
Sobic.001G011200	8	1	PF01849	PTHR10351,PTHR10351:SF47	KOG2240	AT1G17880.1	basic transcription factor 3	LOC_Os03g63400.1	transcription factor BTF3, putative, expressed
Sobic.001G011300	8	0.999988	NA	PTHR33880,PTHR33880:SF3	NA	AT4G14100.1	transferases, transferring glycosyl groups	LOC_Os03g63380.1	expressed protein
Sobic.001G011400	6	0.986395	PF03765,PF00650	PTHR10174,PTHR10174:SF140	KOG1471	AT1G01630.1	Sec14p-like phosphatidylinositol transfer family protein	LOC_Os03g63370.1	CRAL/TRIO domain containing protein, expressed
Sobic.001G011600	5	0.674995	PF10063	PTHR36716,PTHR36716:SF2	NA	AT1G28140.1	NA	LOC_Os03g63360.1	glutathione S-transferase, putative, expressed
Sobic.001G011700	8	0.99708	PF00696	PTHR21499,PTHR21499:SF34	NA	AT5G13280.1	aspartate kinase 1	LOC_Os03g63330.1	aspartokinase, chloroplast precursor, putative, expressed
Sobic.001G011800	7	0.999995	PF00536	PTHR10627	NA	AT3G48800.1	Sterile alpha motif (SAM) domain-containing protein	LOC_Os03g63320.1	SAM domain containing protein, putative, expressed
Sobic.001G012100	8	0.998522	PF00106	PTHR24322,PTHR24322:SF378	KOG0725	AT3G01980.4	NAD(P)-binding Rossmann-fold superfamily protein	LOC_Os03g63290.1	oxidoreductase, short chain dehydrogenase/reductase family protein, putative, expressed
Sobic.001G012200	9	0.974245	PF00067	PTHR24298,PTHR24298:SF144	NA	AT1G13110.1	cytochrome P450, family 71 subfamily B, polypeptide 7	LOC_Os12g32850.1	cytochrome P450, putative, expressed
Sobic.001G012400	5	0.944328	PF00201	PTHR11926,PTHR11926:SF269	KOG1192	AT1G22380.1	UDP-glucosyl transferase 85A3	LOC_Os02g51910.1	cytokinin-O-glucosyltransferase 2, putative, expressed
Sobic.001G012500	3	1	PF00043,PF02798	PTHR11260,PTHR11260:SF262	KOG0867	AT3G62760.1	Glutathione S-transferase family protein	LOC_Os01g55830.1	glutathione S-transferase, putative, expressed
Sobic.001G012800	4	0.986065	PF03407	PTHR24015,PTHR24015:SF807	NA	AT1G14590.1	Nucleotide-diphospho-sugar transferase family protein	LOC_Os03g63270.1	regulatory protein, putative, expressed
Sobic.001G012900	12	0.999242	PF12022,PF06148	PTHR12961	NA	AT4G24840.1	NA	LOC_Os03g63250.1	brefeldin A-sensitive Golgi protein-like, putative, expressed
Sobic.001G013000	10	0.836841	PF05627	PTHR33159,PTHR33159:SF7	NA	AT3G25070.1	RPM1 interacting protein 4	LOC_Os03g63140.2	nitrate-induced NOI protein, expressed
Sobic.001G013100	11	0.847526	NA	PTHR12701,PTHR12701:SF13	KOG1962	AT5G48660.1	B-cell receptor-associated protein 31-like	LOC_Os03g63110.1	prefoldin, putative, expressed
Sobic.001G013200	9	0.918817	PF05856	PTHR22629	KOG1876	AT4G14147.1	protein binding	LOC_Os03g63090.1	actin-related protein 2/3 complex subunit 4, putative, expressed
Sobic.001G013300	11	0.985928	NA	PTHR33977,PTHR33977:SF2	NA	AT1G60560.1	SWIM zinc finger family protein	LOC_Os09g13880.1	SWIM zinc finger family protein, putative, expressed
Sobic.001G013400	8	1	PF03800	PTHR21650	KOG4438	AT1G61000.1	NA	LOC_Os03g38010.1	nuf2 family protein, expressed
Sobic.001G013500	9	0.733917	PF03870	PTHR10917	KOG3400	AT3G59600.1	RNA polymerase Rpb8	LOC_Os06g48230.1	DNA-directed RNA polymerases I, II, and III subunit RPABC3, putative, expressed
Sobic.001G013600	5	0.354446	NA	NA	NA	NA	NA	LOC_Os03g11480.1	expressed protein
Sobic.001G013800	5	0.616021	PF14008,PF16656,PF00149	PTHR22953,PTHR22953:SF15	KOG1378	AT3G07130.1	purple acid phosphatase 15	LOC_Os03g63074.1	Ser/Thr protein phosphatase family protein, expressed
Sobic.001G014100	12	0.998889	NA	PTHR33022	NA	AT5G43490.1	NA	LOC_Os03g63040.1	expressed protein
Sobic.001G014200	12	0.990449	PF00069	PTHR24055,PTHR24055:SF184	KOG0661	AT4G13020.1	Protein kinase superfamily protein	LOC_Os03g63020.3	protein kinase domain containing protein, expressed
Sobic.001G014300	6	0.974945	PF03478,PF00646	PTHR11102,PTHR11102:SF99	NA	AT4G22660.1	F-box family protein with a domain of unknown function (DUF295)	LOC_Os03g40370.1	OsFBDUF15 - F-box and DUF domain containing protein, expressed
Sobic.001G014500	9	0.999022	PF03870	PTHR10917	KOG3400	AT3G59600.1	RNA polymerase Rpb8	LOC_Os06g48230.1	DNA-directed RNA polymerases I, II, and III subunit RPABC3, putative, expressed
Sobic.001G014800	8	1	PF07719	PTHR12760	KOG3060	AT3G04830.1	Protein prenylyltransferase superfamily protein	LOC_Os02g03470.1	tetratricopeptide repeat containing protein, putative, expressed
Sobic.001G014900	12	0.623409	PF00501	PTHR24096,PTHR24096:SF199	KOG1256	AT3G23790.1	AMP-dependent synthetase and ligase family protein	LOC_Os03g62850.1	AMP-binding enzyme, putative, expressed
Sobic.001G015000	5	0.509279	NA	PTHR12299,PTHR12299:SF26	NA	AT5G47210.1	Hyaluronan / mRNA binding family	LOC_Os03g62830.1	nuclear antigen, putative, expressed
Sobic.001G015100	5	0.93469	PF02678,PF05726	PTHR13903,PTHR13903:SF5	NA	AT2G43120.1	RmlC-like cupins superfamily protein	LOC_Os03g62790.1	pirin, putative, expressed
Sobic.001G015200	8	0.980323	PF00575	PTHR23270,PTHR23270:SF9	NA	AT3G23700.1	Nucleic acid-binding proteins superfamily	LOC_Os03g62780.1	S1 RNA binding domain containing protein, expressed
Sobic.001G015300	5	0.843007	PF14009	PTHR33052,PTHR33052:SF6	NA	NA	NA	LOC_Os03g62770.1	expressed protein
Sobic.001G015400	8	0.999999	PF03144,PF00679,PF14492,PF03764,PF00009	PTHR23115,PTHR23115:SF162	NA	AT1G45332.1	Translation elongation factor EFG/EF2 protein	LOC_Os03g36780.1	elongation factor, putative, expressed
Sobic.001G015500	10	0.860658	PF02096	PTHR12428,PTHR12428:SF18	NA	AT1G24490.1	OxaA/YidC-like membrane insertion protein	LOC_Os03g62750.1	inner membrane protein, putative, expressed
Sobic.001G015700	5	0.991973	PF00657	PTHR22835:SF231,PTHR22835	NA	AT3G48460.1	GDSL-like Lipase/Acylhydrolase superfamily protein	LOC_Os03g62740.1	GDSL-like lipase/acylhydrolase, putative, expressed
Sobic.001G015800	1	0.999829	PF01603	PTHR10257,PTHR10257:SF18	NA	AT4G15415.1	Protein phosphatase 2A regulatory B subunit family protein	LOC_Os03g62730.1	transposon protein, putative, unclassified, expressed
Sobic.001G016000	12	0.641015	PF05028	PTHR12837	KOG2064	AT2G31870.1	Poly (ADP-ribose) glycohydrolase (PARG)	LOC_Os03g62680.1	expressed protein
Sobic.001G016200	8	1	PF03800	PTHR21650	KOG4438	AT1G61000.1	NA	LOC_Os03g38010.1	nuf2 family protein, expressed
Sobic.001G016201	8	0.999884	NA	PTHR21650	NA	AT1G61000.1	NA	LOC_Os03g38010.1	nuf2 family protein, expressed
Sobic.001G016350	12	0.76105	NA	NA	NA	NA	NA	NA	NA
Sobic.001G016400	8	0.999999	PF00237	PTHR11593	KOG3353	AT1G27400.1	Ribosomal protein L22p/L17e family protein	LOC_Os09g08430.1	ribosomal protein L22, putative, expressed
Sobic.001G016500	8	0.999996	PF00237	PTHR11593	KOG3353	AT1G27400.1	Ribosomal protein L22p/L17e family protein	LOC_Os09g08430.1	ribosomal protein L22, putative, expressed
Sobic.001G016600	12	0.441322	PF03101,PF10551	PTHR31669,PTHR31669:SF10	NA	AT1G52520.1	FAR1-related sequence 6	LOC_Os03g62660.1	transposon protein, putative, unclassified, expressed
Sobic.001G016700	6	0.986548	PF06241	PTHR31563,PTHR31563:SF5	NA	AT5G49960.1	NA	LOC_Os03g62650.1	ion channel DMI1-like, chloroplast precursor, putative, expressed
Sobic.001G016800	8	0.595958	PF09724	PTHR13395,PTHR13395:SF6	KOG0798	AT2G44580.1	zinc ion binding	LOC_Os05g02810.1	protein binding protein, putative, expressed
Sobic.001G016900	1	0.830843	PF03194	PTHR12375,PTHR12375:SF32	KOG0796	AT3G03340.1	LUC7 related protein	LOC_Os03g62640.2	RNA-binding protein Luc7-like, putative, expressed
Sobic.001G017000	5	0.999804	PF01250	PTHR21011,PTHR21011:SF1	NA	AT1G64510.1	Translation elongation factor EF1B/ribosomal protein S6 family protein	LOC_Os03g62630.1	ribosomal protein S6, putative, expressed
Sobic.001G017100	8	1	PF03168	PTHR31459,PTHR31459:SF2	NA	AT2G44060.2	Late embryogenesis abundant protein, group 2	LOC_Os03g62620.4	late embryogenesis abundant protein, putative, expressed
Sobic.001G017200	2	0.999136	PF03839	PTHR12443:SF9,PTHR12443	KOG2927	AT3G20920.1	translocation protein-related	LOC_Os02g23890.1	protein transporter, putative, expressed
Sobic.001G017300	2	0.627088	PF05991	PTHR34547	NA	AT2G02410.1	NA	LOC_Os03g62610.1	RNA-binding protein containing a PIN domain, putative, expressed
Sobic.001G017500	3	1	PF13561	PTHR24322,PTHR24322:SF257	KOG1205	AT4G10020.1	hydroxysteroid dehydrogenase 5	LOC_Os03g62590.1	oxidoreductase, short chain dehydrogenase/reductase family domain containing protein, expressed
Sobic.001G017600	1	0.807031	PF04266	PTHR34204,PTHR34204:SF2	NA	AT2G43465.1	RNA-binding ASCH domain protein	LOC_Os11g16420.1	protein of unknown function containing protein, expressed
Sobic.001G017700	8	1	PF01866	PTHR10762,PTHR10762:SF2	KOG2648	AT3G59630.1	diphthamide synthesis DPH2 family protein	LOC_Os11g16430.1	diphthamide biosynthesis protein, putative, expressed
Sobic.001G017800	5	0.483106	PF02204	PTHR23101,PTHR23101:SF63	NA	AT3G19770.1	Vacuolar sorting protein 9 (VPS9) domain	LOC_Os03g62580.1	vacuolar sorting protein, putative, expressed
Sobic.001G017900	11	0.997584	NA	PTHR35305,PTHR35305:SF1	NA	AT3G49645.1	NA	LOC_Os07g16140.1	FAD binding protein, putative, expressed
Sobic.001G018100	2	0.983822	PF07714	PTHR24057,PTHR24057:SF3	NA	AT1G09840.6	shaggy-like protein kinase 41	LOC_Os03g62500.1	CGMC_GSK.5 - CGMC includes CDA, MAPK, GSK3, and CLKC kinases, expressed
Sobic.001G018200	8	1	PF01145	PTHR23222,PTHR23222:SF4	KOG3090	AT1G03860.1	prohibitin 2	LOC_Os03g62490.1	prohibitin-2, putative, expressed
Sobic.001G018500	8	1	PF04418	PTHR21304,PTHR21304:SF0	NA	AT1G72170.1	Domain of unknown function (DUF543)	LOC_Os03g62420.1	expressed protein
Sobic.001G018800	8	0.999477	PF00935	PTHR10369,PTHR10369:SF3	KOG3464	AT3G23390.1	Zinc-binding ribosomal protein family protein	LOC_Os07g33898.1	60S ribosomal protein L44, putative, expressed
Sobic.001G018900	8	1	PF01479,PF00467,PF08071,PF16121,PF00900	PTHR11581,PTHR11581:SF10	KOG0378	AT5G58420.1	Ribosomal protein S4 (RPS4A) family protein	LOC_Os02g01560.1	40S ribosomal protein S4, putative, expressed
Sobic.001G019200	5	0.997097	NA	PTHR31060,PTHR31060:SF2	NA	AT2G13690.1	PRLI-interacting factor, putative	LOC_Os04g20920.1	H-BTB2 - Bric-a-Brac, Tramtrack, Broad Complex BTB domain with H family conserved sequence, expressed
Sobic.001G019300	10	0.927906	PF07676	PTHR32161,PTHR32161:SF8	NA	AT1G21680.1	DPP6 N-terminal domain-like protein	LOC_Os03g62370.1	WD40-like Beta Propeller Repeat family protein, expressed
Sobic.001G019400	8	0.488032	PF00069	PTHR27001,PTHR27001:SF61	KOG1187	AT1G77280.1	Protein kinase protein with adenine nucleotide alpha hydrolases-like domain	LOC_Os03g62340.1	protein kinase family protein, putative, expressed
Sobic.001G019500	4	0.886306	NA	PTHR35466	NA	AT1G77400.1	NA	LOC_Os03g62330.1	expressed protein
Sobic.001G019800	8	0.982524	PF01494	PTHR13789,PTHR13789:SF240	KOG3855	AT3G24200.2	FAD/NAD(P)-binding oxidoreductase family protein	LOC_Os03g62260.1	FAD binding domain containing protein, expressed
Sobic.001G019900	6	0.316534	PF06803	PTHR22894	NA	AT1G72175.1	RING/U-box protein with domain of unknown function (DUF 1232)	LOC_Os03g62250.1	zinc finger, C3HC4 type domain containing protein, expressed
Sobic.001G020000	8	1	PF00753,PF07521,PF10996,PF13299	PTHR11203,PTHR11203:SF5	NA	AT5G23880.1	cleavage and polyadenylation specificity factor 100	LOC_Os09g39590.1	metallo-beta-lactamase, putative, expressed
Sobic.001G020100	2	0.863486	PF02536	PTHR13068,PTHR13068:SF26	NA	AT4G09620.1	Mitochondrial transcription termination factor family protein	LOC_Os03g62240.1	expressed protein
Sobic.001G020700	8	0.981378	NA	PTHR35295	NA	AT2G33793.1	NA	LOC_Os03g62160.1	expressed protein
Sobic.001G021000	5	0.498091	PF04095	PTHR11098,PTHR11098:SF17	NA	AT4G36940.1	nicotinate phosphoribosyltransferase 1	LOC_Os03g62110.2	nicotinate phosphoribosyltransferase family domain containing protein, expressed
Sobic.001G021300	8	1	PF14492,PF03144,PF00679,PF03764,PF00009	PTHR23115,PTHR23115:SF131	NA	AT1G56070.1	Ribosomal protein S5/Elongation factor G/III/V family protein	LOC_Os04g02820.1	elongation factor, putative, expressed
Sobic.001G021400	8	1	PF14492,PF03144,PF00679,PF03764,PF00009	PTHR23115,PTHR23115:SF131	NA	AT1G56070.1	Ribosomal protein S5/Elongation factor G/III/V family protein	LOC_Os04g02820.1	elongation factor, putative, expressed
Sobic.001G021500	9	0.994781	PF13632,PF14569	PTHR13301,PTHR13301:SF73	NA	AT5G64740.1	cellulose synthase 6	LOC_Os07g24190.1	CESA3 - cellulose synthase, expressed
Sobic.001G021700	9	0.998313	PF00931	PTHR23155,PTHR23155:SF572	NA	AT3G14470.1	NB-ARC domain-containing disease resistance protein	LOC_Os05g12770.1	NB-ARC domain containing protein, expressed
Sobic.001G021800	8	0.999959	PF06058	PTHR16290,PTHR16290:SF6	KOG2868	AT1G08370.1	decapping 1	LOC_Os07g14580.1	mRNA-decapping enzyme, putative, expressed
Sobic.001G022000	5	0.999937	PF07687,PF01546	PTHR11014,PTHR11014:SF99	NA	AT3G02875.1	Peptidase M20/M25/M40 family protein	LOC_Os03g62070.1	hydrolase, putative, expressed
Sobic.001G022100	1	0.531698	NA	PTHR34564,PTHR34564:SF1	NA	AT5G22280.1	NA	LOC_Os03g62030.1	expressed protein
Sobic.001G022200	7	0.972795	PF03168	PTHR31415,PTHR31415:SF6	NA	AT2G35460.1	Late embryogenesis abundant (LEA) hydroxyproline-rich glycoprotein family	LOC_Os03g62020.1	harpin-induced protein 1 domain containing protein, expressed
Sobic.001G022300	8	0.999999	PF09809	PTHR21338	NA	AT5G40080.1	Mitochondrial ribosomal protein L27	LOC_Os02g40490.1	expressed protein
Sobic.001G022400	8	0.902751	PF03168	PTHR31234,PTHR31234:SF10	NA	AT2G35460.1	Late embryogenesis abundant (LEA) hydroxyproline-rich glycoprotein family	LOC_Os03g62010.1	harpin-induced protein 1 domain containing protein, expressed
Sobic.001G022500	12	0.999975	PF01336,PF00152	PTHR22594,PTHR22594:SF20	NA	AT3G13490.1	Lysyl-tRNA synthetase, class II	LOC_Os02g41470.3	tRNA synthetases class II domain containing protein, expressed
Sobic.001G022600	8	0.999631	PF00098,PF00076	PTHR24012	KOG0107	AT3G26420.1	RNA-binding (RRM/RBD/RNP motifs) family protein with retrovirus zinc finger-like domain	LOC_Os03g61990.2	glycine-rich RNA-binding protein 7, putative, expressed
Sobic.001G022800	11	1	PF00022	PTHR11937,PTHR11937:SF254	NA	AT5G09810.1	actin 7	LOC_Os03g61970.1	actin, putative, expressed
Sobic.001G022900	8	1	PF00111	PTHR19370,PTHR19370:SF127	NA	AT2G27510.1	ferredoxin 3	LOC_Os03g61960.2	2Fe-2S iron-sulfur cluster binding domain containing protein, expressed
Sobic.001G023000	11	0.946347	PF13418,PF13415	PTHR23244,PTHR23244:SF262	KOG0379	AT2G36360.2	Galactose oxidase/kelch repeat superfamily protein	LOC_Os03g61950.1	kelch motif family protein, putative, expressed
Sobic.001G023100	8	0.613813	PF00887,PF01344,PF13415	PTHR23244,PTHR23244:SF315	KOG0379	AT3G05420.1	acyl-CoA binding protein 4	LOC_Os03g61930.1	ACBP4, putative, expressed
Sobic.001G023200	4	0.883674	PF00766,PF01012	PTHR10909,PTHR10909:SF299	KOG3954	AT1G50940.1	electron transfer flavoprotein alpha	LOC_Os03g61920.1	electron transfer flavoprotein subunit alpha, mitochondrial precursor, putative, expressed
Sobic.001G023300	4	0.600985	NA	NA	NA	NA	NA	LOC_Os03g61900.1	expressed protein
Sobic.001G023400	8	0.994679	PF04548,PF11886	PTHR10903,PTHR10903:SF64	NA	AT4G02510.1	translocon at the outer envelope membrane of chloroplasts 159	LOC_Os03g61890.1	chloroplast protein import component Toc159, putative, expressed
Sobic.001G023500	11	0.518909	PF14309,PF14383	PTHR21726:SF45,PTHR21726	NA	AT3G58650.1	NA	LOC_Os03g61620.1	expressed protein
Sobic.001G023600	9	1	PF03878	PTHR14083,PTHR14083:SF4	KOG3094	AT1G30890.2	Integral membrane HRF1 family protein	LOC_Os06g41590.1	YIF1B, putative, expressed
Sobic.001G023800	12	0.702016	PF05623	PTHR31343,PTHR31343:SF6	NA	AT4G16100.1	Protein of unknown function (DUF789)	LOC_Os03g61580.1	expressed protein
Sobic.001G023900	5	0.560765	PF00320	PTHR10071,PTHR10071:SF208	NA	AT5G49300.1	GATA transcription factor 16	LOC_Os03g61570.2	expressed protein
Sobic.001G024000	8	0.993697	PF08144	PTHR13389	KOG2050	AT3G16810.1	pumilio 24	LOC_Os03g61560.1	expressed protein
Sobic.001G024200	2	0.974414	PF01764	PTHR21493,PTHR21493:SF100	NA	AT4G16070.1	Mono-/di-acylglycerol lipase, N-terminal;Lipase, class 3	LOC_Os03g61540.1	lipase class 3 family protein, putative, expressed
Sobic.001G024400	3	0.779769	PF04043	PTHR31707,PTHR31707:SF50	NA	AT1G53840.1	pectin methylesterase 1	LOC_Os03g61510.1	pectinesterase inhibitor domain containing protein, expressed
Sobic.001G025000	11	0.7217	PF08512,PF00557,PF14826,PF08644	PTHR13980	NA	AT4G10710.1	global transcription factor C	LOC_Os04g25550.1	FACT complex subunit SPT16, putative, expressed
Sobic.001G025101	3	1	PF00561	PTHR10992,PTHR10992:SF839	NA	AT2G26740.1	soluble epoxide hydrolase	LOC_Os03g61360.1	hydrolase, alpha/beta fold family domain containing protein, expressed
Sobic.001G025300	3	0.619867	PF00561	PTHR10992,PTHR10992:SF883	KOG4178	AT4G02340.1	alpha/beta-Hydrolases superfamily protein	LOC_Os03g61340.1	hydrolase, alpha/beta fold family domain containing protein, expressed
Sobic.001G025400	8	0.999999	PF01557	PTHR11820	KOG1535	AT4G15940.1	Fumarylacetoacetate (FAA) hydrolase family	LOC_Os03g61330.1	fumarylacetoacetase, putative, expressed
Sobic.001G025500	8	0.994674	PF00262	PTHR11073,PTHR11073:SF17	KOG0674	AT1G56340.2	calreticulin 1a	LOC_Os03g61670.1	calreticulin precursor, putative, expressed
Sobic.001G025600	8	1	NA	PTHR31184,PTHR31184:SF3	KOG3450	AT3G06610.1	DNA-binding enhancer protein-related	LOC_Os03g61680.1	huntingtin-interacting protein HYPK, putative, expressed
Sobic.001G025700	7	0.910193	PF00481	PTHR13832,PTHR13832:SF341	KOG0700	AT3G17090.1	Protein phosphatase 2C family protein	LOC_Os03g61690.1	protein phosphatase 2C, putative, expressed
Sobic.001G025800	11	0.902864	PF14432,PF13041,PF01535	PTHR24015,PTHR24015:SF130	NA	AT1G11290.1	Pentatricopeptide repeat (PPR) superfamily protein	LOC_Os06g02200.1	pentatricopeptide, putative, expressed
Sobic.001G025900	8	0.985043	NA	PTHR36033,PTHR36033:SF1	NA	AT3G17030.1	Nucleic acid-binding proteins superfamily	LOC_Os03g61700.1	expressed protein
Sobic.001G026000	9	0.999826	PF00288,PF08544,PF10509	PTHR10457,PTHR10457:SF7	KOG0631	AT3G06580.1	Mevalonate/galactokinase family protein	LOC_Os03g61710.1	GHMP kinases ATP-binding protein, putative, expressed
Sobic.001G026200	12	0.997079	PF00226,PF14901	PTHR24078,PTHR24078:SF231	KOG0720	AT5G49580.1	Chaperone DnaJ-domain superfamily protein	LOC_Os03g61730.1	heat shock protein DnaJ, putative, expressed
Sobic.001G026400	9	0.999999	PF05253,PF11722,PF05206	PTHR12998,PTHR12998:SF0	KOG2811	AT4G01880.1	methyltransferases	LOC_Os03g61750.1	expressed protein
Sobic.001G026500	12	0.994208	PF12796,PF03110	PTHR31251,PTHR31251:SF11	NA	AT3G60030.1	squamosa promoter-binding protein-like 12	LOC_Os03g61760.1	OsSPL6 - SBP-box gene family member, expressed
Sobic.001G026600	8	0.971692	NA	NA	NA	NA	NA	NA	NA
Sobic.001G026800	11	0.568351	PF12708	PTHR31339,PTHR31339:SF19	NA	AT3G62110.1	Pectin lyase-like superfamily protein	LOC_Os03g61800.2	polygalacturonase, putative, expressed
Sobic.001G026900	8	0.999837	PF00383	PTHR11079,PTHR11079:SF90	KOG1018	AT5G28050.1	Cytidine/deoxycytidylate deaminase family protein	LOC_Os03g61810.1	tRNA-specific adenosine deaminase, putative, expressed
Sobic.001G027100	12	0.999184	PF00752,PF00867	PTHR11081,PTHR11081:SF30	KOG2519	AT5G26680.2	5\'-3\' exonuclease family protein	LOC_Os05g46270.1	FEN1A - Putative flap endonuclease protein, expressed
Sobic.001G027500	9	0.999994	NA	PTHR12725,PTHR12725:SF49	KOG3109	AT5G02230.2	Haloacid dehalogenase-like hydrolase (HAD) superfamily protein	LOC_Os01g74152.1	haloacid dehalogenase-like hydrolase family protein, putative, expressed
Sobic.001G027600	9	0.999979	PF00861	PTHR12899	NA	AT1G48350.1	Ribosomal L18p/L5e family protein	LOC_Os03g61260.1	ribosomal L18p/L5e family protein, putative, expressed
Sobic.001G027700	8	0.795247	NA	PTHR36316	NA	AT1G20430.1	NA	LOC_Os06g11060.1	expressed protein
Sobic.001G028000	10	0.96188	NA	NA	NA	NA	NA	LOC_Os03g61240.1	expressed protein
Sobic.001G028100	1	0.391561	PF04851,PF00098,PF08152,PF00271	PTHR24031,PTHR24031:SF155	KOG0331	AT5G26742.2	DEAD box RNA helicase (RH3)	LOC_Os03g61220.1	DEAD-box ATP-dependent RNA helicase 3, putative, expressed
Sobic.001G028400	11	0.804678	PF03619	PTHR23423,PTHR23423:SF35	KOG2641	AT3G05940.1	Protein of unknown function (DUF300)	LOC_Os03g61210.1	domain of unknown function domain containing protein, expressed
Sobic.001G028500	1	0.714014	PF03105	PTHR10783	KOG1161	AT5G15330.1	SPX domain gene 4	LOC_Os03g61200.1	expressed protein
Sobic.001G028600	3	1	NA	PTHR33872,PTHR33872:SF3	NA	NA	NA	LOC_Os03g61160.1	expressed protein
Sobic.001G028700	9	0.995839	PF10294	PTHR14614,PTHR14614:SF42	KOG3201	AT5G01470.2	S-adenosyl-L-methionine-dependent methyltransferases superfamily protein	LOC_Os03g61140.1	expressed protein
Sobic.001G028800	7	0.853586	NA	PTHR33872,PTHR33872:SF2	NA	AT1G19530.1	NA	LOC_Os03g61150.2	expressed protein
Sobic.001G029000	12	0.820425	PF02536	PTHR13068,PTHR13068:SF17	NA	AT5G07900.1	Mitochondrial transcription termination factor family protein	LOC_Os11g14130.1	mTERF family protein, expressed
Sobic.001G029200	2	0.999165	PF04185	PTHR31956,PTHR31956:SF9	NA	AT1G07230.1	non-specific phospholipase C1	LOC_Os03g61130.1	phosphoesterase family protein, putative, expressed
Sobic.001G029300	4	0.999528	PF04715,PF00425	PTHR11236,PTHR11236:SF20	NA	AT2G29690.1	anthranilate synthase 2	LOC_Os03g61120.1	anthranilate synthase component I-1, chloroplast precursor, putative, expressed
Sobic.001G029400	6	0.597585	PF00642,PF00076	PTHR23139	KOG0126	AT3G47120.1	RNA recognition motif (RRM)-containing protein	LOC_Os03g61110.1	RNA-binding motif protein, putative, expressed
Sobic.001G029600	5	0.748384	PF11493	PTHR36370,PTHR36370:SF2	NA	AT3G47070.1	NA	LOC_Os03g61090.1	expressed protein
Sobic.001G029700	8	0.767116	NA	PTHR22970,PTHR22970:SF26	NA	AT5G04110.1	DNA GYRASE B3	LOC_Os01g63354.1	ELM2 domain containing protein, putative, expressed
Sobic.001G029800	9	1	NA	PTHR33621,PTHR33621:SF2	NA	AT3G03130.1	NA	LOC_Os02g47130.1	expressed protein
Sobic.001G030000	12	0.999878	PF01839	PTHR21419,PTHR21419:SF23	NA	AT3G09090.1	defective in exine formation protein (DEX1)	LOC_Os03g61050.1	FG-GAP repeat-containing protein, putative, expressed
Sobic.001G030100	5	0.999727	PF04859	PTHR31161,PTHR31161:SF4	NA	AT5G58960.1	Plant protein of unknown function (DUF641)	LOC_Os03g61040.1	GIL1, putative, expressed
Sobic.001G030200	12	0.560977	PF00467,PF02357	PTHR30265,PTHR30265:SF2	NA	AT3G09210.1	plastid transcriptionally active 13	LOC_Os03g61030.1	transcription termination factor nusG family protein, expressed
Sobic.001G030300	8	0.993425	PF02953	PTHR11038,PTHR11038:SF17	KOG3480	AT2G29530.1	Tim10/DDP family zinc finger protein	LOC_Os03g61019.1	mitochondrial import inner membrane translocase subunit Tim, putative, expressed
Sobic.001G030400	11	0.999783	PF07714	PTHR27001,PTHR27001:SF18	KOG1187	AT5G59010.1	Protein kinase protein with tetratricopeptide repeat domain	LOC_Os03g61010.1	protein kinase family protein, putative, expressed
Sobic.001G030500	5	0.999658	PF00201	PTHR11926,PTHR11926:SF244	NA	AT3G11340.1	UDP-Glycosyltransferase superfamily protein	LOC_Os03g60960.1	cytokinin-N-glucosyltransferase 1, putative, expressed
Sobic.001G030600	5	0.999414	PF00201	PTHR11926,PTHR11926:SF244	NA	AT3G55700.1	UDP-Glycosyltransferase superfamily protein	LOC_Os03g60960.1	cytokinin-N-glucosyltransferase 1, putative, expressed
Sobic.001G031100	9	0.594378	PF13641	PTHR10859	KOG2978	AT1G20575.1	Nucleotide-diphospho-sugar transferases superfamily protein	LOC_Os03g60939.1	dolichyl-phosphate beta-glycosyltransferase, putative, expressed
Sobic.001G031200	6	0.50658	PF13659	PTHR18895,PTHR18895:SF71	KOG3191	AT3G13440.1	S-adenosyl-L-methionine-dependent methyltransferases superfamily protein	LOC_Os03g60920.1	Methyltransferase small domain containing protein, expressed
Sobic.001G031300	10	0.939878	PF13812,PF01535,PF13041	PTHR24015,PTHR24015:SF659	NA	AT1G74850.1	plastid transcriptionally active 2	LOC_Os03g60910.1	PPR repeat domain containing protein, putative, expressed
Sobic.001G031400	9	0.949102	PF12554	PTHR28520,PTHR28520:SF1	NA	AT4G09550.1	AtGCP3 interacting protein 1	LOC_Os03g60900.1	expressed protein
Sobic.001G031600	12	0.818846	PF07887	PTHR31713,PTHR31713:SF13	NA	AT4G25800.2	Calmodulin-binding protein	LOC_Os03g32160.1	calmodulin binding protein, putative, expressed
Sobic.001G031800	8	1	PF00327	PTHR15892,PTHR15892:SF2	NA	AT5G55140.1	ribosomal protein L30 family protein	LOC_Os08g01859.1	ribosomal protein L30 containing protein, expressed
Sobic.001G031900	8	0.999998	PF00025	PTHR24073,PTHR24073:SF484	KOG0087	AT1G07410.1	RAB GTPase homolog A2B	LOC_Os03g60870.1	ras-related protein, putative, expressed
Sobic.001G032100	5	0.966115	PF00228	PTHR33479	NA	NA	NA	LOC_Os03g60840.1	BBTI13 - Bowman-Birk type bran trypsin inhibitor precursor, expressed
Sobic.001G032200	6	0.999595	PF07690	PTHR23500,PTHR23500:SF159	KOG0254	AT5G59250.1	Major facilitator superfamily protein	LOC_Os03g60820.1	transporter, major facilitator superfamily domain containing protein, expressed
Sobic.001G032550	8	0.981153	NA	PTHR13068,PTHR13068:SF17	NA	AT5G07900.1	Mitochondrial transcription termination factor family protein	LOC_Os11g14130.1	mTERF family protein, expressed
Sobic.001G032700	1	0.970431	PF00226	PTHR24078	NA	AT5G59610.1	Chaperone DnaJ-domain superfamily protein	LOC_Os03g60790.1	heat shock protein DnaJ, putative, expressed
Sobic.001G032800	5	0.998997	PF08609	PTHR19316,PTHR19316:SF17	KOG2160	AT3G09350.1	Fes1A	LOC_Os03g60780.1	armadillo/beta-catenin-like repeat containing protein, expressed
Sobic.001G032900	3	0.999993	NA	PTHR33142,PTHR33142:SF3	NA	AT5G02220.1	NA	LOC_Os03g60760.1	expressed protein
Sobic.001G033000	8	0.999991	PF01728	PTHR10920	KOG4589	AT5G13830.1	FtsJ-like methyltransferase family protein	LOC_Os03g60750.1	ribosomal RNA large subunit methyltransferase J, putative, expressed
Sobic.001G033100	8	0.999999	PF13460	PTHR14194,PTHR14194:SF61	NA	AT2G37660.1	NAD(P)-binding Rossmann-fold superfamily protein	LOC_Os03g60740.1	expressed protein
Sobic.001G033200	8	0.435593	PF03514	PTHR31636,PTHR31636:SF23	NA	AT1G07530.1	SCARECROW-like 14	LOC_Os04g50060.2	GRAS family transcription factor domain containing protein, expressed
Sobic.001G033300	8	1	PF03330,PF01357	PTHR31867,PTHR31867:SF5	NA	AT2G39700.1	expansin A4	LOC_Os03g60720.1	expansin precursor, putative, expressed
Sobic.001G033400	10	0.995783	PF07714	PTHR27001,PTHR27001:SF113	KOG1187	AT2G28930.3	protein kinase 1B	LOC_Os03g60710.1	protein kinase domain containing protein, expressed
Sobic.001G033500	8	0.998315	PF00535	PTHR10859:SF91,PTHR10859	KOG2977	AT2G39630.1	Nucleotide-diphospho-sugar transferases superfamily protein	LOC_Os03g60700.1	dolichyl-phosphate beta-glycosyltransferase, putative, expressed
Sobic.001G033900	11	0.967455	PF02536	PTHR13068,PTHR13068:SF17	KOG1267	AT5G07900.1	Mitochondrial transcription termination factor family protein	LOC_Os11g09990.1	mTERF family protein, expressed
Sobic.001G034000	8	0.998615	PF02536	PTHR13068,PTHR13068:SF17	KOG1267	AT5G07900.1	Mitochondrial transcription termination factor family protein	LOC_Os11g09990.1	mTERF family protein, expressed
Sobic.001G034100	2	0.98691	PF00481	PTHR13832,PTHR13832:SF228	KOG0700	AT2G28890.1	poltergeist like 4	LOC_Os03g60650.1	protein phosphatase 2C, putative, expressed
Sobic.001G034200	9	0.99971	PF01158	PTHR10114	KOG3452	AT2G37600.1	Ribosomal protein L36e family protein	LOC_Os01g62350.1	60S ribosomal protein L36-2, putative, expressed
Sobic.001G034500	1	0.499388	PF00650	PTHR10174,PTHR10174:SF100	KOG1471	AT3G46450.1	SEC14 cytosolic factor family protein / phosphoglyceride transfer family protein	LOC_Os03g60610.1	SEC14 cytosolic factor family protein, putative, expressed
Sobic.001G034600	8	0.999758	PF14392,PF00098	PTHR23002,PTHR23002:SF66	NA	AT1G75560.2	zinc knuckle (CCHC-type) family protein	LOC_Os03g60600.1	zinc knuckle domain containing protein, expressed
Sobic.001G034700	8	0.999357	PF00241	PTHR11913,PTHR11913:SF29	KOG1735	AT5G59890.1	actin depolymerizing factor 4	LOC_Os04g46910.1	actin-depolymerizing factor, putative, expressed
Sobic.001G035000	4	0.989346	PF13912	PTHR26374,PTHR26374:SF169	NA	AT5G59820.1	C2H2-type zinc finger family protein	LOC_Os03g60570.1	ZOS3-22 - C2H2 zinc finger protein, expressed
Sobic.001G035100	10	0.604819	PF13912	PTHR26374,PTHR26374:SF166	NA	AT2G28200.1	C2H2-type zinc finger family protein	LOC_Os03g60560.1	ZOS3-21 - C2H2 zinc finger protein, expressed
Sobic.001G035200	8	1	PF00899	PTHR10953	NA	AT1G05180.1	NAD(P)-binding Rossmann-fold superfamily protein	LOC_Os03g60550.1	ThiF family domain containing protein, putative, expressed
Sobic.001G035400	8	0.995003	PF00025	PTHR24073,PTHR24073:SF561	KOG0078	AT5G59840.1	Ras-related small GTP-binding family protein	LOC_Os03g60530.1	ras-related protein, putative, expressed
Sobic.001G035500	6	0.930472	PF14309	PTHR21726,PTHR21726:SF50	NA	AT3G53540.1	NA	LOC_Os03g60520.1	expressed protein
Sobic.001G035600	4	0.959548	PF02431	PTHR28039,PTHR28039:SF8	NA	AT3G55120.1	Chalcone-flavanone isomerase family protein	LOC_Os03g60509.2	expressed protein
Sobic.001G035800	9	0.999804	PF00403	PTHR22814,PTHR22814:SF16	KOG1603	AT2G37390.2	Chloroplast-targeted copper chaperone protein	LOC_Os03g60480.1	heavy metal-associated domain containing protein, expressed
Sobic.001G035900	11	0.600714	NA	PTHR21402,PTHR21402:SF10	NA	AT3G04160.1	NA	LOC_Os04g28170.1	expressed protein
Sobic.001G036050	11	0.482309	PF12660,PF12657	PTHR15496,PTHR15496:SF2	KOG0266	AT3G49400.1	Transducin/WD40 repeat-like superfamily protein	LOC_Os01g50690.1	WD domain, G-beta repeat domain containing protein, expressed
Sobic.001G036300	8	0.999996	PF09127,PF01433	PTHR11533	NA	AT5G13520.1	peptidase M1 family protein	LOC_Os03g60460.1	aminopeptidase, putative, expressed
Sobic.001G036700	1	0.99991	NA	PTHR35828,PTHR35828:SF2	NA	NA	NA	LOC_Os10g12200.1	OsFBX380 - F-box domain containing protein, expressed
Sobic.001G036800	1	0.913172	PF00847	PTHR32467,PTHR32467:SF30	NA	AT2G28550.3	related to AP2.7	LOC_Os03g60430.2	AP2 domain containing protein, expressed
Sobic.001G036900	8	0.999996	PF00164	PTHR11652,PTHR11652:SF16	KOG1749	AT5G02960.1	Ribosomal protein S12/S23 family protein	LOC_Os03g60400.1	40S ribosomal protein S23, putative, expressed
Sobic.001G037000	4	0.999701	PF00628,PF12165	PTHR12321	KOG1632	AT5G05610.1	alfin-like 1	LOC_Os07g12910.1	PHD finger protein, putative, expressed
Sobic.001G037066	10	0.971396	NA	NA	NA	NA	NA	LOC_Os05g51900.1	expressed protein
Sobic.001G037100	12	0.992596	PF14649	PTHR13650,PTHR13650:SF0	NA	AT4G39420.2	NA	LOC_Os01g08750.1	expressed protein
Sobic.001G037500	1	0.689595	NA	PTHR37262,PTHR37262:SF1	NA	AT5G48470.1	NA	LOC_Os11g23790.1	expressed protein
Sobic.001G037800	5	0.973885	PF01370	PTHR10366,PTHR10366:SF369	KOG1502	AT5G58490.1	NAD(P)-binding Rossmann-fold superfamily protein	LOC_Os03g60380.1	cinnamoyl CoA reductase, putative, expressed
Sobic.001G037900	8	0.999912	PF01370	PTHR10366,PTHR10366:SF369	KOG1502	AT5G58490.1	NAD(P)-binding Rossmann-fold superfamily protein	LOC_Os03g60380.1	cinnamoyl CoA reductase, putative, expressed
Sobic.001G038000	3	0.993478	PF00328	PTHR20963,PTHR20963:SF8	KOG1382	AT1G09870.1	histidine acid phosphatase family protein	LOC_Os03g60370.1	histidine acid phosphatase, putative, expressed
Sobic.001G038100	1	0.607611	NA	PTHR33405,PTHR33405:SF1	NA	AT3G14750.1	NA	LOC_Os03g60360.1	protein kinase PKN/PRK1, effector, putative, expressed
Sobic.001G038200	7	0.998605	PF14416,PF13839	PTHR32285,PTHR32285:SF21	NA	AT2G40320.1	TRICHOME BIREFRINGENCE-LIKE 33	LOC_Os03g60350.1	leaf senescence related protein, putative, expressed
Sobic.001G038300	1	0.826434	PF14416,PF13839	PTHR32285,PTHR32285:SF67	NA	AT2G40320.1	TRICHOME BIREFRINGENCE-LIKE 33	LOC_Os03g60340.1	leaf senescence related protein, putative, expressed
Sobic.001G038700	9	0.994472	PF04535	PTHR11615,PTHR11615:SF160	NA	AT2G38480.1	Uncharacterised protein family (UPF0497)	LOC_Os03g60250.1	membrane associated DUF588 domain containing protein, putative, expressed
Sobic.001G038800	1	0.634103	NA	PTHR12902,PTHR12902:SF12	NA	AT2G38440.1	SCAR homolog 2	LOC_Os03g60240.1	SCAR-like protein 1, putative, expressed
Sobic.001G038900	5	0.595797	PF04525	PTHR31087,PTHR31087:SF24	NA	AT5G01750.2	Protein of unknown function (DUF567)	LOC_Os03g60220.1	DUF567 domain containing protein, putative, expressed
Sobic.001G039300	8	0.999079	PF01926	PTHR11649,PTHR11649:SF58	KOG2486	AT5G58370.2	P-loop containing nucleoside triphosphate hydrolases superfamily protein	LOC_Os03g60180.1	GTPase of unknown function domain containing protein, putative, expressed
Sobic.001G039400	8	1	PF01283	PTHR12538,PTHR12538:SF1	KOG1768	AT2G40510.1	Ribosomal protein S26e family protein	LOC_Os05g39960.1	40S ribosomal protein S26, putative, expressed
Sobic.001G039500	4	0.999908	PF14531	PTHR23257,PTHR23257:SF531	KOG0192	AT5G01850.1	Protein kinase superfamily protein	LOC_Os03g60150.1	protein kinase domain containing protein, expressed
Sobic.001G039600	10	0.982504	NA	PTHR33644,PTHR33644:SF3	NA	AT5G05230.1	RING/U-box superfamily protein	LOC_Os03g60140.1	U-box domain-containing protein, putative, expressed
Sobic.001G039700	11	0.64834	PF08711,PF01096,PF07500	PTHR11477	KOG1105	AT2G38560.1	transcript elongation factor IIS	LOC_Os03g60130.2	transcription elongation factor protein, putative, expressed
Sobic.001G039800	11	0.714812	PF00847	PTHR31190,PTHR31190:SF23	NA	AT4G27950.1	cytokinin response factor 4	LOC_Os03g60120.1	AP2 domain containing protein, expressed
Sobic.001G039900	11	0.970193	PF00013,PF16544	PTHR11208,PTHR11208:SF42	KOG1588	AT2G38610.1	RNA-binding KH domain-containing protein	LOC_Os03g60110.1	KH domain containing protein, putative, expressed
Sobic.001G040000	8	1	PF01196	PTHR14413	KOG3280	AT3G54210.1	Ribosomal protein L17 family protein	LOC_Os03g60100.1	50S ribosomal protein L17, putative, expressed
Sobic.001G040100	8	0.99875	PF02219	PTHR21091,PTHR21091:SF31	NA	AT2G44160.1	methylenetetrahydrofolate reductase 2	LOC_Os03g60090.1	methylenetetrahydrofolate reductase, putative, expressed
Sobic.001G040200	7	0.998064	PF02365	PTHR31719,PTHR31719:SF16	NA	AT5G08790.1	NAC (No Apical Meristem) domain transcriptional regulator superfamily protein	LOC_Os03g60080.1	NAC domain-containing protein 67, putative, expressed
Sobic.001G040300	8	0.972563	PF14360	PTHR21290,PTHR21290:SF32	KOG3058	AT1G43580.1	Sphingomyelin synthetase family protein	LOC_Os04g34620.1	expressed protein
Sobic.001G040500	6	0.987593	PF14369,PF13639	PTHR22763,PTHR22763:SF86	NA	AT1G55530.1	RING/U-box superfamily protein	LOC_Os03g59760.1	RING finger protein 126, putative, expressed
Sobic.001G040600	8	0.999971	PF03989,PF00521	PTHR10169,PTHR10169:SF48	KOG0355	AT3G10690.1	DNA GYRASE A	LOC_Os02g47150.1	DNA topoisomerase 2, putative, expressed
Sobic.001G040800	8	0.961592	PF09439	PTHR11711,PTHR11711:SF181	KOG0070	AT1G10630.1	ADP-ribosylation factor A1F	LOC_Os03g59740.3	ADP-ribosylation factor, putative, expressed
Sobic.001G041000	8	0.999993	PF00444	PTHR18804,PTHR18804:SF12	KOG4122	AT5G20180.1	Ribosomal protein L36	LOC_Os03g59720.1	ribosomal protein L36 containing protein, expressed
Sobic.001G041100	5	0.978777	PF00076	PTHR12785	KOG0114	AT5G12190.1	RNA-binding (RRM/RBD/RNP motifs) family protein	LOC_Os03g59710.1	RNA recognition motif containing protein, putative, expressed
Sobic.001G041200	8	0.985071	PF00160	PTHR11071,PTHR11071:SF58	KOG0879	AT2G38730.1	Cyclophilin-like peptidyl-prolyl cis-trans isomerase family protein	LOC_Os03g59700.1	peptidyl-prolyl cis-trans isomerase, putative, expressed
Sobic.001G041400	6	0.998211	PF04438,PF04795	PTHR21561,PTHR21561:SF12	NA	AT2G47350.1	HIT zinc finger ;PAPA-1-like conserved region	LOC_Os03g59680.1	PAPA-1-like conserved region family protein, expressed
Sobic.001G041700	1	0.998077	NA	NA	NA	NA	NA	LOC_Os03g59650.1	BRCA1 C Terminus domain containing protein, expressed
Sobic.001G041800	8	0.995189	PF01078,PF13519	PTHR10338,PTHR10338:SF126	NA	AT1G08520.1	ALBINA 1	LOC_Os03g59640.1	magnesium-chelatase subunit chlD, chloroplast precursor, putative, expressed
Sobic.001G041900	2	0.895047	PF01734,PF11815	PTHR14226,PTHR14226:SF30	NA	AT5G04040.1	Patatin-like phospholipase family protein	LOC_Os03g59620.1	phospholipase, patatin family, putative, expressed
Sobic.001G042000	5	0.999996	PF13561	PTHR24322,PTHR24322:SF301	KOG0725	AT1G52340.1	NAD(P)-binding Rossmann-fold superfamily protein	LOC_Os03g59610.1	oxidoreductase, short chain dehydrogenase/reductase family protein, putative, expressed
Sobic.001G042200	8	0.999997	PF08355,PF00071,PF08356	PTHR24072,PTHR24072:SF166	NA	AT5G27540.1	MIRO-related GTP-ase 1	LOC_Os03g59590.1	ATP/GTP/Ca++ binding protein, putative, expressed
Sobic.001G042500	11	0.895979	NA	PTHR35105,PTHR35105:SF2	NA	AT1G64980.1	Nucleotide-diphospho-sugar transferases superfamily protein	LOC_Os10g37230.1	expressed protein
Sobic.001G042800	10	0.835248	PF00293	PTHR12629,PTHR12629:SF8	KOG2839	AT3G12600.1	nudix hydrolase homolog 16	LOC_Os03g59580.1	hydrolase, NUDIX family, domain containing protein, expressed
Sobic.001G043100	12	0.531344	PF07817	PTHR12960,PTHR12960:SF0	KOG2412	AT1G13120.1	embryo defective 1745	LOC_Os02g38250.1	EMB1745, putative, expressed
Sobic.001G043200	8	0.995341	NA	PTHR36050,PTHR36050:SF1	NA	AT4G17430.1	O-fucosyltransferase family protein	LOC_Os10g41180.1	expressed protein
Sobic.001G043400	2	0.987473	PF04842	PTHR31860,PTHR31860:SF6	NA	AT1G48840.1	Plant protein of unknown function (DUF639)	LOC_Os10g03830.1	expressed protein
Sobic.001G043500	9	0.829484	PF00076	PTHR23139,PTHR23139:SF64	KOG0130	AT1G51510.1	RNA-binding (RRM/RBD/RNP motifs) family protein	LOC_Os03g59550.1	RNA recognition motif containing protein, putative, expressed
Sobic.001G043601	9	0.999922	NA	PTHR22937	NA	AT3G05250.1	RING/U-box superfamily protein	LOC_Os03g59540.1	zinc finger, C3HC4 type domain containing protein, expressed
Sobic.001G043700	12	0.995491	NA	PTHR36005	NA	AT1G75150.1	NA	LOC_Os03g59480.1	expressed protein
Sobic.001G043800	12	0.929247	PF07228	PTHR12320,PTHR12320:SF12	KOG1379	AT4G16580.1	Protein phosphatase 2C family protein	LOC_Os03g59470.1	stage II sporulation protein E, putative, expressed
Sobic.001G043900	8	0.999975	PF04084	PTHR14052,PTHR14052:SF0	NA	AT2G37560.1	origin recognition complex second largest subunit 2	LOC_Os03g08640.1	ORC2 - Putative origin recognition complex subunit 2, expressed
Sobic.001G044000	8	0.999411	PF03798	PTHR31766,PTHR31766:SF2	NA	AT5G14280.1	DNA-binding storekeeper protein-related	LOC_Os05g23700.1	DNA-binding storekeeper protein-related, putative, expressed
Sobic.001G044300	3	1	PF00170	PTHR22952,PTHR22952:SF155	NA	AT1G32150.1	basic region/leucine zipper transcription factor 68	LOC_Os07g10890.1	transcription factor, putative, expressed
Sobic.001G044800	7	0.964668	PF05691	PTHR31268,PTHR31268:SF9	NA	AT3G57520.1	seed imbibition 2	LOC_Os07g10840.1	uncharacterized glycosyltransferase, putative, expressed
Sobic.001G044900	9	0.97784	PF02005	PTHR10631,PTHR10631:SF3	KOG1253	AT5G15810.1	N2,N2-dimethylguanosine tRNA methyltransferase	LOC_Os03g57280.1	N-dimethylguanosine tRNA methyltransferase, putative, expressed
Sobic.001G045000	2	0.993511	PF13499,PF07714	PTHR24349:SF153,PTHR24349	KOG0032	AT5G19450.1	calcium-dependent protein kinase 19	LOC_Os03g59390.1	CAMK_CAMK_like.24 - CAMK includes calcium/calmodulin depedent protein kinases, expressed
Sobic.001G045600	6	0.918947	PF03763	PTHR31471,PTHR31471:SF11	NA	AT2G41870.1	Remorin family protein	LOC_Os03g59360.1	remorin, putative, expressed
Sobic.001G045700	6	0.860045	PF13632,PF14569	PTHR13301,PTHR13301:SF45	NA	AT5G05170.1	Cellulose synthase family protein	LOC_Os03g59340.1	CESA2 - cellulose synthase, expressed
Sobic.001G046000	3	0.997586	PF02341	PTHR33791,PTHR33791:SF4	NA	AT5G19855.1	Chaperonin-like RbcX protein	LOC_Os03g59320.1	expressed protein
Sobic.001G046100	8	0.999987	PF00333,PF03719	PTHR13718:SF69,PTHR13718	KOG0877	AT3G57490.1	Ribosomal protein S5 family protein	LOC_Os03g59310.1	ribosomal protein, putative, expressed
Sobic.001G046200	5	0.994134	NA	NA	NA	NA	NA	NA	NA
Sobic.001G046300	8	0.999999	PF03719,PF00333	PTHR13718,PTHR13718:SF69	KOG0877	AT3G57490.1	Ribosomal protein S5 family protein	LOC_Os03g59310.1	ribosomal protein, putative, expressed
Sobic.001G046400	5	0.757804	PF04862	PTHR31265,PTHR31265:SF2	NA	AT3G08030.1	Protein of unknown function, DUF642	LOC_Os03g59300.1	expressed protein
Sobic.001G046500	3	1	PF08241,PF08498	PTHR10108,PTHR10108:SF908	KOG1269	AT5G13710.2	sterol methyltransferase 1	LOC_Os03g59290.1	C-methyltransferase, putative, expressed
Sobic.001G046900	11	0.95916	PF02531	PTHR31982,PTHR31982:SF4	NA	AT1G03130.1	photosystem I subunit D-2	LOC_Os08g44680.1	photosystem I reaction center subunit II, chloroplast precursor, putative, expressed
Sobic.001G047000	9	0.872653	PF07797	PTHR33130,PTHR33130:SF6	NA	AT1G55340.1	Protein of unknown function (DUF1639)	LOC_Os03g59250.1	expressed protein
Sobic.001G047100	8	0.999759	PF02338	PTHR12419,PTHR12419:SF10	KOG2606	AT3G62940.2	Cysteine proteinases superfamily protein	LOC_Os04g52850.1	OTU-like cysteine protease family protein, putative, expressed
Sobic.001G047200	9	0.999038	PF14365,PF03080	PTHR31589,PTHR31589:SF16	NA	AT1G55360.1	Protein of Unknown Function (DUF239)	LOC_Os03g59240.1	carboxyl-terminal peptidase, putative, expressed
Sobic.001G047400	8	0.874917	PF03357	PTHR22761,PTHR22761:SF8	KOG1656	AT2G19830.1	SNF7 family protein	LOC_Os09g09480.1	SNF7 domain containing protein, putative, expressed
Sobic.001G047600	8	0.995545	PF02817,PF00364,PF00198	PTHR23151,PTHR23151:SF56	KOG0557	AT3G52200.1	Dihydrolipoamide acetyltransferase, long form protein	LOC_Os06g30460.2	2-oxo acid dehydrogenases acyltransferase domain containing protein, expressed
Sobic.001G047700	7	0.937332	NA	PTHR35104,PTHR35104:SF2	NA	NA	NA	LOC_Os03g59225.1	expressed protein
Sobic.001G047800	8	1	PF02271	PTHR12022	KOG3440	AT4G32470.1	Cytochrome bd ubiquinol oxidase, 14kDa subunit	LOC_Os03g59220.1	cytochrome b-c1 complex subunit 7, putative, expressed
Sobic.001G047900	9	0.910424	PF05910	PTHR31972,PTHR31972:SF4	NA	AT5G28150.1	Plant protein of unknown function (DUF868)	LOC_Os03g59200.1	expressed protein
Sobic.001G048100	11	0.992996	PF00085	PTHR18929,PTHR18929:SF96	KOG2640	AT3G03860.1	APR-like 5	LOC_Os03g59170.1	OsAPRL5 adenosine 5\'-phosphosulfate reductase-like OsAPRL5, expressed
Sobic.001G048200	9	0.999965	PF08207,PF01132,PF09285	PTHR30053,PTHR30053:SF1	NA	AT4G26310.1	elongation factor P (EF-P) family protein	LOC_Os03g59160.1	elongation factor P, putative, expressed
Sobic.001G048400	5	0.981058	PF00355,PF08417	PTHR21266,PTHR21266:SF25	NA	AT4G25650.1	ACD1-like	LOC_Os03g59110.1	pheophorbide a oxygenase, chloroplast precursor, putative, expressed
Sobic.001G048700	11	0.668391	PF00566	PTHR22957,PTHR22957:SF212	KOG1102	AT5G15930.1	plant adhesion molecule 1	LOC_Os08g31840.3	TBC domain containing protein, expressed
Sobic.001G048832	8	1	PF03650	PTHR14154,PTHR14154:SF16	KOG1590	AT5G20090.2	Uncharacterised protein family (UPF0041)	LOC_Os09g20660.1	UPF0041 domain containing protein, putative, expressed
Sobic.001G048900	7	0.890457	NA	PTHR34574,PTHR34574:SF2	NA	AT4G38810.2	Calcium-binding EF-hand family protein	LOC_Os10g09850.1	EF hand family protein, putative, expressed
Sobic.001G049200	11	0.339527	PF00501	PTHR24095,PTHR24095:SF153	KOG1175	AT1G55320.1	acyl-activating enzyme 18	LOC_Os03g59080.1	AMP-binding enzyme, putative, expressed
Sobic.001G049300	8	0.995073	PF01569	PTHR14969,PTHR14969:SF3	KOG2822	AT3G58490.1	Phosphatidic acid phosphatase (PAP2) family protein	LOC_Os03g59070.1	phosphatase, putative, expressed
Sobic.001G049400	8	0.977634	PF00149	PTHR11668,PTHR11668:SF287	NA	AT3G58500.1	protein phosphatase 2A-4	LOC_Os03g59060.2	OsPP2Ac-2 - Phosphatase 2A isoform 2 belonging to family 2, expressed
Sobic.001G049500	8	0.896	PF00271,PF00270	PTHR24031,PTHR24031:SF235	NA	AT2G42520.1	P-loop containing nucleoside triphosphate hydrolases superfamily protein	LOC_Os03g59050.1	DEAD-box ATP-dependent RNA helicase, putative, expressed
Sobic.001G049600	8	0.77187	PF00494	PTHR11626,PTHR11626:SF2	NA	AT4G34640.1	squalene synthase 1	LOC_Os03g59040.1	squalene synthetase, putative, expressed
Sobic.001G049800	8	0.998863	PF02791,PF15614,PF00046	PTHR10390,PTHR10390:SF38	NA	AT4G12750.1	Homeodomain-like transcriptional regulator	LOC_Os07g42750.1	DDT domain containing protein, putative, expressed
Sobic.001G050200	8	0.999973	PF16528,PF08700	PTHR21426,PTHR21426:SF14	KOG2215	AT5G49830.1	exocyst complex component 84B	LOC_Os07g10110.1	expressed protein
Sobic.001G050400	6	0.995615	NA	PTHR35465	NA	AT1G76480.2	NA	LOC_Os03g58930.1	expressed protein
Sobic.001G050500	1	0.661911	PF01762,PF00337	PTHR11214,PTHR11214:SF101	KOG2287	AT5G62620.1	Galactosyltransferase family protein	LOC_Os03g58920.2	galactosyltransferase family protein, putative, expressed
Sobic.001G050600	12	0.986437	PF13020	PTHR32387,PTHR32387:SF0	NA	AT4G13750.1	Histidine kinase-, DNA gyrase B-, and HSP90-like ATPase family protein	LOC_Os03g58910.2	expressed protein
Sobic.001G050650	1	0.81857	NA	NA	NA	NA	NA	NA	NA
Sobic.001G050700	8	0.998378	PF00573	PTHR10746	KOG1624	AT2G20060.1	Ribosomal protein L4/L1 family	LOC_Os11g37510.1	ribosomal protein L4, putative, expressed
Sobic.001G050800	9	0.988955	PF02434,PF00337	PTHR11214,PTHR11214:SF119	KOG2287	AT5G62620.1	Galactosyltransferase family protein	LOC_Os03g58900.1	galactosyltransferase family protein, putative, expressed
Sobic.001G050900	9	0.991884	PF01549,PF03171	PTHR10869,PTHR10869:SF65	KOG1591	AT3G28480.1	Oxoglutarate/iron-dependent oxygenase	LOC_Os03g58890.2	oxidoreductase, putative, expressed
Sobic.001G051100	5	0.998613	NA	NA	NA	NA	NA	LOC_Os03g58850.1	uncharacterized PE-PGRS family protein PE_PGRS3 precursor, putative, expressed
Sobic.001G051200	12	0.49387	PF13774,PF00957	PTHR21136,PTHR21136:SF87	KOG0859	AT1G04760.1	vesicle-associated membrane protein 726	LOC_Os07g09600.1	vesicle-associated membrane protein, putative, expressed
Sobic.001G051300	8	1	PF00010	PTHR12565:SF137,PTHR12565	NA	AT1G59640.1	BIG PETAL P	LOC_Os03g58830.1	BEE 1, putative, expressed
Sobic.001G051400	11	0.973682	PF02791	PTHR14296	NA	AT1G18950.1	DDT domain superfamily	LOC_Os07g09580.1	aminoacyl-tRNA synthetase, putative, expressed
Sobic.001G051500	8	1	PF13959,PF00271,PF00270	PTHR24031,PTHR24031:SF301	NA	AT3G18600.1	P-loop containing nucleoside triphosphate hydrolases superfamily protein	LOC_Os03g58810.1	DEAD-box ATP-dependent RNA helicase, putative, expressed
Sobic.001G051600	6	0.505142	PF00004,PF14363	PTHR23070,PTHR23070:SF20	NA	AT5G40010.1	AAA-ATPase 1	LOC_Os03g58790.1	ATPase, putative, expressed
Sobic.001G051700	5	0.549476	NA	PTHR37604	NA	AT5G65540.1	NA	LOC_Os03g58780.1	expressed protein
Sobic.001G051800	5	0.984204	PF12734	PTHR31568,PTHR31568:SF15	NA	NA	NA	LOC_Os03g58764.1	OsFBDUF18 - F-box and DUF domain containing protein, expressed
Sobic.001G052000	3	0.991668	PF14541	NA	NA	NA	NA	LOC_Os12g26470.1	aspartic proteinase nepenthesin-1 precursor, putative, expressed
Sobic.001G052200	10	0.373918	PF00069	PTHR27005,PTHR27005:SF56	KOG1187	AT1G69910.1	Protein kinase superfamily protein	LOC_Os03g58750.1	protein kinase domain containing protein, expressed
Sobic.001G052300	2	0.995993	PF04601	PTHR31205,PTHR31205:SF2	NA	AT1G59710.1	Protein of unknown function (DUF569)	LOC_Os03g58740.1	expressed protein
Sobic.001G052400	8	0.999998	PF00076	PTHR24012,PTHR24012:SF411	KOG0127	AT2G21440.1	RNA-binding (RRM/RBD/RNP motifs) family protein	LOC_Os03g58720.1	RNA recognition motif containing protein, putative, expressed
Sobic.001G052500	5	0.992488	PF00365	PTHR13697,PTHR13697:SF23	KOG2440	AT4G26270.1	phosphofructokinase 3	LOC_Os01g09570.1	6-phosphofructokinase, putative, expressed
Sobic.001G052600	9	0.90524	PF06574	PTHR12714,PTHR12714:SF4	NA	AT5G23330.1	Nucleotidylyl transferase superfamily protein	LOC_Os03g58710.2	riboflavin biosynthesis protein-related, putative, expressed
Sobic.001G052700	12	0.452367	PF03635	PTHR11099,PTHR11099:SF1	NA	AT1G75850.1	VPS35 homolog B	LOC_Os03g58700.1	vacuolar protein sorting-associated protein 35, putative, expressed
Sobic.001G052900	4	0.828336	PF00085	PTHR10438,PTHR10438:SF243	KOG0907	AT5G39950.1	thioredoxin 2	LOC_Os03g58630.1	thioredoxin, putative, expressed
Sobic.001G053000	12	0.996359	PF06695	PTHR36007,PTHR36007:SF1	NA	AT2G02590.1	NA	LOC_Os03g58620.1	small multi-drug export protein, putative, expressed
Sobic.001G053100	8	0.994323	PF07762	PTHR33086,PTHR33086:SF1	NA	NA	NA	LOC_Os03g23900.1	expressed protein
Sobic.001G053200	8	0.995207	PF07762	PTHR33086,PTHR33086:SF1	NA	NA	NA	LOC_Os03g23900.1	expressed protein
Sobic.001G053350	2	0.978201	PF16487,PF16488,PF08699,PF02170	PTHR22891,PTHR22891:SF24	NA	AT1G48410.1	Stabilizer of iron transporter SufD / Polynucleotidyl transferase	LOC_Os03g58600.1	PAZ domain containing protein, putative, expressed
Sobic.001G053700	2	0.398729	PF16487,PF16488,PF16486,PF08699,PF02170,PF02171	PTHR22891,PTHR22891:SF24	NA	AT1G48410.1	Stabilizer of iron transporter SufD / Polynucleotidyl transferase	LOC_Os03g58600.1	PAZ domain containing protein, putative, expressed
Sobic.001G053800	8	0.983294	PF10312,PF09732	PTHR21737,PTHR21737:SF4	NA	AT1G03910.1	NA	LOC_Os03g58590.1	expressed protein
Sobic.001G054000	8	0.998801	NA	PTHR23284,PTHR23284:SF3	KOG0771	AT3G52190.1	phosphate transporter traffic facilitator1	LOC_Os07g09000.1	WD domain, G-beta repeat domain containing protein, expressed
Sobic.001G054100	8	0.993263	PF01018,PF01926	PTHR11702,PTHR11702:SF3	KOG1489	AT5G18570.1	GTP1/OBG family protein	LOC_Os03g58540.1	spo0B-associated GTP-binding protein, putative, expressed
Sobic.001G054200	8	0.999094	PF05608	PTHR20921,PTHR20921:SF1	KOG3150	AT3G51040.2	RTE1-homolog	LOC_Os03g58520.1	green ripe-like, putative, expressed
Sobic.001G054300	7	0.999891	NA	PTHR33983,PTHR33983:SF5	NA	AT3G57450.1	NA	LOC_Os03g52410.1	expressed protein
Sobic.001G054700	6	0.976237	PF06886	PTHR31358,PTHR31358:SF13	NA	AT3G23090.1	TPX2 (targeting protein for Xklp2) protein family	LOC_Os03g58480.1	seed specific protein Bn15D14A, putative, expressed
Sobic.001G054800	8	0.999964	PF00538	PTHR11467,PTHR11467:SF54	NA	AT2G30620.1	winged-helix DNA-binding transcription factor family protein	LOC_Os07g08710.1	AT hook-containing DNA-binding protein, putative, expressed
Sobic.001G054900	8	1	PF00203	PTHR11880,PTHR11880:SF10	KOG0898	AT5G09500.1	Ribosomal protein S19 family protein	LOC_Os07g08660.1	40S ribosomal protein S15, putative, expressed
Sobic.001G055600	5	0.999277	PF03208	PTHR19317,PTHR19317:SF5	KOG3142	AT1G08770.1	prenylated RAB acceptor 1.E	LOC_Os03g58410.1	prenylated rab acceptor, putative, expressed
Sobic.001G055900	11	0.689867	PF00097	PTHR10825,PTHR10825:SF36	KOG2660	AT2G30580.1	DREB2A-interacting protein 2	LOC_Os03g58390.1	zinc finger, C3HC4 type domain containing protein, expressed
Sobic.001G056100	10	0.99945	PF02309	PTHR31734,PTHR31734:SF14	NA	AT1G04240.1	AUX/IAA transcriptional regulator family protein	LOC_Os07g08460.1	OsIAA24 - Auxin-responsive Aux/IAA gene family member, expressed
Sobic.001G056200	8	0.988523	PF10153	PTHR33911	KOG4484	AT1G04230.1	Protein of unknown function (DUF2361)	LOC_Os03g58340.1	expressed protein
Sobic.001G056300	2	0.999725	PF00010	PTHR16223,PTHR16223:SF15	NA	AT4G02590.2	basic helix-loop-helix (bHLH) DNA-binding superfamily protein	LOC_Os03g58330.1	BHLH transcription factor, putative, expressed
Sobic.001G056601	6	0.881148	PF00977	NA	NA	AT4G02610.1	Aldolase-type TIM barrel family protein	LOC_Os03g58260.2	indole-3-glycerol phosphate lyase, chloroplast precursor, putative, expressed
Sobic.001G056700	12	0.945763	PF00170,PF12498	PTHR22952,PTHR22952:SF90	NA	AT5G28770.2	bZIP transcription factor family protein	LOC_Os03g58250.1	bZIP transcription factor domain containing protein, expressed
Sobic.001G056800	10	0.943711	PF02841,PF02263	PTHR10751,PTHR10751:SF38	NA	AT2G38840.1	Guanylate-binding family protein	LOC_Os03g58240.1	GTP binding protein, putative, expressed
Sobic.001G056900	11	0.955439	NA	NA	NA	NA	NA	NA	NA
Sobic.001G057100	5	0.999415	PF04720	PTHR31579,PTHR31579:SF13	NA	AT2G38820.2	Protein of unknown function (DUF506)	LOC_Os03g58230.1	plant-specific domain TIGR01615 family protein, expressed
Sobic.001G057200	8	0.990849	PF02887,PF00224	PTHR11817,PTHR11817:SF14	KOG2323	AT3G22960.1	Pyruvate kinase family protein	LOC_Os07g08340.1	pyruvate kinase, putative, expressed
Sobic.001G057300	8	0.999954	PF14374,PF00573	PTHR19431,PTHR19431:SF1	KOG1475	AT3G09630.1	Ribosomal protein L4/L1 family	LOC_Os07g08330.1	ribosomal protein L4, putative, expressed
Sobic.001G057500	3	1	NA	NA	NA	NA	NA	LOC_Os03g58180.1	basic proline-rich protein precursor, putative, expressed
Sobic.001G057600	5	0.521589	PF13537	PTHR11772,PTHR11772:SF20	NA	AT3G22850.1	Aluminium induced protein with YGL and LRDR motifs	LOC_Os03g58170.1	stem-specific protein TSJT1, putative, expressed
Sobic.001G057700	9	0.85188	PF03310,PF00447	PTHR10015,PTHR10015:SF198	KOG0627	AT3G22830.1	heat shock transcription factor A6B	LOC_Os03g58160.1	heat stress transcription factor, putative, expressed
Sobic.001G057800	7	0.763512	PF01027	PTHR23291,PTHR23291:SF45	KOG2322	AT1G03070.1	Bax inhibitor-1 family protein	LOC_Os03g58150.1	transmembrane BAX inhibitor motif-containing protein, putative, expressed
Sobic.001G058000	9	0.712822	NA	NA	NA	NA	NA	NA	NA
Sobic.001G058100	8	0.999655	PF06201	PTHR12175,PTHR12175:SF2	KOG1730	AT3G04780.1	Protein of unknown function (DUF1000)	LOC_Os03g58130.1	thioredoxin, putative, expressed
Sobic.001G058200	9	0.99086	PF01535,PF13041	PTHR24015,PTHR24015:SF804	KOG1840	AT3G22470.1	Pentatricopeptide repeat (PPR) superfamily protein	LOC_Os03g58120.1	PPR repeat domain containing protein, putative, expressed
Sobic.001G058500	11	0.797576	NA	PTHR33401	NA	AT1G55475.1	NA	LOC_Os07g07646.1	expressed protein
Sobic.001G058600	9	0.628258	PF07690	PTHR31585,PTHR31585:SF23	NA	AT2G32040.1	Major facilitator superfamily protein	LOC_Os03g58080.1	BT1 family protein, putative, expressed
Sobic.001G058700	6	0.45005	PF00098,PF03159	PTHR12341,PTHR12341:SF30	NA	AT1G54490.1	exoribonuclease 4	LOC_Os03g58060.1	XRN 5\'-3\' exonuclease N-terminus domain containing protein, expressed
Sobic.001G058800	3	1	PF08246,PF00112	PTHR12411,PTHR12411:SF346	KOG1543	AT5G50260.1	Cysteine proteinases superfamily protein	LOC_Os01g67980.1	cysteine proteinase EP-B 1 precursor, putative, expressed
Sobic.001G058900	8	0.999999	PF00416	PTHR10871	KOG3311	AT1G34030.1	Ribosomal protein S13/S18 family	LOC_Os03g58050.1	ribosomal protein S13p/S18e, putative, expressed
Sobic.001G059100	6	0.995498	PF02812,PF00208	PTHR11606,PTHR11606:SF12	NA	AT5G18170.1	glutamate dehydrogenase 1	LOC_Os03g58040.3	glutamate dehydrogenase protein, putative, expressed
Sobic.001G059800	3	1	PF00190	PTHR31189,PTHR31189:SF3	NA	AT3G22640.1	cupin family protein	LOC_Os03g57960.1	cupin domain containing protein, expressed
Sobic.001G059900	9	0.999993	PF03372	PTHR11200,PTHR11200:SF130	KOG0565	AT3G63240.1	DNAse I-like superfamily protein	LOC_Os03g57950.1	type I inositol-1,4,5-trisphosphate 5-phosphatase, putative, expressed
Sobic.001G060100	12	0.989483	PF00069	PTHR11909,PTHR11909:SF131	KOG1164	AT3G03940.1	Protein kinase family protein	LOC_Os03g57940.1	CK1_CaseinKinase_1a.4 - CK1 includes the casein kinase 1 kinases, expressed
Sobic.001G060300	8	0.52542	NA	NA	NA	AT1G53645.1	hydroxyproline-rich glycoprotein family protein	LOC_Os06g45390.1	expressed protein
Sobic.001G060500	9	0.820918	PF04146	PTHR12357,PTHR12357:SF27	KOG1901	AT5G61020.1	evolutionarily conserved C-terminal region 3	LOC_Os07g07490.1	YT521-B, putative, expressed
Sobic.001G061101	7	0.857178	NA	NA	NA	NA	NA	NA	NA
Sobic.001G061200	11	0.942659	PF00957,PF13774	PTHR21136,PTHR21136:SF89	KOG0862	AT1G11890.1	Synaptobrevin family protein	LOC_Os06g09850.1	25.3 kDa vesicle transport protein, putative, expressed
Sobic.001G061400	3	1	PF07714	PTHR27003,PTHR27003:SF50	KOG1187	AT3G03770.2	Leucine-rich repeat protein kinase family protein	LOC_Os03g57780.1	protein kinase, putative, expressed
Sobic.001G061500	2	0.784337	PF00179	PTHR24067,PTHR24067:SF128	KOG0419	AT2G02760.1	ubiquiting-conjugating enzyme 2	LOC_Os07g07240.1	ubiquitin-conjugating enzyme, putative, expressed
Sobic.001G061600	12	0.527888	PF02163	PTHR31412,PTHR31412:SF0	NA	AT5G35220.1	Peptidase M50 family protein	LOC_Os03g57840.1	peptidase M50, mammalian sterol-regulatory element binding protein, putative, expressed
Sobic.001G061700	11	0.840239	PF00651	PTHR24411,PTHR24411:SF35	KOG1987	AT3G03740.1	BTB-POZ and MATH domain 4	LOC_Os03g57854.1	MBTB3 - Bric-a-Brac, Tramtrack, Broad Complex BTB domain with Meprin and TRAF Homology MATH domain, expressed
Sobic.001G061800	8	0.999999	PF13177,PF08542	PTHR11669,PTHR11669:SF1	NA	AT5G27740.1	ATPase family associated with various cellular activities (AAA)	LOC_Os03g57870.1	RFC3 - Putative clamp loader of PCNA, replication factor C subunit 3, expressed
Sobic.001G061900	6	0.991968	PF07983,PF00332	PTHR32227,PTHR32227:SF97	NA	AT2G19440.1	O-Glycosyl hydrolases family 17 protein	LOC_Os03g57880.1	glucan endo-1,3-beta-glucosidase precursor, putative, expressed
Sobic.001G062300	3	1	PF00111,PF03450,PF01799,PF01315,PF00941,PF02738	PTHR11908,PTHR11908:SF92	NA	AT3G43600.1	aldehyde oxidase 2	LOC_Os03g57690.1	aldehyde oxidase, putative, expressed
Sobic.001G062600	2	0.975335	PF00111,PF03450,PF01799,PF01315,PF00941,PF02738	PTHR11908,PTHR11908:SF92	NA	AT3G43600.1	aldehyde oxidase 2	LOC_Os03g57690.1	aldehyde oxidase, putative, expressed
Sobic.001G063100	2	0.768953	PF04576	PTHR31422,PTHR31422:SF5	NA	AT5G06560.1	Protein of unknown function, DUF593	LOC_Os03g57530.1	DUF593 domain containing protein, expressed
Sobic.001G063300	8	0.999981	PF07714,PF13499	PTHR24349,PTHR24349:SF151	KOG0032	AT5G04870.1	calcium dependent protein kinase 1	LOC_Os03g57510.1	CAMK_CAMK_like.23 - CAMK includes calcium/calmodulin depedent protein kinases, expressed
Sobic.001G063400	4	0.857176	PF13639	PTHR22763,PTHR22763:SF45	KOG1493	AT5G22000.3	RING-H2 group F2A	LOC_Os03g57500.1	zinc finger, C3HC4 type domain containing protein, expressed
Sobic.001G063500	7	0.997898	PF02469	PTHR32499,PTHR32499:SF4	NA	AT5G06390.1	FASCICLIN-like arabinogalactan protein 17 precursor	LOC_Os03g57460.1	fasciclin domain containing protein, expressed
Sobic.001G063600	4	0.981801	PF13499,PF07714	PTHR24349,PTHR24349:SF161	KOG0032	AT5G04870.1	calcium dependent protein kinase 1	LOC_Os03g57450.1	CAMK_CAMK_like.2 - CAMK includes calcium/calmodulin depedent protein kinases, expressed
Sobic.001G063700	8	0.998975	NA	PTHR33416,PTHR33416:SF2	NA	AT3G10650.1	NA	LOC_Os03g57430.1	expressed protein
Sobic.001G063800	8	0.880166	PF02221	PTHR11306,PTHR11306:SF12	KOG4680	AT3G11780.1	MD-2-related lipid recognition domain-containing protein / ML domain-containing protein	LOC_Os03g57420.1	ML domain protein, putative, expressed
Sobic.001G063900	10	0.783971	PF13639	PTHR14155,PTHR14155:SF90	NA	AT5G06490.1	RING/U-box superfamily protein	LOC_Os03g57410.1	RING-H2 finger protein ATL5D, putative, expressed
Sobic.001G064000	11	0.736949	PF07762	PTHR33074,PTHR33074:SF16	NA	NA	NA	LOC_Os12g07440.1	expressed protein
Sobic.001G064200	4	0.994881	NA	PTHR35161,PTHR35161:SF3	NA	AT2G19080.1	metaxin-related	LOC_Os06g07160.1	expressed protein
Sobic.001G064500	5	0.914304	PF00684,PF00226,PF01556	PTHR24078,PTHR24078:SF196	KOG0712	AT5G22060.1	DNAJ homologue 2	LOC_Os03g57340.1	chaperone protein dnaJ, putative, expressed
Sobic.001G064600	8	0.999782	PF00612	PTHR32295,PTHR32295:SF12	NA	AT3G22190.2	IQ-domain 5	LOC_Os03g57330.1	IQ calmodulin-binding motif domain containing protein, expressed
Sobic.001G064800	6	0.989691	NA	PTHR21454,PTHR21454:SF3	NA	AT3G44150.1	NA	LOC_Os03g57320.1	expp1 protein precursor, putative, expressed
Sobic.001G064900	4	0.753708	PF05739,PF00804	PTHR19957,PTHR19957:SF69	KOG0810	AT3G11820.1	syntaxin of plants 121	LOC_Os03g57310.1	syntaxin, putative, expressed
Sobic.001G065000	12	0.964068	PF12739	PTHR12975,PTHR12975:SF6	KOG1938	AT5G16280.1	Tetratricopeptide repeat (TPR)-like superfamily protein	LOC_Os03g57300.1	expressed protein
Sobic.001G065100	12	0.765823	PF10557,PF00888	PTHR11932,PTHR11932:SF27	NA	AT5G46210.1	cullin4	LOC_Os03g57290.1	cullin, putative, expressed
Sobic.001G065300	12	0.589186	PF00098,PF06839	PTHR11390,PTHR11390:SF25	KOG4400	AT3G42860.1	zinc knuckle (CCHC-type) family protein	LOC_Os03g57260.2	GRF zinc finger family protein, expressed
Sobic.001G065600	6	0.903051	PF01070	PTHR10578,PTHR10578:SF80	NA	AT3G14420.1	Aldolase-type TIM barrel family protein	LOC_Os03g57220.1	hydroxyacid oxidase 1, putative, expressed
Sobic.001G065700	12	0.980916	NA	PTHR19332,PTHR19332:SF2	NA	AT3G07560.1	peroxin 13	LOC_Os03g57210.1	glycine-rich protein, putative, expressed
Sobic.001G065800	5	0.999991	PF13410,PF13417	PTHR11260,PTHR11260:SF174	KOG0406	AT1G17180.1	glutathione S-transferase TAU 25	LOC_Os09g20220.1	glutathione S-transferase, putative, expressed
Sobic.001G065900	7	0.999475	PF13410,PF13417	PTHR11260,PTHR11260:SF174	KOG0406	AT1G17180.1	glutathione S-transferase TAU 25	LOC_Os07g28480.1	glutathione S-transferase, putative, expressed
Sobic.001G066000	10	0.959845	PF13410,PF13417	PTHR11260,PTHR11260:SF234	KOG0406	AT1G53680.1	glutathione S-transferase TAU 28	LOC_Os09g20220.1	glutathione S-transferase, putative, expressed
Sobic.001G066300	8	0.999993	PF03381	PTHR10926,PTHR10926:SF29	KOG2952	AT1G79450.1	ALA-interacting subunit 5	LOC_Os03g57170.3	cell cycle control protein, putative, expressed
Sobic.001G066400	6	0.979721	NA	NA	NA	NA	NA	NA	NA
Sobic.001G066500	8	0.999989	PF07967	PTHR15835,PTHR15835:SF6	KOG4765	AT1G17210.1	IAP-like protein 1	LOC_Os03g57160.1	zinc ion binding protein, putative, expressed
Sobic.001G066700	12	0.780001	PF08718	PTHR10219,PTHR10219:SF28	KOG4189	AT2G34690.1	Glycolipid transfer protein (GLTP) family protein	LOC_Os03g57140.1	GLTP domain containing protein, putative, expressed
Sobic.001G067000	12	0.999937	PF04078	PTHR12262,PTHR12262:SF3	KOG3036	AT3G20800.1	Cell differentiation, Rcd1-like protein	LOC_Os03g57130.1	expressed protein
Sobic.001G067100	8	1	PF00175	PTHR19384,PTHR19384:SF54	NA	AT1G30510.2	root FNR 2	LOC_Os03g57120.1	ferredoxin--NADP reductase, chloroplast precursor, putative, expressed
Sobic.001G067200	2	0.994624	NA	PTHR33883,PTHR33883:SF6	NA	AT2G34730.1	myosin heavy chain-related	LOC_Os03g57110.2	expressed protein
Sobic.001G067300	8	1	PF00815	PTHR21256,PTHR21256:SF2	NA	AT5G63890.1	histidinol dehydrogenase	LOC_Os01g13190.1	histidinol dehydrogenase, chloroplast precursor, putative, expressed
Sobic.001G067400	9	0.999713	PF04161	PTHR14467	KOG3134	AT1G01020.1	Arv1-like protein	LOC_Os03g57090.1	arv1, putative, expressed
Sobic.001G067601	11	0.947774	PF07491	PTHR20835,PTHR20835:SF0	NA	AT2G31305.1	inhibitor-3	LOC_Os05g18774.1	protein phosphatase 1 regulatory subunit 11, putative, expressed
Sobic.001G067700	8	0.999997	PF13450	PTHR16128,PTHR16128:SF5	NA	AT1G56000.1	FAD/NAD(P)-binding oxidoreductase family protein	LOC_Os03g57070.2	amine oxidase-related, putative, expressed
Sobic.001G067900	8	1	PF01217	PTHR11753,PTHR11753:SF16	KOG0934	AT2G17380.1	associated protein 19	LOC_Os03g57040.2	clathrin adaptor complex small chain domain containing protein, expressed
Sobic.001G068200	8	0.684754	NA	NA	NA	NA	NA	NA	NA
Sobic.001G068301	3	1	PF00010	PTHR12565,PTHR12565:SF135	NA	AT3G59060.3	phytochrome interacting factor 3-like 6	LOC_Os03g56950.2	phytochrome-interacting factor 4, putative, expressed
Sobic.001G068700	9	0.997364	PF02453	PTHR10994,PTHR10994:SF62	KOG1792	AT3G10260.3	Reticulon family protein	LOC_Os03g56900.1	reticulon domain containing protein, putative, expressed
Sobic.001G068901	8	0.547533	NA	NA	NA	NA	NA	NA	NA
Sobic.001G069100	11	0.844274	NA	NA	NA	NA	NA	NA	NA
Sobic.001G069200	7	0.999956	NA	NA	NA	NA	NA	LOC_Os03g56860.1	expressed protein
Sobic.001G069400	8	0.99989	PF04504	PTHR31662,PTHR31662:SF7	NA	AT1G11510.1	DNA-binding storekeeper protein-related transcriptional regulator	LOC_Os06g30250.1	expressed protein
Sobic.001G069500	8	1	PF01926,PF06071	PTHR23305,PTHR23305:SF12	KOG1491	AT1G56050.1	GTP-binding protein-related	LOC_Os03g56840.1	GTP-binding protein, putative, expressed
Sobic.001G069600	8	1	PF05891	PTHR12753,PTHR12753:SF4	NA	AT5G44450.1	methyltransferases	LOC_Os03g56830.2	ad-003, putative, expressed
Sobic.001G069700	9	1	PF04116	PTHR12863,PTHR12863:SF2	KOG0539	AT2G34770.1	fatty acid hydroxylase 1	LOC_Os03g56820.1	fatty acid hydroxylase, putative, expressed
Sobic.001G069800	8	0.978816	PF03953,PF00091	PTHR11588,PTHR11588:SF146	NA	AT5G23860.1	tubulin beta 8	LOC_Os03g56810.1	tubulin/FtsZ domain containing protein, putative, expressed
Sobic.001G069900	8	1	PF00478	PTHR11911,PTHR11911:SF6	NA	AT1G16350.1	Aldolase-type TIM barrel family protein	LOC_Os03g56800.1	CBS domain containing membrane protein, putative, expressed
Sobic.001G070000	1	0.816882	PF00241	PTHR11913,PTHR11913:SF26	KOG1735	AT2G31200.1	actin depolymerizing factor 6	LOC_Os03g56790.1	actin-depolymerizing factor, putative, expressed
Sobic.001G070200	9	0.999982	NA	NA	NA	NA	NA	NA	NA
Sobic.001G070300	9	0.99999	NA	PTHR33287,PTHR33287:SF1	NA	AT3G12870.1	NA	LOC_Os03g56700.1	expressed protein
Sobic.001G070500	5	0.79272	PF02507	PTHR34939,PTHR34939:SF1	NA	AT1G31330.1	photosystem I subunit F	LOC_Os03g56670.1	photosystem I reaction center subunit III, chloroplast precursor, putative, expressed
Sobic.001G070600	12	0.982162	PF04434,PF10551,PF03101	PTHR31669,PTHR31669:SF55	NA	AT4G38180.1	FAR1-related sequence 5	LOC_Os03g56630.1	transposon protein, putative, unclassified, expressed
Sobic.001G070700	8	0.999997	PF01501	PTHR13778,PTHR13778:SF1	NA	NA	NA	LOC_Os03g56620.1	expressed protein
Sobic.001G070800	1	0.999557	PF06364	PTHR32254	NA	AT1G05070.1	Protein of unknown function (DUF1068)	LOC_Os03g56610.1	expressed protein
Sobic.001G070900	8	0.999858	NA	PTHR33318,PTHR33318:SF6	NA	AT2G30820.2	NA	LOC_Os03g56590.1	expressed protein
Sobic.001G071100	5	0.999908	NA	PTHR12763,PTHR12763:SF31	KOG0723	AT2G35795.1	Chaperone DnaJ-domain superfamily protein	LOC_Os03g56540.3	heat shock protein DnaJ, putative, expressed
Sobic.001G071400	11	0.999699	PF00400,PF07569	PTHR13831,PTHR13831:SF0	NA	AT3G44530.2	homolog of histone chaperone HIRA	LOC_Os09g39420.1	WD domain, G-beta repeat domain containing protein, expressed
Sobic.001G071600	2	0.991497	PF02213	PTHR14445,PTHR14445:SF43	NA	AT5G42950.1	GYF domain-containing protein	LOC_Os07g04530.1	GYF domain containing protein, putative, expressed
Sobic.001G071800	8	0.990615	PF00342	PTHR11469,PTHR11469:SF1	NA	AT5G42740.1	Sugar isomerase (SIS) family protein	LOC_Os06g14510.2	glucose-6-phosphate isomerase, putative, expressed
Sobic.001G072000	8	1	PF02910,PF00890	PTHR11632,PTHR11632:SF54	NA	AT5G66760.1	succinate dehydrogenase 1-1	LOC_Os07g04240.1	succinate dehydrogenase flavoprotein subunit,mitochondrial precursor, putative, expressed
Sobic.001G072300	1	0.996782	PF12274	PTHR34710,PTHR34710:SF3	NA	NA	NA	LOC_Os03g61840.1	expressed protein
Sobic.001G072400	2	0.999731	NA	NA	NA	NA	NA	NA	NA
Sobic.001G072500	1	0.999391	PF11732,PF16134,PF11262	PTHR21597,PTHR21597:SF0	NA	AT1G24706.1	THO2	LOC_Os01g68810.1	expressed protein
Sobic.001G072600	4	0.881777	PF14383	PTHR34282,PTHR34282:SF1	NA	AT5G42710.1	NA	LOC_Os03g56430.1	expressed protein
Sobic.001G072700	6	0.714993	NA	PTHR10996,PTHR10996:SF123	NA	AT1G19400.1	Erythronate-4-phosphate dehydrogenase family protein	LOC_Os03g56420.1	expressed protein
Sobic.001G072800	12	0.963819	PF01883	PTHR12377,PTHR12377:SF3	KOG3381	AT3G50845.1	Protein of unknown function (DUF59)	LOC_Os03g56410.2	expressed protein
Sobic.001G073000	8	0.982775	PF08285	PTHR16433,PTHR16433:SF0	NA	AT1G48140.1	dolichol-phosphate mannosyltransferase-related	LOC_Os02g51420.1	expressed protein
Sobic.001G073150	8	0.999997	PF00258,PF04055,PF08608,PF03141	PTHR13930,PTHR13930:SF0	NA	AT1G75200.1	flavodoxin family protein / radical SAM domain-containing protein	LOC_Os03g56380.1	methyltransferase, putative, expressed
Sobic.001G073400	9	0.952026	NA	PTHR36398,PTHR36398:SF1	NA	AT5G42765.1	NA	LOC_Os03g56320.3	expressed protein
Sobic.001G073500	10	0.861007	PF05761	PTHR12103,PTHR12103:SF21	KOG2469	AT1G75210.1	HAD-superfamily hydrolase, subfamily IG, 5\'-nucleotidase	LOC_Os03g56310.1	5-nucleotidase domain-containing protein, putative, expressed
Sobic.001G073600	8	1	PF12838	PTHR10849,PTHR10849:SF16	KOG3256	AT1G79010.1	Alpha-helical ferredoxin	LOC_Os03g56300.1	4Fe-4S binding domain containing protein, expressed
Sobic.001G073700	8	0.988214	PF03953,PF00091	PTHR11588,PTHR11588:SF101	NA	AT4G14960.2	Tubulin/FtsZ family protein	LOC_Os11g14220.1	tubulin/FtsZ domain containing protein, putative, expressed
Sobic.001G073900	3	0.998236	PF00056,PF02866	PTHR11540,PTHR11540:SF26	NA	AT2G22780.1	peroxisomal NAD-malate dehydrogenase 1	LOC_Os03g56280.1	lactate/malate dehydrogenase, putative, expressed
Sobic.001G074000	6	0.929579	PF08263,PF13855,PF00069	PTHR27000,PTHR27000:SF49	KOG1187	AT5G65700.2	Leucine-rich receptor-like protein kinase family protein	LOC_Os03g56270.2	receptor protein kinase CLAVATA1 precursor, putative, expressed
Sobic.001G074100	9	0.95053	PF00225	PTHR24115,PTHR24115:SF478	KOG0242	AT3G49650.1	P-loop containing nucleoside triphosphate hydrolases superfamily protein	LOC_Os03g56260.1	kinesin motor domain containing protein, putative, expressed
Sobic.001G074200	2	0.998193	PF08263,PF07714	PTHR27001,PTHR27001:SF210	KOG1187	AT2G16250.1	Leucine-rich repeat protein kinase family protein	LOC_Os03g56250.1	LRR receptor-like protein kinase, putative, expressed
Sobic.001G074300	8	0.999597	PF00253	PTHR12010,PTHR12010:SF6	KOG3506	AT3G43980.1	Ribosomal protein S14p/S29e family protein	LOC_Os12g32380.1	40S ribosomal protein S29, putative, expressed
Sobic.001G074400	10	0.606327	PF06219	PTHR31317,PTHR31317:SF6	NA	AT1G10020.1	Protein of unknown function (DUF1005)	LOC_Os03g56220.1	stress-induced protein, putative, expressed
Sobic.001G074700	8	0.999916	PF02046	PTHR11504	KOG3469	AT4G37830.1	cytochrome c oxidase-related	LOC_Os03g56190.1	cytochrome c oxidase-related, putative, expressed
Sobic.001G075400	9	0.999998	NA	PTHR37241	NA	AT4G17000.1	NA	LOC_Os03g56070.1	expressed protein
Sobic.001G075600	11	0.402767	PF13632	PTHR32044,PTHR32044:SF7	NA	AT4G07960.1	Cellulose-synthase-like C12	LOC_Os07g03260.1	CSLC10 - cellulose synthase-like family C, expressed
Sobic.001G075800	11	0.988097	PF00076,PF14259	PTHR24012,PTHR24012:SF489	KOG4205	AT4G14300.1	RNA-binding (RRM/RBD/RNP motifs) family protein	LOC_Os07g39560.3	RNA recognition motif containing protein, putative, expressed
Sobic.001G076000	10	0.439731	NA	PTHR21477,PTHR21477:SF12	NA	AT1G10150.1	Carbohydrate-binding protein	LOC_Os03g56000.1	PHLOEM 2-LIKE A10, putative, expressed
Sobic.001G076100	7	0.839315	NA	PTHR33526,PTHR33526:SF1	NA	AT1G10140.1	Uncharacterised conserved protein UCP031279	LOC_Os03g55980.1	expressed protein
Sobic.001G076200	5	0.624709	PF05140	PTHR31566,PTHR31566:SF0	NA	AT1G49380.1	cytochrome c biogenesis protein family	LOC_Os03g55970.1	uncharacterized protein ycf44, putative, expressed
Sobic.001G076400	3	0.898915	NA	PTHR31060,PTHR31060:SF11	NA	AT3G50780.1	NA	LOC_Os03g55950.2	H-BTB1 - Bric-a-Brac, Tramtrack, Broad Complex BTB domain with H family conserved sequence, expressed
Sobic.001G076500	8	0.999669	PF00380	PTHR21569,PTHR21569:SF2	KOG1753	AT1G74970.1	ribosomal protein S9	LOC_Os03g55930.1	ribosomal protein, putative, expressed
Sobic.001G076600	11	0.533108	PF04765	PTHR12956,PTHR12956:SF34	NA	AT5G42660.1	Protein of unknown function (DUF616)	LOC_Os03g55920.1	hydrolase, acting on carbon-nitrogen, putative, expressed
Sobic.001G076700	9	0.996501	PF14389,PF04784	PTHR23054,PTHR23054:SF18	NA	AT2G23700.1	Protein of unknown function, DUF547	LOC_Os03g55890.1	ternary complex factor MIP1, putative, expressed
Sobic.001G076800	3	0.772527	PF14009	PTHR33052,PTHR33052:SF17	NA	AT1G76600.1	NA	LOC_Os03g55880.1	expressed protein
Sobic.001G077000	9	0.988786	PF05562	PTHR33596,PTHR33596:SF1	NA	AT3G50830.1	cold-regulated 413-plasma membrane 2	LOC_Os03g55850.1	cold acclimation protein WCOR413, putative, expressed
Sobic.001G077200	5	0.993734	PF00651,PF03000	PTHR32370,PTHR32370:SF8	NA	AT5G66560.1	Phototropic-responsive NPH3 family protein	LOC_Os03g55830.1	BTBN10 - Bric-a-Brac, Tramtrack, Broad Complex BTB domain with non-phototropic hypocotyl 3 NPH3 and coiled-coil domains, expressed
Sobic.001G077300	1	0.660981	PF00085	PTHR10438,PTHR10438:SF272	KOG0907	AT4G37200.1	Thioredoxin superfamily protein	LOC_Os03g55820.1	thioredoxin, putative, expressed
Sobic.001G077400	5	0.963053	PF00067	PTHR24286,PTHR24286:SF57	NA	AT5G42650.1	allene oxide synthase	LOC_Os03g55800.1	cytochrome P450, putative, expressed
Sobic.001G077500	8	0.995132	PF09754	PTHR12970	KOG3112	AT3G18940.1	clast3-related	LOC_Os03g55784.1	tumor necrosis factor superfamily, member 5-induced protein 1, putative, expressed
Sobic.001G077600	9	0.997305	NA	NA	NA	NA	NA	LOC_Os03g55776.1	expressed protein
Sobic.001G077700	8	0.99997	NA	NA	NA	NA	NA	LOC_Os03g55770.1	expressed protein
Sobic.001G077900	8	1	PF09767	PTHR12869,PTHR12869:SF0	KOG3236	AT1G47640.1	NA	LOC_Os03g55730.1	SSA2 - 2S albumin seed storage family protein precursor, putative, expressed
Sobic.001G078000	10	0.797217	PF08041	PTHR34951	NA	AT2G26500.1	cytochrome b6f complex subunit (petM), putative	LOC_Os03g55720.1	cytochrome b6f complex subunit, putative, expressed
Sobic.001G078100	11	0.695623	NA	PTHR14237,PTHR14237:SF31	NA	AT2G23520.1	Pyridoxal phosphate (PLP)-dependent transferases superfamily protein	LOC_Os03g55704.1	expressed protein
Sobic.001G078200	4	0.713375	NA	PTHR36345,PTHR36345:SF1	NA	AT2G15890.1	maternal effect embryo arrest 14	LOC_Os03g55670.1	expressed protein
Sobic.001G078400	6	0.950288	PF10502	PTHR12383,PTHR12383:SF26	KOG0171	AT1G06870.1	Peptidase S24/S26A/S26B/S26C family protein	LOC_Os03g55640.1	OsSigP2 - Putative Type I Signal Peptidase homologue; employs a putative Ser/Lys catalytic dyad, expressed
Sobic.001G078500	7	0.476021	NA	PTHR34454,PTHR34454:SF1	NA	AT1G47310.1	NA	LOC_Os03g55630.1	expressed protein
Sobic.001G078600	9	0.999963	PF14531	PTHR24350,PTHR24350:SF7	KOG0580	AT2G45490.1	ataurora3	LOC_Os03g55620.2	CAMK_CAMK_like_Aur_like.2 - CAMK includes calcium/calmodulin depedent protein kinases, expressed
Sobic.001G078800	10	0.908219	PF00069	PTHR24343,PTHR24343:SF160	KOG0583	AT4G33950.1	Protein kinase superfamily protein	LOC_Os03g55600.1	CAMK_CAMK_like.22 - CAMK includes calcium/calmodulin depedent protein kinases, expressed
Sobic.001G078900	7	0.626583	PF00249	PTHR31003,PTHR31003:SF6	NA	AT1G13300.1	myb-like transcription factor family protein	LOC_Os03g55590.1	MYB family transcription factor, putative, expressed
Sobic.001G079100	8	0.999655	PF08766,PF02201	PTHR13844,PTHR13844:SF4	KOG1946	AT3G19080.1	SWIB complex BAF60b domain-containing protein	LOC_Os03g55570.1	upstream activation factor subunit spp27, putative, expressed
Sobic.001G079200	11	0.984845	PF14531	PTHR24361,PTHR24361:SF389	KOG0198	AT5G66850.1	mitogen-activated protein kinase kinase kinase 5	LOC_Os03g55560.1	STE_MEKK_ste11_MAP3K.15 - STE kinases include homologs to sterile 7, sterile 11 and sterile 20 from yeast, expressed
Sobic.001G079500	10	0.578561	PF13912	PTHR26374	NA	AT1G27730.1	salt tolerance zinc finger	LOC_Os03g55540.1	ZOS3-18 - C2H2 zinc finger protein, expressed
Sobic.001G079700	8	0.961419	PF07714	PTHR24054,PTHR24054:SF33	NA	AT2G23070.1	Protein kinase superfamily protein	LOC_Os03g55490.1	casein kinase II subunit alpha-2, putative, expressed
Sobic.001G079900	1	0.592461	PF04484	PTHR31807,PTHR31807:SF9	NA	AT1G49890.1	Family of unknown function (DUF566)	LOC_Os03g55470.1	expressed protein
Sobic.001G080000	2	0.895211	PF12767	PTHR21277,PTHR21277:SF11	NA	AT4G33890.1	NA	LOC_Os03g55450.1	expressed protein
Sobic.001G080100	4	0.466763	NA	PTHR33181,PTHR33181:SF5	NA	AT5G43150.1	NA	LOC_Os07g02460.1	expressed protein
Sobic.001G080200	5	0.999997	PF00141	PTHR31517:SF15,PTHR31517	NA	AT3G49960.1	Peroxidase superfamily protein	LOC_Os03g55420.1	peroxidase precursor, putative, expressed
Sobic.001G080700	3	0.727725	PF07714	PTHR24054,PTHR24054:SF32	NA	AT3G50000.1	casein kinase II, alpha chain 2	LOC_Os07g02350.1	casein kinase II subunit alpha-2, putative, expressed
Sobic.001G080800	11	0.84836	PF13640	PTHR10869,PTHR10869:SF66	NA	AT4G33910.1	2-oxoglutarate (2OG) and Fe(II)-dependent oxygenase superfamily protein	LOC_Os03g55380.1	oxidoreductase, putative, expressed
Sobic.001G080900	9	0.413662	PF00226	PTHR24078,PTHR24078:SF229	NA	AT4G37480.1	Chaperone DnaJ-domain superfamily protein	LOC_Os03g55360.1	heat shock protein DnaJ, putative, expressed
Sobic.001G081000	9	0.86574	PF01656	PTHR23264,PTHR23264:SF31	KOG3022	AT4G19540.1	IND1(iron-sulfur protein required for NADH dehydrogenase)-like	LOC_Os03g42880.1	nucleotide-binding protein-like, putative, expressed
Sobic.001G081100	5	0.999592	PF05922,PF02225,PF00082	PTHR10795,PTHR10795:SF335	NA	AT5G67360.1	Subtilase family protein	LOC_Os03g55350.1	OsSub31 - Putative Subtilisin homologue, expressed
Sobic.001G081200	6	0.52262	PF02969,PF07571	PTHR10221,PTHR10221:SF11	KOG2549	AT1G04950.3	TATA BOX ASSOCIATED FACTOR II 59	LOC_Os01g32750.1	TATA binding protein-associated factor, putative, expressed
Sobic.001G081400	8	1	PF13637	PTHR32379,PTHR32379:SF1	KOG1709	AT5G65860.2	ankyrin repeat family protein	LOC_Os03g55330.1	ankyrin repeat domain containing protein, putative, expressed
Sobic.001G081600	2	0.850703	PF00481	PTHR13832,PTHR13832:SF292	KOG0700	AT4G33920.1	Protein phosphatase 2C family protein	LOC_Os03g55320.1	protein phosphatase 2C, putative, expressed
Sobic.001G081700	8	0.999993	PF02201	PTHR13844,PTHR13844:SF17	NA	AT4G34290.1	SWIB/MDM2 domain superfamily protein	LOC_Os03g55310.1	SWIB/MDM2 domain containing protein, expressed
Sobic.001G081800	2	0.996319	PF02704	PTHR23201,PTHR23201:SF10	NA	AT2G39540.1	Gibberellin-regulated family protein	LOC_Os03g55290.1	GASR3 - Gibberellin-regulated GASA/GAST/Snakin family protein precursor, expressed
Sobic.001G081900	8	1	PF01118,PF02774	PTHR10174	KOG4777	AT1G14810.1	semialdehyde dehydrogenase family protein	LOC_Os03g55280.1	semialdehyde dehydrogenase, NAD binding domain containing protein, putative, expressed
Sobic.001G082000	5	0.998896	PF03367	PTHR10876,PTHR10876:SF0	NA	AT5G22480.1	ZPR1 zinc-finger domain protein	LOC_Os08g36774.1	zinc finger family protein, putative, expressed
Sobic.001G082100	9	0.999426	PF04176	PTHR21021	KOG3224	AT4G34270.1	TIP41-like family protein	LOC_Os03g55270.1	TIP41, putative, expressed
Sobic.001G082500	4	0.899519	PF00067	PTHR24298,PTHR24298:SF123	KOG0156	AT2G23190.1	cytochrome P450, family 81, subfamily D, polypeptide 7	LOC_Os03g55240.1	cytochrome P450, putative, expressed
Sobic.001G082800	8	0.999955	PF13191,PF14630	PTHR12705	KOG2543	AT4G29910.1	origin recognition complex protein 5	LOC_Os03g55200.1	ORC5 - Putative origin recognition complex subunit 5, expressed
Sobic.001G082900	4	0.711443	PF07059	PTHR31558,PTHR31558:SF5	NA	AT1G13970.1	Protein of unknown function (DUF1336)	LOC_Os03g55180.1	DUF1336 domain containing protein, expressed
Sobic.001G083100	12	0.946808	PF12204	PTHR33404,PTHR33404:SF3	NA	AT3G29185.1	Domain of unknown function (DUF3598)	LOC_Os03g55164.1	WRKY4, expressed
Sobic.001G083200	8	1	PF01287	PTHR11673,PTHR11673:SF8	KOG3271	AT1G13950.1	eukaryotic elongation factor 5A-1	LOC_Os03g55150.4	eukaryotic translation initiation factor 5A, putative, expressed
Sobic.001G083300	11	0.925688	PF00400	PTHR10971,PTHR10971:SF17	KOG1036	AT1G69400.1	Transducin/WD40 repeat-like superfamily protein	LOC_Os03g55140.2	transducin family protein, putative, expressed
Sobic.001G083400	12	0.995585	PF05904	PTHR33167,PTHR33167:SF2	NA	AT1G13940.1	Plant protein of unknown function (DUF863)	LOC_Os03g55130.2	expressed protein
Sobic.001G083500	9	0.999406	PF02298	PTHR33021,PTHR33021:SF56	NA	AT2G27035.1	early nodulin-like protein 20	LOC_Os03g55120.1	plastocyanin-like domain containing protein, putative, expressed
Sobic.001G083600	8	0.999942	PF12796	PTHR24198	KOG4412	AT2G03430.1	Ankyrin repeat family protein	LOC_Os03g55110.1	26S proteasome non-ATPase regulatory subunit 10, putative, expressed
Sobic.001G083800	5	0.612705	PF00520	PTHR10217,PTHR10217:SF501	NA	AT5G15410.2	Cyclic nucleotide-regulated ion channel family protein	LOC_Os03g55100.1	cyclic nucleotide-gated ion channel 2, putative, expressed
Sobic.001G083900	8	0.91079	PF00343	PTHR11468,PTHR11468:SF8	NA	AT3G29320.1	Glycosyl transferase, family 35	LOC_Os03g55090.1	alpha-glucan phosphorylast isozyme, putative, expressed
Sobic.001G084000	6	0.537164	PF03106	PTHR31221,PTHR31221:SF15	NA	AT1G69310.2	WRKY DNA-binding protein 57	LOC_Os03g55080.1	WRKY3, expressed
Sobic.001G084100	8	0.552265	PF00984,PF03720,PF03721	PTHR11374,PTHR11374:SF28	NA	AT3G29360.2	UDP-glucose 6-dehydrogenase family protein	LOC_Os12g25700.1	UDP-glucose 6-dehydrogenase, putative, expressed
Sobic.001G084166	8	0.988623	NA	NA	NA	NA	NA	NA	NA
Sobic.001G084300	5	0.961766	PF00201	PTHR11926,PTHR11926:SF361	NA	AT3G02100.1	UDP-Glycosyltransferase superfamily protein	LOC_Os03g55040.1	UDP-glucoronosyl and UDP-glucosyl transferase domain containing protein, expressed
Sobic.001G084400	4	0.999891	PF00201	PTHR11926,PTHR11926:SF361	KOG1192	AT3G02100.1	UDP-Glycosyltransferase superfamily protein	LOC_Os03g55040.1	UDP-glucoronosyl and UDP-glucosyl transferase domain containing protein, expressed
Sobic.001G084600	3	1	PF00201	PTHR11926,PTHR11926:SF316	NA	AT3G02100.1	UDP-Glycosyltransferase superfamily protein	LOC_Os03g55030.1	UDP-glucoronosyl and UDP-glucosyl transferase domain containing protein, expressed
Sobic.001G084900	8	1	PF03669	PTHR13193,PTHR13193:SF0	KOG3462	AT5G07960.1	NA	LOC_Os03g54980.1	expressed protein
Sobic.001G085000	9	0.593806	NA	PTHR31267,PTHR31267:SF3	NA	AT5G07980.1	dentin sialophosphoprotein-related	LOC_Os03g54970.1	expressed protein
Sobic.001G085100	1	0.999994	PF10160	PTHR15876	KOG4536	AT3G05010.1	Protein of unknown function, transmembrane-40	LOC_Os03g54920.1	expressed protein
Sobic.001G085200	9	0.999999	PF07983	PTHR32227,PTHR32227:SF75	NA	AT1G18650.1	plasmodesmata callose-binding protein 3	LOC_Os03g54910.1	X8 domain containing protein, expressed
Sobic.001G085300	9	0.785668	PF08263,PF00560,PF13855,PF00069	PTHR27000,PTHR27000:SF80	KOG1187	AT3G02130.1	receptor-like protein kinase 2	LOC_Os03g54900.1	phytosulfokine receptor precursor, putative, expressed
Sobic.001G085400	8	1	PF00572	PTHR11545,PTHR11545:SF3	KOG3204	AT5G48760.1	Ribosomal protein L13 family protein	LOC_Os03g54890.1	ribosomal protein L13, putative, expressed
Sobic.001G085500	8	0.983969	PF03031	PTHR12210,PTHR12210:SF40	NA	AT4G26190.1	Haloacid dehalogenase-like hydrolase (HAD) superfamily protein	LOC_Os03g54870.1	NLI interacting factor-like phosphatase, putative, expressed
Sobic.001G085600	6	0.923925	PF00005,PF00664	PTHR24221,PTHR24221:SF127	NA	AT5G39040.1	transporter associated with antigen processing protein 2	LOC_Os03g54790.1	ABC transporter, ATP-binding protein, putative, expressed
Sobic.001G085700	11	0.864933	PF00069	PTHR24361,PTHR24361:SF268	KOG0576	AT1G69220.2	Protein kinase superfamily protein	LOC_Os03g54780.1	STE_PAK_Ste20_KHSh_GCKh_HPKh.1 - STE kinases include homologs to sterile 7, sterile 11 and sterile 20 from yeast, expressed
Sobic.001G085800	11	0.986196	PF00400	PTHR22840	KOG0640	AT5G60940.1	Transducin/WD40 repeat-like superfamily protein	LOC_Os03g54770.1	WD domain, G-beta repeat domain containing protein, expressed
Sobic.001G085900	10	0.988961	PF00153	PTHR24089:SF391,PTHR24089	KOG0765	AT5G15640.1	Mitochondrial substrate carrier family protein	LOC_Os03g54760.1	mitochondrial carrier protein, putative, expressed
Sobic.001G086200	1	0.998939	PF04833	PTHR31673	NA	AT5G60920.1	COBRA-like extracellular glycosyl-phosphatidyl inositol-anchored protein family	LOC_Os05g32110.1	COBRA, putative, expressed
Sobic.001G086300	8	0.999992	PF00173	PTHR19359,PTHR19359:SF25	NA	AT1G26340.1	cytochrome B5 isoform A	LOC_Os05g01820.1	cytochrome b5-like Heme/Steroid binding domain containing protein, expressed
Sobic.001G086400	9	0.79538	PF00319,PF01486	PTHR11945,PTHR11945:SF162	KOG0014	AT3G02310.1	K-box region and MADS-box transcription factor family protein	LOC_Os03g54170.1	OsMADS34 - MADS-box family gene with MIKCc type-box, expressed
Sobic.001G086500	9	0.999765	PF00319,PF01486	PTHR11945,PTHR11945:SF218	KOG0014	AT1G69120.1	K-box region and MADS-box transcription factor family protein	LOC_Os03g54160.2	OsMADS14 - MADS-box family gene with MIKCc type-box, expressed
Sobic.001G086600	11	0.993313	NA	PTHR36335,PTHR36335:SF1	NA	AT1G69060.1	Chaperone DnaJ-domain superfamily protein	LOC_Os03g54150.1	expressed protein
Sobic.001G086900	10	0.743906	PF07885	PTHR11003,PTHR11003:SF137	NA	AT5G55630.1	Outward rectifying potassium channel protein	LOC_Os03g54100.2	potassium channel protein, putative, expressed
Sobic.001G087000	1	0.97469	PF04406	PTHR10848,PTHR10848:SF3	KOG2795	AT3G13170.1	Spo11/DNA topoisomerase VI, subunit A protein	LOC_Os03g54091.1	OsTOP6A1 - Topoisomerase 6 subunit A homolog 1, expressed
Sobic.001G087100	6	0.693627	PF02518,PF00512,PF01590,PF08446,PF00989,PF00360	PTHR24423,PTHR24423:SF493	NA	AT5G35840.1	phytochrome C	LOC_Os03g54084.1	phytochrome C, putative, expressed
Sobic.001G087300	10	0.985821	NA	NA	NA	NA	NA	NA	NA
Sobic.001G087400	2	0.999861	PF00403	PTHR22814	KOG1603	AT4G16380.1	Heavy metal transport/detoxification superfamily protein	LOC_Os03g54050.1	anther-specific proline-rich protein APG precursor, putative, expressed
Sobic.001G087600	11	0.952021	PF09733	PTHR22597	KOG2350	AT5G51230.1	VEFS-Box of polycomb protein	LOC_Os09g13630.1	ZOS9-03 - C2H2 zinc finger protein, expressed
Sobic.001G087700	7	0.97871	PF03169	PTHR22601,PTHR22601:SF2	NA	AT4G16370.1	oligopeptide transporter	LOC_Os03g54000.1	oligopeptide transporter, putative, expressed
Sobic.001G087900	8	1	PF04241	PTHR10584	KOG3472	AT2G04900.1	NA	LOC_Os03g53980.2	expressed protein
Sobic.001G088000	9	0.830921	NA	PTHR35493,PTHR35493:SF1	NA	AT4G17240.1	NA	LOC_Os03g53970.1	expressed protein
Sobic.001G088100	11	0.885649	PF00569,PF00249	PTHR12374,PTHR12374:SF23	KOG0457	AT4G16420.1	homolog of yeast ADA2 2B	LOC_Os03g53960.1	transcriptional adaptor, putative, expressed
Sobic.001G088200	8	0.969623	PF08450	PTHR10426,PTHR10426:SF24	KOG1520	AT5G22020.1	Calcium-dependent phosphotriesterase superfamily protein	LOC_Os03g53950.1	strictosidine synthase, putative, expressed
Sobic.001G088300	7	0.999918	NA	PTHR33264,PTHR33264:SF2	NA	AT2G27180.1	NA	LOC_Os10g25800.1	expressed protein
Sobic.001G088400	9	0.999985	PF12711,PF00225	PTHR24115,PTHR24115:SF388	KOG4280	AT3G44050.1	P-loop containing nucleoside triphosphate hydrolases superfamily protein	LOC_Os03g53920.1	kinesin motor domain containing protein, putative, expressed
Sobic.001G088500	8	0.998578	PF13414	PTHR22904,PTHR22904:SF312	KOG0551	AT1G04130.1	Tetratricopeptide repeat (TPR)-like superfamily protein	LOC_Os03g53910.1	tetratricopeptide repeat domain containing protein, expressed
Sobic.001G088600	3	1	PF00582	PTHR31964,PTHR31964:SF38	NA	AT3G11930.4	Adenine nucleotide alpha hydrolases-like superfamily protein	LOC_Os03g53900.1	universal stress protein domain containing protein, putative, expressed
Sobic.001G088700	8	0.999687	PF11523	PTHR33415,PTHR33415:SF4	NA	AT3G46630.1	Protein of unknown function (DUF3223)	LOC_Os08g21700.1	DCL, chloroplast precursor, putative, expressed
Sobic.001G088800	8	0.99997	PF10237	PTHR13200,PTHR13200:SF0	KOG3350	AT3G58470.1	nucleic acid binding;methyltransferases	LOC_Os03g53890.1	N2, N2-dimethylguanosine tRNA methyltransferase, putative, expressed
Sobic.001G088900	12	0.684366	PF00069	PTHR22974,PTHR22974:SF23	KOG0583	AT5G20930.1	Protein kinase superfamily protein	LOC_Os03g53880.1	serine/threonine-protein kinase TOUSLED, putative, expressed
Sobic.001G089000	9	0.999427	PF01915,PF00933	PTHR30620,PTHR30620:SF38	NA	AT5G20950.2	Glycosyl hydrolase family protein	LOC_Os03g53860.1	periplasmic beta-glucosidase precursor, putative, expressed
Sobic.001G089100	9	0.999997	PF01915,PF00933	PTHR30620,PTHR30620:SF39	NA	AT5G20950.1	Glycosyl hydrolase family protein	LOC_Os03g53800.5	periplasmic beta-glucosidase precursor, putative, expressed
Sobic.001G089200	10	0.665151	NA	NA	NA	NA	NA	NA	NA
Sobic.001G089500	1	0.651855	PF00076	NA	NA	AT5G32450.1	RNA binding (RRM/RBD/RNP motifs) family protein	LOC_Os03g53770.1	RNA recognition motif containing protein, putative, expressed
Sobic.001G089600	11	0.670179	PF00270,PF00035,PF00271,PF07717,PF04408	PTHR18934,PTHR18934:SF103	NA	AT5G04895.1	DEA(D/H)-box RNA helicase family protein	LOC_Os03g53760.1	ATP-dependent RNA helicase DHX36, putative, expressed
Sobic.001G089800	12	0.805765	PF02256,PF02906	PTHR11615,PTHR11615:SF103	KOG2439	AT4G16440.1	ferredoxin hydrogenases	LOC_Os03g53750.1	nuclear prelamin A recognition factor, putative, expressed
Sobic.001G090000	7	0.53996	NA	PTHR36396,PTHR36396:SF1	NA	AT5G37480.1	NA	LOC_Os03g53740.1	expressed protein
Sobic.001G090100	12	0.810088	PF00069	PTHR24055,PTHR24055:SF228	NA	AT3G53030.1	ser/arg-rich protein kinase 4	LOC_Os03g53720.1	SRPK4, putative, expressed
Sobic.001G090300	11	0.922376	PF13245,PF13086,PF13087	PTHR10887,PTHR10887:SF369	KOG1801	AT4G15570.1	P-loop containing nucleoside triphosphate hydrolases superfamily protein	LOC_Os06g20500.1	tRNA-splicing endonuclease positive effector-related, putative, expressed
Sobic.001G090400	11	0.985053	PF00628,PF12998	PTHR10333	KOG1973	AT1G54390.3	PHD finger protein-related	LOC_Os03g53700.1	PHD-finger domain containing protein, putative, expressed
Sobic.001G090500	8	0.999007	PF04146	PTHR12357,PTHR12357:SF21	KOG1901	AT3G13460.1	evolutionarily conserved C-terminal region 2	LOC_Os03g53670.2	YT521-B-like family domain containing protein, expressed
Sobic.001G090800	12	0.996071	PF16135	PTHR24098,PTHR24098:SF17	NA	AT1G05380.1	Acyl-CoA N-acyltransferase with RING/FYVE/PHD-type zinc finger protein	LOC_Os03g53630.1	PHD finger family protein, putative, expressed
Sobic.001G090900	3	1	PF04927	PTHR31174,PTHR31174:SF4	NA	AT3G22490.1	Seed maturation protein	LOC_Os06g23350.1	late embryogenesis abundant protein D-34, putative, expressed
Sobic.001G091000	3	1	PF04927	PTHR31174,PTHR31174:SF2	NA	AT3G22490.1	Seed maturation protein	LOC_Os03g53610.1	late embryogenesis abundant protein D-34, putative, expressed
Sobic.001G091100	6	0.990083	NA	NA	NA	NA	NA	NA	NA
Sobic.001G091200	12	0.753351	NA	NA	NA	NA	NA	NA	NA
Sobic.001G091300	8	0.923337	PF01987	PTHR31801,PTHR31801:SF3	NA	AT5G47420.1	Tryptophan RNA-binding attenuator protein-like	LOC_Os03g53600.1	HTH DNA-binding protein, putative, expressed
Sobic.001G091400	10	0.972773	PF12776,PF07227	PTHR31704,PTHR31704:SF7	NA	AT1G05410.1	Protein of unknown function (DUF1423)	LOC_Os03g53590.2	expressed protein
Sobic.001G091500	8	0.859234	PF04622	PTHR10868,PTHR10868:SF1	NA	AT1G05440.1	C-8 sterol isomerases	LOC_Os03g53580.1	expressed protein
Sobic.001G091701	8	1	NA	PTHR11594,PTHR11594:SF5	NA	AT3G61110.1	ribosomal protein S27	LOC_Os04g27860.1	40S ribosomal protein S27, putative, expressed
Sobic.001G091801	8	1	PF01667	PTHR11594,PTHR11594:SF5	KOG1779	AT3G61110.1	ribosomal protein S27	LOC_Os04g27860.1	40S ribosomal protein S27, putative, expressed
Sobic.001G091900	8	1	PF00400	PTHR16288,PTHR16288:SF0	KOG3914	AT1G03110.1	Transducin/WD40 repeat-like superfamily protein	LOC_Os03g53530.1	WD domain, G-beta repeat domain containing protein, expressed
Sobic.001G092000	3	0.993667	NA	PTHR33059,PTHR33059:SF26	NA	AT5G11460.1	Protein of unknown function (DUF581)	LOC_Os03g53520.1	expressed protein
Sobic.001G092100	11	0.998431	PF08614,PF00400	PTHR19878	KOG0288	AT5G50230.1	Transducin/WD40 repeat-like superfamily protein	LOC_Os03g53510.2	WD domain, G-beta repeat domain containing protein, expressed
Sobic.001G092200	8	0.898151	PF00271,PF12513	PTHR12131,PTHR12131:SF2	NA	AT4G14790.1	ATP-dependent RNA helicase, mitochondrial (SUV3)	LOC_Os03g53500.1	helicase conserved C-terminal domain containing protein, expressed
Sobic.001G092250	6	0.995752	NA	NA	NA	NA	NA	NA	NA
Sobic.001G092300	11	0.890958	PF12854,PF13041	PTHR24015,PTHR24015:SF589	NA	AT3G22670.1	Pentatricopeptide repeat (PPR) superfamily protein	LOC_Os03g53490.1	PPR repeat containing protein, expressed
Sobic.001G092400	4	0.63674	NA	NA	NA	NA	NA	NA	NA
Sobic.001G092600	5	0.979087	PF01027	PTHR23291,PTHR23291:SF31	KOG2322	AT1G03070.2	Bax inhibitor-1 family protein	LOC_Os03g53400.1	transmembrane BAX inhibitor motif-containing protein, putative, expressed
Sobic.001G093200	5	0.998061	PF00447	PTHR10015,PTHR10015:SF190	KOG0627	AT3G22830.1	heat shock transcription factor A6B	LOC_Os03g53340.6	HSF-type DNA-binding domain containing protein, expressed
Sobic.001G093300	8	0.998556	PF01105	PTHR22811,PTHR22811:SF31	KOG1692	AT3G22845.1	emp24/gp25L/p24 family/GOLD family protein	LOC_Os03g53310.1	emp24/gp25L/p24 family protein, putative, expressed
Sobic.001G093600	4	0.998695	NA	NA	NA	NA	NA	NA	NA
Sobic.001G093666	7	0.527148	NA	NA	NA	NA	NA	NA	NA
Sobic.001G093800	12	0.999879	PF14844,PF00400,PF02138	PTHR13743,PTHR13743:SF84	NA	AT1G03060.1	Beige/BEACH domain ;WD domain, G-beta repeat protein	LOC_Os03g53280.1	WD domain containing protein, putative, expressed
Sobic.001G093900	6	0.999658	PF13537	PTHR11772,PTHR11772:SF8	NA	AT5G43830.1	Aluminium induced protein with YGL and LRDR motifs	LOC_Os03g53270.1	stem-specific protein TSJT1, putative, expressed
Sobic.001G094000	12	0.395685	PF13855,PF14381,PF07714	PTHR24359,PTHR24359:SF20	KOG1187	AT1G04210.1	Leucine-rich repeat protein kinase family protein	LOC_Os03g53250.1	expressed protein
Sobic.001G094200	2	0.972715	NA	PTHR36770,PTHR36770:SF1	NA	AT3G55250.1	NA	LOC_Os05g45030.1	calcium homeostasis regulator CHoR1, putative, expressed
Sobic.001G094300	7	0.971279	PF14306,PF01747	PTHR11055,PTHR11055:SF18	NA	AT4G14680.1	Pseudouridine synthase/archaeosine transglycosylase-like family protein	LOC_Os03g53230.1	bifunctional 3-phosphoadenosine 5-phosphosulfate synthetase, putative, expressed
Sobic.001G094400	4	0.999968	PF13499	PTHR23050,PTHR23050:SF198	KOG0027	AT5G37780.1	calmodulin 1	LOC_Os03g53200.1	OsCML4 - Calmodulin-related calcium sensor protein, expressed
Sobic.001G094500	8	0.999817	PF16211,PF00125	PTHR23430	KOG1757	AT3G54560.1	histone H2A 11	LOC_Os03g53190.1	Core histone H2A/H2B/H3/H4 domain containing protein, putative, expressed
Sobic.001G094600	11	0.744251	PF01535,PF13041	PTHR24015,PTHR24015:SF794	NA	AT3G04750.1	Tetratricopeptide repeat (TPR)-like superfamily protein	LOC_Os03g53170.1	pentatricopeptide, putative, expressed
Sobic.001G094800	9	0.999979	PF02309	PTHR31734,PTHR31734:SF21	NA	AT3G04730.1	indoleacetic acid-induced protein 16	LOC_Os03g53150.1	OsIAA13 - Auxin-responsive Aux/IAA gene family member, expressed
Sobic.001G094900	12	0.999998	PF00626,PF04810,PF04815,PF08033,PF04811	PTHR11141,PTHR11141:SF4	NA	AT5G43670.1	Sec23/Sec24 protein transport family protein	LOC_Os03g53140.1	protein transport protein Sec23B, putative, expressed
Sobic.001G095000	1	0.532156	PF01544	PTHR13890,PTHR13890:SF8	KOG2662	AT5G64560.1	magnesium transporter 9	LOC_Os03g53110.1	CorA-like magnesium transporter protein, putative, expressed
Sobic.001G095200	12	0.353903	PF00097	PTHR10825,PTHR10825:SF32	KOG0311	AT2G30580.1	DREB2A-interacting protein 2	LOC_Os03g53080.1	zinc finger, C3HC4 type domain containing protein, expressed
Sobic.001G095300	2	0.82447	PF03208	PTHR19317,PTHR19317:SF3	KOG3142	AT1G55190.1	PRA1 (Prenylated rab acceptor) family protein	LOC_Os03g53070.1	prenylated rab acceptor, putative, expressed
Sobic.001G095500	12	0.602746	PF10533,PF03106	PTHR31282,PTHR31282:SF20	NA	AT2G30590.1	WRKY DNA-binding protein 21	LOC_Os03g53050.1	WRKY121, expressed
Sobic.001G095632	8	0.999999	PF02939	PTHR34559	KOG4116	AT3G10860.1	Cytochrome b-c1 complex, subunit 8 protein	LOC_Os06g07969.1	cytochrome b-c1 complex subunit 8, putative, expressed
Sobic.001G095800	9	0.998176	PF06632	PTHR28559	NA	AT3G23100.1	homolog of human DNA ligase iv-binding protein XRCC4	LOC_Os03g53000.1	XRCC4, putative, expressed
Sobic.001G096000	8	0.744869	PF04676,PF04677	PTHR12072,PTHR12072:SF5	KOG2477	AT1G56290.1	CwfJ-like family protein	LOC_Os03g52980.1	CWF19-like 2, cell cycle control, putative, expressed
Sobic.001G096100	8	1	NA	PTHR31472,PTHR31472:SF4	NA	AT1G10590.3	Nucleic acid-binding, OB-fold-like protein	LOC_Os05g01050.1	DNA-binding protein-related, putative, expressed
Sobic.001G096200	8	0.997878	PF00338	PTHR11700,PTHR11700:SF7	NA	AT3G22300.1	ribosomal protein S10	LOC_Os12g33240.1	mitochondrial ribosomal protein S10, putative, expressed
Sobic.001G096300	8	0.726928	PF01916	PTHR11703	NA	AT5G05920.1	deoxyhypusine synthase	LOC_Os03g52970.2	deoxyhypusine synthase, putative, expressed
Sobic.001G096400	7	0.998187	PF14009	PTHR33052,PTHR33052:SF27	NA	AT4G37240.1	NA	LOC_Os03g52940.1	expressed protein
Sobic.001G096500	1	0.958673	PF08645	PTHR12083,PTHR12083:SF6	NA	AT3G14890.1	phosphoesterase	LOC_Os01g53560.1	phosphoesterase, putative, expressed
Sobic.001G096900	7	0.990812	PF03000	PTHR32370,PTHR32370:SF35	NA	AT5G66560.1	Phototropic-responsive NPH3 family protein	LOC_Os03g52880.1	BTBN9 - Bric-a-Brac, Tramtrack, Broad Complex BTB domain with non-phototropic hypocotyl 3 NPH3 and coiled-coil domains, expressed
Sobic.001G097100	2	0.999829	PF00464	PTHR11680,PTHR11680:SF10	NA	AT4G37930.1	serine transhydroxymethyltransferase 1	LOC_Os03g52840.1	serine hydroxymethyltransferase, mitochondrial precursor, putative, expressed
Sobic.001G097200	11	0.515424	PF02260,PF15785,PF00454	PTHR11139,PTHR11139:SF71	NA	AT1G50030.1	target of rapamycin	LOC_Os03g52794.1	phosphatidylinositol kinase, putative, expressed
Sobic.001G097400	8	0.997528	PF00400	PTHR13211	KOG2919	AT4G21520.1	Transducin/WD40 repeat-like superfamily protein	LOC_Os03g52794.1	phosphatidylinositol kinase, putative, expressed
Sobic.001G097500	8	0.955615	NA	PTHR36011,PTHR36011:SF1	NA	AT2G15860.1	NA	LOC_Os03g52780.1	expressed protein
Sobic.001G097600	8	0.98582	PF08240,PF00107	PTHR11695,PTHR11695:SF499	NA	AT1G77120.1	alcohol dehydrogenase 1	LOC_Os11g10480.1	dehydrogenase, putative, expressed
Sobic.001G097700	4	0.987525	NA	NA	NA	NA	NA	NA	NA
Sobic.001G097900	8	0.980259	PF08700	PTHR15954,PTHR15954:SF4	KOG2346	AT4G02030.1	Vps51/Vps67 family (components of vesicular transport) protein	LOC_Os03g52770.1	expressed protein
Sobic.001G098000	5	0.983796	PF00294	PTHR10584,PTHR10584:SF130	KOG2855	AT5G58730.1	pfkB-like carbohydrate kinase family protein	LOC_Os03g52760.1	kinase, pfkB family, putative, expressed
Sobic.001G098100	8	0.598199	PF00134,PF16899	PTHR10026	KOG2496	AT5G27620.1	cyclin H;1	LOC_Os03g52750.2	cyclin, putative, expressed
Sobic.001G098200	6	0.914205	PF13419	PTHR17901,PTHR17901:SF14	KOG4549	AT2G14110.1	Haloacid dehalogenase-like hydrolase (HAD) superfamily protein	LOC_Os03g52730.1	magnesium-dependent phosphatase 1, putative, expressed
Sobic.001G098301	5	0.999393	PF01926	PTHR11089,PTHR11089:SF39	KOG1424	AT1G08410.1	P-loop containing nucleoside triphosphate hydrolases superfamily protein	LOC_Os12g42370.1	GTPase of unknown function domain containing protein, putative, expressed
Sobic.001G098400	8	0.784477	PF13934	PTHR10044,PTHR10044:SF129	NA	AT2G39810.1	ubiquitin-protein ligases	LOC_Os03g52700.1	expressed protein
Sobic.001G098500	7	0.863735	PF00571	PTHR11911	NA	AT5G10860.1	Cystathionine beta-synthase (CBS) family protein	LOC_Os03g52690.1	CBS domain containing membrane protein, putative, expressed
Sobic.001G098600	7	0.94131	NA	PTHR35127,PTHR35127:SF1	NA	AT5G05250.1	NA	LOC_Os03g52680.1	expressed protein
Sobic.001G098700	12	0.574403	PF02893	PTHR31969,PTHR31969:SF9	NA	AT2G22475.1	GRAM domain family protein	LOC_Os03g52670.1	GRAM domain containing protein, expressed
Sobic.001G098800	4	0.991275	PF00213	PTHR11910	NA	AT4G09650.1	ATP synthase delta-subunit gene	LOC_Os03g52660.1	ATP synthase F1, delta subunit family protein, putative, expressed
Sobic.001G098900	8	0.65969	PF05739,PF00804	PTHR19957,PTHR19957:SF91	KOG0810	AT1G08560.1	syntaxin of plants 111	LOC_Os03g52650.1	syntaxin-related protein, putative, expressed
Sobic.001G099000	11	0.998247	PF03602	PTHR18895,PTHR18895:SF60	NA	AT3G28460.1	methyltransferases	LOC_Os03g52640.2	expressed protein
Sobic.001G099100	2	0.803078	PF00759	PTHR22298,PTHR22298:SF50	NA	AT5G49720.1	glycosyl hydrolase 9A1	LOC_Os03g52630.1	endoglucanase, putative, expressed
Sobic.001G099200	8	0.999998	PF13041	PTHR24015,PTHR24015:SF320	NA	AT1G77405.1	Pentatricopeptide repeat (PPR) superfamily protein	LOC_Os03g52620.1	expressed protein
Sobic.001G099500	3	0.988204	PF13962,PF12796	PTHR24177,PTHR24177:SF36	KOG4412	AT1G03670.1	ankyrin repeat family protein	LOC_Os07g09530.1	ankyrin repeat family protein, putative, expressed
Sobic.001G099800	8	1	PF01918	PTHR13516,PTHR13516:SF3	KOG2567	AT3G07030.1	Alba DNA/RNA-binding protein	LOC_Os03g52490.1	nucleic acid binding protein, putative, expressed
Sobic.001G099900	8	1	NA	PTHR22844,PTHR22844:SF238	KOG2048	AT4G07410.1	Transducin family protein / WD-40 repeat family protein	LOC_Os03g52470.1	WD domain, G-beta repeat domain containing protein, expressed
Sobic.001G100000	12	0.76001	PF00483	PTHR22572,PTHR22572:SF119	KOG1322	AT5G19220.1	ADP glucose pyrophosphorylase large subunit 1	LOC_Os03g52460.1	glucose-1-phosphate adenylyltransferase large subunit, putative, expressed
Sobic.001G100100	10	0.999989	PF06200,PF00320,PF06203	PTHR10071,PTHR10071:SF171	NA	AT1G51600.2	ZIM-LIKE 2	LOC_Os03g52450.1	GATA transcription factor 25, putative, expressed
Sobic.001G100400	8	1	PF16320,PF00542	PTHR24089,PTHR24089:SF321	KOG1715	AT1G70190.2	Ribosomal protein L7/L12, oligomerisation;Ribosomal protein L7/L12, C-terminal/adaptor protein ClpS-like	LOC_Os03g52400.1	ribosomal protein L7/L12 C-terminal domain containing protein, expressed
Sobic.001G100501	4	0.974722	NA	PTHR33983,PTHR33983:SF5	NA	AT3G57450.1	NA	LOC_Os03g52410.1	expressed protein
Sobic.001G100600	2	0.996337	NA	PTHR33983,PTHR33983:SF5	NA	AT3G57450.1	NA	LOC_Os03g52410.1	expressed protein
Sobic.001G100700	7	0.600879	NA	PTHR33832,PTHR33832:SF5	NA	NA	NA	LOC_Os03g52370.2	PIII4 - Proteinase inhibitor II family protein precursor, expressed
Sobic.001G100800	1	0.99971	PF00153	PTHR24089,PTHR24089:SF62	KOG0764	AT5G66380.1	folate transporter 1	LOC_Os03g52430.1	mitochondrial carrier protein, putative, expressed
Sobic.001G100900	8	1	PF13365	PTHR18868,PTHR18868:SF15	NA	AT5G27660.1	Trypsin family protein with PDZ domain	LOC_Os12g04750.1	OsDegp14 - Putative Deg protease homologue, expressed
Sobic.001G101100	7	0.568908	PF00153	PTHR24089,PTHR24089:SF62	KOG0764	AT5G66380.1	folate transporter 1	LOC_Os03g52430.1	mitochondrial carrier protein, putative, expressed
Sobic.001G101200	5	0.994251	NA	PTHR33832,PTHR33832:SF5	NA	NA	NA	LOC_Os03g52370.2	PIII4 - Proteinase inhibitor II family protein precursor, expressed
Sobic.001G101500	8	0.999892	PF04137	PTHR12613,PTHR12613:SF0	KOG2608	AT1G72280.1	endoplasmic reticulum oxidoreductins 1	LOC_Os03g52340.1	endoplasmic oxidoreductin-1 precursor, putative, expressed
Sobic.001G101700	8	0.722983	PF05030	PTHR23107,PTHR23107:SF3	NA	AT5G28640.1	SSXT family protein	LOC_Os03g52320.1	GRF-interacting factor 1, putative, expressed
Sobic.001G101900	5	0.999939	PF00188	PTHR10334,PTHR10334:SF225	NA	AT5G66590.1	CAP (Cysteine-rich secretory proteins, Antigen 5, and Pathogenesis-related 1 protein) superfamily protein	LOC_Os01g28500.1	SCP-like extracellular protein, expressed
Sobic.001G102200	8	0.999921	NA	PTHR35135,PTHR35135:SF2	NA	AT5G14105.1	NA	LOC_Os05g44160.1	expressed protein
Sobic.001G102500	7	0.573256	PF02401	PTHR31619,PTHR31619:SF2	NA	AT4G34350.1	4-hydroxy-3-methylbut-2-enyl diphosphate reductase	LOC_Os03g52170.1	4-hydroxy-3-methylbut-2-enyl diphosphate reductase, putative, expressed
Sobic.001G102700	11	0.968248	PF07974,PF01457	PTHR10942,PTHR10942:SF0	NA	AT5G42620.2	metalloendopeptidases;zinc ion binding	LOC_Os03g52150.1	metalloendopeptidase/ metallopeptidase/ zinc ion binding protein, putative, expressed
Sobic.001G103000	9	0.999988	PF02485	PTHR31042,PTHR31042:SF8	NA	AT5G11730.1	Core-2/I-branching beta-1,6-N-acetylglucosaminyltransferase family protein	LOC_Os03g52120.1	DNA binding protein, putative, expressed
Sobic.001G103200	5	0.998365	PF02485	PTHR31042,PTHR31042:SF8	NA	AT5G11730.1	Core-2/I-branching beta-1,6-N-acetylglucosaminyltransferase family protein	LOC_Os03g52120.1	DNA binding protein, putative, expressed
Sobic.001G103300	12	0.994405	PF00690,PF13246,PF00689,PF00122	PTHR24093,PTHR24093:SF353	NA	AT1G10130.1	endoplasmic reticulum-type calcium-transporting ATPase 3	LOC_Os03g52090.1	calcium-transporting ATPase 3, endoplasmic reticulum-type, putative, expressed
Sobic.001G103900	8	1	PF04258	PTHR12174	KOG2443	AT2G03120.1	signal peptide peptidase	LOC_Os05g36070.3	signal peptide peptidase domain containing protein, expressed
Sobic.001G104000	1	0.913379	PF03909	PTHR31923,PTHR31923:SF4	NA	AT5G65910.1	BSD domain-containing protein	LOC_Os03g52000.1	BSD domain containing protein, expressed
Sobic.001G104100	5	0.991686	PF01842	PTHR31096,PTHR31096:SF7	NA	AT5G25320.1	ACT-like superfamily protein	LOC_Os03g51990.1	ACT domain containing protein, expressed
Sobic.001G104300	8	0.999999	PF04452	PTHR30027,PTHR30027:SF4	NA	AT1G50000.1	methyltransferases	LOC_Os03g51984.1	differentiation protein, putative, expressed
Sobic.001G104500	3	1	PF08880,PF08879	PTHR31602,PTHR31602:SF2	NA	AT2G22840.1	growth-regulating factor 1	LOC_Os03g51970.1	growth-regulating factor, putative, expressed
Sobic.001G104700	9	0.982635	PF13911	PTHR28630,PTHR28630:SF4	KOG4498	AT5G65840.1	Thioredoxin superfamily protein	LOC_Os03g51950.1	expressed protein
Sobic.001G104800	8	1	PF11255	PTHR35283,PTHR35283:SF2	NA	AT1G44920.1	NA	LOC_Os03g51930.2	expressed protein
Sobic.001G104900	7	0.954127	NA	PTHR31412,PTHR31412:SF2	NA	AT1G17870.1	ethylene-dependent gravitropism-deficient and yellow-green-like 3	LOC_Os03g51920.1	peptidase, M50 family, putative, expressed
Sobic.001G105100	12	0.49175	PF03665	PTHR12941	KOG3289	AT5G55940.1	Uncharacterised protein family (UPF0172)	LOC_Os04g20230.1	neighbor of COX4, putative, expressed
Sobic.001G105200	8	1	PF00271,PF00270	PTHR24031,PTHR24031:SF333	NA	AT4G34910.1	P-loop containing nucleoside triphosphate hydrolases superfamily protein	LOC_Os03g51900.1	DEAD-box ATP-dependent RNA helicase, putative, expressed
Sobic.001G105300	8	0.999625	NA	PTHR21521,PTHR21521:SF0	NA	AT3G12210.2	DNA binding	LOC_Os03g51880.1	GA15368-PA, putative, expressed
Sobic.001G105400	8	0.992429	PF01535,PF13041	PTHR24015,PTHR24015:SF710	NA	AT3G49730.1	Tetratricopeptide repeat (TPR)-like superfamily protein	LOC_Os03g51840.1	PPR repeat containing protein, expressed
Sobic.001G105500	12	0.545954	PF00226	PTHR24078,PTHR24078:SF272	NA	AT4G07990.1	Chaperone DnaJ-domain superfamily protein	LOC_Os03g51830.1	heat shock protein DnaJ, putative, expressed
Sobic.001G105700	8	0.80771	PF13167,PF01926,PF16360	PTHR10229,PTHR10229:SF0	KOG0410	AT3G49725.1	GTP-binding protein, HflX	LOC_Os03g51790.1	GTPase of unknown function domain containing protein, putative, expressed
Sobic.001G105800	5	0.890055	PF12937	PTHR31264,PTHR31264:SF12	NA	AT1G33530.1	F-box family protein	LOC_Os03g51760.1	OsFBX109 - F-box domain containing protein, expressed
Sobic.001G106100	11	0.926592	NA	PTHR36409,PTHR36409:SF1	NA	AT5G66290.1	NA	LOC_Os03g51700.1	expressed protein
Sobic.001G106300	11	0.675821	PF11793,PF09765	PTHR13206,PTHR13206:SF0	KOG3268	AT5G65740.2	zinc ion binding	LOC_Os03g51680.2	fanconi anemia L, putative, expressed
Sobic.001G106400	4	0.999491	PF05057	PTHR12482,PTHR12482:SF16	KOG4372	AT4G25770.1	alpha/beta-Hydrolases superfamily protein	LOC_Os03g51670.1	serine esterase family protein, putative, expressed
Sobic.001G106600	9	1	PF01925	PTHR14255,PTHR14255:SF5	NA	AT2G36630.1	Sulfite exporter TauE/SafE family protein	LOC_Os03g51650.1	membrane protein, putative, expressed
Sobic.001G106700	11	0.7692	NA	PTHR33700,PTHR33700:SF4	NA	AT4G37820.1	NA	LOC_Os03g51640.1	expressed protein
Sobic.001G106900	1	0.790182	PF05770	PTHR14217,PTHR14217:SF3	NA	AT4G08170.2	Inositol 1,3,4-trisphosphate 5/6-kinase family protein	LOC_Os03g51610.1	Inositol 1, 3, 4-trisphosphate 5/6-kinase, putative, expressed
Sobic.001G107100	9	0.999998	PF03953,PF00091	PTHR11588,PTHR11588:SF101	NA	AT4G14960.2	Tubulin/FtsZ family protein	LOC_Os03g51600.1	tubulin/FtsZ domain containing protein, putative, expressed
Sobic.001G107200	8	0.998068	PF03953,PF00091	PTHR11588,PTHR11588:SF101	NA	AT4G14960.2	Tubulin/FtsZ family protein	LOC_Os11g14220.1	tubulin/FtsZ domain containing protein, putative, expressed
Sobic.001G107300	8	0.999925	PF00400	PTHR22847,PTHR22847:SF461	KOG0295,KOG0271	AT3G49660.1	Transducin/WD40 repeat-like superfamily protein	LOC_Os03g51550.2	WD repeat-containing protein 5, putative, expressed
Sobic.001G107500	1	0.941966	PF00069	PTHR24056,PTHR24056:SF187	NA	AT5G10270.1	cyclin-dependent kinase C;1	LOC_Os01g72790.1	cyclin-dependent kinase, putative, expressed
Sobic.001G107600	8	0.999828	PF00149,PF05011	PTHR12849	NA	AT4G31770.1	debranching enzyme 1	NA	NA
Sobic.001G107800	5	0.808575	NA	NA	NA	NA	NA	LOC_Os03g51530.1	expressed protein
Sobic.001G107900	12	0.998435	PF05182	PTHR36884	NA	AT5G58040.1	homolog of yeast FIP1 [V]	LOC_Os03g51520.1	fip1 motif family protein, expressed
Sobic.001G108100	8	0.982363	NA	PTHR33622,PTHR33622:SF2	NA	NA	NA	LOC_Os03g51470.1	expressed protein
Sobic.001G108200	5	0.991201	NA	PTHR33622,PTHR33622:SF3	NA	AT4G39235.1	NA	LOC_Os03g51459.1	expressed protein
Sobic.001G108350	5	0.994446	NA	NA	NA	NA	NA	NA	NA
Sobic.001G108400	9	0.998279	PF13855,PF07714	PTHR27001,PTHR27001:SF237	KOG1187	AT2G16250.1	Leucine-rich repeat protein kinase family protein	LOC_Os03g51440.1	LRR receptor-like protein kinase, putative, expressed
Sobic.001G108500	11	0.754485	PF03765,PF00650	PTHR10174,PTHR10174:SF149	KOG1470	AT1G75170.2	Sec14p-like phosphatidylinositol transfer family protein	LOC_Os03g51430.2	SEC14 cytosolic factor family protein, putative, expressed
Sobic.001G108600	9	0.891083	PF03765,PF00650	PTHR10174,PTHR10174:SF149	KOG1470	AT1G75170.1	Sec14p-like phosphatidylinositol transfer family protein	LOC_Os03g51430.2	SEC14 cytosolic factor family protein, putative, expressed
Sobic.001G108700	3	0.997951	PF03765,PF00650	PTHR10174,PTHR10174:SF149	KOG1470	AT1G75170.1	Sec14p-like phosphatidylinositol transfer family protein	LOC_Os03g51430.1	SEC14 cytosolic factor family protein, putative, expressed
Sobic.001G108900	2	0.608728	NA	PTHR31060:SF6,PTHR31060	NA	AT1G63850.1	BTB/POZ domain-containing protein	LOC_Os03g51380.1	expressed protein
Sobic.001G109000	3	1	NA	PTHR36410,PTHR36410:SF1	NA	AT5G66780.1	NA	LOC_Os03g51350.1	expressed protein
Sobic.001G109100	1	0.984143	PF03514	PTHR31636,PTHR31636:SF65	NA	AT5G66770.1	GRAS family transcription factor	LOC_Os03g51330.1	GRAS family transcription factor domain containing protein, expressed
Sobic.001G109300	5	0.544307	PF08603,PF01213	PTHR10652	KOG2675	AT4G34490.1	cyclase associated protein 1	LOC_Os03g51250.1	adenylyl cyclase-associated protein, putative, expressed
Sobic.001G109400	4	0.90862	PF00332	PTHR32227,PTHR32227:SF107	NA	AT5G42720.1	Glycosyl hydrolase family 17 protein	LOC_Os03g51240.3	glycosyl hydrolases family 17, putative, expressed
Sobic.001G109500	2	0.997188	PF00646	PTHR32133,PTHR32133:SF116	NA	AT1G11620.1	F-box and associated interaction domains-containing protein	LOC_Os03g47420.1	OsFBX107 - F-box domain containing protein, expressed
Sobic.001G109700	11	0.710307	PF04851,PF00271	PTHR10799,PTHR10799:SF606	KOG1001,KOG1002	AT5G66750.1	chromatin remodeling 1	LOC_Os09g27060.1	SNF2 family N-terminal domain containing protein, expressed
Sobic.001G109800	12	0.850199	PF00569,PF00249,PF16495,PF04433	PTHR12802,PTHR12802:SF39	KOG1279	AT4G34430.2	DNA-binding family protein	LOC_Os03g51220.1	SWI/SNF-related matrix-associated actin-dependent regulator of chromatin subfamily C member, putative, expressed
Sobic.001G110000	8	0.924603	PF00125,PF16211	PTHR23430,PTHR23430:SF62	KOG1756	AT1G54690.1	gamma histone variant H2AX	LOC_Os12g34510.1	Core histone H2A/H2B/H3/H4 domain containing protein, putative, expressed
Sobic.001G110300	8	0.605074	PF01956	PTHR20917	KOG3312	AT5G06660.1	Protein of unknown function DUF106, transmembrane	LOC_Os03g51160.2	fb27, putative, expressed
Sobic.001G110400	9	0.779905	NA	NA	NA	NA	NA	NA	NA
Sobic.001G110600	8	0.999998	PF02985,PF13646,PF12074	PTHR23346,PTHR23346:SF7	NA	AT1G64790.1	ILITYHIA	LOC_Os03g51140.1	HEAT repeat family protein, putative, expressed
Sobic.001G110701	6	0.804017	NA	NA	NA	AT3G01480.2	cyclophilin 38	LOC_Os08g29370.1	peptidyl-prolyl cis-trans isomerase, chloroplast precursor, putative, expressed
Sobic.001G110800	9	1	NA	PTHR33065,PTHR33065:SF1	NA	NA	NA	LOC_Os01g66230.2	csAtPR5, putative, expressed
Sobic.001G111000	11	0.916534	PF00282	PTHR11999,PTHR11999:SF86	NA	AT5G17330.1	glutamate decarboxylase	LOC_Os03g51080.1	glutamate decarboxylase, putative, expressed
Sobic.001G111150	1	0.906938	PF00854	PTHR11654,PTHR11654:SF153	NA	AT2G02040.1	peptide transporter 2	LOC_Os03g51050.1	peptide transporter PTR2, putative, expressed
Sobic.001G111366	10	0.939306	PF08446	PTHR24423:SF519,PTHR24423	NA	AT2G18790.1	phytochrome B	LOC_Os03g51030.2	phytochrome A, putative, expressed
Sobic.001G111500	10	0.970897	PF02518,PF00512,PF01590,PF08446,PF00989,PF00360	PTHR24423,PTHR24423:SF519	NA	AT1G09570.1	phytochrome A	LOC_Os03g51030.1	phytochrome A, putative, expressed
Sobic.001G111600	11	0.543231	PF07714	PTHR24058,PTHR24058:SF23	KOG0667	AT1G73460.1	Protein kinase superfamily protein	LOC_Os03g51020.1	expressed protein
Sobic.001G111700	3	0.999984	PF12695	PTHR11614,PTHR11614:SF97	KOG1455	AT1G73480.1	alpha/beta-Hydrolases superfamily protein	LOC_Os03g51010.1	hydrolase, alpha/beta fold family domain containing protein, expressed
Sobic.001G111800	1	0.638826	PF02734,PF02733	PTHR28629,PTHR28629:SF4	NA	AT3G17770.1	Dihydroxyacetone kinase	LOC_Os03g51000.2	3,4-dihydroxy-2-butanone kinase, putative, expressed
Sobic.001G111850	9	0.996752	NA	NA	NA	NA	NA	NA	NA
Sobic.001G111900	8	0.938087	NA	NA	NA	NA	NA	NA	NA
Sobic.001G112000	10	0.927735	PF02734,PF02733	PTHR28629,PTHR28629:SF4	NA	AT3G17770.1	Dihydroxyacetone kinase	LOC_Os03g51000.2	3,4-dihydroxy-2-butanone kinase, putative, expressed
Sobic.001G112250	11	0.547605	NA	PTHR33120,PTHR33120:SF13	NA	NA	NA	LOC_Os08g42320.1	expressed protein
Sobic.001G112300	4	0.960645	PF13499	PTHR23050,PTHR23050:SF203	KOG0027	AT5G37780.1	calmodulin 1	LOC_Os01g17190.1	OsCam3 - Calmodulin, expressed
Sobic.001G112350	12	0.645946	NA	NA	NA	NA	NA	NA	NA
Sobic.001G112400	8	0.737148	PF04442	PTHR21320,PTHR21320:SF3	NA	AT1G02410.1	cytochrome c oxidase assembly protein CtaG / Cox11 family	LOC_Os03g50940.1	cytochrome c oxidase assembly protein COX11, mitochondrial precursor, putative, expressed
Sobic.001G112600	8	1	PF00022	PTHR11937,PTHR11937:SF210	NA	AT3G12110.1	actin-11	LOC_Os03g50885.1	actin, putative, expressed
Sobic.001G112700	9	0.894238	PF07722	PTHR11922,PTHR11922:SF37	KOG0026	AT1G25220.1	anthranilate synthase beta subunit 1	LOC_Os03g50880.1	class I glutamine amidotransferase, putative, expressed
Sobic.001G112800	9	0.999997	NA	NA	NA	NA	NA	NA	NA
Sobic.001G112900	6	0.489524	PF05542	PTHR31808,PTHR31808:SF4	NA	AT3G17800.1	Protein of unknown function (DUF760)	LOC_Os03g50870.1	expressed protein
Sobic.001G113000	8	0.999999	PF01336,PF00152	PTHR22594,PTHR22594:SF34	NA	AT5G56680.1	Class II aminoacyl-tRNA and biotin synthetases superfamily protein	LOC_Os01g27520.1	tRNA synthetases class II domain containing protein, expressed
Sobic.001G113200	5	0.983547	PF00512,PF02518,PF00072,PF03924	PTHR24423,PTHR24423:SF517	KOG0519	AT2G01830.2	CHASE domain containing histidine kinase protein	LOC_Os03g50860.1	histidine kinase, putative, expressed
Sobic.001G113400	3	1	NA	PTHR36012,PTHR36012:SF1	NA	AT2G21820.1	NA	LOC_Os08g29600.1	seed maturation protein PM41, putative, expressed
Sobic.001G113500	9	0.986442	PF12906	PTHR23012,PTHR23012:SF54	KOG1609	AT1G11020.1	RING/FYVE/PHD zinc finger superfamily protein	LOC_Os08g29590.1	zinc finger, C3HC4 type family protein, expressed
Sobic.001G113800	9	0.694658	PF08263,PF07714	PTHR27001,PTHR27001:SF164	KOG1187	AT1G66150.1	transmembrane kinase 1	LOC_Os03g50810.1	receptor protein kinase TMK1 precursor, putative, expressed
Sobic.001G113900	5	0.486002	PF00628	PTHR15856,PTHR15856:SF30	KOG1844	AT1G66170.1	RING/FYVE/PHD zinc finger superfamily protein	LOC_Os03g50780.1	PHD-finger domain containing protein, putative, expressed
Sobic.001G114000	12	0.999997	PF00780,PF00637,PF10366,PF10367	PTHR12894,PTHR12894:SF10	KOG2063	AT4G36630.1	Vacuolar sorting protein 39	LOC_Os03g50740.1	retrotransposon protein, putative, SINE subclass, expressed
Sobic.001G114200	12	0.999801	PF05346	PTHR13317,PTHR13317:SF4	NA	AT1G67960.1	NA	LOC_Os03g50730.1	transmembrane anterior posterior transformation 1, putative, expressed
Sobic.001G114400	8	1	PF02769,PF13507	PTHR10099,PTHR10099:SF1	NA	AT1G74260.1	purine biosynthesis 4	LOC_Os01g66500.1	phosphoribosylformylglycinamidine synthase, putative, expressed
Sobic.001G114500	8	0.988575	PF03029	PTHR21231,PTHR21231:SF7	KOG1534	AT4G12790.5	P-loop containing nucleoside triphosphate hydrolases superfamily protein	LOC_Os03g50620.1	ATP binding protein, putative, expressed
Sobic.001G114800	9	0.999174	NA	NA	NA	NA	NA	NA	NA
Sobic.001G115100	2	0.778107	NA	NA	NA	NA	NA	LOC_Os03g50570.1	expressed protein
Sobic.001G115300	9	0.999625	PF00076	NA	NA	AT4G17720.1	RNA-binding (RRM/RBD/RNP motifs) family protein	LOC_Os03g50560.1	RNA recognition motif containing protein, putative, expressed
Sobic.001G115500	8	1	PF03810,PF03378,PF08506	PTHR10997,PTHR10997:SF8	NA	AT2G46520.1	cellular apoptosis susceptibility protein, putative / importin-alpha re-exporter, putative	LOC_Os01g13430.1	importin-alpha re-exporter, putative, expressed
Sobic.001G115700	8	1	PF09326,PF10588,PF13510,PF00384	PTHR11615,PTHR11615:SF115	NA	AT5G37510.2	NADH-ubiquinone dehydrogenase, mitochondrial, putative	LOC_Os03g50540.1	2Fe-2S iron-sulfur cluster binding domain containing protein, expressed
Sobic.001G115800	5	0.999818	NA	PTHR36729	NA	AT2G01755.1	NA	LOC_Os03g50530.1	expressed protein
Sobic.001G116000	8	0.99928	PF02212,PF00350,PF01031	PTHR11566,PTHR11566:SF80	NA	AT1G14830.1	DYNAMIN-like 1C	LOC_Os03g50520.1	dynamin family protein, putative, expressed
Sobic.001G116100	8	0.978533	PF00585,PF00291	PTHR10314,PTHR10314:SF30	KOG1250	AT3G10050.1	L-O-methylthreonine resistant 1	LOC_Os03g50510.1	threonine dehydratase biosynthetic, chloroplast precursor, putative, expressed
Sobic.001G116200	11	0.593432	PF01535,PF13041	PTHR24015,PTHR24015:SF479	NA	AT4G01570.1	Tetratricopeptide repeat (TPR)-like superfamily protein	LOC_Os03g50500.1	PPR repeat domain containing protein, putative, expressed
Sobic.001G116400	8	0.999986	PF03951,PF00120	PTHR20852,PTHR20852:SF58	NA	AT1G66200.1	glutamine synthase clone F11	LOC_Os03g50490.1	glutamine synthetase, catalytic domain containing protein, expressed
Sobic.001G116500	8	0.999992	PF00408,PF02879,PF02880,PF02878	PTHR22573,PTHR22573:SF47	NA	AT1G70730.3	Phosphoglucomutase/phosphomannomutase family protein	LOC_Os03g50480.1	phosphoglucomutase, putative, expressed
Sobic.001G116600	5	0.700838	PF08263,PF00069	PTHR27008,PTHR27008:SF19	KOG1187	AT1G48480.1	receptor-like kinase 1	LOC_Os03g50450.1	inactive receptor kinase At2g26730 precursor, putative, expressed
Sobic.001G116700	12	0.82723	PF00179	PTHR24067:SF46,PTHR24067	KOG0896	AT1G23260.1	MMS ZWEI homologue 1	LOC_Os03g50440.1	ubiquitin-conjugating enzyme, putative, expressed
Sobic.001G116800	8	0.994869	PF00641	PTHR23111,PTHR23111:SF23	KOG4198	AT1G70650.1	Ran BP2/NZF zinc finger-like superfamily protein	LOC_Os03g50430.1	zinc finger family protein, putative, expressed
Sobic.001G116900	9	0.910244	PF10497	PTHR31169,PTHR31169:SF6	NA	AT4G37110.1	Zinc-finger domain of monoamine-oxidase A repressor R1	LOC_Os03g50420.1	expressed protein
Sobic.001G117200	8	0.998852	PF07714	PTHR24356,PTHR24356:SF144	NA	AT3G17850.1	Protein kinase superfamily protein	LOC_Os03g50390.1	AGC_AGC_other_GWLd.2 - ACG kinases include homologs to PKA, PKG and PKC, expressed
Sobic.001G117300	8	0.999681	PF09790	PTHR31220,PTHR31220:SF2	KOG4688	AT5G64090.1	NA	LOC_Os11g06860.1	expressed protein
Sobic.001G117400	8	0.999998	PF01096	PTHR11239,PTHR11239:SF14	KOG2907	AT3G25940.1	TFIIB zinc-binding protein	LOC_Os03g50380.1	DNA-directed RNA polymerase I subunit RPA12, putative, expressed
Sobic.001G117500	5	0.848185	PF00538	PTHR11467,PTHR11467:SF39	NA	AT1G14900.1	high mobility group A	LOC_Os03g50355.1	AT hook-containing DNA-binding protein, putative, expressed
Sobic.001G117800	8	0.999257	PF06957,PF04053,PF00400	PTHR19876:SF5,PTHR19876	NA	AT1G62020.1	Coatomer, alpha subunit	LOC_Os09g04110.2	coatomer alpha subunit, putative, expressed
Sobic.001G117900	8	0.727154	PF14531	PTHR24347,PTHR24347:SF1	KOG0583	AT5G60550.1	geminivirus rep interacting kinase 2	LOC_Os03g50330.1	CAMK_KIN1/SNF1/Nim1_like.18 - CAMK includes calcium/calmodulin depedent protein kinases, expressed
Sobic.001G118000	12	0.944619	PF00613,PF00454	PTHR10048,PTHR10048:SF15	NA	AT1G49340.2	Phosphatidylinositol 3- and 4-kinase family protein	LOC_Os03g50320.1	phosphatidylinositol 4-kinase PI4K, putative, expressed
Sobic.001G118200	12	0.999987	PF08172	PTHR14043	NA	AT3G18480.1	CCAAT-displacement protein alternatively spliced product	LOC_Os03g50300.1	CASP, putative, expressed
Sobic.001G118300	10	0.721229	PF08718	PTHR10219,PTHR10219:SF28	KOG4189	AT4G39670.1	Glycolipid transfer protein (GLTP) family protein	LOC_Os03g50280.1	GLTP domain containing protein, putative, expressed
Sobic.001G118400	8	0.98921	NA	PTHR36004,PTHR36004:SF1	NA	AT1G73885.1	NA	LOC_Os03g50270.1	expressed protein
Sobic.001G118600	5	0.999412	PF00012	PTHR19375,PTHR19375:SF219	NA	AT5G28540.1	heat shock protein 70 (Hsp 70) family protein	LOC_Os03g50250.1	DnaK family protein, putative, expressed
Sobic.001G118800	12	0.993725	PF07106	PTHR15938	KOG4603	AT1G13330.1	Arabidopsis Hop2 homolog	LOC_Os03g50220.1	homologous-pairing protein meu13, putative, expressed
Sobic.001G118900	2	0.997067	PF03398	PTHR12161,PTHR12161:SF16	NA	AT1G13340.1	Regulator of Vps4 activity in the MVB pathway protein	LOC_Os03g50210.1	DUF292 domain containing protein, expressed
Sobic.001G119000	3	0.714526	PF02298	PTHR33021,PTHR33021:SF61	NA	AT2G02850.1	plantacyanin	LOC_Os03g50160.1	plastocyanin-like domain containing protein, putative, expressed
Sobic.001G119100	4	0.988695	PF02298	PTHR33021,PTHR33021:SF61	NA	AT2G02850.1	plantacyanin	LOC_Os03g50160.1	plastocyanin-like domain containing protein, putative, expressed
Sobic.001G119300	8	0.688464	PF08241	PTHR12189	KOG1975	AT3G20650.1	mRNA capping enzyme family protein	LOC_Os08g08200.1	mRNA cap guanine-N7 methyltransferase 1, putative, expressed
Sobic.001G119400	8	0.954433	PF01124	PTHR10250,PTHR10250:SF16	NA	AT1G65820.1	microsomal glutathione s-transferase, putative	LOC_Os03g50130.1	microsomal glutathione S-transferase 3, putative, expressed
Sobic.001G119600	8	0.96079	PF00641	PTHR23111,PTHR23111:SF40	KOG4198	AT1G70650.2	Ran BP2/NZF zinc finger-like superfamily protein	LOC_Os03g50120.1	zinc finger family protein, putative, expressed
Sobic.001G119700	12	0.855676	PF04504	PTHR31662,PTHR31662:SF8	NA	AT1G11510.1	DNA-binding storekeeper protein-related transcriptional regulator	LOC_Os03g50110.1	transcription regulator, putative, expressed
Sobic.001G119800	8	0.999992	PF04576	PTHR31448,PTHR31448:SF11	NA	AT5G16720.1	Protein of unknown function, DUF593	LOC_Os03g50100.1	expressed protein
Sobic.001G119900	8	0.999817	PF00271,PF00270	PTHR24031	NA	AT1G28180.1	P-loop containing nucleoside triphosphate hydrolases superfamily protein	LOC_Os03g50090.3	transposon protein, putative, CACTA, En/Spm sub-class, expressed
Sobic.001G120000	5	0.992118	PF00254	PTHR10516,PTHR10516:SF308	KOG0552	AT1G18170.1	FKBP-like peptidyl-prolyl cis-trans isomerase family protein	LOC_Os03g50080.1	peptidyl-prolyl cis-trans isomerase, FKBP-type, putative, expressed
Sobic.001G120100	4	0.655967	PF06966	PTHR32251,PTHR32251:SF15	KOG4650	AT1G18180.1	Protein of unknown function (DUF1295)	LOC_Os03g50070.1	DUF1295 domain containing protein, putative, expressed
Sobic.001G120200	5	0.605548	NA	PTHR11102,PTHR11102:SF78	NA	AT1G64840.1	Protein of unknown function (DUF295)	LOC_Os03g50050.1	OsFBDUF16 - F-box and DUF domain containing protein, expressed
Sobic.001G120300	8	0.983143	PF05721	PTHR20883,PTHR20883:SF14	KOG3290	AT2G01490.1	phytanoyl-CoA dioxygenase (PhyH) family protein	LOC_Os03g50040.1	phytanoyl-CoA dioxygenase, putative, expressed
Sobic.001G120400	6	0.997165	NA	PTHR11716,PTHR11716:SF54	NA	AT2G06925.1	Phospholipase A2 family protein	LOC_Os03g50030.1	phospholipase A2, putative, expressed
Sobic.001G120500	8	1	PF13414,PF01425	PTHR11895,PTHR11895:SF39	KOG1211	AT3G17970.1	translocon at the outer membrane of chloroplasts 64-III	LOC_Os03g50010.1	toc64, putative, expressed
Sobic.001G120900	5	0.956509	PF12041,PF03514	PTHR31636,PTHR31636:SF47	NA	AT1G14920.1	GRAS family transcription factor family protein	LOC_Os03g49990.1	GRAS family transcription factor domain containing protein, expressed
Sobic.001G121100	8	0.999865	PF00892	PTHR12715,PTHR12715:SF8	NA	NA	NA	LOC_Os03g49940.1	integral membrane protein, putative, expressed
Sobic.001G121200	1	0.999984	PF13920,PF10269	PTHR10044	KOG4172	AT1G73950.1	Transmembrane Fragile-X-F-associated protein	LOC_Os03g49900.1	zinc finger, C3HC4 type domain containing protein, expressed
Sobic.001G121900	8	0.999858	PF01504,PF02493	PTHR23086:SF33,PTHR23086	NA	AT1G21980.1	phosphatidylinositol-4-phosphate 5-kinase 1	LOC_Os03g49800.1	phosphatidylinositol-4-phosphate 5-kinase, putative, expressed
Sobic.001G122000	2	0.999989	PF15413,PF01237	PTHR10972,PTHR10972:SF100	NA	AT4G08180.1	OSBP(oxysterol binding protein)-related protein 1C	LOC_Os03g49770.1	oxysterol-binding protein, putative, expressed
Sobic.001G122100	8	1	PF07714	PTHR22974,PTHR22974:SF21	KOG0198	AT1G77720.1	putative protein kinase 1	LOC_Os03g49750.1	protein kinase family protein, putative, expressed
Sobic.001G122200	8	0.999959	PF01753,PF00856	PTHR12197,PTHR12197:SF165	KOG2084	AT2G17900.1	SET domain group 37	LOC_Os03g49730.2	zinc finger protein, putative, expressed
Sobic.001G122300	5	0.617399	PF04755	PTHR31906,PTHR31906:SF14	NA	AT3G26070.1	Plastid-lipid associated protein PAP / fibrillin family protein	LOC_Os03g49720.1	PAP fibrillin family domain containing protein, expressed
Sobic.001G122400	8	0.999998	PF00416	PTHR10871	KOG3311	AT5G14320.1	Ribosomal protein S13/S18 family	LOC_Os03g49710.1	ribosomal protein S13p/S18e, putative, expressed
Sobic.001G122500	6	0.900518	PF09335	PTHR12677,PTHR12677:SF29	KOG3140	AT4G09580.1	SNARE associated Golgi protein family	LOC_Os03g49700.1	SNARE associated Golgi protein, putative, expressed
Sobic.001G122700	10	0.999331	NA	PTHR33065,PTHR33065:SF4	NA	NA	NA	LOC_Os03g49680.1	expressed protein
Sobic.001G122832	10	0.99854	PF14531	PTHR24361,PTHR24361:SF404	KOG0198	AT4G08500.1	MAPK/ERK kinase kinase 1	LOC_Os03g49640.1	STE_MEKK_ste11_MAP3K.14 - STE kinases include homologs to sterile 7, sterile 11 and sterile 20 from yeast, expressed
Sobic.001G122900	10	0.991194	NA	PTHR18959	NA	NA	NA	LOC_Os03g49630.1	expressed protein
Sobic.001G123000	5	0.992742	PF08263,PF00069	PTHR27001,PTHR27001:SF65	KOG1187	AT5G10290.1	leucine-rich repeat transmembrane protein kinase family protein	LOC_Os03g49620.5	BRASSINOSTEROID INSENSITIVE 1-associated receptor kinase 1 precursor, putative, expressed
Sobic.001G123100	8	0.999998	PF00232	PTHR10353,PTHR10353:SF69	NA	AT3G18080.1	B-S glucosidase 44	LOC_Os03g49610.1	Os3bglu8 - beta-glucosidase, exo-beta-glucansase, high similarity to Os3bglu7, expressed
Sobic.001G123201	4	0.993573	PF00232	PTHR10353,PTHR10353:SF77	NA	AT3G18080.1	B-S glucosidase 44	LOC_Os03g49600.2	Os3bglu7 - beta-glucosidase, exo-beta-glucanse, expressed
Sobic.001G123300	8	1	PF00232	PTHR10353,PTHR10353:SF77	NA	AT3G18080.1	B-S glucosidase 44	LOC_Os03g49600.1	Os3bglu7 - beta-glucosidase, exo-beta-glucanse, expressed
Sobic.001G123500	8	1	PF03463,PF03465,PF03464	PTHR10113,PTHR10113:SF13	NA	AT3G26618.1	eukaryotic release factor 1-3	LOC_Os03g49580.1	eukaryotic peptide chain release factor subunit 1-1, putative, expressed
Sobic.001G123600	9	0.610334	PF03151	PTHR11132,PTHR11132:SF80	KOG1441	AT3G17430.1	Nucleotide-sugar transporter family protein	LOC_Os03g49570.1	domain of unknown function, DUF250 domain containing protein, expressed
Sobic.001G124000	11	0.939086	PF04696	PTHR12707	KOG3756	AT1G15200.1	protein-protein interaction regulator family protein	LOC_Os03g49520.1	pinin/SDK/memA protein, putative, expressed
Sobic.001G124100	6	0.739827	PF02493,PF01504	PTHR23086,PTHR23086:SF25	KOG0229	AT1G60890.1	Phosphatidylinositol-4-phosphate 5-kinase family protein	LOC_Os03g49510.1	phosphatidylinositol-4-phosphate 5-kinase, putative, expressed
Sobic.001G124200	11	0.890414	PF01590,PF00512,PF02518	PTHR24423,PTHR24423:SF515	KOG0519	AT1G66340.1	Signal transduction histidine kinase, hybrid-type, ethylene sensor	LOC_Os03g49500.2	ethylene receptor, putative, expressed
Sobic.001G124300	2	0.995811	NA	PTHR33874,PTHR33874:SF3	NA	AT1G44770.1	NA	LOC_Os03g49490.1	expressed protein
Sobic.001G124400	8	0.99997	PF08576	PTHR34066,PTHR34066:SF1	NA	AT5G11760.1	NA	LOC_Os03g49485.1	expressed protein
Sobic.001G124500	5	0.99993	PF01151	PTHR11157,PTHR11157:SF13	NA	AT3G06470.1	GNS1/SUR4 membrane protein family	LOC_Os03g49480.1	elongation of fatty acids protein 2, putative, expressed
Sobic.001G124600	9	0.845435	NA	NA	NA	NA	NA	NA	NA
Sobic.001G124800	9	0.988984	NA	PTHR36046	NA	AT4G02725.1	NA	LOC_Os03g49450.1	expressed protein
Sobic.001G125000	2	0.996625	PF13419	PTHR12725,PTHR12725:SF81	KOG3109	AT2G32150.1	Haloacid dehalogenase-like hydrolase (HAD) superfamily protein	LOC_Os03g49440.1	phosphatase, putative, expressed
Sobic.001G125100	5	0.994442	PF08799,PF02840	PTHR13007,PTHR13007:SF20	KOG2808	AT1G03140.1	splicing factor Prp18 family protein	LOC_Os03g49430.1	pre-mRNA-splicing factor, putative, expressed
Sobic.001G125200	12	0.999975	PF02985,PF13646	PTHR10527,PTHR10527:SF29	NA	AT5G19820.1	ARM repeat superfamily protein	LOC_Os03g49420.1	HEAT repeat family protein, putative, expressed
Sobic.001G125300	3	1	PF01566	PTHR11706,PTHR11706:SF44	KOG1291	AT5G03280.1	NRAMP metal ion transporter family protein	LOC_Os03g49400.1	ethylene-insensitive protein, putative, expressed
Sobic.001G125400	3	1	PF01566	PTHR11706,PTHR11706:SF44	KOG1291	AT5G03280.1	NRAMP metal ion transporter family protein	LOC_Os03g49400.1	ethylene-insensitive protein, putative, expressed
Sobic.001G125500	3	1	PF01566	PTHR11706,PTHR11706:SF44	KOG1291	AT5G03280.1	NRAMP metal ion transporter family protein	LOC_Os07g06130.2	ethylene-insensitive protein, putative, expressed
Sobic.001G125800	6	0.946872	PF01477,PF00305	PTHR11771,PTHR11771:SF53	NA	AT3G22400.1	PLAT/LH2 domain-containing lipoxygenase family protein	LOC_Os03g49380.1	lipoxygenase, putative, expressed
Sobic.001G125900	5	0.421456	PF01477,PF00305	PTHR11771,PTHR11771:SF49	NA	AT3G22400.1	PLAT/LH2 domain-containing lipoxygenase family protein	LOC_Os03g52860.1	lipoxygenase, putative, expressed
Sobic.001G126100	10	0.808244	PF01476,PF00646	PTHR20932,PTHR20932:SF9	KOG2850	AT1G55000.3	peptidoglycan-binding LysM domain-containing protein	LOC_Os03g49250.1	OsFBO16 - F-box and other domain containing protein, expressed
Sobic.001G126200	8	0.999539	PF00583	PTHR23091,PTHR23091:SF71	KOG3234	AT1G03150.1	Acyl-CoA N-acyltransferases (NAT) superfamily protein	LOC_Os03g49230.1	acetyltransferase, GNAT family, putative, expressed
Sobic.001G126300	8	1	PF00709	PTHR11846,PTHR11846:SF4	NA	AT3G57610.1	adenylosuccinate synthase	LOC_Os03g49220.1	adenylosuccinate synthetase, chloroplast precursor, putative, expressed
Sobic.001G126400	9	0.999995	PF04851,PF00271	PTHR24031,PTHR24031:SF305	KOG0340	AT3G18600.1	P-loop containing nucleoside triphosphate hydrolases superfamily protein	LOC_Os03g58810.1	DEAD-box ATP-dependent RNA helicase, putative, expressed
Sobic.001G126500	9	0.999766	PF13959	PTHR24031,PTHR24031:SF305	NA	AT3G18600.1	P-loop containing nucleoside triphosphate hydrolases superfamily protein	LOC_Os06g34420.1	DEAD/DEAH box helicase domain protein, putative, expressed
Sobic.001G126600	9	0.99995	PF16589,PF06732	PTHR12221,PTHR12221:SF6	NA	AT5G14520.1	pescadillo-related	LOC_Os03g49210.1	BRCA1 C Terminus domain containing protein, expressed
Sobic.001G126800	8	0.999952	PF00400	PTHR22852	KOG0265	AT3G27640.1	Transducin/WD40 repeat-like superfamily protein	LOC_Os03g49200.1	WD domain, G-beta repeat domain containing protein, expressed
Sobic.001G126900	3	1	PF01277	PTHR33203,PTHR33203:SF6	NA	AT3G01570.1	Oleosin family protein	LOC_Os03g49190.1	oleosin, putative, expressed
Sobic.001G127000	12	0.587289	PF05875	PTHR12956,PTHR12956:SF28	KOG2329	AT4G22330.1	Alkaline phytoceramidase (aPHC)	LOC_Os03g49180.1	alkaline phytoceramidase, putative, expressed
Sobic.001G127100	8	0.999074	PF05875	PTHR12956,PTHR12956:SF28	KOG2329	AT4G22330.1	Alkaline phytoceramidase (aPHC)	LOC_Os03g49180.1	alkaline phytoceramidase, putative, expressed
Sobic.001G127200	8	0.499078	PF00642,PF13637	PTHR14493,PTHR14493:SF47	KOG1595	AT2G41900.1	CCCH-type zinc finger protein with ARM repeat domain	LOC_Os03g49170.1	zinc finger family protein, putative, expressed
Sobic.001G127400	2	0.999984	PF03226	PTHR13848,PTHR13848:SF5	KOG3399	AT2G40110.1	Yippee family putative zinc-binding protein	LOC_Os03g49150.1	yippee zinc-binding protein, putative, expressed
Sobic.001G127500	8	0.811005	PF03109	PTHR10566,PTHR10566:SF58	KOG1235	AT2G40090.1	ABC2 homolog 9	LOC_Os11g34750.1	ABC1 family domain containing protein, putative, expressed
Sobic.001G127800	10	0.998548	PF02045	PTHR12632,PTHR12632:SF13	NA	AT5G12840.2	nuclear factor Y, subunit A1	LOC_Os03g48970.2	nuclear transcription factor Y subunit, putative, expressed
Sobic.001G128100	11	0.816259	PF03168	PTHR31234,PTHR31234:SF4	NA	AT4G13270.1	Late embryogenesis abundant (LEA) hydroxyproline-rich glycoprotein family	LOC_Os03g48950.1	expressed protein
Sobic.001G128200	6	0.993627	PF00076	PTHR24012	NA	AT3G26420.1	RNA-binding (RRM/RBD/RNP motifs) family protein with retrovirus zinc finger-like domain	LOC_Os05g13650.1	RNA recognition motif containing protein, putative, expressed
Sobic.001G128300	11	0.900003	PF00571,PF00654	PTHR11689,PTHR11689:SF92	NA	AT5G26240.1	chloride channel D	LOC_Os03g48940.1	chloride channel protein CLC-d, putative, expressed
Sobic.001G128400	8	1	PF00227	PTHR11599,PTHR11599:SF6	KOG0177	AT3G22630.1	20S proteasome beta subunit D1	LOC_Os03g48930.1	peptidase, T1 family, putative, expressed
Sobic.001G128600	5	0.597594	PF07466	PTHR33975,PTHR33975:SF2	NA	AT1G54520.1	NA	LOC_Os03g48920.1	DUF1517 domain containing protein, putative, expressed
Sobic.001G129000	5	0.998571	PF00012	PTHR19375,PTHR19375:SF147	NA	AT5G49910.1	chloroplast heat shock protein 70-2	LOC_Os05g23740.1	DnaK family protein, putative, expressed
Sobic.001G129300	1	0.994283	PF00861	PTHR12899:SF10,PTHR12899	NA	AT5G27820.1	Ribosomal L18p/L5e family protein	LOC_Os03g48840.1	ribosomal L18p/L5e family protein, putative, expressed
Sobic.001G129400	8	0.99998	PF01165	PTHR37228,PTHR37228:SF1	NA	AT3G26360.1	Ribosomal protein S21 family protein	LOC_Os03g48830.1	ribosomal protein-related, putative, expressed
Sobic.001G129500	5	0.976726	NA	NA	NA	NA	NA	NA	NA
Sobic.001G129600	8	0.856819	PF00860	PTHR11119,PTHR11119:SF45	NA	AT5G62890.2	Xanthine/uracil permease family protein	LOC_Os03g48810.1	nucleobase-ascorbate transporter, putative, expressed
Sobic.001G129650	6	0.993502	NA	NA	NA	NA	NA	NA	NA
Sobic.001G129700	3	1	PF07883	PTHR31238,PTHR31238:SF26	NA	AT1G18970.1	germin-like protein 4	LOC_Os03g48770.1	Cupin domain containing protein, expressed
Sobic.001G129900	5	0.808576	PF00201	PTHR11926,PTHR11926:SF279	NA	AT2G43820.1	UDP-glucosyltransferase 74F2	LOC_Os03g48740.1	indole-3-acetate beta-glucosyltransferase, putative, expressed
Sobic.001G130000	9	0.99998	PF04398	PTHR31676,PTHR31676:SF12	NA	AT5G19860.1	Protein of unknown function, DUF538	LOC_Os03g48710.2	expressed protein
Sobic.001G130100	8	0.945726	NA	PTHR36764,PTHR36764:SF1	NA	AT3G47850.1	NA	LOC_Os05g13390.1	expressed protein
Sobic.001G130200	10	1	PF07059	PTHR31558,PTHR31558:SF3	NA	AT1G59650.1	Protein of unknown function (DUF1336)	LOC_Os03g48660.1	DUF1336 domain containing protein, expressed
Sobic.001G130301	8	1	PF01249	PTHR10442	KOG3486	AT5G27700.1	Ribosomal protein S21e	LOC_Os03g46490.1	40S ribosomal protein S21, putative, expressed
Sobic.001G130400	8	0.988704	PF04398	PTHR31676,PTHR31676:SF6	NA	AT1G55265.1	Protein of unknown function, DUF538	LOC_Os03g48626.2	expressed protein
Sobic.001G130600	3	1	PF01762,PF00337	PTHR11214,PTHR11214:SF136	KOG2287	AT1G74800.1	Galactosyltransferase family protein	LOC_Os03g48610.1	galactosyltransferase family protein, putative, expressed
Sobic.001G130700	11	0.99078	PF06136	PTHR31083,PTHR31083:SF8	NA	AT2G28150.1	Domain of unknown function (DUF966)	LOC_Os03g48600.1	domain of unknown function DUF966 domain containing protein, expressed
Sobic.001G131200	4	0.572116	PF00564	PTHR31066,PTHR31066:SF9	NA	AT3G26510.2	Octicosapeptide/Phox/Bem1p family protein	LOC_Os03g48520.1	PB1 domain containing protein, expressed
Sobic.001G131300	8	0.999337	NA	PTHR18937,PTHR18937:SF238	NA	AT4G38070.1	basic helix-loop-helix (bHLH) DNA-binding superfamily protein	LOC_Os03g48490.1	centromere protein, putative, expressed
Sobic.001G131400	6	0.997221	PF03061	PTHR12418,PTHR12418:SF33	KOG3328	AT1G48320.1	Thioesterase superfamily protein	LOC_Os03g48480.1	thioesterase family protein, putative, expressed
Sobic.001G131600	8	0.999983	PF14705	PTHR22739	NA	AT4G33640.1	NA	LOC_Os03g48390.1	expressed protein
Sobic.001G131700	3	0.973939	NA	PTHR16263,PTHR16263:SF4	KOG2610	AT1G27150.1	Tetratricopeptide repeat (TPR)-like superfamily protein	LOC_Os03g48380.1	expressed protein
Sobic.001G131800	2	0.838005	PF09816	PTHR15970,PTHR15970:SF2	KOG4795	AT1G71080.1	RNA polymerase II transcription elongation factor	LOC_Os01g32300.2	expressed protein
Sobic.001G131900	1	0.998848	PF01501	PTHR32116:SF26,PTHR32116	NA	AT3G61130.1	galacturonosyltransferase 1	LOC_Os06g49810.1	glycosyl transferase family 8, putative, expressed
Sobic.001G132000	8	0.998336	PF01557	PTHR11820	KOG1535	AT4G15940.1	Fumarylacetoacetate (FAA) hydrolase family	LOC_Os03g61330.1	fumarylacetoacetase, putative, expressed
Sobic.001G132100	8	1	PF14290	PTHR36139,PTHR36139:SF1	NA	AT1G47420.1	succinate dehydrogenase 5	LOC_Os04g34100.1	expressed protein
Sobic.001G132400	3	0.999999	PF00690,PF00702,PF00122	PTHR24093,PTHR24093:SF331	NA	AT5G62670.1	H(+)-ATPase 11	LOC_Os12g44150.1	plasma membrane ATPase, putative, expressed
Sobic.001G132600	12	0.998245	PF00328	PTHR12750,PTHR12750:SF12	NA	AT5G15070.1	Phosphoglycerate mutase-like family protein	LOC_Os03g48300.1	histidine acid phosphatase, putative, expressed
Sobic.001G132900	8	0.999985	NA	PTHR37736,PTHR37736:SF1	NA	AT1G27090.1	glycine-rich protein	LOC_Os03g48260.1	expressed protein
Sobic.001G133000	9	0.603134	NA	NA	NA	NA	NA	LOC_Os03g48190.2	expressed protein
Sobic.001G133300	3	1	NA	NA	NA	NA	NA	LOC_Os03g43050.1	LTPL90 - Protease inhibitor/seed storage/LTP family protein precursor, putative, expressed
Sobic.001G133466	11	0.523115	NA	NA	NA	NA	NA	NA	NA
Sobic.001G133900	10	0.999845	PF00854	PTHR11654,PTHR11654:SF129	NA	AT5G62680.1	Major facilitator superfamily protein	LOC_Os03g48180.1	peptide transporter PTR2, putative, expressed
Sobic.001G134100	8	0.999149	PF16561	PTHR10343,PTHR10343:SF47	NA	AT1G27070.1	5\'-AMP-activated protein kinase-related	LOC_Os03g48170.1	5-AMP-activated protein kinase-related, putative, expressed
Sobic.001G134200	8	1	NA	PTHR37709	NA	AT1G67350.2	NA	LOC_Os03g48110.1	expressed protein
Sobic.001G134300	11	0.789081	NA	PTHR15502,PTHR15502:SF7	NA	AT4G32820.1	Tetratricopeptide repeat (TPR)-like superfamily protein	NA	NA
Sobic.001G134400	8	1	PF06747	PTHR13523	NA	AT5G09570.1	Cox19-like CHCH family protein	LOC_Os03g48080.1	CHCH domain containing protein, expressed
Sobic.001G134500	7	0.820019	PF00117	PTHR11922:SF42,PTHR11922	KOG3179	AT2G23970.1	Class I glutamine amidotransferase-like superfamily protein	LOC_Os03g48060.1	class I glutamine amidotransferase, putative, expressed
Sobic.001G134600	8	0.999823	PF00588	PTHR12029	KOG2506	AT4G38020.1	tRNA/rRNA methyltransferase (SpoU) family protein	LOC_Os03g48050.1	RNA methyltransferase, TrmH family protein, putative, expressed
Sobic.001G134700	5	0.644826	PF00111	PTHR19370,PTHR19370:SF109	NA	AT1G32550.1	2Fe-2S ferredoxin-like superfamily protein	LOC_Os03g48040.1	2Fe-2S iron-sulfur cluster binding domain containing protein, expressed
Sobic.001G134800	8	0.7118	PF04982	PTHR33741	NA	AT5G62720.1	Integral membrane HPP family protein	LOC_Os03g48030.1	integral membrane HPP family protein, putative, expressed
Sobic.001G134900	2	0.982966	PF09258	PTHR11062,PTHR11062:SF112	KOG1022	AT5G04500.1	glycosyltransferase family protein 47	LOC_Os03g48010.1	exostosin, putative, expressed
Sobic.001G135100	9	0.980249	NA	PTHR13890,PTHR13890:SF0	KOG2662	AT5G22830.1	magnesium (Mg) transporter 10	LOC_Os03g48000.1	CorA-like magnesium transporter protein, putative, expressed
Sobic.001G135200	8	1	PF16100	PTHR33962,PTHR33962:SF1	NA	AT1G08390.1	NA	LOC_Os03g47990.1	OB-fold nucleic acid binding domain containing protein, putative, expressed
Sobic.001G135300	12	0.949105	NA	PTHR23424,PTHR23424:SF4	NA	AT5G22820.2	ARM repeat superfamily protein	LOC_Os03g47980.1	expressed protein
Sobic.001G135400	2	0.886465	PF06200,PF00320,PF06203	PTHR10071,PTHR10071:SF168	NA	AT3G21175.2	ZIM-like 1	LOC_Os03g47970.1	GATA transcription factor 25, putative, expressed
Sobic.001G135500	2	0.920357	PF00632	PTHR11254	NA	AT3G53090.1	ubiquitin-protein ligase 7	LOC_Os03g47949.1	HECT-domain domain containing protein, expressed
Sobic.001G135600	3	0.999959	PF00657	PTHR22835:SF146,PTHR22835	NA	AT5G03820.1	GDSL-like Lipase/Acylhydrolase family protein	LOC_Os03g47940.1	GDSL-like lipase/acylhydrolase, putative, expressed
Sobic.001G136000	1	0.739122	PF02171,PF16486,PF02170,PF08699,PF16487,PF16488	PTHR22891:SF49,PTHR22891	NA	AT1G48410.1	Stabilizer of iron transporter SufD / Polynucleotidyl transferase	LOC_Os03g47820.1	PINHEAD, putative, expressed
Sobic.001G136400	3	0.99973	PF13469	PTHR11783,PTHR11783:SF68	KOG1584	AT3G45070.1	P-loop containing nucleoside triphosphate hydrolases superfamily protein	LOC_Os09g08190.1	sulfotransferase domain containing protein, expressed
Sobic.001G136500	8	1	PF00098,PF00076	PTHR24012,PTHR24012:SF476	KOG0114	AT5G04280.1	RNA-binding (RRM/RBD/RNP motifs) family protein with retrovirus zinc finger-like domain	LOC_Os03g47800.1	RNA recognition motif containing protein, expressed
Sobic.001G136600	8	0.87681	PF01603	PTHR10257,PTHR10257:SF20	NA	AT5G03470.1	Protein phosphatase 2A regulatory B subunit family protein	LOC_Os03g47790.1	transposon protein, putative, unclassified, expressed
Sobic.001G136800	11	0.999995	PF00782	PTHR10159	NA	AT3G23610.3	dual specificity protein phosphatase 1	LOC_Os01g29469.1	dual specificity protein phosphatase, putative, expressed
Sobic.001G136900	12	0.999911	PF00179	PTHR24067,PTHR24067:SF155	KOG0427	AT5G42990.1	ubiquitin-conjugating enzyme 18	LOC_Os03g47770.1	ubiquitin-conjugating enzyme E2 W, putative, expressed
Sobic.001G137000	12	0.999654	PF10347,PF10351	PTHR15678,PTHR15678:SF6	NA	AT1G58250.1	Golgi-body localisation protein domain ;RNA pol II promoter Fmp27 protein domain	LOC_Os03g23030.1	aberrant pollen transmission 1, putative, expressed
Sobic.001G137100	6	0.80415	PF05920,PF07526	PTHR11850,PTHR11850:SF90	KOG0773	AT4G34610.1	BEL1-like homeodomain 6	LOC_Os03g47740.2	homeodomain protein, putative, expressed
Sobic.001G137300	10	0.937464	PF00320	PTHR10071,PTHR10071:SF159	NA	AT4G17570.3	GATA transcription factor 26	LOC_Os04g46020.1	GATA zinc finger domain containing protein, expressed
Sobic.001G137400	2	0.992108	PF07719,PF13414,PF13637,PF13857	PTHR22904,PTHR22904:SF326	KOG0508,KOG4412	AT3G04710.3	ankyrin repeat family protein	LOC_Os03g47686.1	ankyrin, putative, expressed
Sobic.001G137500	11	0.99816	PF07719,PF13414,PF12796	PTHR22904,PTHR22904:SF326	KOG4412	AT3G04710.2	ankyrin repeat family protein	LOC_Os03g47620.1	ankyrin, putative, expressed
Sobic.001G137600	11	0.758556	PF07719,PF13414,PF12796	PTHR22904,PTHR22904:SF326	KOG4412	AT3G04710.2	ankyrin repeat family protein	LOC_Os03g47686.1	ankyrin, putative, expressed
Sobic.001G137800	12	0.964928	PF00515,PF13414,PF12796	PTHR22904,PTHR22904:SF354	KOG4412	AT3G04710.3	ankyrin repeat family protein	LOC_Os03g47650.1	ankyrin, putative, expressed
Sobic.001G138000	11	0.566315	PF01964	PTHR30557,PTHR30557:SF1	NA	AT2G29630.1	thiaminC	LOC_Os03g47610.6	thiamine biosynthesis protein thiC, putative, expressed
Sobic.001G138200	7	0.443471	PF01501	PTHR13778:SF6,PTHR13778	NA	AT3G50760.1	galacturonosyltransferase-like 2	LOC_Os03g47530.1	glycosyl transferase 8 domain containing protein, putative, expressed
Sobic.001G138300	2	0.999894	PF13920	PTHR12313,PTHR12313:SF7	KOG0823	AT2G23780.1	RING/U-box superfamily protein	LOC_Os03g47500.1	zinc finger, C3HC4 type domain containing protein, expressed
Sobic.001G138400	11	0.984085	PF02184	PTHR11246,PTHR11246:SF14	NA	AT5G41770.1	crooked neck protein, putative / cell cycle protein, putative	LOC_Os05g22260.1	crooked neck, putative, expressed
Sobic.001G138600	7	0.997069	PF05678	PTHR34794,PTHR34794:SF2	NA	AT2G22880.1	VQ motif-containing protein	LOC_Os03g47280.1	VQ domain containing protein, putative, expressed
Sobic.001G138800	6	0.863929	NA	PTHR34789,PTHR34789:SF1	NA	AT4G21620.2	glycine-rich protein	LOC_Os03g47270.1	GCRP4 - Glycine and cysteine rich family protein precursor, expressed
Sobic.001G139001	8	0.998845	NA	PTHR36815,PTHR36815:SF1	NA	AT5G65880.1	NA	LOC_Os03g47240.1	expressed protein
Sobic.001G139750	5	0.998274	NA	NA	NA	NA	NA	NA	NA
Sobic.001G139900	3	1	PF01595	PTHR12064,PTHR12064:SF30	KOG2118	AT2G14520.1	CBS domain-containing protein with a domain of unknown function (DUF21)	LOC_Os03g47120.1	CBS domain containing protein, expressed
Sobic.001G140600	9	0.999951	NA	PTHR34775,PTHR34775:SF3	NA	AT1G16630.1	NA	LOC_Os03g46920.1	expressed protein
Sobic.001G140700	8	1	PF02887,PF00224	PTHR11817,PTHR11817:SF21	KOG2323	AT3G22960.1	Pyruvate kinase family protein	LOC_Os03g46910.1	pyruvate kinase, putative, expressed
Sobic.001G141200	8	0.997444	PF08477	PTHR11711	KOG0073	AT2G18390.1	ADP-ribosylation factor family protein	LOC_Os02g22140.1	ADP-ribosylation factor, putative, expressed
Sobic.001G141300	8	0.999999	PF00076	PTHR24012	NA	AT4G39260.3	cold, circadian rhythm, and RNA binding 1	LOC_Os12g43600.1	RNA recognition motif containing protein, expressed
Sobic.001G141400	12	0.601677	PF11955	PTHR31476,PTHR31476:SF11	NA	AT1G79120.1	Ubiquitin carboxyl-terminal hydrolase family protein	LOC_Os03g46460.1	ubiquitin carboxyl-terminal hydrolase, family 1, putative, expressed
Sobic.001G141600	5	0.997768	PF13920	PTHR10044,PTHR10044:SF114	KOG1100	AT3G12920.1	SBP (S-ribonuclease binding protein) family protein	LOC_Os03g46570.1	protein binding protein, putative, expressed
Sobic.001G141700	8	1	NA	PTHR11375,PTHR11375:SF7	NA	AT3G50690.1	Leucine-rich repeat (LRR) family protein	LOC_Os03g46600.1	acidic leucine-rich nuclear phosphoprotein 32-related protein 2, putative, expressed
Sobic.001G142000	11	0.978012	PF00692	PTHR11241	KOG3370	AT3G46940.1	DUTP-PYROPHOSPHATASE-LIKE 1	LOC_Os03g46640.1	deoxyuridine 5-triphosphate nucleotidohydrolase, putative, expressed
Sobic.001G142100	11	0.999959	PF00400	PTHR19850	KOG0286	AT4G34460.1	GTP binding protein beta 1	LOC_Os03g46650.1	WD domain, G-beta repeat domain containing protein, expressed
Sobic.001G142200	10	0.766006	PF07983,PF00332	PTHR32227,PTHR32227:SF16	NA	AT4G34480.1	O-Glycosyl hydrolases family 17 protein	LOC_Os03g46660.1	glucan endo-1,3-beta-glucosidase precursor, putative, expressed
Sobic.001G142300	8	0.999994	NA	PTHR34936,PTHR34936:SF3	NA	AT1G20460.1	NA	LOC_Os03g46681.1	expressed protein
Sobic.001G142600	8	0.53205	PF00646	PTHR32133,PTHR32133:SF126	NA	AT1G46840.1	F-box family protein	LOC_Os03g46510.1	OsFBX103 - F-box domain containing protein, expressed
Sobic.001G143200	9	0.998596	PF03798	PTHR13439,PTHR13439:SF17	KOG4561	AT1G31300.1	TRAM, LAG1 and CLN8 (TLC) lipid-sensing domain containing protein	LOC_Os03g46410.1	transmembrane protein 56, putative, expressed
Sobic.001G143300	10	0.999659	PF00025	PTHR24073,PTHR24073:SF570	KOG0092	AT4G19640.1	Ras-related small GTP-binding family protein	LOC_Os12g43550.2	ras-related protein, putative, expressed
Sobic.001G143500	1	0.816833	PF00169	PTHR24356,PTHR24356:SF215	NA	AT2G30880.1	Pleckstrin homology (PH) domain-containing protein	LOC_Os03g46340.1	pleckstrin homology domain-containing protein, putative, expressed
Sobic.001G143600	8	0.99987	PF12783,PF01369	PTHR10663,PTHR10663:SF131	NA	AT1G13980.1	sec7 domain-containing protein	LOC_Os03g46330.1	pattern formation protein EMB30, putative, expressed
Sobic.001G143900	8	0.99998	NA	NA	NA	AT3G56210.4	ARM repeat superfamily protein	LOC_Os03g46310.1	expressed protein
Sobic.001G144200	5	0.962625	PF04570	PTHR33059,PTHR33059:SF21	NA	AT3G22550.1	Protein of unknown function (DUF581)	LOC_Os03g46260.1	DUF581 domain containing protein, expressed
Sobic.001G144600	8	0.999805	PF16050,PF05179	PTHR12466,PTHR12466:SF8	KOG3786	AT3G22590.1	PLANT HOMOLOGOUS TO PARAFIBROMIN	LOC_Os03g46190.2	parafibromin, putative, expressed
Sobic.001G144700	9	0.765487	PF14368	PTHR33044,PTHR33044:SF17	NA	AT3G22600.1	Bifunctional inhibitor/lipid-transfer protein/seed storage 2S albumin superfamily protein	LOC_Os03g46180.1	LTPL71 - Protease inhibitor/seed storage/LTP family protein precursor, expressed
Sobic.001G144900	3	1	PF00190	PTHR31189,PTHR31189:SF9	NA	AT3G22640.1	cupin family protein	LOC_Os03g46100.1	cupin domain containing protein, expressed
Sobic.001G145000	11	0.979265	PF01909,PF04926,PF04928	PTHR10682,PTHR10682:SF10	NA	AT1G17980.1	poly(A) polymerase 1	LOC_Os06g21470.1	expressed protein
Sobic.001G145050	12	0.992779	NA	NA	NA	NA	NA	NA	NA
Sobic.001G145400	8	0.986343	PF07973,PF02824,PF03129,PF00587	PTHR11451,PTHR11451:SF5	NA	AT5G26830.1	Threonyl-tRNA synthetase	LOC_Os08g19850.1	threonyl-tRNA synthetase, mitochondrial precursor, putative, expressed
Sobic.001G145500	11	0.999935	PF04628	PTHR23249,PTHR23249:SF16	KOG3368	AT1G51160.2	SNARE-like superfamily protein	LOC_Os01g33020.2	trafficking protein particle complex subunit 1, putative, expressed
Sobic.001G145900	7	0.999971	NA	PTHR36381,PTHR36381:SF1	NA	AT4G20880.1	ethylene-responsive nuclear protein / ethylene-regulated nuclear protein (ERT2)	LOC_Os03g45930.1	expressed protein
Sobic.001G146000	11	0.943209	PF03953,PF00091	PTHR11588,PTHR11588:SF134	NA	AT5G23860.1	tubulin beta 8	LOC_Os03g45920.1	tubulin/FtsZ domain containing protein, putative, expressed
Sobic.001G146100	5	0.999736	NA	PTHR33177,PTHR33177:SF7	NA	AT1G16500.1	NA	LOC_Os03g45870.1	expressed protein
Sobic.001G146301	9	0.99851	NA	NA	NA	NA	NA	NA	NA
Sobic.001G146600	11	0.99725	NA	NA	NA	NA	NA	NA	NA
Sobic.001G146800	12	0.999915	PF09746	PTHR21650,PTHR21650:SF4	KOG2092	AT1G60995.1	NA	LOC_Os03g45770.1	expressed protein
Sobic.001G146900	8	0.958776	NA	PTHR31218,PTHR31218:SF35	NA	AT1G16520.1	NA	LOC_Os03g45760.1	expressed protein
Sobic.001G147100	8	0.999982	PF10273	PTHR21250:SF0,PTHR21250	KOG4032	AT5G27990.1	Pre-rRNA-processing protein TSR2, conserved region	LOC_Os08g39820.1	pre-rRNA-processing protein TSR2, putative, expressed
Sobic.001G147200	7	0.525754	PF13696,PF08783	PTHR15439,PTHR15439:SF6	KOG0314	AT5G47430.1	DWNN domain, a CCHC-type zinc finger	LOC_Os03g45730.1	DNA-binding protein-like, putative, expressed
Sobic.001G147300	3	0.997171	PF12681	PTHR10374,PTHR10374:SF11	KOG2944	AT2G32090.1	Lactoylglutathione lyase / glyoxalase I family protein	LOC_Os03g45720.1	glyoxalase family protein, putative, expressed
Sobic.001G147400	8	0.812269	PF00111	PTHR19370,PTHR19370:SF127	NA	AT4G14890.1	2Fe-2S ferredoxin-like superfamily protein	LOC_Os03g45710.1	2Fe-2S iron-sulfur cluster binding domain containing protein, expressed
Sobic.001G148101	1	0.919302	PF00352	PTHR10126,PTHR10126:SF23	KOG3302	AT1G55520.1	TATA binding protein 2	LOC_Os12g39070.1	TATA-binding protein, putative, expressed
Sobic.001G148200	6	0.877422	PF01029	PTHR11078	NA	AT4G26370.1	antitermination NusB domain-containing protein	LOC_Os03g45400.1	antitermination NusB domain-containing protein, putative, expressed
Sobic.001G148500	9	0.999993	NA	PTHR15852,PTHR15852:SF15	NA	AT5G17840.1	DnaJ/Hsp40 cysteine-rich domain superfamily protein	LOC_Os03g45344.1	expressed protein
Sobic.001G148700	8	0.999977	PF06645	PTHR13202,PTHR13202:SF0	KOG4112	AT4G40042.1	Microsomal signal peptidase 12 kDa subunit (SPC12)	LOC_Os12g25210.1	signal peptidase complex subunit 1, putative, expressed
Sobic.001G148900	8	0.999958	PF08267,PF01717	PTHR30519,PTHR30519:SF0	NA	AT5G17920.2	Cobalamin-independent synthase family protein	LOC_Os12g42884.3	5-methyltetrahydropteroyltriglutamate--homocysteine methyltransferase, putative, expressed
Sobic.001G149000	12	0.5444	PF04434,PF10551,PF03101	PTHR31669,PTHR31669:SF54	NA	AT4G38180.1	FAR1-related sequence 5	LOC_Os03g45300.1	transposon protein, putative, unclassified, expressed
Sobic.001G149500	10	0.997469	NA	PTHR34941	NA	AT1G54410.1	dehydrin family protein	LOC_Os03g45280.1	dehydrin, putative, expressed
Sobic.001G149600	9	0.998072	PF04969	PTHR22932,PTHR22932:SF7	NA	AT3G03773.2	HSP20-like chaperones superfamily protein	LOC_Os03g45270.1	CS domain containing protein, putative, expressed
Sobic.001G149700	11	0.982803	PF12352	PTHR21230,PTHR21230:SF1	KOG3251	AT2G36900.1	membrin 11	LOC_Os03g45260.1	vesicle transport v-SNARE protein, putative, expressed
Sobic.001G149800	7	0.792789	PF07847	PTHR22966,PTHR22966:SF4	KOG4281	AT5G15120.1	Protein of unknown function (DUF1637)	LOC_Os03g45250.1	2-aminoethanethiol dioxygenase, putative, expressed
Sobic.001G149901	8	0.999381	NA	NA	NA	NA	NA	NA	NA
Sobic.001G150000	9	0.975409	NA	NA	NA	NA	NA	NA	NA
Sobic.001G150033	1	0.721722	NA	NA	NA	NA	NA	NA	NA
Sobic.001G150200	11	0.979522	PF07645,PF13947,PF07714	PTHR27005,PTHR27005:SF30	KOG1187	AT1G21270.1	wall-associated kinase 2	LOC_Os04g51050.1	OsWAK53b - OsWAK receptor-like protein kinase, expressed
Sobic.001G150300	9	0.966006	PF07847	PTHR22966,PTHR22966:SF4	KOG4281	AT5G39890.1	Protein of unknown function (DUF1637)	LOC_Os03g45210.1	2-aminoethanethiol dioxygenase, putative, expressed
Sobic.001G150600	7	0.903252	PF13561	PTHR24314,PTHR24314:SF6	KOG0725	AT5G04900.1	NYC1-like	LOC_Os03g45194.1	oxidoreductase, short chain dehydrogenase/reductase family domain containing protein, expressed
Sobic.001G150650	10	0.99386	NA	PTHR31499,PTHR31499:SF13	NA	AT4G13640.2	Homeodomain-like superfamily protein	LOC_Os03g45194.1	oxidoreductase, short chain dehydrogenase/reductase family domain containing protein, expressed
Sobic.001G150800	1	0.724091	PF10225	PTHR31587:SF3,PTHR31587	NA	AT1G28760.1	Uncharacterized conserved protein (DUF2215)	LOC_Os03g45180.1	expressed protein
Sobic.001G151000	5	0.916975	PF13906,PF13520	PTHR11785,PTHR11785:SF411	KOG1286	AT1G58030.1	cationic amino acid transporter 2	LOC_Os03g45170.1	amino acid permease, putative, expressed
Sobic.001G151100	12	0.999633	PF04153,PF04065	PTHR23326,PTHR23326:SF1	KOG2150	AT5G18230.1	transcription regulator NOT2/NOT3/NOT5 family protein	LOC_Os03g44900.1	CCR4-NOT transcription factor, putative, expressed
Sobic.001G151200	5	0.622733	PF08372,PF00168	PTHR10024,PTHR10024:SF172	NA	AT3G03680.1	C2 calcium/lipid-binding plant phosphoribosyltransferase family protein	LOC_Os03g44890.1	anthranilate phosphoribosyltransferase, putative, expressed
Sobic.001G151300	8	1	PF01535,PF14432,PF13041	PTHR24015,PTHR24015:SF828	NA	AT2G41080.1	Tetratricopeptide repeat (TPR)-like superfamily protein	LOC_Os03g60200.1	pentatricopeptide, putative, expressed
Sobic.001G151500	1	0.755301	PF04515	PTHR12385,PTHR12385:SF50	NA	AT3G04440.1	Plasma-membrane choline transporter family protein	LOC_Os03g44840.1	choline transporter-related, putative, expressed
Sobic.001G151600	8	0.857911	PF00627,PF01694	PTHR12917,PTHR12917:SF19	KOG2632	AT3G58460.1	RHOMBOID-like protein 15	LOC_Os03g44830.1	OsRhmbd9 - Putative Rhomboid homologue, expressed
Sobic.001G151700	9	0.989807	PF02686	PTHR13373,PTHR13373:SF22	NA	AT4G32915.1	NA	LOC_Os03g44820.1	glutamyl-tRNA, putative, expressed
Sobic.001G151800	6	0.9462	PF13923	PTHR23041,PTHR23041:SF64	NA	AT2G38920.1	SPX (SYG1/Pho81/XPR1) domain-containing protein / zinc finger (C3HC4-type RING finger) protein-related	LOC_Os03g44810.1	expressed protein
Sobic.001G151900	7	0.766137	PF04576	PTHR31422:SF0,PTHR31422	NA	AT3G54740.2	Protein of unknown function, DUF593	LOC_Os03g44800.1	DUF593 domain containing protein, expressed
Sobic.001G152000	12	0.999924	PF14492,PF03144,PF00679,PF00009	PTHR23115,PTHR23115:SF13	NA	AT3G22980.1	Ribosomal protein S5/Elongation factor G/III/V family protein	LOC_Os03g44780.1	elongation factor Tu family protein, putative, expressed
Sobic.001G152100	12	0.270142	NA	NA	NA	AT5G51330.1	SWITCH1	LOC_Os03g44760.1	SWI1, putative, expressed
Sobic.001G152280	6	0.712846	NA	NA	NA	NA	NA	NA	NA
Sobic.001G152320	12	0.57982	NA	NA	NA	NA	NA	NA	NA
Sobic.001G152600	5	0.864651	PF00069	PTHR24056,PTHR24056:SF195	KOG0594	AT5G63370.1	Protein kinase superfamily protein	LOC_Os09g27350.1	RIO1 family protein, expressed
Sobic.001G152700	11	0.943128	PF07762	PTHR33074,PTHR33074:SF12	NA	NA	NA	LOC_Os01g56900.1	expressed protein
Sobic.001G153200	1	0.730085	PF10358	PTHR31182,PTHR31182:SF4	NA	AT3G11760.1	NA	LOC_Os03g44670.1	expressed protein
Sobic.001G153300	8	0.999878	PF05822	PTHR13045,PTHR13045:SF0	KOG3128	AT2G38680.1	5\'-nucleotidases;magnesium ion binding	LOC_Os03g44660.1	cytosolic 5-nucleotidase III, putative, expressed
Sobic.001G153400	3	0.998312	PF01429	PTHR33729	NA	AT3G15790.1	methyl-CPG-binding domain 11	LOC_Os12g42550.1	methyl-CpG binding domain containing protein, putative, expressed
Sobic.001G153600	9	0.976384	PF08699,PF16488,PF16487,PF16486,PF02170,PF02171	PTHR22891,PTHR22891:SF39	NA	AT1G48410.1	Stabilizer of iron transporter SufD / Polynucleotidyl transferase	LOC_Os07g28850.1	retrotransposon protein, putative, unclassified, expressed
Sobic.001G153900	7	0.886675	PF13639	PTHR14155,PTHR14155:SF147	NA	AT2G17450.1	RING-H2 finger A3A	LOC_Os03g44636.1	zinc finger, C3HC4 type domain containing protein, expressed
Sobic.001G154000	7	0.984525	PF02298	PTHR33021,PTHR33021:SF34	NA	AT2G32300.1	uclacyanin 1	LOC_Os03g44630.1	plastocyanin-like domain containing protein, putative, expressed
Sobic.001G154100	10	0.586173	PF00684,PF00226,PF01556	PTHR24078,PTHR24078:SF237	KOG0712	AT5G22060.1	DNAJ homologue 2	LOC_Os03g44620.2	chaperone protein dnaJ, putative, expressed
Sobic.001G154200	2	0.646322	PF00612	PTHR32295,PTHR32295:SF31	NA	AT3G22190.1	IQ-domain 5	LOC_Os03g44610.1	IQ calmodulin-binding motif domain containing protein, expressed
Sobic.001G154300	5	0.900888	PF02485	PTHR31042,PTHR31042:SF23	NA	AT3G52060.2	Core-2/I-branching beta-1,6-N-acetylglucosaminyltransferase family protein	LOC_Os03g44580.3	DNA binding protein, putative, expressed
Sobic.001G154400	11	0.745869	NA	PTHR21454,PTHR21454:SF5	NA	AT3G44150.1	NA	LOC_Os03g44560.1	expp1 protein precursor, putative, expressed
Sobic.001G154500	7	0.411139	PF02045	PTHR12632,PTHR12632:SF9	NA	AT3G14020.1	nuclear factor Y, subunit A6	LOC_Os03g44540.1	nuclear transcription factor Y subunit, putative, expressed
Sobic.001G154600	5	0.978793	PF07802	PTHR34357,PTHR34357:SF1	NA	AT1G14060.1	GCK domain-containing protein	LOC_Os03g44520.1	expressed protein
Sobic.001G154900	1	0.977448	PF07646,PF13418,PF13415,PF00149	PTHR11668,PTHR11668:SF243	KOG0374	AT2G27210.1	BRI1 suppressor 1 (BSU1)-like 3	LOC_Os12g42310.1	serine/threonine-protein phosphatase BSL2, putative, expressed
Sobic.001G155000	12	0.841613	PF04567,PF04566,PF04565,PF04560,PF04561,PF04563,PF00562	PTHR20856,PTHR20856:SF7	NA	AT4G21710.1	DNA-directed RNA polymerase family protein	LOC_Os03g44484.2	DNA-directed RNA polymerase II subunit RPB2, putative, expressed
Sobic.001G155200	8	1	PF11955	PTHR31476,PTHR31476:SF7	NA	AT1G71850.1	Ubiquitin carboxyl-terminal hydrolase family protein	LOC_Os03g44430.1	ubiquitin carboxyl-terminal hydrolase, family 1, putative, expressed
Sobic.001G155400	8	0.999962	PF01008	PTHR10233,PTHR10233:SF19	NA	AT5G38640.1	NagB/RpiA/CoA transferase-like superfamily protein	LOC_Os03g44310.1	initiation factor 2 subunit family domain containing protein, expressed
Sobic.001G155500	8	0.999992	PF02780,PF02779	PTHR11624,PTHR11624:SF76	NA	AT2G34590.1	Transketolase family protein	LOC_Os03g44300.1	transketolase, putative, expressed
Sobic.001G155600	9	0.999977	PF03330,PF01357	PTHR31692,PTHR31692:SF14	NA	AT2G45110.1	expansin B4	LOC_Os03g44290.1	expansin precursor, putative, expressed
Sobic.001G156100	10	0.555885	PF00202	PTHR11986,PTHR11986:SF18	NA	AT5G46180.1	ornithine-delta-aminotransferase	LOC_Os03g44150.1	aminotransferase, putative, expressed
Sobic.001G156800	9	0.937663	PF02535	PTHR11040,PTHR11040:SF78	KOG1558	AT1G31260.1	zinc transporter 10 precursor	LOC_Os03g46470.1	metal cation transporter, putative, expressed
Sobic.001G156900	11	0.851858	PF00249,PF00538	PTHR21717,PTHR21717:SF19	NA	AT1G49950.3	telomere repeat binding factor 1	LOC_Os12g41920.1	single myb histone, putative, expressed
Sobic.001G157100	12	0.991787	PF03000,PF00651	PTHR32370:SF12,PTHR32370	NA	AT1G30440.1	Phototropic-responsive NPH3 family protein	LOC_Os03g43990.1	BTBN8 - Bric-a-Brac, Tramtrack, Broad Complex BTB domain with non-phototropic hypocotyl 3 NPH3 and coiled-coil domains, expressed
Sobic.001G157300	8	0.99961	PF00400	PTHR19865,PTHR19865:SF0	KOG0299	AT4G05410.1	Transducin/WD40 repeat-like superfamily protein	LOC_Os03g42770.1	expressed protein
Sobic.001G157400	2	0.476537	PF00046,PF08670,PF01852	PTHR24326,PTHR24326:SF156	KOG0483	AT2G34710.1	Homeobox-leucine zipper family protein / lipid-binding START domain-containing protein	LOC_Os03g43930.2	START domain containing protein, expressed
Sobic.001G157500	8	0.651009	PF10241	PTHR13511,PTHR13511:SF0	KOG3443	AT3G29130.2	NA	LOC_Os03g43910.1	expressed protein
Sobic.001G157600	8	0.999923	PF00400,PF12265	PTHR22850,PTHR22850:SF82	NA	AT5G58230.1	Transducin/WD40 repeat-like superfamily protein	LOC_Os03g43890.1	WD domain, G-beta repeat domain containing protein, expressed
Sobic.001G157800	9	0.942	PF07728	PTHR23073,PTHR23073:SF38	NA	AT5G58290.1	regulatory particle triple-A ATPase 3	LOC_Os02g21970.1	26S protease regulatory subunit 6B, putative, expressed
Sobic.001G158300	1	0.863169	PF03357	PTHR10476,PTHR10476:SF8	KOG3230	AT5G44560.1	SNF7 family protein	LOC_Os03g43860.1	SNF7 domain containing protein, putative, expressed
Sobic.001G158400	8	0.998125	PF00154	PTHR22942,PTHR22942:SF37	KOG1433	AT1G79050.1	recA DNA recombination family protein	LOC_Os03g43850.1	recA protein, putative, expressed
Sobic.001G158500	2	0.999022	PF06943	PTHR31747,PTHR31747:SF3	NA	AT4G20380.2	LSD1 zinc finger family protein	LOC_Os03g43840.1	LSD1 zinc finger domain containing protein, expressed
Sobic.001G158600	7	0.887844	PF00249	PTHR10641,PTHR10641:SF528	NA	AT5G11050.1	myb domain protein 64	LOC_Os01g63680.1	MYB family transcription factor, putative, expressed
Sobic.001G158700	8	0.969136	PF07719,PF13414,PF12796	PTHR22904,PTHR22904:SF383	KOG4412	AT3G04710.1	ankyrin repeat family protein	LOC_Os12g43940.1	ankyrin repeat domain-containing protein, putative, expressed
Sobic.001G159032	11	0.998938	NA	NA	NA	AT4G03100.1	Rho GTPase activating protein with PAK-box/P21-Rho-binding domain	LOC_Os12g34840.1	rhoGAP domain containing protein, expressed
Sobic.001G159400	10	1	PF14531	PTHR23257,PTHR23257:SF499	KOG0192	AT3G22750.1	Protein kinase superfamily protein	LOC_Os03g43760.1	protein kinase domain containing protein, expressed
Sobic.001G159600	10	0.948107	PF00083	PTHR24064,PTHR24064:SF287	KOG0253	AT3G13050.1	Major facilitator superfamily protein	LOC_Os03g43720.1	transporter family protein, putative, expressed
Sobic.001G159700	2	0.983755	PF00083	PTHR24064,PTHR24064:SF287	NA	AT3G13050.1	Major facilitator superfamily protein	LOC_Os03g43720.3	transporter family protein, putative, expressed
Sobic.001G159800	8	0.995114	PF07765	PTHR32258,PTHR32258:SF8	KOG0978,KOG4593	AT3G22790.1	Kinase interacting (KIP1-like) family protein	LOC_Os03g43684.1	KIP1, putative, expressed
Sobic.001G160200	7	0.951952	PF08458,PF05703	PTHR31351,PTHR31351:SF4	NA	AT3G22810.1	Plant protein of unknown function (DUF828) with plant pleckstrin homology-like region	LOC_Os03g43510.1	expressed protein
Sobic.001G161000	11	0.592602	PF00631	PTHR32378,PTHR32378:SF10	NA	AT3G22942.1	G-protein gamma subunit 2	LOC_Os02g04520.1	AGG2, putative, expressed
Sobic.001G161300	8	0.999997	PF02416	PTHR33162,PTHR33162:SF1	NA	AT5G28750.1	Bacterial sec-independent translocation protein mttA/Hcf106	LOC_Os03g43430.1	mttA/Hcf106 family protein, putative, expressed
Sobic.001G161400	8	0.999993	PF00436	PTHR10302,PTHR10302:SF0	NA	AT1G47720.1	Primosome PriB/single-strand DNA-binding	LOC_Os03g43420.1	single-stranded DNA-binding protein, putative, expressed
Sobic.001G161700	12	0.737302	PF02933,PF07724,PF02359,PF00004	PTHR23078	NA	AT4G04910.1	AAA-type ATPase family protein	LOC_Os05g44310.1	vesicle-fusing ATPase, putative, expressed
Sobic.001G161800	7	0.802583	PF00646	PTHR24006	KOG1947	AT3G54650.1	RNI-like superfamily protein	LOC_Os03g43390.1	F-box/LRR domain containing protein, putative, expressed
Sobic.001G161900	10	0.628568	PF00097	PTHR10825,PTHR10825:SF35	KOG2660	AT2G30580.1	DREB2A-interacting protein 2	LOC_Os03g43360.2	zinc finger, C3HC4 type domain containing protein, expressed
Sobic.001G162000	8	0.999998	PF01920	PTHR21100,PTHR21100:SF9	KOG1760	AT1G08780.1	ABI3-interacting protein 3	LOC_Os03g43020.1	prefoldin subunit, putative, expressed
Sobic.001G162100	12	0.821136	PF10533,PF03106	PTHR31282,PTHR31282:SF23	NA	AT2G30590.1	WRKY DNA-binding protein 21	LOC_Os12g40570.2	WRKY94, expressed
Sobic.001G162300	1	0.933772	PF00013	PTHR10288:SF155,PTHR10288	KOG2190	AT3G04610.1	RNA-binding KH domain-containing protein	LOC_Os03g42900.1	KH domain containing protein, putative, expressed
Sobic.001G162500	2	0.563363	PF02809,PF00412,PF12315	PTHR24209,PTHR24209:SF12	KOG1703	AT4G36860.1	LIM domain-containing protein	LOC_Os03g42820.2	LIM domain-containing protein, putative, expressed
Sobic.001G162800	8	1	NA	PTHR35999	NA	AT1G49410.1	translocase of the outer mitochondrial membrane 6	LOC_Os03g42799.1	expressed protein
Sobic.001G163300	10	0.999772	PF01485	PTHR11685,PTHR11685:SF150	KOG1815	AT4G34370.1	RING/U-box superfamily protein	LOC_Os03g42760.1	zinc finger protein-related, putative, expressed
Sobic.001G163400	2	0.997692	PF15277,PF04129	PTHR16092:SF21,PTHR16092	NA	AT1G47550.1	exocyst complex component sec3A	LOC_Os03g42750.1	roothairless 1, putative, expressed
Sobic.001G164350	9	0.997463	NA	PTHR35479,PTHR35479:SF1	NA	AT2G31490.1	NA	LOC_Os01g53140.1	expressed protein
Sobic.001G164700	8	0.997483	NA	PTHR33156,PTHR33156:SF7	NA	AT2G15000.4	NA	LOC_Os03g42480.1	expressed protein
Sobic.001G165000	9	0.962421	PF02362	PTHR31920,PTHR31920:SF20	NA	AT3G18990.1	AP2/B3-like transcriptional factor family protein	LOC_Os03g42410.1	B3 DNA binding domain containing protein
Sobic.001G165600	3	1	PF00321	PTHR33920,PTHR33920:SF1	NA	AT1G66100.1	Plant thionin	LOC_Os06g31800.1	THION2 - Plant thionin family protein precursor, expressed
Sobic.001G165801	9	0.999957	NA	PTHR33304:SF7,PTHR33304	NA	AT4G17850.1	NA	LOC_Os11g06130.1	PHD-finger family protein, expressed
Sobic.001G166300	10	0.999978	PF14226,PF03171	PTHR10209,PTHR10209:SF98	KOG0143	AT3G19010.1	2-oxoglutarate (2OG) and Fe(II)-dependent oxygenase superfamily protein	LOC_Os03g42130.1	gibberellin 20 oxidase 2, putative, expressed
Sobic.001G166401	10	0.999989	PF14226,PF03171	PTHR10209,PTHR10209:SF98	KOG0143	AT3G19000.1	2-oxoglutarate (2OG) and Fe(II)-dependent oxygenase superfamily protein	LOC_Os03g42130.1	gibberellin 20 oxidase 2, putative, expressed
Sobic.001G166500	4	0.999967	PF03171,PF14226	PTHR10209,PTHR10209:SF98	KOG0143	AT3G19010.1	2-oxoglutarate (2OG) and Fe(II)-dependent oxygenase superfamily protein	LOC_Os03g42130.1	gibberellin 20 oxidase 2, putative, expressed
Sobic.001G166600	8	1	PF02774,PF01118	PTHR32338,PTHR32338:SF8	KOG4354	AT2G19940.2	oxidoreductases, acting on the aldehyde or oxo group of donors, NAD or NADP as acceptor;copper ion binding	LOC_Os03g42110.1	semialdehyde dehydrogenase, NAD binding domain containing protein, putative, expressed
Sobic.001G166700	6	0.874001	PF00010	PTHR16223,PTHR16223:SF47	NA	AT2G14760.1	basic helix-loop-helix (bHLH) DNA-binding superfamily protein	LOC_Os03g42100.1	helix-loop-helix DNA-binding domain containing protein, expressed
Sobic.001G166900	3	0.999975	PF02362	PTHR31391,PTHR31391:SF8	NA	AT4G33280.1	AP2/B3-like transcriptional factor family protein	LOC_Os03g42230.1	B3 DNA binding domain containing protein, expressed
Sobic.001G167000	12	0.999999	PF12422	PTHR16199,PTHR16199:SF4	KOG1949	AT1G64960.1	ARM repeat superfamily protein	LOC_Os03g42040.1	HEAT repeat family protein, putative, expressed
Sobic.001G167100	10	0.413825	PF00690,PF12710,PF00689,PF00122	PTHR24093,PTHR24093:SF287	NA	AT4G37640.1	calcium ATPase 2	LOC_Os03g42020.1	calcium-transporting ATPase, plasma membrane-type, putative, expressed
Sobic.001G167200	6	0.999643	PF11799,PF00817	PTHR11076,PTHR11076:SF33	NA	AT1G49980.1	DNA/RNA polymerases superfamily protein	LOC_Os03g42010.1	DNA-directed polymerase, putative, expressed
Sobic.001G167500	8	1	PF01386,PF14693	PTHR33284,PTHR33284:SF2	NA	AT5G66860.1	Ribosomal protein L25/Gln-tRNA synthetase, anti-codon-binding domain	LOC_Os03g41612.1	ribosomal protein L25, putative, expressed
Sobic.001G167800	9	0.519551	NA	PTHR10302,PTHR10302:SF9	NA	AT1G47720.1	Primosome PriB/single-strand DNA-binding	LOC_Os03g41530.1	single-stranded DNA-binding protein, putative, expressed
Sobic.001G167900	8	1	PF00248	PTHR11732,PTHR11732:SF255	KOG1575	AT1G04420.1	NAD(P)-linked oxidoreductase superfamily protein	LOC_Os03g41510.1	oxidoreductase, aldo/keto reductase family protein, putative, expressed
Sobic.001G168000	9	0.985343	PF08387	PTHR32212,PTHR32212:SF61	NA	AT4G03220.1	Protein with RNI-like/FBD-like domains	LOC_Os07g02760.1	OsFBD13 - F-box and FBD domain containing protein, expressed
Sobic.001G168100	12	0.702009	PF00646,PF08387	PTHR32212,PTHR32212:SF61	NA	AT4G03220.1	Protein with RNI-like/FBD-like domains	LOC_Os07g02760.1	OsFBD13 - F-box and FBD domain containing protein, expressed
Sobic.001G168250	12	0.54149	PF00248	PTHR11732,PTHR11732:SF255	KOG1575	AT1G04420.1	NAD(P)-linked oxidoreductase superfamily protein	LOC_Os03g41510.2	oxidoreductase, aldo/keto reductase family protein, putative, expressed
Sobic.001G168400	8	0.999575	PF00069	PTHR24343,PTHR24343:SF169	KOG0583	AT4G33950.1	Protein kinase superfamily protein	LOC_Os03g41460.1	CAMK_CAMK_like.20 - CAMK includes calcium/calmodulin depedent protein kinases, expressed
Sobic.001G168500	12	0.820646	PF00079	PTHR11461,PTHR11461:SF171	KOG2392	AT1G47710.1	Serine protease inhibitor (SERPIN) family protein	LOC_Os03g41438.1	serpin domain containing protein, putative, expressed
Sobic.001G168600	8	0.998023	PF00079	PTHR11461,PTHR11461:SF171	KOG2392	AT1G47710.1	Serine protease inhibitor (SERPIN) family protein	LOC_Os03g41438.1	serpin domain containing protein, putative, expressed
Sobic.001G168900	8	1	PF12804,PF00132	PTHR22572,PTHR22572:SF93	KOG1462	AT5G19485.1	transferases;nucleotidyltransferases	LOC_Os06g23160.1	bacterial transferase hexapeptide domain containing protein, expressed
Sobic.001G169100	9	0.984179	PF07690	PTHR11662,PTHR11662:SF282	KOG2532	AT5G44370.1	phosphate transporter 4;6	LOC_Os12g07970.2	transporter, major facilitator family, putative, expressed
Sobic.001G169600	2	0.99305	PF08513	PTHR22846,PTHR22846:SF41	NA	AT5G67320.1	WD-40 repeat family protein	LOC_Os07g22220.1	F-box-like/WD repeat-containing protein TBL1XR1-A, putative, expressed
Sobic.001G169800	5	0.995159	PF02984,PF00134	PTHR10177,PTHR10177:SF260	NA	AT5G43080.1	Cyclin A3;1	LOC_Os03g41100.1	cyclin, putative, expressed
Sobic.001G169900	10	0.997416	PF05542	PTHR33598,PTHR33598:SF2	NA	AT2G14910.1	NA	LOC_Os03g41080.1	seed maturation protein PM23, putative, expressed
Sobic.001G169950	4	0.701573	NA	NA	NA	NA	NA	NA	NA
Sobic.001G170100	12	0.999145	PF06957	PTHR19878,PTHR19878:SF4	NA	AT3G50590.1	Transducin/WD40 repeat-like superfamily protein	LOC_Os09g24260.1	WD domain, G-beta repeat domain containing protein, expressed
Sobic.001G170500	5	0.999677	PF04788	PTHR31300,PTHR31300:SF1	NA	AT3G19540.1	Protein of unknown function (DUF620)	LOC_Os12g39160.1	expressed protein
Sobic.001G170800	9	1	NA	PTHR36325	NA	AT1G49870.1	NA	LOC_Os03g40780.1	transport protein-related, putative, expressed
Sobic.001G171001	9	0.984026	PF10440	NA	NA	NA	NA	NA	NA
Sobic.001G171100	8	0.999954	PF10440	PTHR34271,PTHR34271:SF1	NA	AT1G45248.4	Nucleolar histone methyltransferase-related protein	LOC_Os09g02690.1	expressed protein
Sobic.001G171200	9	0.737679	PF10440	PTHR34271:SF1,PTHR34271	NA	AT1G45248.3	Nucleolar histone methyltransferase-related protein	LOC_Os09g02690.1	expressed protein
Sobic.001G171500	11	0.979179	PF01080	PTHR10202,PTHR10202:SF13	KOG2736	AT2G29900.1	Presenilin-2	LOC_Os03g40700.1	presenilin, putative, expressed
Sobic.001G171600	12	0.999911	PF01535,PF12854,PF13041	PTHR24015,PTHR24015:SF688	NA	AT5G55840.1	Pentatricopeptide repeat (PPR) superfamily protein	LOC_Os03g40690.1	PPR repeat containing protein, expressed
Sobic.001G172000	8	1	NA	PTHR37251	NA	AT5G08040.1	mitochondrial import receptor subunit TOM5 homolog	LOC_Os12g38650.1	expressed protein
Sobic.001G172200	6	0.999949	NA	NA	NA	NA	NA	NA	NA
Sobic.001G172300	12	0.994911	PF00294	PTHR10584:SF155,PTHR10584	KOG2855	AT1G69200.1	fructokinase-like 2	LOC_Os03g40550.1	kinase, pfkB family, putative, expressed
Sobic.001G172400	8	0.886246	PF00067	PTHR24286,PTHR24286:SF8	KOG0157	AT3G30180.1	brassinosteroid-6-oxidase 2	LOC_Os03g40540.1	cytochrome P450, putative, expressed
Sobic.001G172800	8	0.999932	PF00076	PTHR24012	NA	AT1G13690.1	ATPase E1	LOC_Os03g40310.1	RNA recognition motif containing protein, putative, expressed
Sobic.001G173300	8	1	PF03214	PTHR31682,PTHR31682:SF3	NA	AT5G15650.1	reversibly glycosylated polypeptide 2	LOC_Os03g40270.1	alpha-1,4-glucan-protein synthase, putative, expressed
Sobic.001G173400	7	0.704592	PF00415	PTHR22870:SF170,PTHR22870	KOG1427	AT3G02300.1	Regulator of chromosome condensation (RCC1) family protein	LOC_Os03g40260.1	Regulator of chromosome condensation domain containing protein, expressed
Sobic.001G173500	7	0.984555	PF01323	PTHR13887,PTHR13887:SF10	NA	AT5G38900.1	Thioredoxin superfamily protein	NA	NA
Sobic.001G173800	8	1	PF04147	PTHR23183,PTHR23183:SF0	NA	AT1G69070.1	NA	LOC_Os03g40110.1	nop14-like family protein, expressed
Sobic.001G173900	1	0.993784	PF01842	PTHR31096,PTHR31096:SF10	NA	AT1G69040.2	ACT domain repeat 4	LOC_Os03g40100.1	ACT domain containing protein, expressed
Sobic.001G174700	5	0.999065	PF01112	PTHR10188,PTHR10188:SF24	KOG1592	AT5G08100.1	N-terminal nucleophile aminohydrolases (Ntn hydrolases) superfamily protein	LOC_Os03g40070.1	transposon protein, putative, unclassified, expressed
Sobic.001G174800	12	0.999948	PF01753,PF04194	PTHR12298,PTHR12298:SF26	KOG2061	AT4G02220.1	zinc finger (MYND type) family protein / programmed cell death 2 C-terminal domain-containing protein	LOC_Os01g39650.1	programmed cell death protein 2, putative, expressed
Sobic.001G174900	8	0.9829	PF08766	PTHR13468,PTHR13468:SF1	KOG2266	AT4G26630.2	DEK domain-containing chromatin associated protein	LOC_Os03g40010.1	DEK C terminal domain containing protein, expressed
Sobic.001G175000	8	1	PF10497,PF02373	PTHR12549,PTHR12549:SF15	NA	AT1G62310.1	transcription factor jumonji (jmjC) domain-containing protein	LOC_Os03g31594.1	jmjC domain containing protein, expressed
Sobic.001G175100	12	0.708255	PF08766	PTHR13468,PTHR13468:SF1	KOG2266	AT3G48710.1	DEK domain-containing chromatin associated protein	LOC_Os03g40010.1	DEK C terminal domain containing protein, expressed
Sobic.001G175300	8	1	PF01246	PTHR10792,PTHR10792:SF11	KOG1722	AT2G36620.1	ribosomal protein L24	LOC_Os05g40820.2	ribosomal protein L24, putative, expressed
Sobic.001G175400	11	0.996298	NA	NA	NA	NA	NA	NA	NA
Sobic.001G175500	9	0.999974	PF03470,PF03468,PF03469	PTHR21596,PTHR21596:SF18	NA	AT1G15910.1	XH/XS domain-containing protein	LOC_Os01g44230.1	transcription factor X1, putative, expressed
Sobic.001G175501	8	0.425043	NA	NA	NA	NA	NA	NA	NA
Sobic.001G175600	8	0.982001	PF00550	PTHR20863,PTHR20863:SF32	KOG1748	AT5G47630.2	mitochondrial acyl carrier protein 3	LOC_Os03g39860.1	acyl carrier protein, putative, expressed
Sobic.001G175700	6	0.969457	NA	PTHR36343	NA	AT2G05310.1	NA	LOC_Os03g39830.1	expressed protein
Sobic.001G175800	10	0.994369	NA	PTHR36075,PTHR36075:SF1	NA	AT5G55640.1	NA	LOC_Os03g39820.1	expressed protein
Sobic.001G176200	12	0.589229	PF00498	PTHR23308,PTHR23308:SF33	KOG1880	AT5G47790.1	SMAD/FHA domain-containing protein	LOC_Os08g23680.1	FHA domain containing protein, putative, expressed
Sobic.001G176700	12	0.887124	PF00571,PF03471,PF01595	PTHR22777,PTHR22777:SF3	KOG2118	AT1G55930.1	CBS domain-containing protein / transporter associated domain-containing protein	LOC_Os03g39640.2	CBS domain containing protein, expressed
Sobic.001G176800	11	0.624644	NA	PTHR34570,PTHR34570:SF2	NA	AT4G16447.1	NA	LOC_Os10g21860.1	expressed protein
Sobic.001G176900	8	1	PF02536	PTHR13068,PTHR13068:SF33	KOG1267	AT1G21150.1	Mitochondrial transcription termination factor family protein	LOC_Os06g12040.1	mTERF family protein, expressed
Sobic.001G177000	11	0.862042	PF00504	PTHR21649,PTHR21649:SF8	NA	AT3G27690.1	photosystem II light harvesting complex gene 2.3	LOC_Os03g39610.1	chlorophyll A-B binding protein, putative, expressed
Sobic.001G177100	8	1	PF08701,PF01926	PTHR11089:SF30,PTHR11089	KOG2484	AT3G07050.1	GTP-binding family protein	LOC_Os01g27730.1	GTPase of unknown function domain containing protein, putative, expressed
Sobic.001G177300	12	0.63762	PF07899	PTHR31791,PTHR31791:SF6	NA	AT5G48385.1	FRIGIDA-like protein	LOC_Os03g39129.1	frigida, putative, expressed
Sobic.001G177400	12	0.999723	PF07899	PTHR31791,PTHR31791:SF6	NA	AT5G48385.1	FRIGIDA-like protein	LOC_Os03g39129.1	frigida, putative, expressed
Sobic.001G177500	1	0.999897	NA	NA	NA	NA	NA	NA	NA
Sobic.001G177800	8	1	PF00252	PTHR11726,PTHR11726:SF15	KOG0857	AT1G66580.1	senescence associated gene 24	LOC_Os05g07700.1	ribosomal protein, putative, expressed
Sobic.001G177900	9	0.999993	PF00225,PF06548	PTHR24115,PTHR24115:SF529	KOG0240	AT3G20150.1	Kinesin motor family protein	LOC_Os03g39020.1	Kinesin motor domain domain containing protein, expressed
Sobic.001G178000	8	0.781674	PF03641	PTHR31208,PTHR31208:SF1	NA	AT1G50575.1	Putative lysine decarboxylase family protein	LOC_Os03g39010.1	possible lysine decarboxylase domain containing protein, expressed
Sobic.001G178100	8	1	PF00459	PTHR20854,PTHR20854:SF4	KOG2951	AT3G02870.1	Inositol monophosphatase family protein	LOC_Os03g39000.2	inositol-1-monophosphatase, putative, expressed
Sobic.001G178300	11	0.944298	PF13245	PTHR10887,PTHR10887:SF366	NA	AT2G03270.1	DNA-binding protein, putative	LOC_Os03g38990.1	DNA-binding protein, putative, expressed
Sobic.001G178400	8	0.999987	PF01336,PF00152	PTHR22594,PTHR22594:SF35	NA	AT3G11710.1	lysyl-tRNA synthetase 1	LOC_Os03g38980.1	tRNA synthetases class II domain containing protein, expressed
Sobic.001G178500	8	0.999998	PF00203	PTHR11880,PTHR11880:SF8	KOG0899	AT5G47320.1	ribosomal protein S19	LOC_Os08g15266.1	chloroplast 30S ribosomal protein S19, putative
Sobic.001G178600	6	0.999935	PF14566	PTHR23339,PTHR23339:SF54	NA	AT3G62010.1	NA	LOC_Os03g38970.1	metal ion binding protein, putative, expressed
Sobic.001G178800	1	0.997495	NA	NA	NA	NA	NA	NA	NA
Sobic.001G179000	6	0.864039	PF01192	PTHR10773	NA	AT5G51940.1	RNA polymerase Rpb6	LOC_Os03g38960.2	DNA-directed RNA polymerase subunit, putative, expressed
Sobic.001G179200	12	0.977224	PF03407	PTHR10994,PTHR10994:SF69	NA	AT2G35610.1	xyloglucanase 113	LOC_Os03g38930.1	expressed protein
Sobic.001G179400	8	0.998909	PF06955,PF00722	PTHR31062,PTHR31062:SF11	NA	AT4G03210.1	xyloglucan endotransglucosylase/hydrolase 9	LOC_Os04g53950.2	glycosyl hydrolases family 16 protein, protein, expressed
Sobic.001G179740	3	0.999922	PF00432	PTHR11764,PTHR11764:SF21	NA	AT2G07050.1	cycloartenol synthase 1	LOC_Os11g18194.1	cycloartenol synthase, putative, expressed
Sobic.001G179800	10	0.980838	PF14938	PTHR13768,PTHR13768:SF8	KOG1586	AT3G56190.1	alpha-soluble NSF attachment protein 2	LOC_Os08g18110.1	alpha-soluble NSF attachment protein, putative, expressed
Sobic.001G179900	10	0.975371	PF00035,PF00636	PTHR14950,PTHR14950:SF19	NA	AT3G03300.1	dicer-like 2	LOC_Os03g38740.1	Dicer, putative, expressed
Sobic.001G180200	7	0.99891	PF04117	PTHR11266,PTHR11266:SF16	KOG1944	AT1G52870.2	Peroxisomal membrane 22 kDa (Mpv17/PMP22) family protein	LOC_Os03g38730.1	peroxisomal membrane protein, putative, expressed
Sobic.001G180700	5	0.701393	NA	NA	NA	NA	NA	NA	NA
Sobic.001G180900	4	0.604235	PF04144	PTHR10687,PTHR10687:SF24	KOG3088	AT1G61250.1	secretory carrier 3	LOC_Os03g38590.1	secretory carrier-associated membrane protein 4, putative, expressed
Sobic.001G181000	5	0.998928	NA	NA	NA	NA	NA	LOC_Os10g09240.1	expressed protein
Sobic.001G181300	4	0.960426	PF07837	PTHR12234,PTHR12234:SF3	NA	AT2G20830.1	transferases;folic acid binding	LOC_Os03g38540.1	folic acid binding protein, putative, expressed
Sobic.001G181500	8	0.999998	NA	PTHR35292,PTHR35292:SF1	NA	AT2G20820.1	NA	LOC_Os03g38520.1	expressed protein
Sobic.001G181700	8	0.995996	NA	PTHR36754,PTHR36754:SF1	NA	AT3G13677.2	NA	LOC_Os03g38500.1	expressed protein
Sobic.001G183100	5	0.903902	PF00249	PTHR10641,PTHR10641:SF532	KOG0048	AT2G32460.1	myb domain protein 101	LOC_Os03g38210.1	MYB family transcription factor, putative, expressed
Sobic.001G183300	1	0.641715	PF01429	PTHR34067,PTHR34067:SF1	NA	AT5G52230.2	methyl-CPG-binding domain protein 13	LOC_Os04g20560.2	methyl-CpG binding domain containing protein, expressed
Sobic.001G183401	1	0.670921	NA	NA	NA	NA	NA	NA	NA
Sobic.001G185200	4	0.999998	NA	NA	NA	NA	NA	LOC_Os03g37770.1	expressed protein
Sobic.001G185400	7	0.972486	PF01554	PTHR11206,PTHR11206:SF140	KOG1347	AT3G21690.1	MATE efflux family protein	LOC_Os03g37640.1	MATE efflux family protein, putative, expressed
Sobic.001G185500	3	0.999776	PF01554	PTHR11206,PTHR11206:SF88	KOG1347	AT3G21690.1	MATE efflux family protein	LOC_Os03g37490.1	MATE efflux family protein, putative, expressed
Sobic.001G185600	3	0.580314	PF01554	PTHR11206,PTHR11206:SF160	KOG1347	AT3G21690.1	MATE efflux family protein	LOC_Os03g37490.1	MATE efflux family protein, putative, expressed
Sobic.001G185800	3	1	PF01554	PTHR11206,PTHR11206:SF134	KOG1347	AT3G21690.1	MATE efflux family protein	LOC_Os03g37411.1	MATE efflux family protein, putative, expressed
Sobic.001G186100	8	0.999968	PF00076	PTHR24012,PTHR24012:SF434	KOG0148	AT5G54900.1	RNA-binding protein 45A	LOC_Os03g37270.1	RNA recognition motif containing protein, putative, expressed
Sobic.001G186401	8	1	PF07762	PTHR33074,PTHR33074:SF8	NA	NA	NA	LOC_Os02g29090.1	expressed protein
Sobic.001G186500	8	1	PF07762	PTHR33074,PTHR33074:SF8	NA	NA	NA	LOC_Os02g29090.1	expressed protein
Sobic.001G186600	12	0.563192	PF02148,PF13423	PTHR24006,PTHR24006:SF437	KOG1873,KOG1867	AT1G04860.1	ubiquitin-specific protease 2	LOC_Os09g32740.1	ubiquitin carboxyl-terminal hydrolase family protein, expressed
Sobic.001G186800	1	0.986982	PF14008,PF16656,PF00149	PTHR22953,PTHR22953:SF5	KOG1378	AT3G20500.1	purple acid phosphatase 18	LOC_Os03g37130.1	ATPAP18/PAP18, putative, expressed
Sobic.001G186850	6	0.995113	PF07762	PTHR33074,PTHR33074:SF8	NA	NA	NA	LOC_Os02g29090.1	expressed protein
Sobic.001G187100	8	0.620422	PF03942	PTHR21392,PTHR21392:SF2	NA	AT5G54880.1	DTW domain-containing protein	LOC_Os03g37100.1	DTW domain containing protein, putative, expressed
Sobic.001G187200	8	0.637096	PF03647	PTHR12668,PTHR12668:SF0	NA	AT3G20510.1	Transmembrane proteins 14C	LOC_Os03g37090.1	expressed protein
Sobic.001G187700	4	0.968371	NA	PTHR35131,PTHR35131:SF1	NA	AT4G21780.1	NA	LOC_Os03g36960.1	expressed protein
Sobic.001G188000	11	0.985698	PF05050	PTHR34203,PTHR34203:SF2	NA	AT2G26680.1	NA	LOC_Os03g36910.1	SAM-dependent methyltransferase, putative, expressed
Sobic.001G188400	8	0.998124	PF06454	PTHR31142,PTHR31142:SF6	NA	AT4G21790.1	tobamovirus multiplication 1	LOC_Os03g36790.1	tobamovirus multiplication protein, putative, expressed
Sobic.001G188600	8	1	PF13041	PTHR24015,PTHR24015:SF406	NA	AT3G53700.1	Pentatricopeptide repeat (PPR) superfamily protein	LOC_Os03g40020.1	PPR repeat containing protein, expressed
Sobic.001G188700	8	0.99997	PF04756	PTHR12692,PTHR12692:SF0	KOG2603	AT1G61790.1	Oligosaccharyltransferase complex/magnesium transporter family protein	LOC_Os03g36730.1	OST3/OST6 family protein, putative, expressed
Sobic.001G188800	7	0.999468	PF01657	PTHR32099,PTHR32099:SF1	NA	AT3G22060.1	Receptor-like protein kinase-related family protein	LOC_Os03g36650.1	cysteine-rich repeat secretory protein 55 precursor, putative, expressed
Sobic.001G188900	8	0.941304	PF06108	PTHR34129,PTHR34129:SF2	NA	AT4G01897.1	NA	LOC_Os03g36630.1	expressed protein
Sobic.001G189000	7	0.944428	PF00141	PTHR31235	NA	AT5G15180.1	Peroxidase superfamily protein	LOC_Os03g36560.1	peroxidase precursor, putative, expressed
Sobic.001G189600	1	0.965395	PF12937	PTHR24006	NA	AT3G48880.2	RNI-like superfamily protein	LOC_Os03g36439.1	F-box domain containing protein, expressed
Sobic.001G189900	4	0.99892	NA	NA	NA	NA	NA	LOC_Os03g36080.1	expressed protein
Sobic.001G190000	11	0.999994	PF00249	PTHR21717,PTHR21717:SF32	NA	AT1G15720.1	TRF-like 5	LOC_Os07g49530.1	MYB family transcription factor, putative, expressed
Sobic.001G190100	4	0.993607	PF08276,PF01453,PF00954,PF07714	PTHR27002,PTHR27002:SF8	KOG1187	AT4G21380.1	receptor kinase 3	LOC_Os03g35600.1	serine/threonine-protein kinase receptor precursor, putative, expressed
Sobic.001G190400	9	0.710289	PF03372	PTHR15822,PTHR15822:SF4	KOG2756	AT1G11800.1	endonuclease/exonuclease/phosphatase family protein	LOC_Os12g22620.1	endonuclease/Exonuclease/phosphatase family protein, expressed
Sobic.001G191000	12	0.637339	PF03719,PF00333	PTHR13718	KOG0877	AT2G33800.1	Ribosomal protein S5 family protein	LOC_Os03g34040.1	ribosomal protein, putative, expressed
Sobic.001G191100	1	0.998553	PF00646	PTHR10706,PTHR10706:SF131	NA	AT5G07610.1	F-box family protein	LOC_Os05g04750.1	OsFBX157 - F-box domain containing protein, expressed
Sobic.001G191200	3	1	PF05564	PTHR33565:SF2,PTHR33565	NA	AT2G33830.2	Dormancy/auxin associated family protein	LOC_Os11g44810.1	auxin-repressed protein, putative, expressed
Sobic.001G191300	8	0.808361	PF01758	PTHR10361,PTHR10361:SF28	KOG2718	AT1G78560.1	Sodium Bile acid symporter family	LOC_Os04g31210.1	bile acid sodium symporter family protein, putative, expressed
Sobic.001G191400	12	0.62049	PF00097	PTHR10825,PTHR10825:SF33	NA	AT5G44280.1	RING 1A	LOC_Os05g41795.1	zinc finger C3HC4 type family protein, putative, expressed
Sobic.001G191500	6	0.973814	PF04851,PF00271	PTHR10799,PTHR10799:SF65	NA	AT1G03750.1	switch 2	LOC_Os05g15890.1	SNF2 family N-terminal domain containing protein, expressed
Sobic.001G191600	11	0.993975	PF03348	PTHR10383,PTHR10383:SF24	KOG2592	AT3G06170.1	Serinc-domain containing serine and sphingolipid biosynthesis protein	LOC_Os03g34300.1	TMS membrane protein/tumour differentially expressed protein, putative, expressed
Sobic.001G191700	12	0.778031	PF15912	PTHR23185,PTHR23185:SF0	NA	AT3G05680.1	embryo defective 2016	LOC_Os03g35340.1	expressed protein
Sobic.001G191800	2	0.996857	PF03168	PTHR31852,PTHR31852:SF31	NA	AT3G05975.1	Late embryogenesis abundant (LEA) hydroxyproline-rich glycoprotein family	LOC_Os06g32970.1	harpin-induced protein 1 domain containing protein, expressed
Sobic.001G191900	9	0.996238	PF00153	PTHR24089,PTHR24089:SF388	KOG0758	AT2G33820.1	Mitochondrial substrate carrier family protein	LOC_Os11g23170.3	mitochondrial carrier protein, putative, expressed
Sobic.001G192000	6	0.98727	PF04109	PTHR13038,PTHR13038:SF15	NA	AT2G31260.1	autophagy 9 (APG9)	LOC_Os10g07994.1	autophagy protein 9, putative, expressed
Sobic.001G192250	6	0.998595	PF12717	PTHR14222,PTHR14222:SF1	NA	AT4G15890.1	binding	LOC_Os12g36170.1	HEAT repeat family protein, putative, expressed
Sobic.001G192400	4	0.513495	PF03478	PTHR36901,PTHR36901:SF1	NA	AT2G17030.1	F-box family protein with a domain of unknown function (DUF295)	LOC_Os10g37570.1	OsFBDUF49 - F-box and DUF domain containing protein, expressed
Sobic.001G192600	11	0.641711	PF02466	PTHR15371,PTHR15371:SF6	KOG3324	AT1G17530.1	translocase of inner mitochondrial membrane 23	LOC_Os03g02390.1	mitochondrial import inner membrane translocase subunit Tim17, putative, expressed
Sobic.001G192700	8	0.931895	PF05631	PTHR23516,PTHR23516:SF6	NA	AT1G64650.1	Major facilitator superfamily protein	LOC_Os10g37520.1	major facilitator superfamily domain-containing protein 5, putative, expressed
Sobic.001G192800	7	0.792912	PF00004	PTHR23070,PTHR23070:SF13	KOG0743	AT2G46620.1	P-loop containing nucleoside triphosphate hydrolases superfamily protein	LOC_Os10g37500.1	AAA-type ATPase family protein, putative, expressed
Sobic.001G192900	11	0.991408	PF12826,PF03834	PTHR12749,PTHR12749:SF0	KOG2841	AT3G05210.1	nucleotide repair protein, putative	LOC_Os10g37490.1	DNA excision repair protein ERCC-1, putative, expressed
Sobic.001G193000	1	0.999023	PF00069	PTHR24361,PTHR24361:SF363	NA	AT4G24100.1	Protein kinase superfamily protein	LOC_Os10g37480.1	STE_PAK_Ste20_STLK.6 - STE kinases include homologs to sterile 7, sterile 11 and sterile 20 from yeast, expressed
Sobic.001G193100	12	0.999981	PF06552	NA	NA	AT5G41950.1	Tetratricopeptide repeat (TPR)-like superfamily protein	LOC_Os10g37430.1	expressed protein
Sobic.001G193200	8	0.989562	PF00173	PTHR19359,PTHR19359:SF22	KOG0537	AT5G53560.1	cytochrome B5 isoform E	LOC_Os10g37420.2	cytochrome b5-like Heme/Steroid binding domain containing protein, expressed
Sobic.001G193300	9	0.999998	PF00566	PTHR22957,PTHR22957:SF326	KOG2197	AT5G41940.1	Ypt/Rab-GAP domain of gyp1p superfamily protein	LOC_Os10g37410.1	TBC domain containing protein, expressed
Sobic.001G193500	5	0.998204	PF00012	PTHR19375,PTHR19375:SF179	NA	AT5G09590.1	mitochondrial HSO70 2	LOC_Os02g53420.1	DnaK family protein, putative, expressed
Sobic.001G193600	3	0.674943	PF01053	PTHR11808,PTHR11808:SF55	KOG0053	AT1G64660.1	methionine gamma-lyase	LOC_Os10g37340.1	cystathionine gamma-synthase, putative, expressed
Sobic.001G193700	8	0.998798	PF00248	PTHR11732,PTHR11732:SF248	KOG1575	AT5G53580.1	NAD(P)-linked oxidoreductase superfamily protein	LOC_Os10g37330.1	oxidoreductase, aldo/keto reductase family protein, putative, expressed
Sobic.001G193900	9	0.936081	NA	NA	NA	NA	NA	NA	NA
Sobic.001G194100	11	0.771011	NA	NA	NA	NA	NA	LOC_Os10g37290.1	DEFL6 - Defensin and Defensin-like DEFL family, expressed
Sobic.001G194200	1	0.88962	PF00781	PTHR12358,PTHR12358:SF39	NA	AT5G23450.2	long-chain base (LCB) kinase 1	LOC_Os10g37280.1	diacylglycerol kinase, putative, expressed
Sobic.001G194500	12	0.996956	NA	NA	NA	NA	NA	NA	NA
Sobic.001G194600	5	0.980531	PF13837	PTHR21654,PTHR21654:SF9	KOG4282	AT1G76890.2	Duplicated homeodomain-like superfamily protein	LOC_Os02g43300.1	expressed protein
Sobic.001G194800	5	0.877001	PF00352	PTHR10126,PTHR10126:SF23	KOG3302	AT1G55520.2	TATA binding protein 2	LOC_Os03g45410.1	TATA-binding protein, putative, expressed
Sobic.001G194900	4	0.982001	PF13450,PF05187	PTHR10617,PTHR10617:SF107	NA	AT2G43400.1	electron-transfer flavoprotein:ubiquinone oxidoreductase	LOC_Os10g37210.1	FAD dependent oxidoreductase domain containing protein, expressed
Sobic.001G195100	4	0.997245	PF00067	PTHR24298,PTHR24298:SF88	KOG0156	AT1G64940.1	cytochrome P450, family 87, subfamily A, polypeptide 6	LOC_Os10g37110.1	transposon protein, putative, unclassified, expressed
Sobic.001G195600	3	0.998145	PF02902	PTHR12606,PTHR12606:SF1	NA	AT4G00690.1	UB-like protease 1B	LOC_Os08g20480.1	OsFBO20 - F-box and other domain containing protein, expressed
Sobic.001G195700	5	0.999976	PF05633	PTHR31509,PTHR31509:SF3	NA	AT2G46080.1	NA	LOC_Os10g36950.1	DUF677 domain containing protein, putative, expressed
Sobic.001G195800	1	0.41159	PF00230	PTHR19139,PTHR19139:SF102	KOG0223	AT4G10380.1	NOD26-like intrinsic protein 5;1	LOC_Os10g36924.1	aquaporin protein, putative, expressed
Sobic.001G195932	5	0.992223	NA	NA	NA	NA	NA	NA	NA
Sobic.001G196000	12	0.752957	PF13920,PF00225	PTHR24115,PTHR24115:SF386	KOG0242	AT4G39050.1	Kinesin motor family protein	LOC_Os10g36880.1	kinesin motor domain containing protein, putative, expressed
Sobic.001G196100	12	0.965238	PF14604	PTHR10663,PTHR10663:SF188	KOG1118	AT4G34660.1	SH3 domain-containing protein	LOC_Os10g36870.1	src homology-3 domain protein 3, putative, expressed
Sobic.001G196200	11	0.999472	PF01985	PTHR31846,PTHR31846:SF14	NA	AT2G21350.1	RNA-binding CRS1 / YhbY (CRM) domain protein	LOC_Os10g36860.1	CRS1/YhbY domain containing protein, expressed
Sobic.001G196300	5	0.834238	PF00067	PTHR24298,PTHR24298:SF60	KOG0156	AT4G36220.1	ferulic acid 5-hydroxylase 1	LOC_Os10g36848.1	cytochrome P450, putative, expressed
Sobic.001G196500	1	0.999989	PF02213,PF02201,PF03126	PTHR22884,PTHR22884:SF326	KOG1946	AT2G16485.1	nucleic acid binding;zinc ion binding;DNA binding	LOC_Os10g36810.1	plus-3 domain containing protein, putative, expressed
Sobic.001G196600	11	0.836434	PF05577	PTHR11010,PTHR11010:SF42	KOG2182	AT4G36195.1	Serine carboxypeptidase S28 family protein	LOC_Os10g36780.1	OsProCP4 - Putative Lysosomal Pro-x Carboxypeptidase homologue, expressed
Sobic.001G196700	10	0.99994	PF05577	PTHR11010,PTHR11010:SF42	KOG2182	AT4G36195.1	Serine carboxypeptidase S28 family protein	LOC_Os10g36760.1	OsProCP3 - Putative Lysosomal Pro-x Carboxypeptidase homologue, expressed
Sobic.001G196800	2	0.999791	PF06293	PTHR24349,PTHR24349:SF90	KOG0032	AT2G46700.1	CDPK-related kinase 3	LOC_Os10g36710.1	CAMK_CAMK_like.40 - CAMK includes calcium/calmodulin depedent protein kinases, expressed
Sobic.001G196900	10	0.667853	PF02519	PTHR31374,PTHR31374:SF53	NA	AT2G46690.1	SAUR-like auxin-responsive protein family	LOC_Os10g36703.1	CPuORF40 - conserved peptide uORF-containing transcript, expressed
Sobic.001G197000	9	0.869848	PF03141	PTHR10108,PTHR10108:SF753	NA	AT1G33170.1	S-adenosyl-L-methionine-dependent methyltransferases superfamily protein	LOC_Os10g36690.4	dehydration response related protein, putative, expressed
Sobic.001G197100	8	0.48594	PF11955	PTHR31476,PTHR31476:SF15	NA	AT1G06440.1	Ubiquitin carboxyl-terminal hydrolase family protein	LOC_Os10g36680.1	ubiquitin carboxyl-terminal hydrolase, family 1, putative, expressed
Sobic.001G197400	4	0.99948	PF00022	PTHR11937,PTHR11937:SF252	NA	AT5G09810.1	actin 7	LOC_Os10g36650.1	actin, putative, expressed
Sobic.001G197500	10	0.970949	NA	NA	NA	NA	NA	NA	NA
Sobic.001G197700	4	0.982006	NA	NA	NA	NA	NA	NA	NA
Sobic.001G197901	9	0.999975	NA	NA	NA	NA	NA	NA	NA
Sobic.001G198000	6	0.969913	NA	PTHR34283	NA	AT5G24655.1	response to low sulfur 4	LOC_Os10g36610.1	UP-9A, putative, expressed
Sobic.001G198100	12	0.998881	PF04755	PTHR31906,PTHR31906:SF6	NA	AT2G46910.1	Plastid-lipid associated protein PAP / fibrillin family protein	LOC_Os09g04790.1	PAP fibrillin family domain containing protein, expressed
Sobic.001G198200	6	0.839827	NA	PTHR36372,PTHR36372:SF1	NA	AT3G49550.1	NA	LOC_Os10g36550.1	CRP3 - Cysteine-rich family protein precursor, expressed
Sobic.001G198400	2	0.530495	PF00488	PTHR11361,PTHR11361:SF81	NA	AT5G54090.1	DNA mismatch repair protein MutS, type 2	LOC_Os10g36530.2	mutS domain V family protein, expressed
Sobic.001G198500	2	0.955754	PF00646	PTHR32133,PTHR32133:SF131	NA	AT3G17570.1	F-box and associated interaction domains-containing protein	LOC_Os07g23900.1	OsFBX234 - F-box domain containing protein, expressed
Sobic.001G198700	2	0.996835	PF04043	PTHR31080,PTHR31080:SF13	NA	AT5G62360.1	Plant invertase/pectin methylesterase inhibitor superfamily protein	LOC_Os10g36500.1	invertase/pectin methylesterase inhibitor family protein, putative, expressed
Sobic.001G198900	8	1	PF07086	PTHR20955	KOG4054	AT5G51510.1	NA	LOC_Os10g36480.1	expressed protein
Sobic.001G199000	8	0.999975	PF12612	PTHR12658,PTHR12658:SF0	NA	AT3G60740.1	ARM repeat superfamily protein	LOC_Os10g36490.1	HEAT repeat family protein, putative, expressed
Sobic.001G199100	8	0.999972	PF15801,PF00557	PTHR10804,PTHR10804:SF13	NA	AT2G45240.1	methionine aminopeptidase 1A	LOC_Os10g36470.2	peptidase, M24 family protein, putative, expressed
Sobic.001G199300	10	0.743215	PF04859	PTHR31161,PTHR31161:SF3	NA	AT3G60680.1	Plant protein of unknown function (DUF641)	LOC_Os10g36400.1	GIL1, putative, expressed
Sobic.001G199400	4	0.988205	PF07731,PF07732,PF00394	PTHR11709,PTHR11709:SF63	NA	AT4G12420.1	Cupredoxin superfamily protein	LOC_Os10g36390.1	monocopper oxidase, putative, expressed
Sobic.001G199500	8	1	PF00226,PF11875	PTHR24078,PTHR24078:SF285	NA	AT2G35720.1	DNAJ heat shock N-terminal domain-containing protein	LOC_Os10g36370.1	heat shock protein DnaJ, putative, expressed
Sobic.001G199800	12	0.994039	PF00635	PTHR10809,PTHR10809:SF47	NA	AT3G60600.1	vesicle associated protein	LOC_Os10g36350.1	MSP domain containing protein, putative, expressed
Sobic.001G199900	11	0.985809	NA	PTHR31861	NA	AT4G16530.1	Family of unknown function (DUF577)	LOC_Os10g36340.2	expressed protein
Sobic.001G200200	8	0.999837	PF01753,PF00856,PF13414	PTHR12197,PTHR12197:SF173	NA	AT1G33400.1	Tetratricopeptide repeat (TPR)-like superfamily protein	LOC_Os10g36250.1	tetratricopeptide repeat, putative, expressed
Sobic.001G200500	12	0.899038	PF00403	PTHR22814,PTHR22814:SF52	KOG1603	AT5G23760.1	Copper transport protein family	LOC_Os10g36200.2	heavy metal-associated domain containing protein, expressed
Sobic.001G200600	8	0.804815	PF13041	PTHR24015,PTHR24015:SF361	NA	AT1G55630.1	Pentatricopeptide repeat (PPR) superfamily protein	LOC_Os10g36190.1	PPR repeat domain containing protein, putative, expressed
Sobic.001G200700	3	1	NA	PTHR33836,PTHR33836:SF1	NA	AT5G52300.1	CAP160 protein	LOC_Os10g36180.1	expressed protein
Sobic.001G200800	9	0.999725	PF14368	PTHR33214,PTHR33214:SF10	NA	AT5G38170.1	Bifunctional inhibitor/lipid-transfer protein/seed storage 2S albumin superfamily protein	LOC_Os10g36170.1	LTPL160 - Protease inhibitor/seed storage/LTP family protein precursor, expressed
Sobic.001G200900	8	0.722657	PF14368	PTHR33214	NA	AT3G18280.1	Bifunctional inhibitor/lipid-transfer protein/seed storage 2S albumin superfamily protein	LOC_Os10g36170.1	LTPL160 - Protease inhibitor/seed storage/LTP family protein precursor, expressed
Sobic.001G201000	8	0.745722	PF10358	PTHR34452,PTHR34452:SF2	KOG4593,KOG4438	AT1G63300.1	Myosin heavy chain-related protein	LOC_Os10g36060.1	protein transport protein-related, putative, expressed
Sobic.001G201100	8	0.999754	PF03188	PTHR10106,PTHR10106:SF18	KOG1619	AT4G25570.1	Cytochrome b561/ferric reductase transmembrane protein family	LOC_Os10g36030.1	cytochrome b561, putative, expressed
Sobic.001G201200	8	0.999923	NA	NA	NA	NA	NA	NA	NA
Sobic.001G201400	8	0.944378	PF00271,PF00270	PTHR24031,PTHR24031:SF254	NA	AT4G00660.1	RNAhelicase-like 8	LOC_Os04g45040.3	DEAD-box ATP-dependent RNA helicase, putative, expressed
Sobic.001G201500	8	0.99986	PF00271,PF00270	PTHR24031,PTHR24031:SF254	NA	AT4G00660.1	RNAhelicase-like 8	LOC_Os04g45040.3	DEAD-box ATP-dependent RNA helicase, putative, expressed
Sobic.001G201601	11	0.973731	PF00335	PTHR32191,PTHR32191:SF22	NA	AT1G63260.2	tetraspanin10	LOC_Os10g35980.1	tetraspanin family protein, putative, expressed
Sobic.001G201700	9	0.673499	PF00390,PF03949	PTHR23406,PTHR23406:SF32	NA	AT4G00570.1	NAD-dependent malic enzyme 2	LOC_Os10g35960.1	NAD-dependent malic enzyme, mitochondrial precursor, putative, expressed
Sobic.001G201900	12	0.991049	PF08245	PTHR11136,PTHR11136:SF6	NA	AT5G05980.1	DHFS-FPGS homolog B	LOC_Os10g35940.1	folylpolyglutamate synthetase, putative, expressed
Sobic.001G201966	8	0.833637	NA	NA	NA	NA	NA	NA	NA
Sobic.001G202000	9	0.92351	NA	NA	NA	AT2G21250.1	NAD(P)-linked oxidoreductase superfamily protein	LOC_Os02g03100.2	oxidoreductase, aldo/keto reductase family protein, putative, expressed
Sobic.001G202266	1	0.952681	PF12937	PTHR24006,PTHR24006:SF523	NA	AT3G48880.2	RNI-like superfamily protein	LOC_Os10g35920.1	OsFBX389 - F-box domain containing protein, expressed
Sobic.001G202400	8	0.996588	PF00173	PTHR10281,PTHR10281:SF45	KOG1110	AT3G48890.1	membrane-associated progesterone binding protein 3	LOC_Os10g35870.1	cytochrome b5-like Heme/Steroid binding domain containing protein, expressed
Sobic.001G202500	12	0.972201	PF00173	PTHR10281,PTHR10281:SF41	KOG1110	AT3G48890.1	membrane-associated progesterone binding protein 3	LOC_Os10g35850.1	cytochrome b5-like Heme/Steroid binding domain containing protein, expressed
Sobic.001G202600	11	0.999438	PF03807,PF00745,PF05201	PTHR13812,PTHR13812:SF20	NA	AT1G58290.1	Glutamyl-tRNA reductase family protein	LOC_Os10g35840.1	shikimate/quinate 5-dehydrogenase, putative, expressed
Sobic.001G202700	6	0.911621	NA	NA	NA	NA	NA	LOC_Os02g58000.1	expressed protein
Sobic.001G203000	4	0.871871	PF13599	PTHR14136,PTHR14136:SF11	NA	AT5G53490.1	Tetratricopeptide repeat (TPR)-like superfamily protein	LOC_Os10g35810.1	thylakoid lumenal protein, putative, expressed
Sobic.001G203100	10	0.949455	NA	PTHR26312:SF77,PTHR26312	NA	AT1G07280.1	Tetratricopeptide repeat (TPR)-like superfamily protein	LOC_Os10g35800.1	expressed protein
Sobic.001G203200	3	0.999989	PF04678	PTHR13462,PTHR13462:SF4	NA	AT2G23790.1	Protein of unknown function (DUF607)	LOC_Os10g35770.1	E2F-related protein, putative, expressed
Sobic.001G203300	3	1	NA	NA	NA	NA	NA	NA	NA
Sobic.001G203400	11	0.856295	PF02493,PF01504	PTHR23086,PTHR23086:SF42	NA	AT3G09920.1	phosphatidyl inositol monophosphate 5 kinase	LOC_Os02g57660.2	phosphatidylinositol-4-phosphate 5-kinase, putative, expressed
Sobic.001G203500	8	0.999997	PF13812,PF01535,PF13041	PTHR24015,PTHR24015:SF625	NA	AT2G20710.1	Tetratricopeptide repeat (TPR)-like superfamily protein	LOC_Os10g35750.1	pentatricopeptide, putative, expressed
Sobic.001G203600	8	0.999998	PF13041,PF01535	PTHR24015,PTHR24015:SF845	NA	AT4G21705.1	Tetratricopeptide repeat (TPR)-like superfamily protein	LOC_Os07g40750.1	PPR repeat domain containing protein, putative, expressed
Sobic.001G203700	2	0.997833	PF02181	PTHR23213,PTHR23213:SF238	NA	AT5G67470.1	formin homolog 6	LOC_Os10g20710.1	formin-like protein 6 precursor, putative, expressed
Sobic.001G203800	8	0.899033	PF12274	NA	NA	NA	NA	LOC_Os10g22720.1	expressed protein
Sobic.001G203900	8	0.994178	PF00085,PF00462	PTHR10293,PTHR10293:SF40	KOG0911	AT4G04950.1	thioredoxin family protein	LOC_Os10g35720.1	OsGrx_S17 - glutaredoxin subgroup II, expressed
Sobic.001G204000	2	0.996531	NA	PTHR35497	NA	AT4G28260.2	NA	LOC_Os10g35710.1	expressed protein
Sobic.001G204100	8	1	PF01084	PTHR13479,PTHR13479:SF44	NA	AT1G07210.1	Ribosomal protein S18	LOC_Os10g35690.1	ribosomal protein S18 containing protein, expressed
Sobic.001G204200	8	0.929489	PF00583	PTHR23091,PTHR23091:SF255	KOG3139	AT1G03650.1	Acyl-CoA N-acyltransferases (NAT) superfamily protein	LOC_Os10g35680.1	acetyltransferase, GNAT family, putative, expressed
Sobic.001G204300	12	0.808029	PF13920	PTHR15315,PTHR15315:SF37	KOG1039	AT3G47160.1	RING/U-box superfamily protein	LOC_Os10g35670.1	zinc finger, RING-type, putative, expressed
Sobic.001G204501	4	0.607515	NA	PTHR35467,PTHR35467:SF2	NA	AT1G28100.3	NA	LOC_Os10g35644.1	expressed protein
Sobic.001G204601	2	0.962879	NA	NA	NA	NA	NA	NA	NA
Sobic.001G204700	6	0.730982	NA	PTHR36773	NA	AT3G63390.1	NA	LOC_Os11g40200.1	expressed protein
Sobic.001G204900	10	0.416388	PF00571	PTHR13780,PTHR13780:SF55	NA	AT4G27460.1	Cystathionine beta-synthase (CBS) family protein	LOC_Os10g35630.1	cystathionin beta synthase protein, putative, expressed
Sobic.001G205000	9	1	PF00307,PF03271	PTHR10623,PTHR10623:SF15	KOG3000	AT5G67270.1	end binding protein 1C	LOC_Os10g35580.1	ATEB1A-like microtubule associated protein, putative, expressed
Sobic.001G205100	8	0.982237	PF06159	PTHR13134,PTHR13134:SF3	KOG2625	AT2G47960.1	NA	LOC_Os10g35570.1	expressed protein
Sobic.001G205200	12	0.998035	NA	PTHR35130,PTHR35130:SF1	NA	AT4G04920.2	sensitive to freezing 6	LOC_Os10g35560.1	expressed protein
Sobic.001G205500	12	0.99551	NA	PTHR33704,PTHR33704:SF1	NA	AT5G10010.1	NA	LOC_Os04g56590.1	ATP/GTP binding protein, putative, expressed
Sobic.001G205800	3	0.999987	PF05147	PTHR12736,PTHR12736:SF13	NA	AT1G52920.1	G protein coupled receptor	LOC_Os10g35480.1	lanC-like protein 2, putative, expressed
Sobic.001G205900	11	0.999577	PF13640	PTHR10869,PTHR10869:SF81	NA	AT1G20270.1	2-oxoglutarate (2OG) and Fe(II)-dependent oxygenase superfamily protein	LOC_Os10g35470.1	oxidoreductase, putative, expressed
Sobic.001G206000	12	0.998644	PF01553	PTHR10434	KOG2848	AT4G30580.1	Phospholipid/glycerol acyltransferase family protein	LOC_Os10g35390.1	acyltransferase, putative, expressed
Sobic.001G206100	1	0.999221	PF07814	PTHR22100,PTHR22100:SF13	KOG2152	AT1G61030.1	WAPL (Wings apart-like protein regulation of heterochromatin) protein	LOC_Os10g35380.1	expressed protein
Sobic.001G206200	9	0.993892	PF00106	PTHR24322,PTHR24322:SF393	KOG1208	AT5G54190.1	protochlorophyllide oxidoreductase A	LOC_Os10g35370.1	oxidoreductase, short chain dehydrogenase/reductase family domain containing family, expressed
Sobic.001G206300	7	0.982946	PF02701	PTHR31992,PTHR31992:SF37	NA	AT4G00940.1	Dof-type zinc finger DNA-binding family protein	LOC_Os10g35300.1	dof zinc finger domain containing protein, putative, expressed
Sobic.001G206400	8	0.975415	PF06749	PTHR31769,PTHR31769:SF12	NA	AT3G15480.1	Protein of unknown function (DUF1218)	LOC_Os10g35294.1	fiber protein Fb34, putative, expressed
Sobic.001G206500	8	1	PF03715	PTHR12687,PTHR12687:SF4	KOG2256	AT2G18220.1	Noc2p family	LOC_Os10g35280.1	nucleolar complex protein 2, putative, expressed
Sobic.001G206700	8	1	PF01127	PTHR10978	NA	NA	NA	LOC_Os07g33680.1	succinate dehydrogenase subunit 3, putative, expressed
Sobic.001G206900	1	0.845055	PF13949,PF03097	PTHR23030	KOG2220	AT1G15130.1	Endosomal targeting BRO1-like domain-containing protein	LOC_Os10g35250.1	vacuolar protein-sorting protein bro1, putative, expressed
Sobic.001G207000	4	0.993069	PF00013	PTHR10288,PTHR10288:SF130	KOG2190	AT5G15270.1	RNA-binding KH domain-containing protein	LOC_Os10g35220.1	KH domain containing protein, putative, expressed
Sobic.001G207200	4	0.928281	NA	PTHR31576,PTHR31576:SF2	NA	AT2G02955.1	maternal effect embryo arrest 12	LOC_Os05g28460.1	MEE12, putative, expressed
Sobic.001G207400	10	0.922196	PF00400,PF13925	PTHR19845,PTHR19845:SF4	KOG0267	AT5G08390.1	Transducin/WD40 repeat-like superfamily protein	LOC_Os10g35200.1	katanin p80 WD40 repeat-containing subunit B1 homolog 1, putative, expressed
Sobic.001G207500	11	0.654718	NA	PTHR13480	KOG2932	AT5G01160.1	RING/U-box superfamily protein	LOC_Os10g35190.1	ZOS10-06 - C2H2 zinc finger protein, expressed
Sobic.001G207600	5	0.635257	PF00005,PF01061	PTHR19241,PTHR19241:SF271	NA	AT1G17840.1	white-brown complex homolog protein 11	LOC_Os10g35180.1	white-brown complex homolog protein 11, putative, expressed
Sobic.001G207700	2	0.992472	PF05623	PTHR31343,PTHR31343:SF3	NA	AT1G03610.1	Protein of unknown function (DUF789)	LOC_Os10g35150.1	expressed protein
Sobic.001G208000	2	0.904209	PF02721,PF08646	PTHR23273,PTHR23273:SF10	KOG0851	AT1G52950.1	Nucleic acid-binding, OB-fold-like protein	LOC_Os07g45750.1	retrotransposon protein, putative, unclassified, expressed
Sobic.001G208100	5	0.973496	PF16499	PTHR11452,PTHR11452:SF31	KOG2366	AT5G08370.1	alpha-galactosidase 2	LOC_Os10g35110.1	alpha-galactosidase precursor, putative, expressed
Sobic.001G208200	3	0.998955	PF16499	PTHR11452,PTHR11452:SF18	KOG2366	AT5G08380.1	alpha-galactosidase 1	LOC_Os10g35070.1	alpha-galactosidase precursor, putative, expressed
Sobic.001G208300	6	0.516949	PF00149	PTHR36492,PTHR36492:SF2	NA	NA	NA	LOC_Os10g35060.1	Ser/Thr protein phosphatase family protein, putative, expressed
Sobic.001G208500	3	1	PF00230	PTHR19139,PTHR19139:SF132	KOG0223	AT1G17810.1	beta-tonoplast intrinsic protein	LOC_Os10g35050.1	aquaporin protein, putative, expressed
Sobic.001G208700	12	0.968816	PF16940	PTHR34935	NA	AT1G06950.1	translocon at the inner envelope membrane of chloroplasts 110	LOC_Os10g35010.1	ATTIC110/TIC110, putative, expressed
Sobic.001G208800	12	0.486688	PF00240,PF01599	PTHR10666	KOG0004	AT1G23410.1	Ribosomal protein S27a / Ubiquitin family protein	LOC_Os01g22490.1	40S ribosomal protein S27a, putative, expressed
Sobic.001G208900	12	0.51904	PF01585	PTHR23106	NA	AT5G08535.1	D111/G-patch domain-containing protein	LOC_Os10g35000.1	G-patch domain containing protein, expressed
Sobic.001G209101	7	0.804277	NA	NA	NA	NA	NA	NA	NA
Sobic.001G209200	11	0.835173	PF04450	PTHR33321,PTHR33321:SF1	NA	AT2G15220.1	Plant basic secretory protein (BSP) family protein	LOC_Os10g34910.1	secretory protein, putative, expressed
Sobic.001G209800	4	0.999889	PF03168	PTHR31852,PTHR31852:SF1	NA	AT1G65690.1	Late embryogenesis abundant (LEA) hydroxyproline-rich glycoprotein family	LOC_Os02g30450.1	harpin-induced protein 1 domain containing protein, expressed
Sobic.001G210000	9	0.999997	PF16679,PF08839	PTHR28637,PTHR28637:SF2	KOG4762	AT3G54710.1	homolog of yeast CDT1 B homolog of yeast CDT1 B	LOC_Os10g34820.2	CDT1B - Putative DNA replication initiation protein, expressed
Sobic.001G210700	8	1	NA	PTHR33427	NA	AT1G18680.1	HNH endonuclease domain-containing protein	LOC_Os10g18890.1	HNH endonuclease domain-containing protein, putative, expressed
Sobic.001G211500	12	0.714555	PF04679,PF04675,PF01068	PTHR10459,PTHR10459:SF10	NA	AT1G08130.1	DNA ligase 1	LOC_Os10g34750.2	LIG1 - Putative DNA ligase I, expressed
Sobic.001G211900	12	0.489014	PF13847	PTHR11006,PTHR11006:SF56	KOG1499	AT3G20020.1	protein arginine methyltransferase 6	LOC_Os10g34740.1	methyltransferase, putative, expressed
Sobic.001G212300	12	0.999486	PF00612,PF00063	PTHR13140,PTHR13140:SF384	NA	AT3G19960.1	myosin 1	LOC_Os10g34710.1	myosin-2 heavy chain, non muscle, putative, expressed
Sobic.001G212350	12	0.939655	NA	NA	NA	NA	NA	NA	NA
Sobic.001G212500	1	0.73085	PF04129	PTHR14190,PTHR14190:SF11	NA	AT1G71270.1	Vps52 / Sac2 family	LOC_Os10g34680.1	vacuolar protein sorting-associated protein 52, putative, expressed
Sobic.001G212800	8	0.999983	PF02996	PTHR12674,PTHR12674:SF2	KOG3048	AT5G23290.1	prefoldin 5	LOC_Os10g34670.1	prefoldin, putative, expressed
Sobic.001G212900	9	0.996759	PF00498	PTHR12162	NA	AT3G02680.1	nijmegen breakage syndrome 1	LOC_Os10g34580.2	FHA domain containing protein, putative, expressed
Sobic.001G213400	9	0.952485	PF01966	PTHR33594,PTHR33594:SF1	NA	AT1G17330.1	Metal-dependent phosphohydrolase	LOC_Os10g34470.1	HD domain containing protein 2, putative, expressed
Sobic.001G214100	7	0.824776	NA	PTHR37706,PTHR37706:SF1	NA	AT3G15780.1	NA	LOC_Os01g29740.1	expressed protein
Sobic.001G214200	12	0.997053	PF01476	PTHR20932,PTHR20932:SF14	NA	AT5G23130.1	Peptidoglycan-binding LysM domain-containing protein	LOC_Os10g34420.1	lysM domain containing protein, putative, expressed
Sobic.001G214300	10	0.99791	PF12014	PTHR33917,PTHR33917:SF1	NA	AT4G33630.2	Protein of unknown function (DUF3506)	LOC_Os10g34400.2	expressed protein
Sobic.001G214600	1	0.999537	PF00085,PF02622	PTHR18929,PTHR18929:SF92	NA	AT3G19780.2	NA	LOC_Os10g34390.1	expressed protein
Sobic.001G214800	8	0.997925	PF01846	PTHR15377,PTHR15377:SF3	NA	AT3G19840.1	pre-mRNA-processing protein 40C	LOC_Os10g34380.1	retrotransposon protein, putative, unclassified, expressed
Sobic.001G214900	8	1	PF13812,PF13041	PTHR24015	NA	AT1G61870.1	pentatricopeptide repeat 336	LOC_Os10g34370.1	expressed protein
Sobic.001G215100	11	0.999421	NA	NA	NA	NA	NA	NA	NA
Sobic.001G215201	11	0.963068	NA	NA	NA	NA	NA	LOC_Os10g35120.1	expressed protein
Sobic.001G215300	8	0.762634	PF01053	PTHR11751,PTHR11751:SF388	KOG0257	AT1G77670.1	Pyridoxal phosphate (PLP)-dependent transferases superfamily protein	LOC_Os10g34350.1	aminotransferase, classes I and II, domain containing protein, expressed
Sobic.001G215400	12	0.999936	PF08268,PF00646	PTHR31790,PTHR31790:SF6	NA	AT3G49450.1	F-box and associated interaction domains-containing protein	LOC_Os10g34300.1	OsFBX387 - F-box domain containing protein, expressed
Sobic.001G215500	8	0.673813	NA	PTHR35107,PTHR35107:SF1	NA	AT1G65720.1	NA	LOC_Os10g34270.1	expressed protein
Sobic.001G216100	1	0.888369	NA	PTHR36756,PTHR36756:SF1	NA	NA	NA	LOC_Os10g34200.1	expressed protein
Sobic.001G216200	9	0.999999	PF01849	PTHR10351,PTHR10351:SF50	KOG2240	AT1G17880.1	basic transcription factor 3	LOC_Os03g01910.1	transcription factor BTF3, putative, expressed
Sobic.001G216300	5	0.912198	PF00462,PF00610,PF04784	PTHR23054,PTHR23054:SF14	KOG1752	AT3G11920.1	glutaredoxin-related	LOC_Os10g34170.1	glutaredoxin domain containing protein, putative, expressed
Sobic.001G216400	9	0.875917	PF01145	PTHR13806,PTHR13806:SF23	KOG2668	AT5G25260.1	SPFH/Band 7/PHB domain-containing membrane-associated protein family	LOC_Os10g34150.1	nodulin, putative, expressed
Sobic.001G216600	1	0.960735	PF12906	PTHR23012,PTHR23012:SF82	NA	AT2G45530.1	RING/U-box superfamily protein	LOC_Os04g01490.2	zinc finger, C3HC4 type, domain containing protein, expressed
Sobic.001G216701	8	1	NA	PTHR37720,PTHR37720:SF1	NA	AT2G28430.1	NA	LOC_Os10g34030.1	zinc finger, C3HC4 type domain containing protein, expressed
Sobic.001G217000	7	0.999814	PF04520	PTHR33083,PTHR33083:SF9	NA	AT5G03230.1	Protein of unknown function, DUF584	LOC_Os10g33990.1	DUF584 domain containing protein, putative, expressed
Sobic.001G217100	9	0.999349	PF00035	PTHR10910,PTHR10910:SF94	NA	AT2G28380.1	dsRNA-binding protein 2	LOC_Os10g33970.1	double-stranded RNA binding motif containing protein, expressed
Sobic.001G217200	6	0.900599	PF00046,PF01852,PF08670	PTHR24326,PTHR24326:SF279	NA	AT5G60690.1	Homeobox-leucine zipper family protein / lipid-binding START domain-containing protein	LOC_Os10g33960.1	START domain containing protein, expressed
Sobic.001G217300	9	0.999971	PF02362,PF06507	PTHR31384,PTHR31384:SF26	NA	AT4G30080.1	auxin response factor 16	LOC_Os10g33940.1	auxin response factor 18, putative, expressed
Sobic.001G217400	1	0.995232	PF00169,PF01852,PF07059	PTHR12136,PTHR12136:SF41	NA	AT2G28320.1	Pleckstrin homology (PH) and lipid-binding START domains-containing protein	LOC_Os10g33930.1	DUF1336 domain containing protein, expressed
Sobic.001G217500	10	0.924671	PF03151	PTHR11132,PTHR11132:SF76	KOG1441	AT2G28315.1	Nucleotide/sugar transporter family protein	LOC_Os10g33920.3	transporter-related, putative, expressed
Sobic.001G217600	5	0.976335	PF03656	PTHR12388,PTHR12388:SF2	KOG3442	AT3G59280.1	Protein Transporter, Pam16	LOC_Os10g33910.1	mitochondrial import inner membrane translocase subunit Tim16, putative, expressed
Sobic.001G217900	12	0.53945	PF13812,PF01535,PF13041	PTHR24015,PTHR24015:SF309	NA	AT1G13630.1	Tetratricopeptide repeat (TPR)-like superfamily protein	LOC_Os10g33874.1	PPR repeat domain containing protein, putative, expressed
Sobic.001G218200	10	0.948535	NA	PTHR35755,PTHR35755:SF1	NA	AT5G10745.1	NA	LOC_Os10g33855.2	expressed protein
Sobic.001G218600	12	0.9996	PF00917	NA	KOG1987	AT3G17380.1	TRAF-like family protein	LOC_Os10g33830.1	MATH domain containing protein, expressed
Sobic.001G218800	11	0.538675	NA	PTHR36353:SF1,PTHR36353	NA	AT2G37035.1	NA	LOC_Os10g33820.1	expressed protein
Sobic.001G219200	4	0.999901	PF00249	PTHR10641,PTHR10641:SF533	NA	AT3G23250.1	myb domain protein 15	LOC_Os10g33810.1	myb-related protein Myb4, putative, expressed
Sobic.001G219300	8	0.999971	PF00056,PF02866	PTHR23382,PTHR23382:SF7	NA	AT5G43330.1	Lactate/malate dehydrogenase family protein	LOC_Os10g33800.1	lactate/malate dehydrogenase, putative, expressed
Sobic.001G219600	8	0.999965	PF08389	PTHR12363,PTHR12363:SF32	KOG2081	AT5G62600.1	ARM repeat superfamily protein	LOC_Os10g33770.1	importin-beta N-terminal domain containing protein, expressed
Sobic.001G219800	11	0.819986	PF03141	PTHR10108,PTHR10108:SF704	NA	AT3G23300.1	S-adenosyl-L-methionine-dependent methyltransferases superfamily protein	LOC_Os10g33720.1	methyltransferase, putative, expressed
Sobic.001G219900	12	0.612967	NA	PTHR12596:SF1,PTHR12596	KOG4541	AT3G04490.1	NA	LOC_Os10g33710.1	expressed protein
Sobic.001G220000	11	0.995543	PF13041	PTHR24015,PTHR24015:SF718	NA	AT1G08610.1	Pentatricopeptide repeat (PPR) superfamily protein	LOC_Os10g33700.1	PPR repeat containing protein, expressed
Sobic.001G220300	8	0.958748	PF13499	PTHR14095,PTHR14095:SF6	NA	AT5G28850.2	Calcium-binding EF-hand family protein	LOC_Os10g33680.1	serine/threonine-protein phosphatase 2A regulatory subunit B subunitbeta, putative, expressed
Sobic.001G220400	10	0.992691	PF03357	PTHR10476,PTHR10476:SF15	KOG3230	AT1G03950.1	vacuolar protein sorting-associated protein 2.3	LOC_Os10g33660.1	SNF7 domain containing protein, putative, expressed
Sobic.001G220500	11	0.983055	PF00069	PTHR11909,PTHR11909:SF176	NA	AT3G23340.1	casein kinase I-like 10	LOC_Os10g33650.1	CK1_CaseinKinase_1.9 - CK1 includes the casein kinase 1 kinases, expressed
Sobic.001G220600	12	0.942795	NA	NA	NA	NA	NA	NA	NA
Sobic.001G220900	8	0.99998	PF07933	PTHR12847,PTHR12847:SF3	KOG2500	AT1G03900.1	non-intrinsic ABC protein 4	LOC_Os10g33630.1	adaptin ear-binding coat-associated protein 2, putative, expressed
Sobic.001G221100	1	0.985275	PF00240	PTHR10666,PTHR10666:SF146	KOG0005,KOG0001	AT4G05320.2	polyubiquitin 10	LOC_Os10g33620.1	ubiquitin family protein, putative, expressed
Sobic.001G221200	5	0.991906	PF13450,PF05199	PTHR10668,PTHR10668:SF82	NA	AT3G23410.1	fatty alcohol oxidase 3	LOC_Os10g33460.1	alcohol oxidase, putative, expressed
Sobic.001G221350	10	0.637557	NA	NA	NA	NA	NA	NA	NA
Sobic.001G221500	8	0.998119	PF14497,PF03950,PF00749	PTHR11451,PTHR11451:SF37	NA	AT5G26710.1	Glutamyl/glutaminyl-tRNA synthetase, class Ic	LOC_Os10g22380.1	glutamyl-tRNA synthetase, cytoplasmic, putative, expressed
Sobic.001G221601	12	0.98723	NA	NA	NA	NA	NA	LOC_Os10g33440.2	NB-ARC domain containing protein, expressed
Sobic.001G221750	4	0.977162	NA	NA	NA	NA	NA	NA	NA
Sobic.001G221800	10	0.999998	PF12215,PF04685	PTHR12654	NA	AT3G24180.2	Beta-glucosidase, GBA2 type family protein	LOC_Os10g33420.1	non-lysosomal glucosylceramidase, putative, expressed
Sobic.001G221900	9	0.858554	PF08541,PF08392	PTHR31561,PTHR31561:SF11	NA	AT2G28630.1	3-ketoacyl-CoA synthase 12	LOC_Os10g33370.1	3-ketoacyl-CoA synthase precursor, putative, expressed
Sobic.001G222000	11	0.93984	PF00400	PTHR13083	KOG1333	AT3G49660.1	Transducin/WD40 repeat-like superfamily protein	LOC_Os05g23430.2	WD domain, G-beta repeat domain containing protein, expressed
Sobic.001G222100	2	0.696952	NA	PTHR34657,PTHR34657:SF3	NA	AT3G23440.1	embryo sac development arrest 6	LOC_Os10g33360.1	expressed protein
Sobic.001G222200	10	0.991284	PF05903	PTHR12378,PTHR12378:SF16	KOG0324	AT3G07090.1	PPPDE putative thiol peptidase family protein	LOC_Os10g33350.1	endo-beta-N-acetylglucosaminidase, putative, expressed
Sobic.001G222250	11	0.99389	NA	NA	NA	NA	NA	NA	NA
Sobic.001G222300	1	0.882767	PF02234	PTHR10265,PTHR10265:SF19	NA	AT5G48820.1	inhibitor/interactor with cyclin-dependent kinase	LOC_Os03g04490.1	cyclin-dependent kinase inhibitor, putative, expressed
Sobic.001G222400	10	0.943019	PF07719	PTHR23083,PTHR23083:SF444	NA	AT4G28600.1	no pollen germination related 2	LOC_Os10g33290.2	tetratricopeptide repeat domain containing protein, expressed
Sobic.001G222500	12	0.967411	PF00270,PF00271,PF07717,PF04408	PTHR18934,PTHR18934:SF100	NA	AT2G35920.1	RNA helicase family protein	LOC_Os10g33275.1	DEAD/DEAH box helicase domain containing protein, expressed
Sobic.001G222600	8	0.823505	PF02560	PTHR34186,PTHR34186:SF1	NA	AT3G23490.1	cyanase	LOC_Os10g33270.1	cyanate hydratase, putative, expressed
Sobic.001G222900	8	0.953313	PF00076	PTHR24012,PTHR24012:SF308	KOG4205	AT4G14300.1	RNA-binding (RRM/RBD/RNP motifs) family protein	LOC_Os10g33230.1	RNA recognition motif containing protein, putative, expressed
Sobic.001G223300	1	0.937844	NA	PTHR33165,PTHR33165:SF10	NA	NA	NA	LOC_Os04g40920.1	expressed protein
Sobic.001G223700	9	0.998584	NA	NA	NA	NA	NA	NA	NA
Sobic.001G224200	8	1	PF00076	PTHR24012,PTHR24012:SF497	KOG4210	AT3G18610.1	nucleolin like 2	LOC_Os04g52960.1	nucleolin, putative, expressed
Sobic.001G224400	8	1	PF01652	PTHR11960,PTHR11960:SF12	KOG1670	AT5G35620.1	Eukaryotic initiation factor 4E protein	LOC_Os10g32970.1	eukaryotic translation initiation factor, putative, expressed
Sobic.001G224600	2	0.999125	PF04757	PTHR12888,PTHR12888:SF0	KOG0826	AT3G04460.1	peroxin-12	LOC_Os10g32960.1	peroxisome assembly protein 12, putative, expressed
Sobic.001G224700	4	0.679532	NA	NA	NA	NA	NA	NA	NA
Sobic.001G225500	6	0.992961	NA	PTHR34538,PTHR34538:SF1	NA	NA	NA	LOC_Os10g32930.1	expressed protein
Sobic.001G225600	9	0.998423	NA	NA	NA	NA	NA	LOC_Os10g32930.1	expressed protein
Sobic.001G225700	9	0.749174	PF00238	PTHR11761,PTHR11761:SF10	KOG0901	AT1G04480.1	Ribosomal protein L14p/L23e family protein	LOC_Os10g32920.1	ribosomal protein, putative, expressed
Sobic.001G226000	8	0.999993	PF00400,PF08606	PTHR22840	NA	AT1G04510.1	MOS4-associated complex 3A	LOC_Os10g32880.1	WD domain, G-beta repeat domain containing protein, expressed
Sobic.001G226100	9	0.943974	PF03946,PF00298	PTHR11661,PTHR11661:SF1	KOG3257	AT4G35490.1	mitochondrial ribosomal protein L11	LOC_Os10g32870.1	L11 domain containing ribosomal protein, putative, expressed
Sobic.001G226300	8	0.93733	NA	PTHR33443,PTHR33443:SF4	NA	AT2G20310.1	RPM1 interacting protein 13	LOC_Os10g32850.1	expressed protein
Sobic.001G226500	8	0.999997	PF01157	PTHR20981	KOG1732	AT1G57860.1	Translation protein SH3-like family protein	LOC_Os03g04750.1	60S ribosomal protein L21-2, putative, expressed
Sobic.001G226700	5	0.984163	PF00400	PTHR22838	KOG0293	AT5G43920.1	transducin family protein / WD-40 repeat family protein	LOC_Os02g19210.1	WD repeat-containing protein, putative, expressed
Sobic.001G227100	4	0.999036	PF17123,PF00092,PF14624	PTHR10579,PTHR10579:SF53	NA	AT5G60710.1	Zinc finger (C3HC4-type RING finger) family protein	LOC_Os03g04890.1	zinc finger family protein, putative, expressed
Sobic.001G227200	6	0.989911	PF13419,PF01687	PTHR22749,PTHR22749:SF1	KOG3110	AT4G21470.1	riboflavin kinase/FMN hydrolase	LOC_Os10g32730.2	haloacid dehalogenase-like hydrolase domain-containing protein 1A, putative, expressed
Sobic.001G227400	12	0.99998	PF00400	PTHR16017,PTHR16017:SF0	NA	AT2G20330.1	Transducin/WD40 repeat-like superfamily protein	LOC_Os10g32710.1	WD domain, G-beta repeat domain containing protein, expressed
Sobic.001G227500	2	0.457983	PF04576	PTHR31422,PTHR31422:SF3	NA	AT4G13630.1	Protein of unknown function, DUF593	LOC_Os04g24610.2	expressed protein
Sobic.001G227700	11	0.875595	NA	NA	NA	NA	NA	LOC_Os10g32690.1	expressed protein
Sobic.001G227800	2	0.760405	PF07063	PTHR31136,PTHR31136:SF1	NA	AT1G07040.1	NA	LOC_Os10g32680.1	expressed protein
Sobic.001G227850	12	0.719736	NA	NA	NA	NA	NA	NA	NA
Sobic.001G228200	8	0.999641	PF00118	PTHR11353,PTHR11353:SF80	NA	AT3G23990.1	heat shock protein 60	LOC_Os10g32550.1	T-complex protein, putative, expressed
Sobic.001G228300	8	0.999999	PF02037,PF13812	PTHR31407,PTHR31407:SF5	NA	AT3G04260.1	plastid transcriptionally active 3	LOC_Os10g32540.1	SAP domain containing protein, expressed
Sobic.001G228400	2	0.999985	NA	PTHR22844,PTHR22844:SF163	NA	NA	NA	LOC_Os07g07520.1	OsFBX217 - F-box domain containing protein, expressed
Sobic.001G228600	10	0.971617	NA	NA	NA	NA	NA	NA	NA
Sobic.001G228700	2	0.972091	NA	NA	NA	NA	NA	NA	NA
Sobic.001G228701	6	0.810104	NA	NA	NA	NA	NA	NA	NA
Sobic.001G229300	9	0.64281	PF01693,PF13456	PTHR33033,PTHR33033:SF10	NA	AT3G01410.2	Polynucleotidyl transferase, ribonuclease H-like superfamily protein	ChrSy.fgenesh.mRNA.22	expressed protein
Sobic.001G230000	1	0.998815	PF04851,PF00271	PTHR10799,PTHR10799:SF350	NA	AT1G08600.3	P-loop containing nucleoside triphosphate hydrolases superfamily protein	LOC_Os10g31970.1	SNF2 family N-terminal domain containing protein, expressed
Sobic.001G230100	8	0.999862	PF02803,PF00108	PTHR18919,PTHR18919:SF100	NA	AT2G33150.1	peroxisomal 3-ketoacyl-CoA thiolase 3	LOC_Os10g31950.1	3-ketoacyl-CoA thiolase, peroxisomal precursor, putative, expressed
Sobic.001G230200	8	1	PF01725	PTHR11067,PTHR11067:SF9	KOG3222	AT4G13720.1	Inosine triphosphate pyrophosphatase family protein	LOC_Os10g31940.1	inosine triphosphate pyrophosphatase, putative, expressed
Sobic.001G230300	9	0.999951	PF07557	PTHR34373,PTHR34373:SF1	NA	AT5G04320.2	Shugoshin C terminus	LOC_Os10g31930.1	shugoshin-1, putative, expressed
Sobic.001G230400	5	0.633528	PF00544	PTHR31683,PTHR31683:SF11	NA	AT3G53190.1	Pectin lyase-like superfamily protein	LOC_Os10g31910.1	pectate lyase precursor, putative, expressed
Sobic.001G230500	8	1	PF00076	PTHR24012,PTHR24012:SF449	KOG0131	AT2G18510.1	RNA-binding (RRM/RBD/RNP motifs) family protein	LOC_Os10g31900.1	RNA recognition motif containing protein, putative, expressed
Sobic.001G230700	5	0.527963	PF13639,PF05495,PF14599	PTHR21319,PTHR21319:SF11	KOG1940	AT5G22920.1	CHY-type/CTCHY-type/RING-type Zinc finger protein	LOC_Os10g31850.1	RING finger and CHY zinc finger domain-containing protein 1, putative, expressed
Sobic.001G230900	1	0.528385	PF00025	PTHR24073,PTHR24073:SF568	KOG0080	AT5G03530.1	RAB GTPase homolog C2A	LOC_Os10g31830.1	ras-related protein, putative, expressed
Sobic.001G231000	8	0.989109	PF04909,PF00120	PTHR20852,PTHR20852:SF16	KOG0683	AT3G53180.1	glutamate-ammonia ligases;catalytics;glutamate-ammonia ligases	LOC_Os10g31820.1	fluG, putative, expressed
Sobic.001G231200	12	0.99995	NA	PTHR31469,PTHR31469:SF5	NA	AT4G12700.1	NA	LOC_Os10g31810.1	expressed protein
Sobic.001G231500	1	0.947846	PF00240,PF13855	PTHR23155,PTHR23155:SF610	KOG0617	AT2G30105.1	NA	LOC_Os10g31790.1	ubiquitin family protein, putative, expressed
Sobic.001G232000	4	0.747057	NA	PTHR33548,PTHR33548:SF4	NA	NA	NA	LOC_Os10g31540.1	glycine-rich cell wall structural protein 2 precursor, putative, expressed
Sobic.001G232300	6	0.307499	NA	NA	NA	NA	NA	NA	NA
Sobic.001G233200	10	0.607404	NA	NA	NA	NA	NA	NA	NA
Sobic.001G233300	9	0.808391	NA	NA	NA	NA	NA	NA	NA
Sobic.001G233532	2	0.999588	PF00179	PTHR24067,PTHR24067:SF141	KOG0416	AT1G63800.1	ubiquitin-conjugating enzyme 5	LOC_Os10g31000.1	ubiquitin-conjugating enzyme, putative, expressed
Sobic.001G233700	1	0.765705	PF12036	PTHR14319,PTHR14319:SF3	NA	AT2G46060.1	transmembrane protein-related	LOC_Os10g30910.1	transmembrane protein-related, putative, expressed
Sobic.001G233800	5	0.793154	PF08879	PTHR34680	NA	NA	NA	LOC_Os10g30890.1	expressed protein
Sobic.001G233900	8	0.854734	PF08879	PTHR34680	NA	NA	NA	LOC_Os10g30890.1	expressed protein
Sobic.001G234000	10	0.469678	PF08879	NA	NA	AT2G45480.1	growth-regulating factor 9	LOC_Os10g30880.2	expressed protein
Sobic.001G234200	8	0.985671	PF00022	PTHR11937,PTHR11937:SF257	KOG0676	AT3G60830.1	actin-related protein 7	LOC_Os03g56970.1	actin, putative, expressed
Sobic.001G234300	7	0.998703	PF13920	PTHR15315,PTHR15315:SF36	KOG1039	AT3G47160.1	RING/U-box superfamily protein	LOC_Os10g30850.2	zinc finger, RING-type, putative, expressed
Sobic.001G234800	4	0.989694	PF07690	PTHR24064,PTHR24064:SF274	NA	AT2G38940.1	phosphate transporter 1;4	LOC_Os10g30790.2	inorganic phosphate transporter, putative, expressed
Sobic.001G235000	10	0.999987	PF00650,PF01661	PTHR11106,PTHR11106:SF65	KOG2633	AT1G69340.1	appr-1-p processing enzyme family protein	LOC_Os10g30750.1	appr-1-p processing enzyme family protein, putative, expressed
Sobic.001G235100	6	0.981193	PF13921	PTHR21717,PTHR21717:SF29	NA	AT1G17460.2	TRF-like 3	LOC_Os10g30719.1	MYB family transcription factor, putative, expressed
Sobic.001G235700	8	1	PF01997	PTHR10741,PTHR10741:SF2	KOG3067	AT2G37020.1	Translin family protein	LOC_Os10g30640.1	translin, putative, expressed
Sobic.001G236200	7	0.990155	PF00069	PTHR27001,PTHR27001:SF166	KOG1187	AT3G09830.1	Protein kinase superfamily protein	LOC_Os10g30600.2	tyrosine protein kinase domain containing protein, putative, expressed
Sobic.001G236300	8	0.990213	PF02933,PF07724,PF05496,PF02359	PTHR23077,PTHR23077:SF82	NA	AT5G03340.1	ATPase, AAA-type, CDC48 protein	LOC_Os10g30580.1	cell division control protein 48 homolog E, putative, expressed
Sobic.001G236800	2	0.999409	PF02390,PF00162	PTHR11406,PTHR11406:SF13	KOG1367	AT3G12780.1	phosphoglycerate kinase 1	LOC_Os10g30550.1	tRNA methyltransferase, putative, expressed
Sobic.001G237000	10	0.847271	PF00069,PF00139	PTHR27007,PTHR27007:SF11	KOG1187	AT2G37710.1	receptor lectin kinase	LOC_Os10g30540.1	lectin-like receptor kinase, putative, expressed
Sobic.001G237300	8	0.998979	PF00403	PTHR22814,PTHR22814:SF151	KOG1603	AT2G36950.1	Heavy metal transport/detoxification superfamily protein	LOC_Os10g30450.1	heavy-metal-associated domain-containing protein, putative, expressed
Sobic.001G237500	6	0.954549	PF07690	PTHR24064,PTHR24064:SF273	KOG0253	AT3G13050.1	Major facilitator superfamily protein	LOC_Os09g38690.1	transporter family protein, putative, expressed
Sobic.001G237600	12	0.803948	PF02319,PF08781	PTHR12548,PTHR12548:SF15	NA	AT5G03415.1	Transcription factor DP	LOC_Os03g05760.1	transcription factor Dp, putative, expressed
Sobic.001G237700	8	0.999956	PF00076,PF15519,PF13893	PTHR24012:SF361,PTHR24012	KOG0147	AT5G09880.1	Splicing factor, CC1-like	LOC_Os03g05830.1	transposon protein, putative, CACTA, En/Spm sub-class, expressed
Sobic.001G238700	8	0.590535	PF03966	PTHR33505,PTHR33505:SF1	NA	AT4G35905.1	NA	LOC_Os10g30300.2	TRM112, putative, expressed
Sobic.001G238800	8	0.991516	PF00657	PTHR22835,PTHR22835:SF119	NA	AT1G75900.1	GDSL-like Lipase/Acylhydrolase superfamily protein	LOC_Os10g30290.1	GDSL-like lipase/acylhydrolase, putative, expressed
Sobic.001G238900	12	0.999544	NA	PTHR34049,PTHR34049:SF2	NA	AT4G35930.1	F-box family protein	LOC_Os10g30280.1	OsFBX386 - F-box domain containing protein, expressed
Sobic.001G239100	7	0.591455	PF01466	PTHR11165,PTHR11165:SF67	KOG1724	AT1G20140.1	SKP1-like 4	LOC_Os10g30200.1	SKP1-like protein 1B, putative, expressed
Sobic.001G239400	9	0.778197	PF00011	PTHR11527,PTHR11527:SF138	NA	AT5G04890.1	HSP20-like chaperones superfamily protein	LOC_Os10g30162.1	hsp20/alpha crystallin family protein, putative, expressed
Sobic.001G239500	11	0.997708	PF00534,PF08323	PTHR12526,PTHR12526:SF409	NA	AT3G01180.1	starch synthase 2	LOC_Os10g30156.1	starch synthase, putative, expressed
Sobic.001G239601	3	1	PF00582	PTHR31964,PTHR31964:SF15	NA	AT3G11930.2	Adenine nucleotide alpha hydrolases-like superfamily protein	LOC_Os10g30150.1	universal stress protein domain containing protein, putative, expressed
Sobic.001G239800	8	0.999988	PF08066,PF00570,PF01612	PTHR12124,PTHR12124:SF43	KOG2206	AT5G35910.1	Polynucleotidyl transferase, ribonuclease H fold protein with HRDC domain	LOC_Os10g30100.1	3-5 exonuclease family protein, putative, expressed
Sobic.001G240000	8	0.999998	PF00830	PTHR13528,PTHR13528:SF6	NA	AT2G33450.1	Ribosomal L28 family	LOC_Os05g01110.1	ribosomal protein L28 protein, putative, expressed
Sobic.001G240100	7	0.905298	PF02485	PTHR19297,PTHR19297:SF93	KOG0799	AT3G03690.1	Core-2/I-branching beta-1,6-N-acetylglucosaminyltransferase family protein	LOC_Os10g30080.1	xylosyltransferase, putative, expressed
Sobic.001G240500	5	0.999975	PF03358	PTHR30546,PTHR30546:SF3	KOG3135	AT4G36750.1	Quinone reductase family protein	LOC_Os03g53730.1	flavoprotein wrbA, putative, expressed
Sobic.001G240600	11	0.999371	PF00352	PTHR10126,PTHR10126:SF23	KOG3302	AT1G55520.2	TATA binding protein 2	LOC_Os03g45410.1	TATA-binding protein, putative, expressed
Sobic.001G240850	9	0.985877	NA	NA	NA	NA	NA	NA	NA
Sobic.001G241000	3	1	PF04927	PTHR31174,PTHR31174:SF7	NA	AT3G22490.1	Seed maturation protein	LOC_Os03g06360.1	late embryogenesis abundant protein D-34, putative, expressed
Sobic.001G241100	6	0.952079	PF13696,PF08783	PTHR15439,PTHR15439:SF7	KOG0314	AT5G47430.1	DWNN domain, a CCHC-type zinc finger	LOC_Os10g29560.1	transposon protein, putative, CACTA, En/Spm sub-class, expressed
Sobic.001G241200	11	0.487365	PF07714,PF14381	PTHR23257,PTHR23257:SF335	KOG0192	AT1G08720.1	Protein kinase superfamily protein	LOC_Os03g06410.1	protein kinase domain containing protein, expressed
Sobic.001G241300	8	0.880599	NA	PTHR35986,PTHR35986:SF1	NA	NA	NA	LOC_Os10g29514.1	expressed protein
Sobic.001G242300	8	0.983213	NA	NA	NA	NA	NA	LOC_Os10g13630.1	expressed protein
Sobic.001G242500	9	0.999985	PF02037	NA	NA	NA	NA	NA	NA
Sobic.001G242800	8	0.83257	PF00248	PTHR11732,PTHR11732:SF216	KOG1575	AT1G60690.1	NAD(P)-linked oxidoreductase superfamily protein	LOC_Os10g28320.1	oxidoreductase, aldo/keto reductase family protein, putative, expressed
Sobic.001G243000	5	0.987487	PF00447	PTHR10015,PTHR10015:SF151	KOG0627	AT3G22830.1	heat shock transcription factor A6B	LOC_Os10g28340.5	heat stress transcription factor, putative, expressed
Sobic.001G243100	12	0.510766	PF07883	PTHR23418,PTHR23418:SF0	KOG2107	AT4G14710.5	RmlC-like cupins superfamily protein	LOC_Os03g06620.1	1,2-dihydroxy-3-keto-5-methylthiopentene dioxygenase protein, putative, expressed
Sobic.001G243200	5	0.728051	PF07883	PTHR23418,PTHR23418:SF4	KOG2107	AT5G43850.1	RmlC-like cupins superfamily protein	LOC_Os10g28360.1	1,2-dihydroxy-3-keto-5-methylthiopentene dioxygenase protein, putative, expressed
Sobic.001G243500	4	0.817477	NA	PTHR33548,PTHR33548:SF2	NA	NA	NA	LOC_Os10g31540.1	glycine-rich cell wall structural protein 2 precursor, putative, expressed
Sobic.001G243600	4	0.995655	NA	PTHR33548,PTHR33548:SF2	NA	NA	NA	LOC_Os10g31540.1	glycine-rich cell wall structural protein 2 precursor, putative, expressed
Sobic.001G243800	5	0.999261	PF00170,PF14144	PTHR22952,PTHR22952:SF160	NA	AT1G22070.1	TGA1A-related gene 3	LOC_Os08g07970.1	transcription factor, putative, expressed
Sobic.001G244300	1	0.984773	PF13532	PTHR13069,PTHR13069:SF11	KOG3200	AT4G20350.2	oxidoreductases	LOC_Os10g28410.1	GA19388-PA, putative, expressed
Sobic.001G244600	8	0.735068	PF07765	PTHR32258,PTHR32258:SF0	KOG0962,KOG4674	AT1G03080.1	kinase interacting (KIP1-like) family protein	LOC_Os10g28610.1	KIP1, putative, expressed
Sobic.001G244700	8	0.780585	PF00069,PF01535	PTHR12209	KOG3087	AT5G26110.1	Protein kinase superfamily protein	LOC_Os10g28640.1	RIO1 family protein, expressed
Sobic.001G244900	9	0.999943	PF03372	PTHR11200,PTHR11200:SF159	KOG0565	AT3G63240.1	DNAse I-like superfamily protein	LOC_Os10g28660.1	type I inositol-1,4,5-trisphosphate 5-phosphatase, putative, expressed
Sobic.001G245900	8	0.99999	PF15365	PTHR35306	NA	AT4G02715.1	NA	LOC_Os10g28710.1	expressed protein
Sobic.001G246400	1	0.993542	PF00651	PTHR26379,PTHR26379:SF177	NA	AT3G06190.1	BTB-POZ and MATH domain 2	LOC_Os10g28770.1	MBTB34 - Bric-a-Brac, Tramtrack, Broad Complex BTB domain with Meprin and TRAF Homology MATH domain, expressed
Sobic.001G246500	8	0.979439	PF01926	PTHR11089,PTHR11089:SF29	KOG2485	AT2G41670.1	P-loop containing nucleoside triphosphate hydrolases superfamily protein	LOC_Os11g26030.1	GTPase of unknown function domain containing protein, putative, expressed
Sobic.001G247200	3	1	NA	NA	NA	NA	NA	NA	NA
Sobic.001G247300	7	0.999625	PF00690,PF00702,PF00689,PF00122	PTHR24093,PTHR24093:SF328	NA	AT3G22910.1	ATPase E1-E2 type family protein / haloacid dehalogenase-like hydrolase family protein	LOC_Os10g28240.1	calcium-transporting ATPase, plasma membrane-type, putative, expressed
Sobic.001G247400	10	0.827728	PF04720	PTHR31579,PTHR31579:SF8	NA	AT2G38820.2	Protein of unknown function (DUF506)	LOC_Os10g28210.1	plant-specific domain TIGR01615 family protein, expressed
Sobic.001G247600	9	0.999662	PF01073	PTHR10366,PTHR10366:SF327	KOG1429	AT5G28840.2	GDP-D-mannose 3\',5\'-epimerase	LOC_Os10g28200.1	NAD dependent epimerase/dehydratase family protein, putative, expressed
Sobic.001G247900	9	0.968175	PF00704	PTHR11177,PTHR11177:SF186	NA	NA	NA	LOC_Os10g28050.1	chitinase 2, putative, expressed
Sobic.001G248100	8	0.994297	PF13508,PF00439	PTHR22880	NA	AT3G54610.1	histone acetyltransferase of the GNAT family 1	LOC_Os10g28040.1	histone acetyltransferase GCN5, putative, expressed
Sobic.001G248200	9	0.751549	PF12695	PTHR11731,PTHR11731:SF124	KOG4391	AT4G14570.1	acylaminoacyl-peptidase-related	LOC_Os10g28030.1	OsPOP22 - Putative Prolyl Oligopeptidase homologue, expressed
Sobic.001G248300	8	1	PF07676,PF12695	PTHR11731,PTHR11731:SF124	KOG4391	AT4G14570.1	acylaminoacyl-peptidase-related	LOC_Os10g28020.1	OsPOP21 - Putative Prolyl Oligopeptidase homologue, expressed
Sobic.001G248500	7	0.961256	PF02852,PF00070	PTHR22912,PTHR22912:SF168	NA	AT3G54660.1	glutathione reductase	LOC_Os03g06740.1	glutathione reductase, putative, expressed
Sobic.001G248900	8	0.999985	PF04091	PTHR12702,PTHR12702:SF4	KOG2176	AT3G56640.1	exocyst complex component sec15A	LOC_Os10g27990.1	exocyst complex component 6, putative, expressed
Sobic.001G249200	5	0.662434	PF00013	PTHR10288:SF152,PTHR10288	NA	AT3G04610.1	RNA-binding KH domain-containing protein	LOC_Os10g27470.1	KH domain containing protein, putative, expressed
Sobic.001G249233	9	0.661009	NA	NA	NA	NA	NA	NA	NA
Sobic.001G249400	9	0.938536	PF00590	PTHR21091,PTHR21091:SF18	NA	AT1G45110.1	Tetrapyrrole (Corrin/Porphyrin) Methylases	LOC_Os10g27450.1	tetrapyrrole methylase family protein, putative, expressed
Sobic.001G249700	11	0.999577	PF10178	PTHR31051,PTHR31051:SF1	KOG4828	AT5G14710.1	NA	LOC_Os10g25600.1	expressed protein
Sobic.001G250300	8	0.990769	PF03171	PTHR10869,PTHR10869:SF55	KOG1591	AT3G28480.1	Oxoglutarate/iron-dependent oxygenase	LOC_Os10g27340.2	oxidoreductase, putative, expressed
Sobic.001G250700	11	0.981884	PF09496	PTHR14582	NA	AT5G10710.1	NA	LOC_Os04g21610.1	expressed protein
Sobic.001G251100	8	1	PF15801,PF03372	PTHR12121,PTHR12121:SF34	KOG0620	AT3G58580.1	DNAse I-like superfamily protein	LOC_Os10g27230.3	endonuclease/exonuclease/phosphatase family domain containing protein, expressed
Sobic.001G251200	2	0.76866	PF00122,PF12710,PF16209,PF16212	PTHR24092,PTHR24092:SF85	NA	AT1G59820.1	aminophospholipid ATPase 3	LOC_Os05g01030.1	phospholipid-transporting ATPase, putative, expressed
Sobic.001G251400	11	0.892047	NA	NA	NA	AT1G10417.1	NA	LOC_Os10g27180.1	expressed protein
Sobic.001G251600	12	0.593765	PF00856	PTHR12197,PTHR12197:SF145	NA	AT5G06620.1	SET domain protein 38	LOC_Os10g27060.1	SET domain protein 123, putative, expressed
Sobic.001G251700	12	0.996261	PF00149	PTHR11668,PTHR11668:SF247	NA	AT2G42500.1	protein phosphatase 2A-3	LOC_Os10g27050.1	OsPP2Ac-4 - Phosphatase 2A isoform 4 belonging to family 2, expressed
Sobic.001G251800	8	0.700405	PF00646,PF01344	PTHR24412,PTHR24412:SF203	NA	AT1G55270.1	Galactose oxidase/kelch repeat superfamily protein	LOC_Os10g26990.1	OsFBK23 - F-box domain and kelch repeat containing protein, expressed
Sobic.001G251900	2	0.940613	PF00929	PTHR30231,PTHR30231:SF6	NA	AT5G07710.1	Polynucleotidyl transferase, ribonuclease H-like superfamily protein	LOC_Os10g26730.1	exonuclease, putative, expressed
Sobic.001G252000	6	0.979164	NA	PTHR31096,PTHR31096:SF16	NA	AT1G16880.1	uridylyltransferase-related	LOC_Os08g14440.2	uridylyltransferase-related, putative, expressed
Sobic.001G252200	9	0.999616	PF06278,PF16869,PF16858	PTHR14324,PTHR14324:SF3	KOG2359	AT3G16730.1	NA	LOC_Os07g33360.1	expressed protein
Sobic.001G252300	5	0.516506	PF01095	PTHR31321,PTHR31321:SF12	NA	AT3G29090.1	pectin methylesterase 31	LOC_Os10g26680.1	pectinesterase, putative, expressed
Sobic.001G252500	1	0.998902	PF04064,PF04063	PTHR13387	KOG2973	AT1G14300.1	ARM repeat superfamily protein	LOC_Os10g26660.1	expressed protein
Sobic.001G252700	5	0.607521	PF13632	PTHR32044,PTHR32044:SF22	NA	AT5G03760.1	Nucleotide-diphospho-sugar transferases superfamily protein	LOC_Os03g07350.1	CSLA4 - cellulose synthase-like family A; mannan synthase, expressed
Sobic.001G253200	2	0.977953	NA	PTHR31150,PTHR31150:SF7	NA	AT1G14180.1	RING/U-box superfamily protein	LOC_Os10g26610.2	mandelonitrile lyase, putative, expressed
Sobic.001G253400	1	0.960521	PF00847	NA	NA	AT4G28140.1	Integrase-type DNA-binding superfamily protein	LOC_Os10g26590.1	AP2 domain containing protein, expressed
Sobic.001G253501	8	0.987195	NA	NA	NA	NA	NA	NA	NA
Sobic.001G253600	2	0.968275	PF05627	PTHR33882,PTHR33882:SF1	NA	AT5G64850.1	NA	LOC_Os10g26540.1	expressed protein
Sobic.001G253700	4	0.491948	PF07714	PTHR27001,PTHR27001:SF160	KOG1187	AT2G02800.1	protein kinase 2B	LOC_Os10g26520.1	protein kinase domain containing protein, expressed
Sobic.001G253800	11	0.999336	NA	NA	NA	NA	NA	NA	NA
Sobic.001G254200	1	0.963136	PF01344	PTHR24413,PTHR24413:SF133	NA	AT1G14330.1	Galactose oxidase/kelch repeat superfamily protein	LOC_Os03g07530.1	OsFBK12 - F-box domain and kelch repeat containing protein, expressed
Sobic.001G254300	8	0.999885	PF01408	PTHR22604,PTHR22604:SF132	KOG2741	AT4G09670.1	Oxidoreductase family protein	LOC_Os10g26400.2	uncharacterized oxidoreductase, putative, expressed
Sobic.001G254400	8	0.994898	PF01408	PTHR22604,PTHR22604:SF132	KOG2741	AT4G09670.1	Oxidoreductase family protein	LOC_Os10g26400.2	uncharacterized oxidoreductase, putative, expressed
Sobic.001G254600	3	0.999662	PF01408	PTHR22604,PTHR22604:SF132	KOG2741	AT4G09670.1	Oxidoreductase family protein	LOC_Os10g26400.1	uncharacterized oxidoreductase, putative, expressed
Sobic.001G254700	2	0.371993	NA	PTHR33184,PTHR33184:SF7	NA	AT1G32583.1	NA	LOC_Os10g14020.1	TPD1, putative, expressed
Sobic.001G254800	10	0.59535	PF00067	PTHR24298,PTHR24298:SF66	KOG0156	AT5G09970.1	cytochrome P450, family 78, subfamily A, polypeptide 7	LOC_Os10g26340.1	cytochrome P450, putative, expressed
Sobic.001G255800	9	0.999359	PF07035	PTHR12897	KOG2377	AT3G12010.1	NA	LOC_Os10g26140.2	CPuORF15 - conserved peptide uORF-containing transcript, expressed
Sobic.001G255932	8	0.524482	NA	PTHR34561	NA	AT3G12012.1	conserved peptide upstream open reading frame 20	LOC_Os10g26145.1	expressed protein
Sobic.001G257100	5	0.830881	NA	PTHR33541,PTHR33541:SF1	NA	AT3G13980.1	NA	LOC_Os10g25810.1	expressed protein
Sobic.001G257200	9	0.629172	NA	PTHR12716,PTHR12716:SF8	KOG3095	AT4G20330.1	Transcription initiation factor TFIIE, beta subunit	LOC_Os10g25770.1	transcription initiation factor IIE subunit beta, putative, expressed
Sobic.001G257300	11	0.699829	PF12937	PTHR24006,PTHR24006:SF502	KOG4341	AT4G33210.1	F-box family protein	LOC_Os10g25680.1	OsFBL52 - F-box domain and LRR containing protein, expressed
Sobic.001G257700	8	0.999948	PF01084	PTHR13479:SF44,PTHR13479	NA	AT1G07210.1	Ribosomal protein S18	LOC_Os10g35690.1	ribosomal protein S18 containing protein, expressed
Sobic.001G257800	8	0.996895	PF01843,PF00063	PTHR13140,PTHR13140:SF494	NA	AT4G33200.1	myosin, putative	LOC_Os06g29350.1	myosin, putative, expressed
Sobic.001G258801	11	0.515395	NA	NA	NA	NA	NA	NA	NA
Sobic.001G258900	1	0.690201	NA	NA	NA	NA	NA	NA	NA
Sobic.001G259000	8	1	PF01008	PTHR10233,PTHR10233:SF9	KOG1465	AT3G07300.2	NagB/RpiA/CoA transferase-like superfamily protein	LOC_Os10g25320.1	initiation factor 2 subunit family domain containing protein, expressed
Sobic.001G259200	8	0.999998	PF00201	PTHR11926:SF264,PTHR11926	KOG1192	AT1G05675.1	UDP-Glycosyltransferase superfamily protein	LOC_Os09g34250.1	UDP-glucoronosyl and UDP-glucosyl transferase domain containing protein, expressed
Sobic.001G259300	4	0.989707	PF09425,PF06200	PTHR33077,PTHR33077:SF9	NA	AT1G19180.1	jasmonate-zim-domain protein 1	LOC_Os07g42370.1	zinc-finger protein, putative, expressed
Sobic.001G259700	12	0.343303	PF09425,PF06200	PTHR33077,PTHR33077:SF15	NA	AT3G43440.1	jasmonate-zim-domain protein 11	LOC_Os10g25230.1	ZIM domain containing protein, putative, expressed
Sobic.001G259800	10	0.605624	NA	NA	NA	NA	NA	NA	NA
Sobic.001G260300	11	0.523546	NA	NA	NA	NA	NA	NA	NA
Sobic.001G260400	1	0.986677	PF02002	PTHR13097,PTHR13097:SF7	KOG2593	AT1G03280.1	Transcription factor TFIIE, alpha subunit	LOC_Os08g25460.1	transcription initiation factor, putative, expressed
Sobic.001G260500	12	0.999031	PF12090	NA	NA	AT1G72390.1	NA	LOC_Os10g25200.1	expressed protein
Sobic.001G260800	8	0.999315	PF00155	PTHR11751,PTHR11751:SF393	NA	AT1G72330.1	alanine aminotransferase 2	LOC_Os10g25130.1	aminotransferase, classes I and II, domain containing protein, expressed
Sobic.001G261200	9	0.999141	PF07690,PF00083	PTHR24064,PTHR24064:SF287	KOG0253	AT3G13050.1	Major facilitator superfamily protein	LOC_Os03g43720.4	transporter family protein, putative, expressed
Sobic.001G261250	8	0.743305	NA	NA	NA	NA	NA	NA	NA
Sobic.001G261400	3	1	PF08263,PF00560,PF07714	PTHR27001,PTHR27001:SF64	KOG1187	AT1G53730.1	STRUBBELIG-receptor family 6	LOC_Os10g25090.1	STRUBBELIG-RECEPTOR FAMILY 6 precursor, putative, expressed
Sobic.001G261436	8	0.989302	PF12874	PTHR23067,PTHR23067:SF41	NA	AT5G61190.1	putative endonuclease or glycosyl hydrolase with C2H2-type zinc finger domain	LOC_Os10g17740.1	ZOS10-02 - C2H2 zinc finger protein, expressed
Sobic.001G261444	3	0.99745	NA	PTHR33735:SF3,PTHR33735	NA	AT2G14095.1	NA	LOC_Os10g23060.1	expressed protein
Sobic.001G261456	12	0.987316	PF00995	PTHR11679,PTHR11679:SF2	NA	AT2G17980.1	Sec1/munc18-like (SM) proteins superfamily	LOC_Os03g42320.1	Sec1 family transport protein, putative, expressed
Sobic.001G261492	9	0.976041	NA	NA	NA	NA	NA	NA	NA
Sobic.001G261496	11	0.707704	NA	NA	NA	NA	NA	NA	NA
Sobic.001G261501	11	0.851447	PF01833,PF00612,PF03859	PTHR23335,PTHR23335:SF7	NA	AT2G22300.2	signal responsive 1	LOC_Os10g22950.1	calmodulin-binding transcription activator, putative, expressed
Sobic.001G261521	3	0.999992	NA	NA	NA	NA	NA	LOC_Os09g01140.1	expressed protein
Sobic.001G261529	6	0.998162	NA	NA	NA	NA	NA	NA	NA
Sobic.001G261541	8	0.559269	NA	NA	NA	NA	NA	NA	NA
Sobic.001G261545	6	0.763869	PF03441,PF00875	PTHR10211,PTHR10211:SF0	KOG0133	AT1G12370.2	photolyase 1	LOC_Os10g08580.1	FAD binding domain of DNA photolyase domain containing protein, expressed
Sobic.001G261549	8	0.998813	PF01190	PTHR31614,PTHR31614:SF5	NA	AT4G08685.1	Pollen Ole e 1 allergen and extensin family protein	LOC_Os10g22590.1	POEI24 - Pollen Ole e I allergen and extensin family protein precursor, expressed
Sobic.001G261573	11	0.52213	PF01535,PF13041	PTHR24015,PTHR24015:SF364	NA	AT4G34830.1	Pentatricopeptide repeat (PPR) superfamily protein	LOC_Os10g10170.1	PPR repeat domain containing protein, putative, expressed
Sobic.001G261577	9	0.907125	NA	NA	NA	NA	NA	NA	NA
Sobic.001G261585	6	0.999747	PF00385	PTHR22812	NA	AT5G17690.1	like heterochromatin protein (LHP1)	LOC_Os10g17770.1	chromo domain-containing protein LHP1, putative, expressed
Sobic.001G261597	8	0.99608	PF00025	PTHR24073:SF350,PTHR24073	KOG0087	AT5G65270.1	RAB GTPase homolog A4A	LOC_Os10g23100.1	ras-related protein, putative, expressed
Sobic.001G261700	1	0.995811	PF03195	PTHR31529,PTHR31529:SF3	NA	AT2G45420.1	LOB domain-containing protein 18	LOC_Os10g07510.1	DUF260 domain containing protein, putative, expressed
Sobic.001G261750	2	0.938171	NA	NA	NA	NA	NA	NA	NA
Sobic.001G261900	12	0.990845	PF03828	PTHR12271,PTHR12271:SF58	NA	AT2G45620.1	Nucleotidyltransferase family protein	LOC_Os02g02970.1	expressed protein
Sobic.001G262100	9	0.999585	NA	PTHR33063	NA	NA	NA	LOC_Os06g27610.1	expressed protein
Sobic.001G262200	11	0.907453	NA	PTHR33063,PTHR33063:SF4	NA	NA	NA	LOC_Os02g14500.1	expressed protein
Sobic.001G262500	12	0.999677	NA	PTHR31662,PTHR31662:SF12	NA	NA	NA	LOC_Os09g01140.1	expressed protein
Sobic.001G262700	12	0.999972	PF00730	PTHR15074,PTHR15074:SF0	NA	AT3G07930.3	DNA glycosylase superfamily protein	LOC_Os09g01290.1	hhH-GPD superfamily base excision DNA repair protein, putative, expressed
Sobic.001G262800	8	0.999102	NA	NA	NA	NA	NA	NA	NA
Sobic.001G262900	12	1	PF00730	PTHR15074:SF0,PTHR15074	NA	AT3G07930.3	DNA glycosylase superfamily protein	LOC_Os09g01290.1	hhH-GPD superfamily base excision DNA repair protein, putative, expressed
Sobic.001G263000	1	0.941351	PF04535	PTHR32021,PTHR32021:SF3	NA	AT2G28370.1	Uncharacterised protein family (UPF0497)	LOC_Os10g20250.1	membrane associated DUF588 domain containing protein, putative, expressed
Sobic.001G263100	1	0.589937	PF13833,PF03372	PTHR12121,PTHR12121:SF44	KOG2338	AT5G54130.2	Calcium-binding endonuclease/exonuclease/phosphatase family	LOC_Os10g13550.1	endonuclease/exonuclease/phosphatase family domain containing protein, expressed
Sobic.001G263200	1	0.960982	PF00561	PTHR15913,PTHR15913:SF0	KOG1454	AT4G12230.1	alpha/beta-Hydrolases superfamily protein	LOC_Os10g08840.2	hydrolase, alpha/beta fold family domain containing protein, expressed
Sobic.001G263500	8	0.522942	PF00332	PTHR32227,PTHR32227:SF99	NA	AT1G32860.1	Glycosyl hydrolase superfamily protein	LOC_Os10g07290.1	glycosyl hydrolases family 17, putative, expressed
Sobic.001G263600	11	0.549114	PF06337,PF13423	PTHR24006,PTHR24006:SF526	NA	AT4G10570.1	ubiquitin-specific protease 9	LOC_Os10g07270.1	ubiquitin carboxyl-terminal hydrolase 5, putative, expressed
Sobic.001G264600	8	0.796846	NA	NA	NA	NA	NA	NA	NA
Sobic.001G264901	8	0.990846	NA	NA	NA	NA	NA	LOC_Os10g06690.1	expressed protein
Sobic.001G265200	12	0.887257	NA	NA	NA	NA	NA	NA	NA
Sobic.001G265400	6	0.966653	NA	NA	NA	NA	NA	NA	NA
Sobic.001G265500	8	1	PF01425	PTHR11895:SF85,PTHR11895	KOG1211	AT4G34880.1	Amidase family protein	LOC_Os10g06710.1	amidase, putative, expressed
Sobic.001G265600	12	0.992134	PF01263	PTHR10091,PTHR10091:SF8	KOG1604	AT3G17940.1	Galactose mutarotase-like superfamily protein	LOC_Os10g06720.1	aldose 1-epimerase, putative, expressed
Sobic.001G265900	9	0.992682	PF01190	PTHR33935,PTHR33935:SF3	NA	AT4G38770.1	proline-rich protein 4	LOC_Os10g05980.1	POEI13 - Pollen Ole e I allergen and extensin family protein precursor, expressed
Sobic.001G266200	9	0.99957	PF01190	PTHR33935,PTHR33935:SF4	NA	AT4G38770.1	proline-rich protein 4	LOC_Os10g05990.2	POEI14 - Pollen Ole e I allergen and extensin family protein precursor, expressed
Sobic.001G266300	9	0.991821	PF01190	PTHR33935	NA	AT2G21140.1	proline-rich protein 2	LOC_Os10g05750.1	POEI3 - Pollen Ole e I allergen and extensin family protein precursor, expressed
Sobic.001G266400	7	0.904405	PF00514	PTHR23315,PTHR23315:SF81	NA	AT4G34940.1	armadillo repeat only 1	LOC_Os10g05730.2	armadillo/beta-catenin repeat family protein, putative, expressed
Sobic.001G267000	6	0.657886	NA	NA	NA	NA	NA	NA	NA
Sobic.001G267200	10	0.995077	NA	NA	NA	NA	NA	LOC_Os05g07030.1	arginyl-tRNA synthetase, putative, expressed
Sobic.001G267233	7	0.566656	NA	NA	NA	NA	NA	NA	NA
Sobic.001G267300	4	0.955583	PF00240	PTHR10666	KOG0001,KOG0005	AT4G05320.4	polyubiquitin 10	LOC_Os06g46770.2	ubiquitin family protein, putative, expressed
Sobic.001G267500	8	0.999972	PF13041	PTHR24015,PTHR24015:SF725	NA	AT5G39710.1	Tetratricopeptide repeat (TPR)-like superfamily protein	LOC_Os03g10420.1	PPR repeat containing protein, expressed
Sobic.001G267600	6	0.800961	PF00314	PTHR31048,PTHR31048:SF3	NA	AT4G36010.1	Pathogenesis-related thaumatin superfamily protein	LOC_Os10g05660.1	thaumatin, putative, expressed
Sobic.001G267701	4	0.999995	NA	PTHR33075,PTHR33075:SF4	NA	NA	NA	LOC_Os02g25310.1	zinc knuckle family protein, expressed
Sobic.001G267800	8	0.660087	PF00314	PTHR31048,PTHR31048:SF4	NA	AT4G38660.1	Pathogenesis-related thaumatin superfamily protein	LOC_Os10g05600.1	thaumatin-like protein 1 precursor, putative, expressed
Sobic.001G267900	11	0.645791	NA	NA	NA	NA	NA	NA	NA
Sobic.001G268200	6	0.449098	PF13639	PTHR22937,PTHR22937:SF24	NA	AT5G41350.1	RING/U-box superfamily protein	LOC_Os11g18947.2	zinc finger, C3HC4 type domain containing protein, expressed
Sobic.001G268300	8	0.999987	PF01702	PTHR21148,PTHR21148:SF26	KOG3909	NA	NA	LOC_Os10g05220.1	queuine tRNA-ribosyltransferase, putative, expressed
Sobic.001G268700	3	1	PF09261,PF01074,PF07748	PTHR11607,PTHR11607:SF18	NA	AT5G66150.1	Glycosyl hydrolase family 38 protein	LOC_Os10g05069.1	lysosomal alpha-mannosidase precursor, putative, expressed
Sobic.001G269650	9	0.644554	PF06749	PTHR31769:SF7,PTHR31769	NA	AT3G15480.1	Protein of unknown function (DUF1218)	LOC_Os07g27810.1	fiber protein Fb34, putative, expressed
Sobic.001G270400	7	0.641471	PF12695	PTHR11614,PTHR11614:SF86	KOG1455	AT5G16120.2	alpha/beta-Hydrolases superfamily protein	LOC_Os10g04620.1	OsPOP20 - Putative Prolyl Oligopeptidase homologue, expressed
Sobic.001G270600	9	0.721671	NA	NA	NA	NA	NA	NA	NA
Sobic.001G270800	11	0.991281	PF00071	PTHR24073,PTHR24073:SF492	KOG0098,KOG0394	AT5G64813.1	Ras-related small GTP-binding family protein	LOC_Os10g04580.1	ras-related protein, putative, expressed
Sobic.001G271801	10	0.789233	NA	NA	NA	NA	NA	NA	NA
Sobic.001G271900	10	0.5282	NA	NA	NA	NA	NA	NA	NA
Sobic.001G272000	1	0.442795	NA	NA	NA	NA	NA	NA	NA
Sobic.001G273000	11	0.998155	PF01554	PTHR11206,PTHR11206:SF174	KOG1347	AT1G47530.1	MATE efflux family protein	LOC_Os10g11860.1	MATE efflux family protein, putative, expressed
Sobic.001G273700	11	0.589083	PF13087,PF13086	PTHR10887,PTHR10887:SF359	KOG1801	AT4G30100.1	P-loop containing nucleoside triphosphate hydrolases superfamily protein	LOC_Os06g20500.1	tRNA-splicing endonuclease positive effector-related, putative, expressed
Sobic.001G273800	6	0.83694	PF03188	PTHR10106,PTHR10106:SF13	KOG1619	AT4G25570.1	Cytochrome b561/ferric reductase transmembrane protein family	LOC_Os10g02920.1	cytochrome b561, putative, expressed
Sobic.001G274025	5	0.951254	NA	NA	NA	NA	NA	NA	NA
Sobic.001G274200	11	0.579163	PF00076,PF12220	PTHR13952,PTHR13952:SF5	KOG0107	AT3G50670.1	U1 small nuclear ribonucleoprotein-70K	LOC_Os10g02630.1	transposon protein, putative, CACTA, En/Spm sub-class, expressed
Sobic.001G274700	8	0.575065	NA	NA	NA	NA	NA	NA	NA
Sobic.001G275300	8	0.999213	PF00570,PF16124,PF00271,PF00270	PTHR13710,PTHR13710:SF72	NA	AT1G31360.1	RECQ helicase L2	LOC_Os11g48090.5	helicase conserved C-terminal domain containing protein, expressed
Sobic.001G275900	6	0.997583	PF13246	PTHR24093,PTHR24093:SF359	NA	AT5G57110.2	autoinhibited Ca2+ -ATPase, isoform 8	LOC_Os04g51610.3	calcium-transporting ATPase, plasma membrane-type, putative, expressed
Sobic.001G276200	6	0.702883	NA	PTHR35315,PTHR35315:SF1	NA	AT5G51840.1	NA	LOC_Os10g11060.1	ACI13, putative, expressed
Sobic.001G277400	12	0.992491	PF01535,PF13041	PTHR24015,PTHR24015:SF739	NA	AT4G18520.1	Pentatricopeptide repeat (PPR) superfamily protein	LOC_Os03g44210.2	expressed protein
Sobic.001G277800	2	0.999995	PF02458	PTHR31642,PTHR31642:SF52	NA	AT5G17540.1	HXXXD-type acyl-transferase family protein	LOC_Os03g45740.1	transferase family protein, putative, expressed
Sobic.001G277900	1	0.771295	NA	PTHR16897,PTHR16897:SF3	NA	AT3G58050.1	NA	LOC_Os10g01610.1	expressed protein
Sobic.001G278700	1	0.82863	PF05770	PTHR14217,PTHR14217:SF6	NA	AT4G08170.2	Inositol 1,3,4-trisphosphate 5/6-kinase family protein	LOC_Os10g01480.1	Inositol 1, 3, 4-trisphosphate 5/6-kinase, putative, expressed
Sobic.001G279100	10	0.999995	PF09741	PTHR21477,PTHR21477:SF13	KOG2465	AT1G59520.3	CW7	LOC_Os04g10420.1	CW7, putative, expressed
Sobic.001G279200	12	0.952997	NA	PTHR21477:SF16,PTHR21477	NA	AT1G10150.1	Carbohydrate-binding protein	LOC_Os10g01290.1	PHLOEM 2-LIKE A10, putative, expressed
Sobic.001G279601	11	0.90208	NA	NA	NA	NA	NA	NA	NA
Sobic.001G279900	6	0.763423	PF00069	PTHR27003,PTHR27003:SF28	KOG1187	AT2G11520.1	calmodulin-binding receptor-like cytoplasmic kinase 3	LOC_Os09g03620.1	wall-associated receptor kinase-like 20 precursor, putative, expressed
Sobic.001G280000	3	0.79856	PF00450	PTHR11802,PTHR11802:SF53	KOG1282	AT1G73270.1	serine carboxypeptidase-like 6	LOC_Os10g01134.1	OsSCP46 - Putative Serine Carboxypeptidase homologue, expressed
Sobic.001G280100	11	0.895301	PF03109	PTHR10566,PTHR10566:SF50	KOG1235	AT3G07700.1	Protein kinase superfamily protein	LOC_Os09g07660.1	ELMO/CED-12 family protein, putative, expressed
Sobic.001G280200	3	0.999615	PF00450	PTHR11802,PTHR11802:SF47	KOG1282	AT1G73280.1	serine carboxypeptidase-like 3	LOC_Os10g01110.1	OsSCP44 - Putative Serine Carboxypeptidase homologue, expressed
Sobic.001G280400	11	0.971146	PF12796,PF13637	PTHR24198	KOG4214	AT4G19150.1	Ankyrin repeat family protein	LOC_Os10g43040.1	ankyrin repeat domain-containing protein 28, putative, expressed
Sobic.001G280500	11	0.550048	NA	PTHR10774,PTHR10774:SF95	NA	AT3G08550.1	elongation defective 1 protein / ELD1 protein	LOC_Os01g13200.1	abscisic acid insensitive 8, putative, expressed
Sobic.001G280700	10	0.949403	PF03405	PTHR31155	NA	AT3G02610.1	Plant stearoyl-acyl-carrier-protein desaturase family protein	LOC_Os04g31070.1	acyl-desaturase, chloroplast precursor, putative, expressed
Sobic.001G280900	12	0.938484	NA	PTHR35833,PTHR35833:SF1	NA	NA	NA	LOC_Os10g43075.1	expressed protein
Sobic.001G281100	11	0.988044	PF00169,PF01852,PF07059	PTHR12136,PTHR12136:SF47	NA	AT4G19040.1	ENHANCED DISEASE RESISTANCE 2	LOC_Os10g31770.1	START domain containing protein, expressed
Sobic.001G281300	3	0.981949	PF03141	PTHR10108,PTHR10108:SF844	NA	AT4G19120.2	S-adenosyl-L-methionine-dependent methyltransferases superfamily protein	LOC_Os10g36690.2	dehydration response related protein, putative, expressed
Sobic.001G281400	5	0.545639	NA	PTHR31033,PTHR31033:SF7	NA	AT4G25030.2	NA	LOC_Os10g43060.1	expressed protein
Sobic.001G281500	12	0.633149	PF00574	PTHR10381,PTHR10381:SF24	NA	AT5G45390.1	CLP protease P4	LOC_Os10g43050.1	OsClp11 - Putative Clp protease homologue, expressed
Sobic.001G281600	11	0.999463	PF00069	PTHR24056,PTHR24056:SF92	NA	AT5G63610.1	cyclin-dependent kinase E;1	LOC_Os10g42950.1	cyclin-dependent kinase E-1, putative, expressed
Sobic.001G281700	6	0.9597	PF13920	PTHR12313,PTHR12313:SF15	KOG4172	AT2G23780.1	RING/U-box superfamily protein	LOC_Os01g61420.1	zinc finger, C3HC4 type domain containing protein, expressed
Sobic.001G281800	9	0.966098	PF05899	PTHR33271,PTHR33271:SF7	NA	AT2G32180.1	plastid transcriptionally active 18	LOC_Os02g54360.1	enzyme of the cupin superfamily protein, putative, expressed
Sobic.001G281900	8	1	PF08477	PTHR11711,PTHR11711:SF168	KOG0070	AT5G17060.1	ADP-ribosylation factor B1B	LOC_Os10g42940.1	miro, putative, expressed
Sobic.001G282000	4	0.909315	PF00854	PTHR11654,PTHR11654:SF167	KOG1237	AT2G02040.1	peptide transporter 2	LOC_Os10g42900.1	peptide transporter PTR2, putative, expressed
Sobic.001G282100	4	0.995753	PF00854	PTHR11654,PTHR11654:SF139	NA	AT2G02040.1	peptide transporter 2	LOC_Os10g42870.1	peptide transporter PTR2, putative, expressed
Sobic.001G282200	8	1	PF01632	PTHR36400	NA	AT5G45590.1	Ribosomal protein L35	LOC_Os10g42860.1	ribosomal protein L35, putative, expressed
Sobic.001G282300	9	0.752467	PF14432,PF13041,PF01535	PTHR24015,PTHR24015:SF735	NA	AT1G16480.1	Tetratricopeptide repeat (TPR)-like superfamily protein	LOC_Os11g45410.1	expressed protein
Sobic.001G282500	8	1	PF05071	PTHR12910,PTHR12910:SF2	KOG3382	AT3G03100.1	NADH:ubiquinone oxidoreductase, 17.2kDa subunit	LOC_Os10g42840.1	NADH dehydrogenase 1 alpha subcomplex subunit 12, putative, expressed
Sobic.001G282600	10	0.60773	PF00083	PTHR23500,PTHR23500:SF110	KOG0254	AT5G17010.1	Major facilitator superfamily protein	LOC_Os10g42830.1	transporter family protein, putative, expressed
Sobic.001G282700	8	0.602485	PF14703,PF13967,PF02714	PTHR13018,PTHR13018:SF47	NA	AT1G32090.1	early-responsive to dehydration stress protein (ERD4)	LOC_Os10g42820.1	early-responsive to dehydration protein-related, putative, expressed
Sobic.001G282800	8	0.999539	PF13193,PF00501	PTHR24096,PTHR24096:SF253	KOG1176	AT4G19010.1	AMP-dependent synthetase and ligase family protein	LOC_Os08g04770.1	AMP-binding domain containing protein, expressed
Sobic.001G282900	12	0.893226	PF01467	PTHR10739,PTHR10739:SF30	NA	AT4G15130.1	phosphorylcholine cytidylyltransferase2	LOC_Os10g42790.1	cytidylyltransferase domain containing protein, expressed
Sobic.001G283200	8	1	PF01399	PTHR10539	KOG2908	AT4G19006.1	Proteasome component (PCI) domain protein	LOC_Os01g32800.2	proteasome subunit, putative, expressed
Sobic.001G283500	2	0.999691	PF03127,PF00790	PTHR13856,PTHR13856:SF93	KOG1087	AT5G16880.1	Target of Myb protein 1	LOC_Os10g42724.1	VHS and GAT domain containing protein, expressed
Sobic.001G283600	9	0.772948	PF17047,PF00168	PTHR10774,PTHR10774:SF50	NA	AT2G20990.1	synaptotagmin A	LOC_Os09g36770.1	NTMC2Type1.2 protein, putative, expressed
Sobic.001G283700	8	0.972935	PF01553,PF14829	PTHR35695,PTHR35695:SF1	NA	AT1G32200.1	phospholipid/glycerol acyltransferase family protein	LOC_Os10g42720.1	acyltransferase, putative, expressed
Sobic.001G284100	10	0.996177	PF00644,PF12174	PTHR32263,PTHR32263:SF10	NA	AT1G32230.2	WWE protein-protein interaction domain protein family	LOC_Os10g42710.1	RCD1, putative, expressed
Sobic.001G284200	12	0.944246	PF04969,PF01202	PTHR21087,PTHR21087:SF0	NA	AT2G35500.1	shikimate kinase like 2	LOC_Os10g42700.1	CS domain containing protein, putative, expressed
Sobic.001G284400	12	0.734715	PF02373,PF02375,PF02928	PTHR10694:SF33,PTHR10694	NA	AT5G46910.1	Transcription factor jumonji (jmj) family protein / zinc finger (C5HC2 type) family protein	LOC_Os10g42690.1	jmjC domain containing protein, expressed
Sobic.001G284425	12	0.987959	NA	NA	NA	NA	NA	NA	NA
Sobic.001G284450	4	0.999998	NA	NA	NA	NA	NA	NA	NA
Sobic.001G284475	9	0.993917	NA	NA	NA	NA	NA	NA	NA
Sobic.001G284500	11	0.879439	NA	NA	NA	NA	NA	NA	NA
Sobic.001G284700	11	0.812531	NA	NA	NA	NA	NA	NA	NA
Sobic.001G284900	9	0.999998	NA	PTHR28039,PTHR28039:SF2	NA	AT5G66230.1	Chalcone-flavanone isomerase family protein	LOC_Os10g42660.1	expressed protein
Sobic.001G285000	10	0.959483	PF05678	PTHR33783,PTHR33783:SF2	NA	AT2G35230.1	VQ motif-containing protein	NA	NA
Sobic.001G285200	11	0.982936	PF05701	PTHR23160,PTHR23160:SF8	KOG1003	AT1G65010.1	Plant protein of unknown function (DUF827)	LOC_Os05g02820.1	protein transport protein-related, putative, expressed
Sobic.001G285300	4	0.573482	PF08378	PTHR35287	NA	AT1G65020.1	NA	LOC_Os10g42630.1	expressed protein
Sobic.001G285400	4	0.989138	PF01370	PTHR10366,PTHR10366:SF428	KOG1502	AT2G23910.1	NAD(P)-binding Rossmann-fold superfamily protein	LOC_Os10g42620.1	dihydroflavonol-4-reductase, putative, expressed
Sobic.001G285800	8	0.984102	PF11712	PTHR31394,PTHR31394:SF1	NA	AT5G52980.1	NA	LOC_Os02g13200.1	expressed protein
Sobic.001G286000	5	0.995026	NA	PTHR26312,PTHR26312:SF53	NA	AT4G17940.1	Tetratricopeptide repeat (TPR)-like superfamily protein	LOC_Os10g42610.1	expressed protein
Sobic.001G286050	6	0.904537	NA	NA	NA	NA	NA	NA	NA
Sobic.001G286100	8	0.996239	PF05770	PTHR14217,PTHR14217:SF5	NA	AT5G16760.1	Inositol 1,3,4-trisphosphate 5/6-kinase family protein	LOC_Os10g42550.1	Inositol 1, 3, 4-trisphosphate 5/6-kinase, putative, expressed
Sobic.001G286200	8	1	PF10249	PTHR13094,PTHR13094:SF1	NA	AT3G18410.2	Complex I subunit NDUFS6	LOC_Os10g42540.1	expressed protein
Sobic.001G286300	11	0.680065	NA	PTHR37387,PTHR37387:SF1	NA	AT1G32310.1	NA	NA	NA
Sobic.001G286400	9	0.896542	NA	PTHR35297,PTHR35297:SF2	NA	NA	NA	LOC_Os04g50780.1	expressed protein
Sobic.001G286500	8	0.992086	NA	PTHR18460	NA	AT1G79190.1	ARM repeat superfamily protein	LOC_Os10g42510.1	expressed protein
Sobic.001G286600	5	0.999012	PF04755	PTHR31906,PTHR31906:SF5	NA	AT2G35490.1	Plastid-lipid associated protein PAP / fibrillin family protein	LOC_Os10g42500.1	PAP fibrillin family domain containing protein, expressed
Sobic.001G286700	9	1	PF00046,PF01852	PTHR24326,PTHR24326:SF267	NA	AT5G46880.1	homeobox-7	LOC_Os10g42490.2	homeobox and START domains containing protein, putative, expressed
Sobic.001G287000	9	0.703336	NA	PTHR33065:SF19,PTHR33065	NA	NA	NA	LOC_Os04g38290.1	expressed protein
Sobic.001G287201	9	0.725613	NA	NA	NA	NA	NA	NA	NA
Sobic.001G287500	12	0.999998	PF00226,PF14237	PTHR36983	NA	AT2G26890.1	DNAJ heat shock N-terminal domain-containing protein	LOC_Os10g42439.1	heat shock protein DnaJ, putative, expressed
Sobic.001G287600	7	0.906921	PF00010,PF14215	PTHR11514,PTHR11514:SF43	NA	AT1G32640.1	Basic helix-loop-helix (bHLH) DNA-binding family protein	LOC_Os10g42430.1	transcription factor MYC7E, putative, expressed
Sobic.001G287800	1	0.949142	PF01412	PTHR23180,PTHR23180:SF275	KOG0706	AT4G17890.1	ARF-GAP domain 8	LOC_Os10g42420.1	GTPase-activating protein, putative, expressed
Sobic.001G287900	11	0.847284	PF13423	PTHR24006	KOG1870	AT5G46740.1	ubiquitin-specific protease 21	LOC_Os02g55180.1	ubiquitin carboxyl-terminal hydrolase domain containing protein, expressed
Sobic.001G288000	9	0.613388	PF07719,PF13414,PF12796	PTHR22904,PTHR22904:SF328	KOG4412	AT3G04710.1	ankyrin repeat family protein	LOC_Os01g09384.1	ankyrin repeat domain containing protein, putative, expressed
Sobic.001G288301	9	0.990191	NA	NA	NA	NA	NA	NA	NA
Sobic.001G288601	10	0.999909	PF13639	PTHR14155,PTHR14155:SF149	NA	AT2G35420.1	RING/U-box superfamily protein	LOC_Os10g42390.1	zinc finger, C3HC4 type domain containing protein, expressed
Sobic.001G288700	9	0.998716	PF00514	PTHR23315	KOG4646	AT5G37290.1	ARM repeat superfamily protein	LOC_Os11g34364.1	armadillo/beta-catenin-like repeat containing protein, expressed
Sobic.001G288800	8	1	PF04981	PTHR12746,PTHR12746:SF2	NA	AT2G03820.1	nonsense-mediated mRNA decay NMD3 family protein	LOC_Os10g42320.1	nonsense-mediated mRNA decay protein 3, putative, expressed
Sobic.001G288900	8	0.817202	PF00153	PTHR24089,PTHR24089:SF271	KOG0758	AT5G46800.1	Mitochondrial substrate carrier family protein	LOC_Os10g42299.3	mitochondrial carrier protein, putative, expressed
Sobic.001G289100	8	0.999999	PF10604	PTHR31213,PTHR31213:SF6	NA	AT4G17870.1	Polyketide cyclase/dehydrase and lipid transport superfamily protein	LOC_Os10g42280.1	cyclase/dehydrase family protein, putative, expressed
Sobic.001G289200	8	0.509525	NA	PTHR33443	NA	AT4G28690.1	NA	LOC_Os10g42270.1	expressed protein
Sobic.001G289400	2	0.952601	PF01871	PTHR13016	KOG3274	AT2G38710.2	AMMECR1 family	LOC_Os10g42250.1	expressed protein
Sobic.001G289500	1	0.995201	PF00294	PTHR10584,PTHR10584:SF162	KOG2854	AT4G27600.1	pfkB-like carbohydrate kinase family protein	LOC_Os10g42240.1	kinase, pfkB family, putative, expressed
Sobic.001G289600	12	0.998395	PF01426,PF08711	PTHR15141,PTHR15141:SF52	KOG1886	AT3G48050.2	BAH domain ;TFIIS helical bundle-like domain	LOC_Os02g50840.2	BAH domain containing protein, putative, expressed
Sobic.001G289700	11	0.677361	PF04045	PTHR12058	KOG2826	AT1G30825.1	Arp2/3 complex, 34 kD subunit p34-Arc	LOC_Os01g46580.1	actin-related protein 2/3 complex subunit 2, putative, expressed
Sobic.001G289800	12	0.999976	PF01426,PF08711	PTHR15141,PTHR15141:SF52	KOG1886	AT3G48050.1	BAH domain ;TFIIS helical bundle-like domain	LOC_Os02g50840.2	BAH domain containing protein, putative, expressed
Sobic.001G289900	11	0.870383	PF03479	PTHR31500,PTHR31500:SF17	NA	AT2G33620.4	AT hook motif DNA-binding family protein	LOC_Os10g42230.1	AT hook motif domain containing protein, expressed
Sobic.001G290000	12	0.844953	PF00378	PTHR11941,PTHR11941:SF81	KOG1684	AT5G65940.1	beta-hydroxyisobutyryl-CoA hydrolase 1	LOC_Os12g16350.1	enoyl-CoA hydratase/isomerase family protein, putative, expressed
Sobic.001G290100	1	0.882456	NA	PTHR33304,PTHR33304:SF1	NA	AT3G02890.1	RING/FYVE/PHD zinc finger superfamily protein	LOC_Os10g42196.1	expressed protein
Sobic.001G290200	5	0.990211	PF13855	PTHR23155,PTHR23155:SF511	KOG0617	AT4G35470.1	plant intracellular ras group-related LRR 4	LOC_Os10g42190.1	leucine rich repeat containing protein, expressed
Sobic.001G290300	12	0.440627	PF01926	PTHR11089,PTHR11089:SF29	NA	AT4G10650.1	P-loop containing nucleoside triphosphate hydrolases superfamily protein	LOC_Os10g42170.1	GTPase of unknown function domain containing protein, putative, expressed
Sobic.001G290500	9	0.56604	PF00069	PTHR27001,PTHR27001:SF98	KOG1187	AT5G46570.1	BR-signaling kinase 2	LOC_Os10g42110.1	protein kinase family protein, putative, expressed
Sobic.001G290600	3	0.999999	PF02887,PF00224	PTHR11817,PTHR11817:SF24	NA	AT5G52920.1	plastidic pyruvate kinase beta subunit 1	LOC_Os10g42100.1	pyruvate kinase, putative, expressed
Sobic.001G290700	8	0.903133	PF04430	PTHR21192	KOG3363	AT3G60150.1	Protein of unknown function (DUF498/DUF598)	LOC_Os10g42090.1	AGAP003819-PA, putative, expressed
Sobic.001G290766	9	0.999986	NA	NA	NA	AT1G32370.2	tobamovirus multiplication 2B	LOC_Os02g17850.1	TOM2B, putative, expressed
Sobic.001G291000	6	0.998059	PF00931	PTHR23155,PTHR23155:SF621	KOG4658	AT3G07040.1	NB-ARC domain-containing disease resistance protein	LOC_Os10g07534.1	disease resistance protein RPM1, putative, expressed
Sobic.001G291100	9	0.999996	PF00335	PTHR19282,PTHR19282:SF262	NA	AT1G32400.1	tobamovirus multiplication 2A	LOC_Os08g18044.2	tetraspanin family protein, putative, expressed
Sobic.001G291400	11	0.936849	PF03141	PTHR10108,PTHR10108:SF922	NA	AT1G26850.2	S-adenosyl-L-methionine-dependent methyltransferases superfamily protein	LOC_Os10g41970.1	methyltransferase, putative, expressed
Sobic.001G291800	8	1	PF00076,PF08662	PTHR14068,PTHR14068:SF0	NA	AT5G27640.1	translation initiation factor 3B1	LOC_Os10g41960.1	eukaryotic translation initiation factor 3 subunit B, putative, expressed
Sobic.001G291900	8	1	NA	PTHR36356,PTHR36356:SF1	NA	AT2G44870.1	NA	LOC_Os10g41940.1	expressed protein
Sobic.001G292000	3	1	PF13419	PTHR18901,PTHR18901:SF42	KOG2914	AT2G38740.1	Haloacid dehalogenase-like hydrolase (HAD) superfamily protein	LOC_Os10g41930.1	haloacid dehalogenase-like hydrolase family protein, putative, expressed
Sobic.001G292200	5	0.990858	PF01031,PF00350,PF02212	PTHR11566:SF80,PTHR11566	NA	AT3G60190.1	DYNAMIN-like 1E	LOC_Os10g41820.1	dynamin family protein, putative, expressed
Sobic.001G292700	9	0.999973	PF02537	PTHR28259,PTHR28259:SF1	NA	AT2G41705.2	camphor resistance CrcB family protein	LOC_Os10g41749.1	crcB-like protein, expressed
Sobic.001G293300	8	0.971019	PF00166	PTHR10772:SF13,PTHR10772	KOG1641	AT3G60210.1	GroES-like family protein	LOC_Os10g41710.1	chaperonin, putative, expressed
Sobic.001G293600	7	0.993382	PF13920	PTHR10044,PTHR10044:SF131	KOG1100	AT4G17680.1	SBP (S-ribonuclease binding protein) family protein	LOC_Os10g41580.1	protein binding protein, putative, expressed
Sobic.001G293700	1	0.892476	PF06650,PF06101	PTHR16166,PTHR16166:SF105	KOG1809	AT4G17140.3	pleckstrin homology (PH) domain-containing protein	LOC_Os10g41560.1	expressed protein
Sobic.001G293800	4	0.976027	PF01373	PTHR31352,PTHR31352:SF1	NA	AT4G17090.1	chloroplast beta-amylase	LOC_Os10g41550.1	beta-amylase, putative, expressed
Sobic.001G294000	2	0.801675	PF06943,PF00656	PTHR31773,PTHR31773:SF11	KOG1546	AT1G02170.1	metacaspase 1	LOC_Os03g27210.1	LOL3, putative, expressed
Sobic.001G294100	4	0.969018	PF02493	PTHR23084,PTHR23084:SF156	NA	AT4G17080.1	Histone H3 K4-specific methyltransferase SET7/9 family protein	LOC_Os10g41534.3	ICE-like protease p20 domain containing protein, expressed
Sobic.001G294200	11	0.774558	PF01214	PTHR11740,PTHR11740:SF5	KOG3092	AT2G44680.1	casein kinase II beta subunit 4	LOC_Os10g41520.2	casein kinase II subunit beta-4, putative, expressed
Sobic.001G294300	11	0.998156	PF13499	PTHR23056,PTHR23056:SF41	KOG0034	AT5G47100.1	calcineurin B-like protein 9	LOC_Os10g41510.1	calcineurin B, putative, expressed
Sobic.001G294400	4	0.994863	PF00069	PTHR24343,PTHR24343:SF207	KOG0583	AT4G33950.1	Protein kinase superfamily protein	LOC_Os10g41490.1	CAMK_CAMK_like.41 - CAMK includes calcium/calmodulin depedent protein kinases, expressed
Sobic.001G294500	8	0.999995	PF01474	PTHR21337,PTHR21337:SF3	NA	AT4G33510.1	3-deoxy-d-arabino-heptulosonate 7-phosphate synthase	LOC_Os10g41480.1	phospho-2-dehydro-3-deoxyheptonate aldolase, chloroplast precursor, putative, expressed
Sobic.001G294600	8	0.933243	PF00076	PTHR24012,PTHR24012:SF436	NA	AT5G51120.1	polyadenylate-binding protein 1	LOC_Os06g11620.1	RNA recognition motif containing protein, putative, expressed
Sobic.001G294700	7	0.996433	PF13837	PTHR31307,PTHR31307:SF3	KOG4282	AT2G44730.1	Alcohol dehydrogenase transcription factor Myb/SANT-like family protein	LOC_Os10g41460.1	transcription factor like protein, putative, expressed
Sobic.001G294900	8	0.999996	PF00013	PTHR10288,PTHR10288:SF132	KOG2190	AT4G26000.1	RNA-binding KH domain-containing protein	LOC_Os10g41440.1	KH domain containing protein, putative, expressed
Sobic.001G295000	9	0.649337	PF00134	PTHR15615,PTHR15615:SF7	KOG1674	AT2G44740.1	cyclin p4;1	LOC_Os10g41430.1	cyclin, putative, expressed
Sobic.001G295200	8	1	PF00334	PTHR11349	KOG0888	AT4G09320.1	Nucleoside diphosphate kinase family protein	LOC_Os10g41410.2	nucleoside diphosphate kinase, putative, expressed
Sobic.001G295300	5	0.982307	PF01625	PTHR10173,PTHR10173:SF23	KOG1635	AT4G25130.1	peptide met sulfoxide reductase 4	LOC_Os10g41400.1	peptide methionine sulfoxide reductase, putative, expressed
Sobic.001G295400	12	0.999715	PF00069	PTHR11909,PTHR11909:SF7	KOG1167	AT4G16970.1	Protein kinase superfamily protein	LOC_Os10g41390.1	protein kinase domain containing protein, expressed
Sobic.001G295500	11	0.885856	NA	PTHR36051,PTHR36051:SF1	NA	AT4G17540.1	NA	LOC_Os10g41380.1	expressed protein
Sobic.001G295600	6	0.972612	PF00249	PTHR12374,PTHR12374:SF19	NA	AT5G61620.1	myb-like transcription factor family protein	LOC_Os10g41260.1	MYB family transcription factor, putative, expressed
Sobic.001G295900	5	0.997502	PF07714,PF00069	PTHR24351,PTHR24351:SF108	NA	AT2G44830.1	Protein kinase superfamily protein	LOC_Os10g41290.1	AGC_PVPK_like_kin82y.17 - ACG kinases include homologs to PKA, PKG and PKC, expressed
Sobic.001G296100	5	0.511359	PF04783,PF04782	PTHR21450,PTHR21450:SF9	NA	AT1G02110.1	Protein of unknown function (DUF630 and DUF632)	LOC_Os10g41310.1	DUF630/DUF632 domains containing protein, putative, expressed
Sobic.001G296300	4	0.91222	PF00847	PTHR31190,PTHR31190:SF9	NA	AT5G47230.1	ethylene responsive element binding factor 5	LOC_Os10g41330.1	AP2 domain containing protein, expressed
Sobic.001G296400	10	0.771673	PF02089	PTHR11247,PTHR11247:SF26	KOG2541	AT3G60340.1	alpha/beta-Hydrolases superfamily protein	LOC_Os10g41340.1	palmitoyl-protein thioesterase 1 precursor, putative, expressed
Sobic.001G296500	2	0.493559	PF12937,PF00514	PTHR23315,PTHR23315:SF91	NA	AT2G44900.1	ARABIDILLO-1	LOC_Os10g41360.1	ARABIDILLO-1, putative, expressed
Sobic.001G296700	3	1	PF00125,PF16211	PTHR23430	KOG1756	AT1G08880.1	Histone superfamily protein	LOC_Os12g34510.1	Core histone H2A/H2B/H3/H4 domain containing protein, putative, expressed
Sobic.001G296800	11	0.96279	NA	PTHR16220,PTHR16220:SF0	NA	AT5G07590.1	Transducin/WD40 repeat-like superfamily protein	LOC_Os10g41370.1	WD repeat-containing protein 8, putative, expressed
Sobic.001G296900	2	0.937212	PF00782	PTHR10159,PTHR10159:SF369	KOG1719	AT2G35680.1	Phosphotyrosine protein phosphatases superfamily protein	LOC_Os10g41240.1	dual specificity protein phosphatase, putative, expressed
Sobic.001G297300	2	0.894823	NA	NA	NA	NA	NA	NA	NA
Sobic.001G297500	10	0.999982	PF00249	PTHR24078,PTHR24078:SF195	NA	AT5G47390.1	myb-like transcription factor family protein	LOC_Os10g41200.1	MYB family transcription factor, putative, expressed
Sobic.001G297600	10	0.996999	PF07690	PTHR23500,PTHR23500:SF179	KOG0254	AT5G61520.1	Major facilitator superfamily protein	LOC_Os10g41190.1	transporter family protein, putative, expressed
Sobic.001G297700	8	0.999323	NA	PTHR33527,PTHR33527:SF3	NA	NA	NA	LOC_Os10g10320.1	expressed protein
Sobic.001G297800	2	0.994167	NA	PTHR33527,PTHR33527:SF7	NA	AT1G64870.1	NA	LOC_Os10g41160.1	expressed protein
Sobic.001G297900	10	0.997871	PF00155	PTHR13693,PTHR13693:SF53	KOG1359	AT5G04620.2	biotin F	LOC_Os01g53450.1	aminotransferase, classes I and II, domain containing protein, expressed
Sobic.001G298100	2	0.923119	PF00847	PTHR31985,PTHR31985:SF10	NA	AT2G44940.1	Integrase-type DNA-binding superfamily protein	LOC_Os10g41130.1	AP2 domain containing protein, expressed
Sobic.001G298300	10	0.999989	PF10381,PF03987,PF03986	PTHR12866,PTHR12866:SF2	KOG2981	AT5G61500.1	autophagy 3 (APG3)	LOC_Os01g10290.1	autophagy-related protein 3, putative, expressed
Sobic.001G298600	8	1	PF00861	PTHR12899,PTHR12899:SF5	NA	AT1G08845.2	Ribosomal L18p/L5e family protein	LOC_Os10g41050.1	ribosomal L18p/L5e family protein, expressed
Sobic.001G298700	11	0.988044	NA	NA	NA	NA	NA	NA	NA
Sobic.001G298800	9	1	PF14389,PF04784	PTHR23054,PTHR23054:SF26	NA	AT5G47380.1	Protein of unknown function, DUF547	LOC_Os10g41040.2	ternary complex factor MIP1, putative, expressed
Sobic.001G298900	12	0.957726	PF05641	PTHR31917,PTHR31917:SF7	NA	AT4G17330.1	G2484-1 protein	LOC_Os10g41030.1	agenet domain containing protein, putative, expressed
Sobic.001G299500	6	0.685062	NA	PTHR33622,PTHR33622:SF1	NA	AT3G05570.1	NA	LOC_Os08g10400.1	expressed protein
Sobic.001G299700	1	0.916766	PF16418,PF12842,PF16417,PF16415,PF04054	PTHR13162,PTHR13162:SF9	NA	AT1G02080.2	transcription regulators	LOC_Os10g40780.1	CCR4-Not complex component, Not1domain containing protein, expressed
Sobic.001G299800	6	0.997064	NA	PTHR31945,PTHR31945:SF10	NA	AT5G65640.2	beta HLH protein 93	LOC_Os03g04310.1	BHLH transcription factor, putative, expressed
Sobic.001G300066	6	0.43366	NA	NA	NA	NA	NA	NA	NA
Sobic.001G300400	12	0.258178	PF01357,PF03330	PTHR31692:SF9,PTHR31692	NA	AT1G65680.1	expansin B2	LOC_Os10g40730.1	expansin precursor, putative, expressed
Sobic.001G300500	10	0.999925	PF03330,PF01357	PTHR31692,PTHR31692:SF17	NA	AT1G65680.1	expansin B2	LOC_Os10g40720.1	expansin precursor, putative, expressed
Sobic.001G300600	8	0.739085	NA	NA	NA	NA	NA	NA	NA
Sobic.001G300800	9	0.999787	PF03330,PF01357	PTHR31692,PTHR31692:SF17	NA	AT1G65680.1	expansin B2	LOC_Os10g40720.1	expansin precursor, putative, expressed
Sobic.001G300900	11	0.993256	PF03330,PF01357	PTHR31692,PTHR31692:SF17	NA	AT1G65680.1	expansin B2	LOC_Os10g40720.1	expansin precursor, putative, expressed
Sobic.001G301000	4	0.925428	PF03330,PF01357	PTHR31692,PTHR31692:SF19	NA	AT1G65680.1	expansin B2	LOC_Os10g40700.1	expansin precursor, putative, expressed
Sobic.001G301100	11	0.854351	PF00249	PTHR12374,PTHR12374:SF26	NA	AT2G38090.1	Duplicated homeodomain-like superfamily protein	LOC_Os06g07650.1	myb-like DNA-binding domain, SHAQKYF class family protein, expressed
Sobic.001G301200	11	0.956107	PF12783,PF01369	PTHR10663,PTHR10663:SF203	NA	AT1G13980.1	sec7 domain-containing protein	LOC_Os02g22090.1	pattern formation protein EMB30, putative, expressed
Sobic.001G301500	11	0.684708	PF01357,PF03330	PTHR31692:SF17,PTHR31692	NA	AT1G65680.1	expansin B2	LOC_Os10g40720.1	expansin precursor, putative, expressed
Sobic.001G301600	1	0.768132	PF03330,PF01357	PTHR31692,PTHR31692:SF17	NA	AT1G65680.1	expansin B2	LOC_Os10g40720.1	expansin precursor, putative, expressed
Sobic.001G301700	9	0.768801	PF00249,PF00226	PTHR24078,PTHR24078:SF310	KOG0724	AT3G11450.1	DnaJ domain ;Myb-like DNA-binding domain	LOC_Os04g30890.1	MYB family transcription factor, putative, expressed
Sobic.001G301800	8	0.999805	PF04969	PTHR12356,PTHR12356:SF18	KOG2265	AT5G58740.1	HSP20-like chaperones superfamily protein	LOC_Os01g47770.1	CS domain containing protein, putative, expressed
Sobic.001G302100	8	0.999708	PF03652	PTHR33317,PTHR33317:SF2	NA	AT1G12244.1	Polynucleotidyl transferase, ribonuclease H-like superfamily protein	LOC_Os10g40650.1	holliday junction resolvase, putative, expressed
Sobic.001G302200	6	0.989057	NA	PTHR11183,PTHR11183:SF60	KOG1950	AT4G16600.1	Nucleotide-diphospho-sugar transferases superfamily protein	LOC_Os10g40640.1	glycosyl transferase 8 domain containing protein, putative, expressed
Sobic.001G302600	3	0.998331	PF00234	PTHR31731,PTHR31731:SF23	NA	AT4G12520.1	Bifunctional inhibitor/lipid-transfer protein/seed storage 2S albumin superfamily protein	LOC_Os10g40614.1	LTPL147 - Protease inhibitor/seed storage/LTP family protein precursor, expressed
Sobic.001G302732	7	0.803004	PF00743	PTHR23023,PTHR23023:SF138	KOG1399	AT1G62560.1	flavin-monooxygenase glucosinolate S-oxygenase 3	LOC_Os10g40610.1	flavin-containing monooxygenase family protein, putative, expressed
Sobic.001G302900	1	0.844842	PF15413,PF01237	PTHR10972,PTHR10972:SF88	NA	AT4G22540.1	OSBP(oxysterol binding protein)-related protein 2A	LOC_Os10g40590.1	oxysterol-binding protein, putative, expressed
Sobic.001G303100	6	0.833042	NA	PTHR33167,PTHR33167:SF10	NA	AT1G62530.2	Plant protein of unknown function (DUF863)	LOC_Os10g40580.1	expressed protein
Sobic.001G303200	10	0.994411	PF13738,PF00743	PTHR23023,PTHR23023:SF94	KOG1399	AT1G62620.1	Flavin-binding monooxygenase family protein	LOC_Os10g40570.1	flavin-containing monooxygenase family protein, putative, expressed
Sobic.001G303300	7	0.76412	PF03016	PTHR11062,PTHR11062:SF58	KOG1021	AT4G22580.1	Exostosin family protein	LOC_Os10g40559.1	exostosin family domain containing protein, expressed
Sobic.001G303675	11	0.597956	PF13891	PTHR13453	NA	AT1G05860.1	NA	LOC_Os05g23840.1	expressed protein
Sobic.001G303825	2	0.783327	NA	NA	NA	AT5G07670.1	RNI-like superfamily protein	LOC_Os02g44104.1	F-box family protein, putative, expressed
Sobic.001G303900	8	0.584143	PF02358	PTHR10788,PTHR10788:SF38	NA	AT4G22590.1	Haloacid dehalogenase-like hydrolase (HAD) superfamily protein	LOC_Os10g40550.1	CPuORF23 - conserved peptide uORF-containing transcript, expressed
Sobic.001G304000	8	1	PF00378	PTHR11941,PTHR11941:SF48	KOG1684	AT4G31810.1	ATP-dependent caseinolytic (Clp) protease/crotonase family protein	LOC_Os10g40540.1	enoyl-CoA hydratase/isomerase family protein, putative, expressed
Sobic.001G304400	8	1	NA	PTHR36401	NA	AT5G47570.1	NA	LOC_Os10g40410.2	expressed protein
Sobic.001G304700	4	0.999867	PF01619	PTHR13914,PTHR13914:SF0	KOG0186	AT5G38710.1	Methylenetetrahydrofolate reductase family protein	LOC_Os10g40360.1	proline oxidase, mitochondrial precursor, putative, expressed
Sobic.001G304900	1	0.985645	NA	NA	NA	NA	NA	LOC_Os10g32470.1	expressed protein
Sobic.001G305000	8	0.616481	NA	PTHR31257,PTHR31257:SF3	NA	AT2G39050.1	hydroxyproline-rich glycoprotein family protein	LOC_Os03g21040.2	stress responsive protein, putative, expressed
Sobic.001G305100	8	0.999993	PF03283	PTHR21562	NA	AT5G23870.3	Pectinacetylesterase family protein	LOC_Os07g44070.1	pectinacetylesterase domain containing protein, expressed
Sobic.001G305500	10	0.656905	PF12552,PF14309	PTHR21726,PTHR21726:SF52	NA	AT2G45900.1	Phosphatidylinositol N-acetyglucosaminlytransferase subunit P-related	LOC_Os10g40250.1	expressed protein
Sobic.001G305600	8	0.995843	PF01063	PTHR11825,PTHR11825:SF46	KOG0975	AT3G49680.1	branched-chain aminotransferase 3	LOC_Os05g48450.5	aminotransferase domain containing protein, putative, expressed
Sobic.001G305700	12	0.980871	PF02875,PF08245	PTHR23135,PTHR23135:SF16	NA	AT1G63680.1	acid-amino acid ligases;ligases;ATP binding;ATP binding;ligases	LOC_Os10g40130.1	Mur ligase family protein, putative, expressed
Sobic.001G305900	8	0.546593	PF01926,PF11886	PTHR10903,PTHR10903:SF47	NA	AT2G16640.1	multimeric translocon complex in the outer envelope membrane 132	LOC_Os10g40110.1	GTP binding protein, putative, expressed
Sobic.001G306700	2	0.862677	PF12854,PF01535,PF13812	PTHR24015,PTHR24015:SF642	NA	AT2G01860.1	Tetratricopeptide repeat (TPR)-like superfamily protein	LOC_Os02g02590.1	PPR repeat domain containing protein, putative, expressed
Sobic.001G306800	2	0.999974	PF14416,PF13839	PTHR32285,PTHR32285:SF23	NA	AT5G64470.2	Plant protein of unknown function (DUF828)	LOC_Os02g02580.1	expressed protein
Sobic.001G306900	11	0.530952	PF13371,PF07719	PTHR15704,PTHR15704:SF7	KOG1127	AT1G76630.2	Tetratricopeptide repeat (TPR)-like superfamily protein	LOC_Os01g68680.1	tetratricopeptide repeat domain containing protein, expressed
Sobic.001G307000	3	1	NA	PTHR33829,PTHR33829:SF1	NA	AT5G52420.1	NA	LOC_Os10g40040.1	expressed protein
Sobic.001G307200	2	0.396772	PF00929	PTHR30231,PTHR30231:SF6	NA	AT5G61390.1	Polynucleotidyl transferase, ribonuclease H-like superfamily protein	LOC_Os10g26730.1	exonuclease, putative, expressed
Sobic.001G307400	5	0.514055	PF00106	PTHR24320,PTHR24320:SF100	KOG1208	AT4G11410.1	NAD(P)-binding Rossmann-fold superfamily protein	LOC_Os10g40020.3	oxidoreductase, short chain dehydrogenase/reductase family domain containing family, expressed
Sobic.001G307600	9	0.996781	PF00106	PTHR24320,PTHR24320:SF100	KOG1208	AT4G11410.1	NAD(P)-binding Rossmann-fold superfamily protein	LOC_Os10g40020.2	oxidoreductase, short chain dehydrogenase/reductase family domain containing family, expressed
Sobic.001G307900	11	0.708692	PF13232	PTHR13675,PTHR13675:SF1	KOG4620	AT2G39725.2	LYR family of Fe/S cluster biogenesis protein	LOC_Os08g17650.1	LYR motif containing protein, putative, expressed
Sobic.001G308200	4	0.733756	PF00067	PTHR24291,PTHR24291:SF52	KOG0157	AT3G53130.1	Cytochrome P450 superfamily protein	LOC_Os10g39930.1	cytochrome P450 97B2, putative, expressed
Sobic.001G308300	1	0.565738	NA	PTHR34202,PTHR34202:SF2	NA	NA	NA	LOC_Os10g39920.1	expressed protein
Sobic.001G308400	12	0.998413	PF10474,PF10475	PTHR13258,PTHR13258:SF0	KOG2939	AT2G27900.1	NA	LOC_Os10g39910.1	expressed protein
Sobic.001G308500	8	0.634255	PF00534	PTHR12526,PTHR12526:SF354	NA	AT5G04480.1	UDP-Glycosyltransferase superfamily protein	LOC_Os10g39900.1	glycosyltransferase family protein 1, putative, expressed
Sobic.001G308700	5	0.999993	PF03100	PTHR34128,PTHR34128:SF2	NA	AT3G51790.1	transmembrane protein G1P-related 1	LOC_Os10g39870.1	ATG1, putative, expressed
Sobic.001G308800	11	0.635515	PF00581	PTHR10828,PTHR10828:SF47	NA	AT5G03455.1	Rhodanese/Cell cycle control phosphatase superfamily protein	LOC_Os10g39860.2	expressed protein
Sobic.001G308900	2	0.991486	PF13639	PTHR16047,PTHR16047:SF9	KOG1645	AT5G03450.1	Transducin/WD40 repeat-like superfamily protein	LOC_Os10g39850.1	zinc finger, C3HC4 type domain containing protein, expressed
Sobic.001G309000	2	0.933336	PF06955,PF00722	PTHR31062,PTHR31062:SF22	NA	AT3G44990.1	xyloglucan endo-transglycosylase-related 8	LOC_Os10g39840.1	glycosyl hydrolases family 16, putative, expressed
Sobic.001G309100	9	0.81525	PF14392,PF00098	PTHR23002,PTHR23002:SF65	NA	AT1G75560.1	zinc knuckle (CCHC-type) family protein	LOC_Os10g39820.1	zinc knuckle domain containing protein, expressed
Sobic.001G309200	8	0.999997	PF04116	PTHR11863,PTHR11863:SF51	KOG0873	AT4G12110.1	sterol-4alpha-methyl oxidase 1-1	LOC_Os10g39810.1	fatty acid hydroxylase, putative, expressed
Sobic.001G309400	11	0.962291	NA	PTHR13890,PTHR13890:SF2	KOG2662	AT3G58970.1	magnesium transporter 6	LOC_Os10g39790.2	CorA-like magnesium transporter protein, putative, expressed
Sobic.001G309500	12	0.993157	PF00481	PTHR13832,PTHR13832:SF324	KOG0700	AT4G38520.1	Protein phosphatase 2C family protein	LOC_Os10g39780.2	protein phosphatase 2C, putative, expressed
Sobic.001G309600	5	0.975133	PF17123	PTHR14155	NA	AT2G17730.1	NEP-interacting protein 2	LOC_Os10g39770.1	zinc finger, C3HC4 type, domain containing protein, expressed
Sobic.001G309800	6	0.998	NA	NA	NA	NA	NA	NA	NA
Sobic.001G309900	1	0.855948	PF07690	PTHR23504,PTHR23504:SF10	KOG2816	AT2G16990.2	Major facilitator superfamily protein	LOC_Os11g05390.1	transporter, major facilitator family, putative, expressed
Sobic.001G310100	3	0.991837	PF00400	PTHR15574,PTHR15574:SF32	KOG1334	AT4G35140.1	Transducin/WD40 repeat-like superfamily protein	LOC_Os10g39760.1	WD domain, G-beta repeat domain containing protein, expressed
Sobic.001G310300	2	0.862289	PF02798,PF00043	PTHR11260,PTHR11260:SF300	KOG0867	AT3G03190.1	glutathione S-transferase F11	LOC_Os10g39740.1	glutathione S-transferase, putative, expressed
Sobic.001G310500	4	0.598216	PF08450	PTHR10426,PTHR10426:SF4	KOG1520	AT3G51420.1	strictosidine synthase-like 4	LOC_Os10g39710.1	strictosidine synthase, putative, expressed
Sobic.001G310700	2	0.999669	PF13414,PF07714	PTHR27001,PTHR27001:SF41	KOG1187	AT4G35230.1	BR-signaling kinase 1	LOC_Os03g04050.1	protein kinase family protein, putative, expressed
Sobic.001G311000	5	0.507004	PF03330,PF01357	PTHR31692,PTHR31692:SF18	NA	AT3G45970.1	expansin-like A1	LOC_Os10g39640.1	expansin precursor, putative, expressed
Sobic.001G311100	8	0.940056	PF00627,PF00240	PTHR10677,PTHR10677:SF26	KOG0010	AT2G17200.1	ubiquitin family protein	LOC_Os10g39620.2	ubiquitin family protein, putative, expressed
Sobic.001G311200	3	1	PF02068	NA	NA	AT2G23240.2	Plant EC metallothionein-like protein, family 15	LOC_Os10g39610.2	expressed protein
Sobic.001G311500	12	0.805786	PF05024	PTHR21329:SF3,PTHR21329	KOG1183	AT3G57170.1	N-acetylglucosaminyl transferase component family protein / Gpi1 family protein	LOC_Os05g22370.2	N-acetylglucosaminyl transferase component, putative, expressed
Sobic.001G311601	3	0.9985	NA	NA	NA	NA	NA	NA	NA
Sobic.001G311833	11	0.819528	NA	NA	NA	NA	NA	NA	NA
Sobic.001G312100	9	1	PF00304	PTHR33147	NA	AT2G02140.1	low-molecular-weight cysteine-rich 72	LOC_Os04g11165.1	gamma-thionin family domain containing protein, expressed
Sobic.001G312200	9	0.99876	PF00304	PTHR33147	NA	AT2G02130.1	low-molecular-weight cysteine-rich 68	LOC_Os02g41904.1	DEF7 - Defensin and Defensin-like DEFL family, expressed
Sobic.001G312350	9	0.999854	PF00304	NA	NA	AT2G02130.1	low-molecular-weight cysteine-rich 68	NA	NA
Sobic.001G312400	9	0.530201	NA	NA	NA	NA	NA	NA	NA
Sobic.001G312500	4	0.999533	PF00481	PTHR13832,PTHR13832:SF252	KOG0698	AT3G51470.1	Protein phosphatase 2C family protein	LOC_Os10g39540.1	protein phosphatase 2C, putative, expressed
Sobic.001G312600	5	0.689967	PF03094	PTHR31942,PTHR31942:SF8	NA	AT2G33670.1	Seven transmembrane MLO family protein	LOC_Os10g39520.1	MLO domain containing protein, putative, expressed
Sobic.001G312700	8	0.995494	PF13812,PF14432,PF13041,PF01535	PTHR24015,PTHR24015:SF908	NA	AT3G25060.1	Tetratricopeptide repeat (TPR)-like superfamily protein	LOC_Os10g39460.1	selenium-binding protein-like, putative, expressed
Sobic.001G312900	6	0.996765	PF07690	PTHR23500,PTHR23500:SF8	KOG0254	AT4G35300.4	tonoplast monosaccharide transporter2	LOC_Os10g39440.1	transporter family protein, putative, expressed
Sobic.001G313100	2	0.622537	PF13499,PF07714	PTHR24349,PTHR24349:SF162	KOG0032	AT2G17290.1	Calcium-dependent protein kinase family protein	LOC_Os10g39420.1	CAMK_CAMK_like.8 - CAMK includes calcium/calmodulin depedent protein kinases, expressed
Sobic.001G313200	8	0.949729	PF15511	PTHR10484	KOG3467	AT3G53730.1	Histone superfamily protein	LOC_Os05g38740.1	Core histone H2A/H2B/H3/H4 domain containing protein, putative, expressed
Sobic.001G313400	1	0.992367	PF13245,PF13087	PTHR10887,PTHR10887:SF353	KOG1801	AT1G65810.1	P-loop containing nucleoside triphosphate hydrolases superfamily protein	LOC_Os10g39230.1	tRNA-splicing endonuclease positive effector-related, putative, expressed
Sobic.001G313500	7	0.908025	PF06454	PTHR31142,PTHR31142:SF3	NA	AT2G02180.1	tobamovirus multiplication protein 3	LOC_Os10g39220.1	tobamovirus multiplication protein, putative, expressed
Sobic.001G313700	12	0.929183	NA	PTHR34361,PTHR34361:SF2	NA	NA	NA	LOC_Os10g39200.1	expressed protein
Sobic.001G313900	10	0.42589	NA	NA	NA	AT5G22400.1	Rho GTPase activating protein with PAK-box/P21-Rho-binding domain	LOC_Os11g05540.1	rhoGAP domain containing protein, expressed
Sobic.001G314200	4	0.999746	PF14159	PTHR33222,PTHR33222:SF6	NA	AT2G46820.2	photosystem I P subunit	LOC_Os10g39150.1	expressed protein
Sobic.001G314500	8	0.996444	PF00179	PTHR24067,PTHR24067:SF153	KOG0424	AT3G57870.1	sumo conjugation enzyme 1	LOC_Os03g03130.1	ubiquitin-conjugating enzyme, putative, expressed
Sobic.001G314700	4	0.781388	NA	PTHR31152,PTHR31152:SF3	NA	AT1G63830.2	PLAC8 family protein	LOC_Os10g39100.1	uncharacterized Cys-rich domain containing protein, putative, expressed
Sobic.001G315100	2	0.999989	PF00076	PTHR21245,PTHR21245:SF2	NA	AT3G10400.1	RNA recognition motif and CCHC-type zinc finger domains containing protein	LOC_Os10g39010.5	TKL_IRAK_CrRLK1L-1.16 - The CrRLK1L-1 subfamily has homology to the CrRLK1L homolog, expressed
Sobic.001G315400	11	0.784734	NA	PTHR33831,PTHR33831:SF3	NA	AT2G30700.1	NA	LOC_Os10g38980.2	expressed protein
Sobic.001G315500	8	0.998924	PF05903	PTHR12378,PTHR12378:SF9	KOG0324	AT4G25680.1	PPPDE putative thiol peptidase family protein	LOC_Os10g38970.1	ethylene-responsive element-binding protein, putative, expressed
Sobic.001G315600	5	0.999883	PF00069,PF00139	PTHR27007,PTHR27007:SF26	KOG1187	AT3G55550.1	Concanavalin A-like lectin protein kinase family protein	LOC_Os10g38960.1	lectin-like receptor kinase, putative, expressed
Sobic.001G315700	8	0.987874	PF00069	PTHR24055,PTHR24055:SF227	NA	AT4G01370.1	MAP kinase 4	LOC_Os10g38950.1	CGMC_MAPKCMGC_2_ERK.14 - CGMC includes CDA, MAPK, GSK3, and CLKC kinases, expressed
Sobic.001G316200	8	0.996152	PF02826	PTHR10996,PTHR10996:SF134	KOG0067	AT1G01510.1	NAD(P)-binding Rossmann-fold superfamily protein	LOC_Os10g38900.1	erythronate-4-phosphate dehydrogenase, putative, expressed
Sobic.001G316700	12	0.999944	PF04433,PF13450	PTHR10742,PTHR10742:SF284	KOG0029	AT4G16310.1	LSD1-like 3	LOC_Os10g38850.1	amine oxidase, putative, expressed
Sobic.001G316900	9	0.972124	PF00170	PTHR13690,PTHR13690:SF78	NA	AT4G38900.2	Basic-leucine zipper (bZIP) transcription factor family protein	LOC_Os10g38820.1	bZIP family transcription factor, putative, expressed
Sobic.001G317000	5	0.934788	PF13410,PF13417	PTHR11260,PTHR11260:SF269	KOG0406	AT1G10370.1	Glutathione S-transferase family protein	LOC_Os10g38740.1	glutathione S-transferase, putative, expressed
Sobic.001G317500	9	0.995985	NA	NA	NA	NA	NA	NA	NA
Sobic.001G318100	9	0.917696	NA	NA	NA	NA	NA	NA	NA
Sobic.001G318432	9	0.970186	NA	PTHR11260,PTHR11260:SF299	NA	AT3G47680.1	DNA binding	LOC_Os01g34410.1	transposon protein, putative, Pong sub-class, expressed
Sobic.001G319400	6	0.856459	NA	NA	NA	NA	NA	NA	NA
Sobic.001G319500	7	0.808795	PF00043,PF13417	PTHR11260,PTHR11260:SF214	KOG0406	AT1G10370.1	Glutathione S-transferase family protein	LOC_Os10g38140.1	glutathione S-transferase, putative, expressed
Sobic.001G319800	7	0.767482	PF00067	PTHR24296,PTHR24296:SF13	KOG0157	AT2G45510.1	cytochrome P450, family 704, subfamily A, polypeptide 2	LOC_Os10g38110.1	cytochrome P450, putative, expressed
Sobic.001G320000	5	0.572732	PF05922,PF02225,PF00082	PTHR10795,PTHR10795:SF428	NA	AT1G04110.1	Subtilase family protein	LOC_Os10g38080.1	OsSub61 - Putative Subtilisin homologue, expressed
Sobic.001G320200	2	0.999305	PF13091,PF00614,PF00168,PF12357	PTHR18896,PTHR18896:SF15	NA	AT2G42010.1	phospholipase D beta 1	LOC_Os10g38060.1	phospholipase D, putative, expressed
Sobic.001G320400	12	0.90291	PF01476	PTHR33648:SF3,PTHR33648	NA	AT4G25433.1	peptidoglycan-binding LysM domain-containing protein	LOC_Os10g38040.1	lysM domain containing protein, putative, expressed
Sobic.001G321000	10	0.902687	PF03171,PF14226	PTHR10209,PTHR10209:SF214	KOG0143	AT4G16770.1	2-oxoglutarate (2OG) and Fe(II)-dependent oxygenase superfamily protein	LOC_Os10g37899.1	transposon protein, putative, unclassified, expressed
Sobic.001G321200	5	0.872341	PF00514	PTHR23315,PTHR23315:SF97	NA	AT2G45720.1	ARM repeat superfamily protein	LOC_Os10g37850.2	armadillo, putative, expressed
Sobic.001G321500	5	0.911202	PF14299	PTHR31960:SF2,PTHR31960	NA	AT3G61060.1	phloem protein 2-A13	LOC_Os10g37830.1	OsFBX391 - F-box domain containing protein, expressed
Sobic.001G321800	6	0.973824	PF01694	PTHR22936,PTHR22936:SF35	KOG2289	AT1G63120.1	RHOMBOID-like 2	LOC_Os03g02530.1	OsRhmbd7 - Putative Rhomboid homologue, expressed
Sobic.001G321900	11	0.9524	PF07714	PTHR24057	NA	AT4G00720.1	shaggy-like protein kinase 32	LOC_Os10g37740.1	CGMC_GSK.9 - CGMC includes CDA, MAPK, GSK3, and CLKC kinases, expressed
Sobic.001G322000	11	0.592906	PF13637,PF13857	PTHR24128,PTHR24128:SF13	KOG0502	AT5G07270.1	XB3 ortholog 3 in Arabidopsis thaliana	LOC_Os10g37730.1	pollen ankyrin, putative, expressed
Sobic.001G322200	4	0.959	PF12695	PTHR10992,PTHR10992:SF809	KOG1454	AT2G36290.1	alpha/beta-Hydrolases superfamily protein	LOC_Os10g37710.1	hydrolase, alpha/beta fold family protein, putative, expressed
Sobic.001G322300	8	1	PF02096	PTHR12428,PTHR12428:SF21	NA	AT5G62050.1	homolog of yeast oxidase assembly 1 (OXA1)	LOC_Os10g37690.1	inner membrane protein, putative, expressed
Sobic.001G322400	8	0.999931	PF00241	PTHR11913,PTHR11913:SF25	KOG1735	AT2G31200.1	actin depolymerizing factor 6	LOC_Os10g37670.1	actin-depolymerizing factor, putative, expressed
Sobic.001G322500	11	0.97336	PF01204	PTHR23403,PTHR23403:SF1	NA	AT4G24040.1	trehalase 1	LOC_Os10g37660.1	trehalase precursor, putative, expressed
Sobic.001G322600	8	0.999676	PF09243	PTHR21320,PTHR21320:SF0	KOG2539	AT1G64600.1	methyltransferases;copper ion binding	LOC_Os07g20150.1	expressed protein
Sobic.001G322700	8	0.580195	PF05378,PF01968,PF02538	PTHR11365,PTHR11365:SF2	NA	AT5G37830.1	oxoprolinase 1	LOC_Os01g73514.1	5-oxoprolinase, putative, expressed
Sobic.001G322832	7	0.990236	PF08045	PTHR34065,PTHR34065:SF1	NA	AT4G27750.1	binding	LOC_Os10g37650.1	impaired sucrose induction 1, putative, expressed
Sobic.001G322900	5	0.980061	PF04925,PF04438	PTHR15555,PTHR15555:SF0	KOG4317	AT5G63830.1	HIT-type Zinc finger family protein	LOC_Os10g37640.1	HIT zinc finger domain containing protein, expressed
Sobic.001G323000	7	0.982854	PF00789,PF14555	PTHR23322:SF1,PTHR23322	KOG1363	AT4G10790.1	UBX domain-containing protein	LOC_Os10g37630.1	UBX domain-containing protein, putative, expressed
Sobic.001G323400	8	0.937058	NA	PTHR34461,PTHR34461:SF1	NA	AT3G56870.1	NA	LOC_Os03g39740.1	expressed protein
Sobic.001G323500	9	0.999654	PF05623	PTHR32010,PTHR32010:SF7	NA	AT1G15030.1	Protein of unknown function (DUF789)	LOC_Os04g57870.1	expressed protein
Sobic.001G323900	9	0.998707	PF00646	PTHR10706,PTHR10706:SF128	NA	AT5G07610.1	F-box family protein	LOC_Os07g35060.1	OsFBX238 - F-box domain containing protein, expressed
Sobic.001G324400	8	0.999724	PF00265	PTHR11441,PTHR11441:SF2	KOG3125	AT3G07800.1	Thymidine kinase	LOC_Os03g02200.2	thymidine kinase, putative, expressed
Sobic.001G324500	9	0.999997	PF16845	PTHR11413,PTHR11413:SF59	NA	AT5G47550.1	Cystatin/monellin superfamily protein	LOC_Os03g31510.1	cysteine proteinase inhibitor 8 precursor, putative, expressed
Sobic.001G324600	9	1	PF16845	PTHR11413,PTHR11413:SF59	NA	AT5G47550.1	Cystatin/monellin superfamily protein	LOC_Os03g31510.1	cysteine proteinase inhibitor 8 precursor, putative, expressed
Sobic.001G324700	10	0.926422	PF16845	PTHR11413,PTHR11413:SF59	NA	AT5G47550.1	Cystatin/monellin superfamily protein	LOC_Os03g31510.1	cysteine proteinase inhibitor 8 precursor, putative, expressed
Sobic.001G324800	1	0.999467	PF16845	PTHR11413,PTHR11413:SF59	NA	AT5G47550.1	Cystatin/monellin superfamily protein	LOC_Os03g31510.1	cysteine proteinase inhibitor 8 precursor, putative, expressed
Sobic.001G324900	12	0.761277	PF10225	PTHR31587,PTHR31587:SF2	NA	AT5G67610.2	Uncharacterized conserved protein (DUF2215)	LOC_Os03g31570.1	proline-rich family protein, putative, expressed
Sobic.001G325200	2	0.473097	PF00111,PF01799,PF03450,PF01315,PF00941,PF02738	PTHR11908,PTHR11908:SF66	NA	AT4G34890.1	xanthine dehydrogenase 1	LOC_Os03g31550.1	aldehyde oxidase, putative, expressed
Sobic.001G325700	7	0.989713	PF13508,PF00696	PTHR30602,PTHR30602:SF4	KOG2436	AT2G22910.1	N-acetyl-l-glutamate synthase 1	LOC_Os03g31690.1	GCN5-related N-acetyltransferase, putative, expressed
Sobic.001G326000	10	0.96951	NA	PTHR33595,PTHR33595:SF1	NA	AT1G27461.1	NA	LOC_Os07g39700.1	expressed protein
Sobic.001G326100	11	0.928577	NA	PTHR35712	NA	AT2G14680.3	myosin heavy chain-related	LOC_Os03g31730.1	expressed protein
Sobic.001G326300	1	0.996835	PF13812,PF01535	PTHR24015,PTHR24015:SF837	NA	AT5G67570.1	Tetratricopeptide repeat (TPR)-like superfamily protein	LOC_Os05g25060.1	PPR repeat domain containing protein, putative, expressed
Sobic.001G326500	1	0.421187	PF00646	PTHR10706,PTHR10706:SF131	NA	AT5G07610.1	F-box family protein	LOC_Os07g35060.1	OsFBX238 - F-box domain containing protein, expressed
Sobic.001G326600	12	0.556868	NA	PTHR32133,PTHR32133:SF152	NA	NA	NA	LOC_Os07g35060.2	OsFBX238 - F-box domain containing protein, expressed
Sobic.001G326900	3	1	PF00391,PF01326,PF02896	PTHR22931,PTHR22931:SF9	NA	AT4G15530.5	pyruvate orthophosphate dikinase	LOC_Os03g31750.1	pyruvate, phosphate dikinase, chloroplast precursor, putative, expressed
Sobic.001G327000	9	0.692226	PF00646	PTHR10706,PTHR10706:SF131	NA	AT5G07610.1	F-box family protein	LOC_Os05g04750.1	OsFBX157 - F-box domain containing protein, expressed
Sobic.001G327300	9	0.703565	PF08241,PF01593	PTHR10108,PTHR10108:SF916	NA	AT3G23510.1	Cyclopropane-fatty-acyl-phospholipid synthase	LOC_Os12g16650.1	Cyclopropane-fatty-acyl-phospholipid synthase, putative, expressed
Sobic.001G327800	1	0.977916	PF00924	PTHR30566,PTHR30566:SF13	NA	AT5G10490.1	MSCS-like 2	LOC_Os02g45690.1	uncharacterized mscS family protein, putative, expressed
Sobic.001G328200	10	0.940866	PF05004	PTHR12354,PTHR12354:SF10	KOG2842	AT1G27760.3	interferon-related developmental regulator family protein / IFRD protein family	LOC_Os03g33590.2	interferon-related developmental regulator, putative, expressed
Sobic.001G328350	12	0.962908	PF14303	PTHR11260,PTHR11260:SF299	NA	AT3G47680.1	DNA binding	LOC_Os02g54440.1	transposon protein, putative, Pong sub-class, expressed
Sobic.001G328500	5	0.99743	PF03195	PTHR31304,PTHR31304:SF1	NA	AT5G67420.1	LOB domain-containing protein 37	LOC_Os03g33090.1	DUF260 domain containing protein, putative, expressed
Sobic.001G328900	11	0.955751	PF04043	NA	NA	NA	NA	LOC_Os08g25070.1	PME/invertase inhibitor, putative, expressed
Sobic.001G329001	1	0.994139	PF12174,PF05236	PTHR15138,PTHR15138:SF14	KOG2341	AT5G43130.1	TBP-associated factor 4	LOC_Os03g32590.1	transcription initiation factor, putative, expressed
Sobic.001G329100	10	0.998625	PF00560,PF08263	PTHR27001,PTHR27001:SF1	NA	AT5G21090.1	Leucine-rich repeat (LRR) family protein	LOC_Os03g32580.1	BRASSINOSTEROID INSENSITIVE 1-associated receptor kinase 1 precursor, putative, expressed
Sobic.001G329300	11	0.932077	PF04419,PF12907	PTHR33788,PTHR33788:SF2	NA	AT2G23090.1	Uncharacterised protein family SERF	LOC_Os07g02340.1	expressed protein
Sobic.001G329400	4	0.426781	PF06799	PTHR34214,PTHR34214:SF3	NA	AT5G67370.1	Protein of unknown function (DUF1230)	LOC_Os03g32490.1	DUF1230 domain containing protein, expressed
Sobic.001G329701	8	0.988883	NA	NA	NA	NA	NA	NA	NA
Sobic.001G329800	8	1	PF06351	PTHR31843,PTHR31843:SF1	NA	AT3G25780.1	allene oxide cyclase 3	LOC_Os03g32314.1	allene oxide cyclase 4, chloroplast precursor, putative, expressed
Sobic.001G330000	12	0.956385	PF12697	PTHR10992,PTHR10992:SF776	KOG1454,KOG4178	AT4G37470.1	alpha/beta-Hydrolases superfamily protein	LOC_Os03g32270.1	hydrolase, alpha/beta fold family domain containing protein, expressed
Sobic.001G330600	5	0.908789	NA	PTHR32487,PTHR32487:SF0	NA	AT4G24220.1	NAD(P)-binding Rossmann-fold superfamily protein	LOC_Os03g32170.1	NAD dependent epimerase/dehydratase family protein, putative, expressed
Sobic.001G330700	5	0.495873	NA	PTHR32487,PTHR32487:SF6	NA	AT4G24220.1	NAD(P)-binding Rossmann-fold superfamily protein	LOC_Os03g32170.1	NAD dependent epimerase/dehydratase family protein, putative, expressed
Sobic.001G330850	9	1	NA	NA	NA	NA	NA	NA	NA
Sobic.001G331100	5	0.999785	PF04788	PTHR31300,PTHR31300:SF5	NA	AT3G19540.1	Protein of unknown function (DUF620)	LOC_Os07g40150.1	expressed protein
Sobic.001G331401	12	0.976228	NA	PTHR12606,PTHR12606:SF1	NA	NA	NA	LOC_Os02g06830.1	expressed protein
Sobic.001G331600	10	0.990395	PF13371,PF13920,PF13414,PF02190	PTHR23327,PTHR23327:SF9	KOG4159	AT1G18660.1	zinc finger (C3HC4-type RING finger) family protein	LOC_Os07g32560.1	ATP-dependent protease, putative, expressed
Sobic.001G331900	8	0.977126	PF06658	PTHR13507	NA	AT2G15270.1	NA	LOC_Os09g01690.1	expressed protein
Sobic.001G332300	11	0.999684	PF05915	PTHR15664,PTHR15664:SF3	KOG4753	AT3G29170.1	Eukaryotic protein of unknown function (DUF872)	LOC_Os12g03500.2	expressed protein
Sobic.001G332500	2	0.997605	PF03106	PTHR31221,PTHR31221:SF18	NA	AT1G13960.1	WRKY DNA-binding protein 4	LOC_Os03g33012.1	WRKY81, expressed
Sobic.001G332700	9	0.840539	PF13041	PTHR24015,PTHR24015:SF608	NA	AT4G21300.1	Tetratricopeptide repeat (TPR)-like superfamily protein	LOC_Os01g25530.1	pentatricopeptide repeat protein PPR986-12, putative, expressed
Sobic.001G333000	12	0.59708	PF13041,PF01535	PTHR24015:SF612,PTHR24015	NA	AT4G31850.1	proton gradient regulation 3	LOC_Os10g28600.1	PPR repeat domain containing protein, putative, expressed
Sobic.001G333100	8	0.995451	PF04564,PF10408	PTHR13931,PTHR13931:SF2	NA	AT5G15400.1	U-box domain-containing protein	LOC_Os03g31400.1	U-box domain-containing protein, putative, expressed
Sobic.001G333200	1	0.99937	PF13445	PTHR13139,PTHR13139:SF47	NA	AT3G29270.1	RING/U-box superfamily protein	LOC_Os03g31320.2	RING zinc finger protein-like, putative, expressed
Sobic.001G333300	11	0.775518	NA	PTHR31348,PTHR31348:SF2	NA	AT5G15440.1	EID1-like 1	LOC_Os03g31310.1	circadian clock coupling factor-related, putative, expressed
Sobic.001G333500	5	0.999817	PF07728,PF00004,PF10431,PF02861	PTHR11638,PTHR11638:SF121	NA	AT5G15450.1	casein lytic proteinase B3	LOC_Os03g31300.1	chaperone protein clpB 1, putative, expressed
Sobic.001G333600	6	0.709606	PF13881	PTHR13169,PTHR13169:SF4	NA	AT1G22050.1	membrane-anchored ubiquitin-fold protein 6 precursor	LOC_Os03g31290.2	membrane-anchored ubiquitin-fold protein, putative, expressed
Sobic.001G333800	1	0.939909	NA	PTHR22970,PTHR22970:SF19	NA	AT1G26580.1	NA	LOC_Os03g31230.2	MYB family transcription factor, putative, expressed
Sobic.001G333900	3	0.999998	PF00130,PF00781,PF00609	PTHR11255,PTHR11255:SF54	NA	AT5G07920.1	diacylglycerol kinase1	LOC_Os03g31180.1	diacylglycerol kinase 1, putative, expressed
Sobic.001G334100	8	0.960384	PF00977	PTHR21235:SF23,PTHR21235	KOG3055	AT2G36230.1	Aldolase-type TIM barrel family protein	LOC_Os05g33260.3	1-5-phosphoribosyl-5-5-phosphoribosylaminomethylideneaminoimidazole-4-carboxamide isomerase, chloroplast precursor, putative, expressed
Sobic.001G334300	8	1	PF01090	PTHR11710	KOG3411	AT5G61170.1	Ribosomal protein S19e family protein	LOC_Os03g31090.1	40S ribosomal protein S19, putative, expressed
Sobic.001G334400	11	0.983131	PF04564,PF00069,PF12436	PTHR27003,PTHR27003:SF19	KOG1187	AT2G45910.1	U-box domain-containing protein kinase family protein	LOC_Os03g31000.1	protein kinase, putative, expressed
Sobic.001G334600	6	0.884107	PF12937	PTHR20995,PTHR20995:SF15	NA	AT5G39250.1	F-box family protein	LOC_Os03g30920.1	OsFBX95 - F-box domain containing protein, expressed
Sobic.001G334700	3	0.683589	PF13947,PF00069	PTHR27005,PTHR27005:SF66	KOG1187	AT1G16160.1	wall associated kinase-like 5	LOC_Os03g62430.1	OsWAK28 - OsWAK receptor-like protein kinase, expressed
Sobic.001G334900	9	0.997833	PF07983	PTHR32227,PTHR32227:SF67	NA	AT1G18650.1	plasmodesmata callose-binding protein 3	LOC_Os03g30830.1	X8 domain containing protein, expressed
Sobic.001G335000	9	0.925962	PF01145	PTHR15351	KOG2962	AT2G03510.1	SPFH/Band 7/PHB domain-containing membrane-associated protein family	LOC_Os03g30790.1	erlin-2 precursor, putative, expressed
Sobic.001G335100	5	0.998823	PF00646,PF08387	PTHR32212,PTHR32212:SF76	NA	AT3G59200.1	F-box/RNI-like superfamily protein	LOC_Os04g13160.1	OsFBD9 - F-box and FBD domain containing protein, expressed
Sobic.001G335201	10	0.716235	NA	NA	NA	AT5G61110.1	zinc ion binding	LOC_Os03g30740.1	expressed protein
Sobic.001G335300	8	0.999665	PF03914,PF07540	PTHR14428,PTHR14428:SF5	KOG2153	AT1G79150.1	binding	LOC_Os06g30320.1	NOC3 - Putative nucleolar complex subunit 3, expressed
Sobic.001G335400	10	0.684556	PF16136,PF16135,PF07897	PTHR31413,PTHR31413:SF9	NA	AT1G13740.1	ABI five binding protein 2	LOC_Os03g30570.1	protein of unknown function DUF1675 domain containing protein, expressed
Sobic.001G335500	8	0.999893	PF00076,PF02136	PTHR10693,PTHR10693:SF25	KOG0116	AT3G25150.2	Nuclear transport factor 2 (NTF2) family protein with RNA binding (RRM-RBD-RNP motifs) domain	LOC_Os03g30550.1	RNA-binding protein-like, putative, expressed
Sobic.001G335900	8	0.946724	PF04129	PTHR14190,PTHR14190:SF7	NA	AT1G71270.1	Vps52 / Sac2 family	LOC_Os03g30460.1	vacuolar protein sorting-associated protein 52, putative, expressed
Sobic.001G336050	9	0.505783	NA	PTHR33403	NA	AT1G26355.1	SPIRAL1-like1	LOC_Os03g30430.1	nitrilase-associated protein, putative, expressed
Sobic.001G336200	5	0.996495	PF00067	PTHR24298,PTHR24298:SF99	KOG0156	AT1G13710.1	cytochrome P450, family 78, subfamily A, polypeptide 5	LOC_Os03g30420.1	cytochrome P450, putative, expressed
Sobic.001G337200	2	0.99817	PF02466	PTHR10485,PTHR10485:SF0	KOG1652	AT2G37410.1	translocase inner membrane subunit 17-2	LOC_Os07g41330.1	mitochondrial import inner membrane translocase subunit Tim17, putative, expressed
Sobic.001G337600	11	0.417015	NA	PTHR37760,PTHR37760:SF1	NA	AT5G15802.1	NA	LOC_Os03g30092.1	expressed protein
Sobic.001G338400	1	0.968465	PF01501	PTHR32116,PTHR32116:SF20	NA	AT1G18580.1	galacturonosyltransferase 11	LOC_Os03g30000.1	glycosyl transferase 8 domain containing protein, putative, expressed
Sobic.001G338500	10	0.99998	PF13740,PF01842	PTHR31096,PTHR31096:SF13	NA	AT1G69040.2	ACT domain repeat 4	LOC_Os03g29980.2	ACT domain containing protein, expressed
Sobic.001G338600	7	0.999988	PF03195	PTHR31304,PTHR31304:SF3	NA	AT3G02550.1	LOB domain-containing protein 41	LOC_Os01g32770.1	DUF260 domain containing protein, putative, expressed
Sobic.001G338800	3	0.997643	PF08766	PTHR13468,PTHR13468:SF7	NA	AT5G55660.1	DEK domain-containing chromatin associated protein	LOC_Os03g29960.1	DEK C terminal domain containing protein, expressed
Sobic.001G339400	3	1	PF00403	PTHR22814,PTHR22814:SF91	KOG1603	AT4G16380.1	Heavy metal transport/detoxification superfamily protein	LOC_Os03g29920.1	proline-rich protein, putative, expressed
Sobic.001G339500	8	0.456167	NA	PTHR36075,PTHR36075:SF2	NA	AT5G55640.1	NA	LOC_Os03g29910.1	expressed protein
Sobic.001G339700	8	0.996495	PF06708	PTHR34358,PTHR34358:SF2	NA	AT4G36660.1	Protein of unknown function (DUF1195)	LOC_Os03g29830.1	expressed protein
Sobic.001G339801	7	0.877868	PF13499	PTHR10891,PTHR10891:SF597	NA	AT2G44310.1	Calcium-binding EF-hand family protein	LOC_Os03g29770.1	EF hand family protein, expressed
Sobic.001G339900	9	0.566215	NA	NA	NA	NA	NA	NA	NA
Sobic.001G340000	8	0.999998	PF13920	PTHR23163,PTHR23163:SF0	KOG0978	AT1G55250.1	histone mono-ubiquitination 2	LOC_Os10g41590.1	zinc finger, C3HC4 type domain containing protein, expressed
Sobic.001G340200	5	0.411681	PF02045	PTHR12632,PTHR12632:SF11	NA	AT1G72830.1	nuclear factor Y, subunit A3	LOC_Os03g29760.3	nuclear transcription factor Y subunit, putative, expressed
Sobic.001G340300	4	0.52281	NA	PTHR12758,PTHR12758:SF24	NA	AT3G13990.2	Kinase-related protein of unknown function (DUF1296)	LOC_Os03g29750.1	expressed protein
Sobic.001G340500	8	1	PF01423	PTHR10553,PTHR10553:SF9	KOG1780	AT2G23930.1	probable small nuclear ribonucleoprotein G	LOC_Os03g29740.1	LSM domain containing protein, expressed
Sobic.001G340600	9	0.995021	PF13460	PTHR14194,PTHR14194:SF44	NA	AT1G72640.1	NAD(P)-binding Rossmann-fold superfamily protein	LOC_Os03g29730.1	expressed protein
Sobic.001G340700	1	0.891135	PF07011	PTHR33469,PTHR33469:SF2	NA	AT1G17455.1	ELF4-like 4	LOC_Os03g29680.1	EARLY flowering protein, putative, expressed
Sobic.001G340900	9	0.998732	PF00249	PTHR10641,PTHR10641:SF459	NA	AT1G22640.1	myb domain protein 3	LOC_Os03g29614.1	myb-like DNA-binding domain containing protein, putative, expressed
Sobic.001G341001	4	0.471152	NA	NA	NA	NA	NA	NA	NA
Sobic.001G341100	10	0.997505	PF03637	PTHR22599,PTHR22599:SF25	KOG0440	AT5G45550.1	Mob1/phocein family protein	LOC_Os10g25674.1	mps one binder kinase activator-like 1A, putative, expressed
Sobic.001G341200	9	0.998878	PF03637	PTHR22599,PTHR22599:SF25	KOG0440	AT5G45550.1	Mob1/phocein family protein	LOC_Os03g38020.1	mps one binder kinase activator-like 1A, putative, expressed
Sobic.001G341300	12	0.494839	PF02190	PTHR23327,PTHR23327:SF8	NA	AT1G19740.1	ATP-dependent protease La (LON) domain protein	LOC_Os03g29540.1	ATP-dependent protease, putative, expressed
Sobic.001G341500	8	0.960584	PF02291	PTHR12595,PTHR12595:SF6	KOG3334	AT1G54140.1	TATA binding protein associated factor 21kDa subunit	LOC_Os03g29470.1	transcription initiation factor IID, putative, expressed
Sobic.001G341800	2	0.996428	PF13768	PTHR10338,PTHR10338:SF125	NA	AT1G19110.1	inter-alpha-trypsin inhibitor heavy chain-related	LOC_Os03g29350.1	von Willebrand factor type A domain containing protein, expressed
Sobic.001G341900	3	1	PF03619	PTHR23423,PTHR23423:SF10	KOG2641	AT1G23070.1	Protein of unknown function (DUF300)	LOC_Os03g29340.1	domain of unknown function domain containing protein, expressed
Sobic.001G342200	8	0.999399	PF00410	PTHR11758,PTHR11758:SF11	KOG1754	AT4G29430.1	ribosomal protein S15A E	LOC_Os02g15610.1	40S ribosomal protein S15a, putative, expressed
Sobic.001G342600	8	0.999998	PF07649,PF13905	PTHR13871,PTHR13871:SF7	KOG2501	AT1G60420.1	DC1 domain-containing protein	LOC_Os03g29190.2	PDI, putative, expressed
Sobic.001G342800	2	0.632324	NA	NA	NA	NA	NA	NA	NA
Sobic.001G342900	9	0.849626	PF08511	PTHR21427	KOG2969	AT1G19140.1	NA	LOC_Os03g29180.1	ubiquinone biosynthesis protein COQ9, mitochondrial precursor, putative, expressed
Sobic.001G343000	8	0.99983	PF02453,PF16363	PTHR10366:SF471,PTHR10366	KOG1430	AT2G26260.1	3beta-hydroxysteroid-dehydrogenase/decarboxylase isoform 2	LOC_Os03g29170.1	sterol-4-alpha-carboxylate 3-dehydrogenase, decarboxylating, putative, expressed
Sobic.001G343900	12	0.955367	PF09425,PF06200	PTHR33077,PTHR33077:SF9	NA	AT1G19180.1	jasmonate-zim-domain protein 1	LOC_Os03g28940.1	ZIM domain containing protein, putative, expressed
Sobic.001G344000	7	0.999934	PF04570	PTHR33059,PTHR33059:SF3	NA	AT1G74940.1	Protein of unknown function (DUF581)	LOC_Os10g28680.1	DUF581 domain containing protein, expressed
Sobic.001G344150	1	0.46482	NA	NA	NA	NA	NA	NA	NA
Sobic.001G344300	3	0.999358	NA	PTHR37256,PTHR37256:SF1	NA	AT5G21280.1	hydroxyproline-rich glycoprotein family protein	NA	NA
Sobic.001G344400	9	0.536313	PF02801,PF00109	PTHR11712,PTHR11712:SF287	NA	AT1G74960.3	fatty acid biosynthesis 1	LOC_Os03g28420.1	3-oxoacyl-synthase, putative, expressed
Sobic.001G344500	8	0.999953	PF00534,PF00862	PTHR12526,PTHR12526:SF398	KOG0853	AT3G43190.1	sucrose synthase 4	LOC_Os03g28330.3	sucrose synthase, putative, expressed
Sobic.001G345100	1	0.528308	PF01363,PF00118,PF01504	PTHR11353,PTHR11353:SF98	NA	AT3G14270.1	phosphatidylinositol-4-phosphate 5-kinase family protein	LOC_Os03g28140.1	1-phosphatidylinositol-4-phosphate 5-kinase/ zinc ion binding protein, putative, expressed
Sobic.001G345400	7	0.929972	PF13639	PTHR14155,PTHR14155:SF109	NA	AT1G72310.1	RING/U-box superfamily protein	LOC_Os03g28080.1	ring-H2 zinc finger protein, putative, expressed
Sobic.001G345500	1	0.970387	NA	NA	NA	NA	NA	NA	NA
Sobic.001G345800	9	0.999991	PF04640	PTHR31065,PTHR31065:SF1	NA	AT3G60670.1	PLATZ transcription factor family protein	LOC_Os09g02790.1	zinc-binding protein, putative, expressed
Sobic.001G346200	3	0.997873	PF07983,PF00332	PTHR32227,PTHR32227:SF59	NA	AT5G20870.1	O-Glycosyl hydrolases family 17 protein	LOC_Os03g27980.1	glucan endo-1,3-beta-glucosidase precursor, putative, expressed
Sobic.001G346300	8	0.991313	PF00400	PTHR22847,PTHR22847:SF474	NA	AT1G10580.1	Transducin/WD40 repeat-like superfamily protein	LOC_Os03g27970.1	WD domain, G-beta repeat domain containing protein, expressed
Sobic.001G346500	8	1	PF01699	PTHR31503,PTHR31503:SF16	KOG1397	AT3G13320.1	cation exchanger 2	LOC_Os03g27960.1	sodium/calcium exchanger protein, putative, expressed
Sobic.001G346600	11	0.729385	PF04751	PTHR36898	NA	AT4G24175.1	NA	LOC_Os04g24410.1	kinesin heavy chain isolog, putative, expressed
Sobic.001G346700	11	0.99979	PF00149	PTHR13315,PTHR13315:SF0	KOG3662	AT1G53710.1	Calcineurin-like metallo-phosphoesterase superfamily protein	LOC_Os03g27950.1	Ser/Thr protein phosphatase family protein, putative, expressed
Sobic.001G346900	11	0.979105	PF02475,PF00397	PTHR14741,PTHR14741:SF33	KOG2730	AT1G45231.2	S-adenosyl-L-methionine-dependent methyltransferases superfamily protein	LOC_Os03g27930.1	RNA cap guanine-N2 methyltransferase domain containing protein, expressed
Sobic.001G347300	11	0.996218	PF09750	PTHR13161	KOG2548	AT4G36980.4	NA	LOC_Os03g27840.1	splicing factor, arginine/serine-rich 16, putative, expressed
Sobic.001G347400	6	0.964518	NA	PTHR33676,PTHR33676:SF1	NA	NA	NA	LOC_Os07g42650.1	expressed protein
Sobic.001G347500	12	0.999631	NA	PTHR32093,PTHR32093:SF17	NA	AT3G50370.1	NA	LOC_Os03g27820.1	expressed protein
Sobic.001G347600	4	0.974888	PF05701	PTHR32054,PTHR32054:SF2	NA	AT2G26570.1	Plant protein of unknown function (DUF827)	LOC_Os03g27800.1	paramyosin, putative, expressed
Sobic.001G347700	11	0.474479	PF00481	PTHR13832,PTHR13832:SF25	KOG0698	AT1G47380.1	Protein phosphatase 2C family protein	LOC_Os03g27780.1	protein phosphotase protein, putative, expressed
Sobic.001G347800	9	0.995057	PF01126	PTHR35703,PTHR35703:SF1	KOG4480	AT2G26550.2	heme oxygenase 2	LOC_Os03g27770.1	heme oxygenase 2, putative, expressed
Sobic.001G347901	8	0.999885	PF01907	PTHR10768	KOG3475	AT3G16080.1	Zinc-binding ribosomal protein family protein	LOC_Os02g02130.1	ribosomal protein L37, putative, expressed
Sobic.001G348000	9	0.998484	NA	PTHR32175,PTHR32175:SF0	NA	AT2G15730.1	P-loop containing nucleoside triphosphate hydrolases superfamily protein	LOC_Os03g27760.1	nodulation protein-related, putative, expressed
Sobic.001G348100	9	0.9979	PF02803,PF00108	PTHR18919,PTHR18919:SF105	NA	AT5G48230.2	acetoacetyl-CoA thiolase 2	LOC_Os09g07830.1	acetyl-CoA acetyltransferase, cytosolic, putative, expressed
Sobic.001G348800	4	0.999876	PF00450	PTHR11802,PTHR11802:SF65	KOG1283	AT2G27920.1	serine carboxypeptidase-like 51	LOC_Os03g27590.1	OsSCP18 - Putative Serine Carboxypeptidase homologue, expressed
Sobic.001G348900	4	0.823601	PF00450	PTHR11802,PTHR11802:SF65	KOG1283	AT2G27920.1	serine carboxypeptidase-like 51	LOC_Os03g27590.1	OsSCP18 - Putative Serine Carboxypeptidase homologue, expressed
Sobic.001G349400	5	0.998021	NA	PTHR24078,PTHR24078:SF259	NA	AT2G01710.1	Chaperone DnaJ-domain superfamily protein	LOC_Os03g27460.3	heat shock protein DnaJ, putative, expressed
Sobic.001G349500	10	0.750545	PF00071	PTHR11711,PTHR11711:SF187	KOG0076	AT5G52210.1	GTP-binding protein 1	LOC_Os03g27450.1	ADP-ribosylation factor, putative, expressed
Sobic.001G349650	9	0.791385	NA	PTHR35281	NA	AT5G50011.1	conserved peptide upstream open reading frame 37	NA	NA
Sobic.001G349700	9	0.98188	NA	PTHR12565,PTHR12565:SF115	NA	AT4G00120.1	basic helix-loop-helix (bHLH) DNA-binding superfamily protein	LOC_Os03g27390.2	CPuORF35 - conserved peptide uORF-containing transcript, expressed
Sobic.001G349800	2	0.668206	PF12357,PF00614,PF00168	PTHR18896:SF73,PTHR18896	NA	AT3G15730.1	phospholipase D alpha 1	LOC_Os03g27370.1	phospholipase D, putative, expressed
Sobic.001G349900	5	0.65259	PF00067	PTHR24298,PTHR24298:SF156	KOG0156	AT3G48280.1	cytochrome P450, family 71, subfamily A, polypeptide 25	LOC_Os08g01510.1	cytochrome P450, putative, expressed
Sobic.001G350400	8	0.999995	PF00576,PF09349	PTHR10395,PTHR10395:SF7	KOG3006	AT5G58220.1	transthyretin-like protein	LOC_Os03g27320.1	steroid binding protein, putative, expressed
Sobic.001G350501	9	0.761167	PF00125	PTHR11426	KOG1745	AT4G40030.2	Histone superfamily protein	LOC_Os03g27310.2	histone H3, putative, expressed
Sobic.001G350600	8	1	PF02297	PTHR11387,PTHR11387:SF15	NA	AT1G22450.1	cytochrome C oxidase 6B	LOC_Os03g27290.1	cytochrome c oxidase subunit, putative, expressed
Sobic.001G350700	8	0.877316	PF00069	PTHR24343,PTHR24343:SF168	KOG0583	AT1G78290.2	Protein kinase superfamily protein	LOC_Os03g27280.1	CAMK_CAMK_like.19 - CAMK includes calcium/calmodulin depedent protein kinases, expressed
Sobic.001G350900	1	0.836322	PF01636,PF12937,PF13621	PTHR12480,PTHR12480:SF5	KOG2130	AT1G78280.1	transferases, transferring glycosyl groups	LOC_Os03g27250.1	OsFBO14 - F-box and other domain containing protein, expressed
Sobic.001G351000	8	0.988289	PF01474	PTHR21337,PTHR21337:SF5	NA	AT1G22410.1	Class-II DAHP synthetase family protein	LOC_Os03g27230.1	phospho-2-dehydro-3-deoxyheptonate aldolase, chloroplast precursor, putative, expressed
Sobic.001G351200	5	0.987572	PF00656	PTHR31773,PTHR31773:SF3	KOG1546	AT1G02170.1	metacaspase 1	LOC_Os03g27170.1	ICE-like protease p20 domain containing protein, putative, expressed
Sobic.001G351700	1	0.286767	PF00612,PF01833,PF03859	PTHR23335,PTHR23335:SF6	NA	AT5G09410.1	ethylene induced calmodulin binding protein	LOC_Os07g43030.1	calmodulin-binding transcription activator, putative, expressed
Sobic.001G351900	2	0.996197	PF00892	PTHR31218,PTHR31218:SF55	NA	AT5G45370.2	nodulin MtN21 /EamA-like transporter family protein	LOC_Os06g49500.1	integral membrane protein, putative, expressed
Sobic.001G352300	9	0.999489	PF00076	PTHR23147,PTHR23147:SF9	KOG4207	AT5G64200.2	ortholog of human splicing factor SC35	LOC_Os03g27030.2	RNA recognition motif containing protein, expressed
Sobic.001G352400	8	0.961242	NA	PTHR33334,PTHR33334:SF5	NA	AT5G64170.2	dentin sialophosphoprotein-related	LOC_Os03g27019.2	expressed protein
Sobic.001G352500	8	0.999947	PF13266	PTHR31132,PTHR31132:SF5	NA	AT1G35780.1	NA	LOC_Os03g27010.1	expressed protein
Sobic.001G352600	11	0.480102	PF13266	PTHR31132,PTHR31132:SF5	NA	AT1G35780.1	NA	LOC_Os03g27010.1	expressed protein
Sobic.001G352800	8	0.999905	PF10584,PF00227	PTHR11599,PTHR11599:SF16	KOG0181	AT1G16470.2	proteasome subunit PAB1	LOC_Os03g26970.1	peptidase, T1 family, putative, expressed
Sobic.001G352900	8	0.981216	PF13087,PF13086,PF16399	PTHR10887,PTHR10887:SF5	NA	AT2G38770.1	P-loop containing nucleoside triphosphate hydrolases superfamily protein	LOC_Os03g26960.1	intron-binding protein aquarius, putative, expressed
Sobic.001G353200	10	0.981579	PF04145	PTHR12483,PTHR12483:SF39	KOG3386	AT5G20650.1	copper transporter 5	LOC_Os09g26900.1	ctr copper transporter family protein, putative, expressed
Sobic.001G353250	10	0.998502	NA	NA	NA	NA	NA	NA	NA
Sobic.001G353300	5	0.932499	PF02358	PTHR10788,PTHR10788:SF43	NA	AT5G65140.1	Haloacid dehalogenase-like hydrolase (HAD) superfamily protein	LOC_Os03g26910.1	uncharacterized glycosyl hydrolase Rv2006/MT2062, putative, expressed
Sobic.001G353400	3	1	PF00400	PTHR22847,PTHR22847:SF453	KOG0771	AT1G78070.1	Transducin/WD40 repeat-like superfamily protein	LOC_Os03g26870.1	WD-40 repeat family protein, putative, expressed
Sobic.001G353501	11	0.63712	PF14368	PTHR33044,PTHR33044:SF22	NA	AT5G64080.1	Bifunctional inhibitor/lipid-transfer protein/seed storage 2S albumin superfamily protein	LOC_Os07g43290.1	LTPL56 - Protease inhibitor/seed storage/LTP family protein precursor, expressed
Sobic.001G353600	9	0.837185	NA	PTHR12681	NA	AT1G22140.1	NA	LOC_Os03g26791.1	expressed protein
Sobic.001G354501	4	0.976958	NA	NA	NA	NA	NA	NA	NA
Sobic.001G354600	8	0.994874	PF02037,PF16294	NA	NA	AT4G39680.1	SAP domain-containing protein	LOC_Os03g26630.1	SAP domain containing protein, expressed
Sobic.001G354800	3	1	NA	PTHR35463,PTHR35463:SF1	NA	NA	NA	LOC_Os03g26490.1	expressed protein
Sobic.001G354900	6	0.999273	NA	NA	NA	NA	NA	NA	NA
Sobic.001G355000	5	0.957909	PF04969	PTHR22932	KOG3158	AT4G02450.1	HSP20-like chaperones superfamily protein	LOC_Os03g26460.1	CS domain containing protein, putative, expressed
Sobic.001G355100	11	0.999982	PF01115	PTHR10619	KOG3174	AT1G71790.1	Subunits of heterodimeric actin filament capping protein Capz superfamily	LOC_Os03g26450.1	F-actin-capping protein subunit beta, putative, expressed
Sobic.001G355200	11	0.978166	PF01416	PTHR11142,PTHR11142:SF5	KOG2554	AT1G34150.1	Pseudouridine synthase family protein	LOC_Os03g26440.1	tRNA pseudouridine synthase family protein, putative, expressed
Sobic.001G355500	12	0.599252	NA	PTHR35476,PTHR35476:SF2	NA	AT2G02880.1	mucin-related	LOC_Os03g26220.1	expressed protein
Sobic.001G355600	10	0.894612	NA	PTHR23042,PTHR23042:SF62	NA	AT3G47640.2	basic helix-loop-helix (bHLH) DNA-binding superfamily protein	LOC_Os03g26210.3	helix-loop-helix DNA-binding domain containing protein, expressed
Sobic.001G355800	11	0.999994	PF03141	PTHR10108,PTHR10108:SF794	NA	AT1G26850.2	S-adenosyl-L-methionine-dependent methyltransferases superfamily protein	LOC_Os03g26200.1	methyltransferase, putative, expressed
Sobic.001G356100	11	0.984349	PF06423	PTHR20661	KOG0411	AT4G17910.1	transferases, transferring acyl groups	LOC_Os03g26090.1	GPI-anchored wall transfer protein 1, putative, expressed
Sobic.001G356200	11	0.990677	PF01150	PTHR11782,PTHR11782:SF47	KOG1386	AT2G02970.1	GDA1/CD39 nucleoside phosphatase family protein	LOC_Os03g26080.1	nucleoside-triphosphatase, putative, expressed
Sobic.001G356500	8	0.969084	PF13893,PF00076	PTHR24012,PTHR24012:SF386	KOG1190	AT3G01150.1	polypyrimidine tract-binding protein 1	LOC_Os03g25980.2	polypyrimidine tract-binding protein, putative, expressed
Sobic.001G356600	8	0.776123	PF00013	PTHR10288,PTHR10288:SF149	KOG2190	AT5G15270.2	RNA-binding KH domain-containing protein	LOC_Os03g25970.2	KH domain-containing protein, putative, expressed
Sobic.001G356800	8	0.989916	NA	NA	NA	AT5G57520.1	zinc finger protein 2	LOC_Os09g26200.1	ZOS9-11 - C2H2 zinc finger protein, expressed
Sobic.001G357200	8	1	PF00076	PTHR24012	KOG0131	AT2G37220.1	RNA-binding (RRM/RBD/RNP motifs) family protein	LOC_Os03g25960.1	RNA recognition motif containing protein, putative, expressed
Sobic.001G357300	8	0.990444	PF01053	PTHR11808,PTHR11808:SF14	KOG0053	AT3G01120.1	Pyridoxal phosphate (PLP)-dependent transferases superfamily protein	LOC_Os03g25940.4	cystathionine gamma-synthase, putative, expressed
Sobic.001G357400	8	1	PF01105	PTHR22811,PTHR22811:SF71	KOG1691	AT1G26690.1	emp24/gp25L/p24 family/GOLD family protein	LOC_Os03g25930.1	emp24/gp25L/p24 family protein, putative, expressed
Sobic.001G358000	8	0.900528	PF00076	PTHR23147,PTHR23147:SF11	KOG0107,KOG0114	AT1G55310.3	SC35-like splicing factor 33	LOC_Os03g25770.2	RNA recognition motif containing protein, putative, expressed
Sobic.001G358200	9	0.999989	NA	PTHR31250,PTHR31250:SF6	NA	AT3G13600.1	calmodulin-binding family protein	LOC_Os03g25760.1	calmodulin-binding protein, putative, expressed
[truncated: 15,400 more rows]
