# Supplementary material for: Transcriptome and metabolome analyses reveal regulatory networks associated with nutrition synthesis in sorghum seeds
Source: Commun Biol. 2024 Jul 10;7:841. doi: 10.1038/s42003-024-06525-7 (PMC11237005; doi:10.1038/s42003-024-06525-7)
Supplement: Supplementary file 15 — Supplementary Data 12 [file 42003_2024_6525_MOESM15_ESM.xlsx]

## Sheet: Sheet1
Hub Genes Associated with Starch Biosynthesis network, Ranked by Connectivity
Gene_ID	cluster	hub_gene_score	Rank	Pfam	Panther	KOG	Best-hit-arabi-name	arabi-defline	Best-hit-rice-name	rice-defline
Sobic.007G023400	8	92	1	PF00253,PF13085	PTHR11921,PTHR11921:SF23	KOG1741	AT5G40650.1	succinate dehydrogenase 2-2	LOC_Os08g02640.1	succinate dehydrogenase iron-sulfur subunit 2,mitochondrial precursor, putative, expressed
Sobic.009G104100	8	83	2	PF00557	PTHR10804,PTHR10804:SF11	KOG2776	AT3G51800.3	metallopeptidase M24 family protein	LOC_Os05g28280.1	peptidase, M24 family protein, putative, expressed
Sobic.002G379500	8	76	3	PF01092	PTHR11502,PTHR11502:SF10	KOG1646	AT5G10360.1	Ribosomal protein S6e	LOC_Os03g27260.1	40S ribosomal protein S6, putative, expressed
Sobic.006G216600	8	75	4	PF00297	PTHR11363	NA	AT1G43170.3	ribosomal protein 1	LOC_Os12g07010.1	ribosomal protein L3, putative, expressed
Sobic.010G173100	8	73	5	PF14497,PF02798,PF00647	PTHR11260,PTHR11260:SF194	KOG1627	AT1G09640.1	Translation elongation factor EF1B, gamma chain	LOC_Os06g37440.1	elongation factor 1-gamma, putative, expressed
Sobic.001G291800	8	72	6	PF00076,PF08662	PTHR14068,PTHR14068:SF0	NA	AT5G27640.1	translation initiation factor 3B1	LOC_Os10g41960.1	eukaryotic translation initiation factor 3 subunit B, putative, expressed
Sobic.002G049300	8	71	7	PF00416	PTHR10871,PTHR10871:SF6	KOG3311	AT1G34030.1	Ribosomal protein S13/S18 family	LOC_Os07g07709.1	ribosomal protein S13p/S18e, putative, expressed
Sobic.001G371100	8	70	8	PF08156,PF01798	PTHR10894,PTHR10894:SF0	NA	AT1G56110.1	homolog of nucleolar protein NOP56	LOC_Os03g22880.1	nucleolar protein 5A, putative, expressed
Sobic.009G201200	8	70	9	PF04003,PF00400	PTHR19858	NA	AT1G15440.1	periodic tryptophan protein 2	LOC_Os05g44320.1	WD domain, G-beta repeat domain containing protein, expressed
Sobic.007G053300	8	69	10	PF07650,PF00189	PTHR11760,PTHR11760:SF20	KOG3181	AT5G35530.1	Ribosomal protein S3 family protein	LOC_Os03g38000.1	40S ribosomal protein S3-1, putative, expressed
Sobic.006G269900	8	68	11	PF05291	PTHR12821,PTHR12821:SF0	KOG3871	AT1G31660.1	NA	LOC_Os09g18320.1	bystin, putative, expressed
Sobic.002G413400	8	68	12	PF01201	PTHR12642,PTHR12642:SF0	KOG3163	AT5G06360.1	Ribosomal protein S8e family protein	LOC_Os07g47580.1	ribosomal protein, putative, expressed
Sobic.001G404100	8	66	13	PF00575,PF07541	PTHR10602,PTHR10602:SF0	KOG2916	AT2G40290.1	Eukaryotic translation initiation factor 2 subunit 1	LOC_Os03g18510.1	expressed protein
Sobic.002G341800	8	65	14	PF03144,PF00009,PF09173	PTHR23115,PTHR23115:SF164	NA	AT1G04170.1	eukaryotic translation initiation factor 2 gamma subunit	LOC_Os12g41400.1	eukaryotic translation initiation factor 2 subunit gamma, putative, expressed
Sobic.001G440700	8	65	15	PF01248	PTHR23105,PTHR23105:SF49	KOG3387	AT5G20160.1	Ribosomal protein L7Ae/L30e/S12e/Gadd45 family protein	LOC_Os03g13800.1	ribosomal protein L7Ae, putative, expressed
Sobic.010G205400	8	63	16	PF00411	PTHR11759,PTHR11759:SF11	KOG0407	AT3G52580.1	Ribosomal protein S11 family protein	LOC_Os02g06700.2	ribosomal protein, putative, expressed
Sobic.001G501400	8	62	17	PF04003,PF00400	PTHR19853,PTHR19853:SF0	NA	AT3G21540.1	transducin family protein / WD-40 repeat family protein	LOC_Os03g05720.1	WD domain, G-beta repeat domain containing protein, expressed
Sobic.002G364100	8	61	18	PF01015	PTHR11830	KOG1628	AT4G34670.1	Ribosomal protein S3Ae	LOC_Os03g10340.1	40S ribosomal protein S3a, putative, expressed
Sobic.002G071400	8	61	19	PF05843,PF00575	PTHR23270,PTHR23270:SF10	NA	AT3G11964.1	RNA binding;RNA binding	LOC_Os07g10350.1	S1 RNA binding domain containing protein, expressed
Sobic.009G115700	8	60	20	PF00467,PF08071,PF16121,PF00900	PTHR11581	KOG0378	AT5G58420.1	Ribosomal protein S4 (RPS4A) family protein	LOC_Os05g30530.1	40S ribosomal protein S4, putative, expressed
Sobic.009G212300	8	59	21	PF01398,PF13012	PTHR10540	KOG2975	AT2G39990.1	eukaryotic translation initiation factor 2	LOC_Os05g01450.1	eukaryotic translation initiation factor 3 subunit F, putative, expressed
Sobic.001G401400	8	58	22	PF00400,PF04003	PTHR22847	KOG4547	AT5G11240.1	transducin family protein / WD-40 repeat family protein	LOC_Os03g18840.1	NUC189 domain containing protein, expressed
Sobic.006G198600	8	58	23	PF08625,PF00400	PTHR19854,PTHR19854:SF15	NA	AT5G16750.1	Transducin family protein / WD-40 repeat family protein	LOC_Os04g50660.1	WD domain, G-beta repeat domain containing protein, expressed
Sobic.009G246500	8	58	24	PF08351,PF13725,PF05127,PF13718	PTHR10925	NA	AT1G10490.1	Domain of unknown function (DUF1726) ;Putative ATPase (DUF699)	LOC_Os12g07300.1	N-acetyltransferase 10, putative, expressed
Sobic.008G172100	8	58	25	PF00238	PTHR11761,PTHR11761:SF12	KOG0901	AT5G46160.1	Ribosomal protein L14p/L23e family protein	LOC_Os12g42180.1	ribosomal protein, putative, expressed
Sobic.010G166100	8	58	26	PF01282	PTHR10496	KOG3424	AT5G28060.1	Ribosomal protein S24e family protein	LOC_Os01g52490.1	40S ribosomal protein S24, putative, expressed
Sobic.002G262100	8	57	27	PF00271,PF00270	PTHR24031,PTHR24031:SF277	NA	AT4G16630.1	DEA(D/H)-box RNA helicase family protein	LOC_Os12g29660.1	DEAD-box ATP-dependent RNA helicase, putative, expressed
Sobic.004G002500	8	56	28	PF03719,PF00333	PTHR13718,PTHR13718:SF63	KOG0877	AT1G64880.1	Ribosomal protein S5 family protein	LOC_Os02g01230.1	ribosomal protein, putative, expressed
Sobic.007G171500	8	54	29	PF02167	PTHR10266,PTHR10266:SF3	KOG3052	AT5G40810.1	Cytochrome C1 family	LOC_Os05g23620.2	cytochrome c1-1, heme protein, mitochondrial precursor, putative, expressed
Sobic.004G145801	8	53	30	PF01667	PTHR11594:SF5,PTHR11594	KOG1779	AT3G61110.1	ribosomal protein S27	LOC_Os04g27860.1	40S ribosomal protein S27, putative, expressed
Sobic.001G011000	8	53	31	PF03144,PF03143,PF00009	PTHR23115,PTHR23115:SF155	NA	AT4G02930.1	GTP binding Elongation factor Tu family protein	LOC_Os03g63410.1	elongation factor Tu, putative, expressed
Sobic.004G103700	8	51	32	PF00252	PTHR11726,PTHR11726:SF15	KOG0857	AT1G26910.1	Ribosomal protein L16p/L10e family protein	LOC_Os11g11390.1	ribosomal protein, putative, expressed
Sobic.009G219400	8	50	33	PF04003	NA	NA	AT1G15420.1	NA	LOC_Os01g46060.1	NUC189 domain containing protein, expressed
Sobic.003G025200	8	50	34	PF00281,PF00673	PTHR11994,PTHR11994:SF14	KOG0397	AT5G45775.2	Ribosomal L5P family protein	LOC_Os06g35730.1	ribosomal protein L5, putative, expressed
Sobic.007G184400	8	49	35	PF08079,PF00327	PTHR11524,PTHR11524:SF11	KOG3184	AT2G01250.1	Ribosomal protein L30/L7 family protein	LOC_Os08g42920.1	60S ribosomal protein L7, putative, expressed
Sobic.005G229300	8	49	36	PF16122,PF00318	PTHR11489	KOG0830	AT3G04770.2	40s ribosomal protein SA B	LOC_Os07g42450.1	ribosomal protein S2, putative, expressed
Sobic.008G163500	8	49	37	NA	PTHR22847,PTHR22847:SF467	KOG1963	AT2G18900.1	Transducin/WD40 repeat-like superfamily protein	LOC_Os12g41620.1	WD domain, G-beta repeat domain containing protein, expressed
Sobic.004G326600	8	48	38	PF00118	PTHR11353	NA	AT3G20050.1	T-complex protein 1 alpha subunit	LOC_Os04g46620.1	T-complex protein, putative, expressed
Sobic.009G242400	8	48	39	PF01248	PTHR11843	KOG3406	AT2G32060.2	Ribosomal protein L7Ae/L30e/S12e/Gadd45 family protein	LOC_Os07g05580.1	ribosomal protein L7Ae, putative, expressed
Sobic.009G144300	8	48	40	PF01248	PTHR11843	KOG3406	AT2G32060.3	Ribosomal protein L7Ae/L30e/S12e/Gadd45 family protein	LOC_Os07g05580.1	ribosomal protein L7Ae, putative, expressed
Sobic.002G077900	8	47	41	PF01399,PF09440	PTHR10317	NA	AT3G57290.1	eukaryotic translation initiation factor 3E	LOC_Os07g12110.1	eukaryotic translation initiation factor 3 subunit E, putative, expressed
Sobic.004G104100	8	47	42	PF00281,PF00673	PTHR11994,PTHR11994:SF14	KOG0397	AT2G42740.1	ribosomal protein large subunit 16A	LOC_Os02g14059.1	ribosomal protein L5, putative, expressed
Sobic.001G458800	8	46	43	PF05193,PF00675	PTHR11851,PTHR11851:SF133	NA	AT3G02090.1	Insulinase (Peptidase family M16) protein	LOC_Os03g11410.1	mitochondrial-processing peptidase subunit, mitochondrial precursor, putative, expressed
Sobic.006G193300	8	46	44	PF03914	PTHR12455,PTHR12455:SF0	KOG2154	AT2G17250.1	CCAAT-binding factor	LOC_Os04g49580.1	nucleolar complex protein, putative, expressed
Sobic.001G530800	8	45	45	PF00118	PTHR11353	NA	AT3G18190.1	TCP-1/cpn60 chaperonin family protein	LOC_Os02g22780.1	T-complex protein, putative, expressed
Sobic.009G179100	8	45	46	PF01248	PTHR11449,PTHR11449:SF3	KOG2988	AT1G77940.1	Ribosomal protein L7Ae/L30e/S12e/Gadd45 family protein	LOC_Os05g41110.2	ribosomal protein L7Ae, putative, expressed
Sobic.003G322532	8	45	47	PF03297	PTHR12850	KOG1767	AT4G39200.1	Ribosomal protein S25 family protein	LOC_Os08g44480.1	40S ribosomal protein S25, putative, expressed
Sobic.001G105200	8	44	48	PF00271,PF00270	PTHR24031,PTHR24031:SF333	NA	AT4G34910.1	P-loop containing nucleoside triphosphate hydrolases superfamily protein	LOC_Os03g51900.1	DEAD-box ATP-dependent RNA helicase, putative, expressed
Sobic.003G407600	8	43	49	PF04874,PF01778	PTHR23405,PTHR23405:SF4	NA	AT1G23280.1	MAK16 protein-related	LOC_Os07g16950.4	Mak16 protein domain containing protein, expressed
Sobic.004G130200	8	43	50	PF03587	PTHR12636,PTHR12636:SF5	KOG3073	AT3G57000.1	nucleolar essential protein-related	LOC_Os02g18830.1	ribosome biogenesis protein NEP1, putative, expressed
Sobic.004G356900	8	42	51	PF00271,PF00270	PTHR24031,PTHR24031:SF313	NA	AT3G19760.1	eukaryotic initiation factor 4A-III	LOC_Os03g36930.1	DEAD-box ATP-dependent RNA helicase, putative, expressed
Sobic.002G402500	8	42	52	PF00380	PTHR21569,PTHR21569:SF1	KOG1753	AT3G49080.1	Ribosomal protein S5 domain 2-like superfamily protein	LOC_Os07g46440.1	ribosomal protein, putative, expressed
Sobic.001G115700	8	42	53	PF09326,PF10588,PF13510,PF00384	PTHR11615,PTHR11615:SF115	NA	AT5G37510.2	NADH-ubiquinone dehydrogenase, mitochondrial, putative	LOC_Os03g50540.1	2Fe-2S iron-sulfur cluster binding domain containing protein, expressed
Sobic.009G235000	8	41	54	PF00400	PTHR18763	KOG0316,KOG0643,KOG0295,KOG0315	AT3G49180.1	Transducin/WD40 repeat-like superfamily protein	LOC_Os07g22534.1	WD domain, G-beta repeat domain containing protein, expressed
Sobic.002G396700	8	40	55	PF10531,PF10589,PF01512	PTHR11780	NA	AT5G08530.1	51 kDa subunit of complex I	LOC_Os07g45090.1	NADH-ubiquinone oxidoreductase 51 kDa subunit, mitochondrial precursor, putative, expressed
Sobic.006G058900	8	40	56	PF00355,PF02921	PTHR10134,PTHR10134:SF1	KOG1671	AT5G13430.1	Ubiquinol-cytochrome C reductase iron-sulfur subunit	LOC_Os04g32660.1	cytochrome b-c1 complex subunit Rieske, mitochondrial precursor, putative, expressed
Sobic.002G259000	8	40	57	PF01248	PTHR23105,PTHR23105:SF41	KOG3166	AT3G62870.1	Ribosomal protein L7Ae/L30e/S12e/Gadd45 family protein	LOC_Os08g23710.1	ribosomal protein L7Ae, putative, expressed
Sobic.004G344800	8	39	58	PF01370	PTHR12126,PTHR12126:SF7	KOG2865	AT2G20360.1	NAD(P)-binding Rossmann-fold superfamily protein	LOC_Os02g57180.1	NADH dehydrogenase 1 alpha subcomplex subunit 9,mitochondrial precursor, putative, expressed
Sobic.007G159700	8	39	59	PF05873	PTHR12700,PTHR12700:SF12	KOG3366	AT3G52300.1	ATP synthase D chain, mitochondrial	LOC_Os08g37320.1	expressed protein
Sobic.006G044600	8	39	60	PF01398	PTHR10410,PTHR10410:SF3	KOG1560	AT1G10840.1	translation initiation factor 3 subunit H1	LOC_Os04g30780.1	eukaryotic translation initiation factor 3 subunit H, putative, expressed
Sobic.001G527300	8	39	61	PF00271,PF00270	PTHR24031,PTHR24031:SF78	NA	AT5G60990.1	DEA(D/H)-box RNA helicase family protein	LOC_Os03g46610.1	DEAD-box ATP-dependent RNA helicase, putative, expressed
Sobic.004G256000	8	39	62	PF17125,PF01189	PTHR22807,PTHR22807:SF30	NA	AT4G26600.1	S-adenosyl-L-methionine-dependent methyltransferases superfamily protein	LOC_Os09g37860.1	NOL1/NOP2/sun family protein, putative, expressed
Sobic.009G258500	8	38	63	PF08154,PF00400	PTHR19848,PTHR19848:SF0	NA	AT5G52820.1	WD-40 repeat family protein / notchless protein, putative	LOC_Os11g38170.1	notchless protein, putative, expressed
Sobic.002G124900	8	38	64	PF05873	PTHR12700,PTHR12700:SF12	KOG3366	AT3G52300.1	ATP synthase D chain, mitochondrial	LOC_Os08g37320.1	expressed protein
Sobic.002G352200	8	38	65	PF02629,PF00549	PTHR11117:SF9,PTHR11117	NA	AT5G23250.1	Succinyl-CoA ligase, alpha subunit	LOC_Os07g38970.1	succinyl-CoA ligase subunit alpha-2, mitochondrial precursor, putative, expressed
Sobic.004G248900	8	38	66	PF01196	PTHR14413	KOG3280	AT5G64650.1	Ribosomal protein L17 family protein	LOC_Os01g62210.1	50S ribosomal protein L17, putative, expressed
Sobic.004G335700	8	38	67	PF08241,PF12589	PTHR12734,PTHR12734:SF0	KOG1541	AT5G57280.1	S-adenosyl-L-methionine-dependent methyltransferases superfamily protein	LOC_Os02g56020.1	methyltransferase, putative, expressed
Sobic.001G282500	8	38	68	PF05071	PTHR12910,PTHR12910:SF2	KOG3382	AT3G03100.1	NADH:ubiquinone oxidoreductase, 17.2kDa subunit	LOC_Os10g42840.1	NADH dehydrogenase 1 alpha subcomplex subunit 12, putative, expressed
Sobic.006G111800	8	37	69	PF12333	PTHR16056,PTHR16056:SF2	KOG2149	AT5G06350.1	ARM repeat superfamily protein	LOC_Os04g39220.1	expressed protein
Sobic.009G163800	8	37	70	PF01158	PTHR10114	KOG3452	AT3G53740.2	Ribosomal protein L36e family protein	LOC_Os01g62350.1	60S ribosomal protein L36-2, putative, expressed
Sobic.001G382200	8	36	71	PF01873	PTHR23001	KOG2768	AT5G20920.1	eukaryotic translation initiation factor 2 beta subunit	LOC_Os03g21550.1	eukaryotic translation initiation factor 2 subunit beta, putative, expressed
Sobic.010G188000	8	36	72	PF03144,PF00679,PF03764,PF16004,PF00009	PTHR23115,PTHR23115:SF5	NA	AT1G06220.1	Ribosomal protein S5/Elongation factor G/III/V family protein	LOC_Os06g40600.1	elongation factor, putative, expressed
Sobic.001G376400	8	36	73	PF04427	PTHR12661	KOG2963	AT5G61770.2	PETER PAN-like protein	LOC_Os03g22350.1	Brix domain containing protein, putative, expressed
Sobic.003G060500	8	36	74	PF00118	PTHR11353,PTHR11353:SF23	NA	AT5G20890.1	TCP-1/cpn60 chaperonin family protein	LOC_Os03g42220.1	T-complex protein, putative, expressed
Sobic.007G018300	8	36	75	PF00428	PTHR21141	KOG1762	AT5G24510.1	60S acidic ribosomal protein family	LOC_Os08g02340.2	60S acidic ribosomal protein, putative, expressed
Sobic.003G112800	8	36	76	PF00118	PTHR11353,PTHR11353:SF23	NA	AT5G20890.1	TCP-1/cpn60 chaperonin family protein	LOC_Os03g42220.1	T-complex protein, putative, expressed
Sobic.004G047200	8	36	77	PF00118	PTHR11353,PTHR11353:SF22	NA	AT3G11830.1	TCP-1/cpn60 chaperonin family protein	LOC_Os06g47320.1	T-complex protein, putative, expressed
Sobic.003G018600	8	36	78	PF01423	PTHR11193	KOG1774	AT2G18740.1	Small nuclear ribonucleoprotein family protein	LOC_Os08g05530.1	LSM domain containing protein, expressed
Sobic.002G309700	8	35	79	PF02823	PTHR13822,PTHR13822:SF7	KOG1758	AT5G47030.1	ATPase, F1 complex, delta/epsilon subunit	LOC_Os07g31300.1	ATP synthase delta chain, mitochondrial precursor, putative, expressed
Sobic.002G312800	8	35	80	NA	PTHR16038,PTHR16038:SF4	KOG3881	AT1G29320.1	Transducin/WD40 repeat-like superfamily protein	LOC_Os07g32350.1	WD domain, G-beta repeat domain containing protein, expressed
Sobic.001G473400	8	34	81	PF06212	PTHR12966,PTHR12966:SF0	KOG3300	AT2G33220.1	GRIM-19 protein	LOC_Os03g09210.1	NADH dehydrogenase 1 alpha subcomplex subunit 13, putative, expressed
Sobic.001G073600	8	34	82	PF12838	PTHR10849,PTHR10849:SF16	KOG3256	AT1G79010.1	Alpha-helical ferredoxin	LOC_Os03g56300.1	4Fe-4S binding domain containing protein, expressed
Sobic.003G130000	8	34	83	PF01459	PTHR10802,PTHR10802:SF4	KOG3296	AT3G20000.1	translocase of the outer mitochondrial membrane 40	LOC_Os01g16910.1	outer mitochondrial membrane porin, putative, expressed
Sobic.001G206500	8	34	84	PF03715	PTHR12687,PTHR12687:SF4	KOG2256	AT2G18220.1	Noc2p family	LOC_Os10g35280.1	nucleolar complex protein 2, putative, expressed
Sobic.001G286200	8	34	85	PF10249	PTHR13094,PTHR13094:SF1	NA	AT3G18410.2	Complex I subunit NDUFS6	LOC_Os10g42540.1	expressed protein
Sobic.001G457000	8	33	86	PF00231	PTHR11693,PTHR11693:SF22	KOG1531	AT2G33040.1	gamma subunit of Mt ATP synthase	LOC_Os10g17280.1	ATP synthase gamma chain, putative, expressed
Sobic.001G453400	8	33	87	PF03914	PTHR12048	NA	AT1G72440.1	CCAAT-binding factor	LOC_Os09g02810.1	CCAAT/enhancer-binding protein, putative, expressed
Sobic.007G071300	8	32	88	PF01016	PTHR15893,PTHR15893:SF2	KOG4600	AT5G15220.1	Ribosomal protein L27 family protein	LOC_Os08g31228.1	ribosomal protein L27, putative, expressed
Sobic.007G051000	8	32	89	PF10276	PTHR13156	NA	AT3G03070.1	NADH-ubiquinone oxidoreductase-related	LOC_Os08g06430.1	mitochondrial NADH-ubiquinone oxidoreductase, putative, expressed
Sobic.006G251600	8	32	90	PF15985	PTHR21321,PTHR21321:SF4	KOG3013	AT1G03360.1	ribosomal RNA processing 4	LOC_Os04g43922.1	exosome complex exonuclease rrp4, putative, expressed
Sobic.001G007900	8	32	91	PF13862	PTHR13261	NA	AT2G44510.1	CDK inhibitor P21 binding protein	LOC_Os03g63690.1	BCCIP, putative, expressed
Sobic.004G330000	12	32	92	PF04851,PF00271	PTHR24031,PTHR24031:SF68	KOG0350	AT4G15850.1	RNA helicase 1	LOC_Os02g55260.2	DEAD-box ATP-dependent RNA helicase, putative, expressed
Sobic.003G260600	8	31	93	PF11421,PF02874,PF00306,PF00006	PTHR15184,PTHR15184:SF45	NA	AT5G08680.1	ATP synthase alpha/beta family protein	LOC_Os01g49190.1	ATP synthase, putative, expressed
Sobic.009G102900	8	31	94	PF03810,PF13513	PTHR10527,PTHR10527:SF19	NA	AT3G08947.1	ARM repeat superfamily protein	LOC_Os05g28510.4	importin subunit beta, putative, expressed
Sobic.003G248600	8	31	95	PF07724	PTHR23073	NA	AT1G53750.1	regulatory particle triple-A 1A	LOC_Os02g54340.1	26S protease regulatory subunit 7, putative, expressed
Sobic.003G117100	8	31	96	PF01472,PF01509,PF16198,PF08068	PTHR23127	NA	AT3G57150.1	homologue of NAP57	LOC_Os07g44190.1	h/ACA ribonucleoprotein complex subunit 4, putative, expressed
Sobic.007G177200	8	30	97	PF10584,PF00227	PTHR11599,PTHR11599:SF15	KOG0183	AT5G66140.1	proteasome alpha subunit D2	LOC_Os08g43540.1	peptidase, T1 family, putative, expressed
Sobic.009G224400	8	30	98	PF11421,PF02874,PF00306,PF00006	PTHR15184,PTHR15184:SF45	NA	AT5G08680.1	ATP synthase alpha/beta family protein	LOC_Os05g47980.1	ATP synthase, putative, expressed
Sobic.009G114400	8	29	99	PF09420	PTHR13243	KOG4771	AT1G02870.1	NA	LOC_Os05g30420.1	expressed protein
Sobic.010G161525	8	29	100	PF00687	PTHR23105,PTHR23105:SF51	KOG1570	AT2G42710.1	Ribosomal protein L1p/L10e family	LOC_Os06g35470.1	L1P family of ribosomal proteins domain containing protein, expressed
Sobic.009G068700	8	29	101	PF04557,PF03950,PF04558,PF00749	PTHR11451,PTHR11451:SF24	NA	AT1G25350.1	glutamine-tRNA ligase, putative / glutaminyl-tRNA synthetase, putative / GlnRS, putative	LOC_Os05g08990.1	glutaminyl-tRNA synthetase, putative, expressed
Sobic.001G022500	12	29	102	PF01336,PF00152	PTHR22594,PTHR22594:SF20	NA	AT3G13490.1	Lysyl-tRNA synthetase, class II	LOC_Os02g41470.3	tRNA synthetases class II domain containing protein, expressed
Sobic.001G387800	8	28	103	PF01459	PTHR10802,PTHR10802:SF4	KOG3296	AT3G20000.1	translocase of the outer mitochondrial membrane 40	LOC_Os03g20750.1	outer mitochondrial membrane porin, putative, expressed
Sobic.002G423500	8	28	104	PF00118	PTHR11353,PTHR11353:SF21	NA	AT3G02530.1	TCP-1/cpn60 chaperonin family protein	LOC_Os05g05470.1	T-complex protein, putative, expressed
Sobic.007G152400	8	28	105	PF01912	PTHR10784	KOG3185	AT3G55620.1	Translation initiation factor IF6	LOC_Os07g44620.1	eukaryotic translation initiation factor 6, putative, expressed
Sobic.002G428200	8	28	106	PF07724	PTHR23073	NA	AT4G29040.1	regulatory particle AAA-ATPase 2A	LOC_Os07g49150.1	26S protease regulatory subunit 4, putative, expressed
Sobic.001G167500	8	28	107	PF01386,PF14693	PTHR33284,PTHR33284:SF2	NA	AT5G66860.1	Ribosomal protein L25/Gln-tRNA synthetase, anti-codon-binding domain	LOC_Os03g41612.1	ribosomal protein L25, putative, expressed
Sobic.002G406500	8	28	108	PF00736	PTHR11595,PTHR11595:SF24	KOG1668	AT5G12110.1	Glutathione S-transferase, C-terminal-like;Translation elongation factor EF1B/ribosomal protein S6	LOC_Os07g46750.1	elongation factor protein, putative, expressed
Sobic.001G040000	8	28	109	PF01196	PTHR14413	KOG3280	AT3G54210.1	Ribosomal protein L17 family protein	LOC_Os03g60100.1	50S ribosomal protein L17, putative, expressed
Sobic.004G170400	8	27	110	PF02320	PTHR15336,PTHR15336:SF2	KOG4763	AT1G15120.1	Ubiquinol-cytochrome C reductase hinge protein	LOC_Os02g33730.1	ubiquinol-cytochrome C reductase hinge protein, putative, expressed
Sobic.001G440900	8	27	111	PF01423	PTHR23338	KOG3172	AT1G20580.1	Small nuclear ribonucleoprotein family protein	LOC_Os03g13760.1	LSM domain containing protein, expressed
Sobic.007G176200	8	26	112	PF01399,PF08375	PTHR10758,PTHR10758:SF3	NA	AT1G20200.1	PAM domain (PCI/PINT associated module) protein	LOC_Os08g43640.1	26S proteasome non-ATPase regulatory subunit 3, putative, expressed
Sobic.010G054200	8	26	113	PF10584,PF00227	PTHR11599,PTHR11599:SF13	KOG0178	AT3G22110.1	20S proteasome alpha subunit C1	LOC_Os06g07140.1	peptidase, T1 family, putative, expressed
Sobic.004G333800	8	26	114	PF01728	PTHR10920,PTHR10920:SF12	KOG1099	AT5G01230.1	S-adenosyl-L-methionine-dependent methyltransferases superfamily protein	LOC_Os06g49140.1	ribosomal RNA large subunit methyltransferase J, putative, expressed
Sobic.001G047800	8	26	115	PF02271	PTHR12022	KOG3440	AT4G32470.1	Cytochrome bd ubiquinol oxidase, 14kDa subunit	LOC_Os03g59220.1	cytochrome b-c1 complex subunit 7, putative, expressed
Sobic.002G078300	8	26	116	PF00550	PTHR20863,PTHR20863:SF5	KOG1748	AT2G44620.1	mitochondrial acyl carrier protein 1	LOC_Os07g12150.1	acyl carrier protein, putative, expressed
Sobic.003G440600	8	25	117	PF05193,PF00675	PTHR11851,PTHR11851:SF141	KOG2067	AT1G51980.1	Insulinase (Peptidase family M16) protein	LOC_Os01g73550.1	mitochondrial-processing peptidase subunit alpha, mitochondrial precursor, putative, expressed
Sobic.003G218400	8	25	118	PF01215	PTHR10122,PTHR10122:SF3	NA	AT1G80230.1	Rubredoxin-like superfamily protein	LOC_Os01g42650.1	cytochrome c oxidase subunit 5B, mitochondrial precursor, putative, expressed
Sobic.001G091900	8	25	119	PF00400	PTHR16288,PTHR16288:SF0	KOG3914	AT1G03110.1	Transducin/WD40 repeat-like superfamily protein	LOC_Os03g53530.1	WD domain, G-beta repeat domain containing protein, expressed
Sobic.003G129900	8	25	120	PF00180	PTHR11835	NA	AT5G03290.1	isocitrate dehydrogenase V	LOC_Os01g16900.1	dehydrogenase, putative, expressed
Sobic.001G483100	8	25	121	PF10584,PF00227	PTHR11599,PTHR11599:SF11	KOG0182	AT5G35590.1	proteasome alpha subunit A1	LOC_Os03g08280.1	peptidase, T1 family, putative, expressed
Sobic.001G350600	8	25	122	PF02297	PTHR11387,PTHR11387:SF15	NA	AT1G22450.1	cytochrome C oxidase 6B	LOC_Os03g27290.1	cytochrome c oxidase subunit, putative, expressed
Sobic.003G034900	8	25	123	PF05193,PF00675	PTHR11851,PTHR11851:SF138	KOG2067	AT1G51980.1	Insulinase (Peptidase family M16) protein	LOC_Os01g09560.1	mitochondrial-processing peptidase subunit alpha, mitochondrial precursor, putative, expressed
Sobic.006G002800	8	24	124	PF00642,PF13847,PF05958	PTHR11061,PTHR11061:SF24	KOG2187	AT2G28450.1	zinc finger (CCCH-type) family protein	LOC_Os04g01480.1	zinc finger C-x8-C-x5-C-x3-H type family protein, expressed
Sobic.002G028700	8	24	125	PF02910,PF00890	PTHR11632,PTHR11632:SF54	NA	AT5G66760.1	succinate dehydrogenase 1-1	LOC_Os07g04240.1	succinate dehydrogenase flavoprotein subunit,mitochondrial precursor, putative, expressed
Sobic.001G458700	8	24	126	PF07728	PTHR23073,PTHR23073:SF8	NA	AT5G58290.1	regulatory particle triple-A ATPase 3	LOC_Os02g21970.1	26S protease regulatory subunit 6B, putative, expressed
Sobic.001G072000	8	24	127	PF02910,PF00890	PTHR11632,PTHR11632:SF54	NA	AT5G66760.1	succinate dehydrogenase 1-1	LOC_Os07g04240.1	succinate dehydrogenase flavoprotein subunit,mitochondrial precursor, putative, expressed
Sobic.009G119900	8	24	128	PF00550	PTHR20863,PTHR20863:SF30	NA	AT1G65290.1	mitochondrial acyl carrier protein 2	LOC_Os05g31290.1	acyl carrier protein, putative, expressed
Sobic.001G128400	8	24	129	PF00227	PTHR11599,PTHR11599:SF6	KOG0177	AT3G22630.1	20S proteasome beta subunit D1	LOC_Os03g48930.1	peptidase, T1 family, putative, expressed
Sobic.004G353200	8	24	130	PF01399	PTHR10855,PTHR10855:SF1	NA	AT5G09900.1	26S proteasome regulatory subunit, putative (RPN5)	LOC_Os03g63430.1	proteasome subunit, putative, expressed
Sobic.001G100400	8	24	131	PF16320,PF00542	PTHR24089,PTHR24089:SF321	KOG1715	AT1G70190.2	Ribosomal protein L7/L12, oligomerisation;Ribosomal protein L7/L12, C-terminal/adaptor protein ClpS-like	LOC_Os03g52400.1	ribosomal protein L7/L12 C-terminal domain containing protein, expressed
Sobic.007G192700	8	24	132	PF01849	PTHR21713	KOG2239	AT3G12390.1	Nascent polypeptide-associated complex (NAC), alpha subunit family protein	LOC_Os01g71230.1	nascent polypeptide-associated complex subunit alpha-like protein 3, putative, expressed
Sobic.006G181500	8	24	133	PF00076,PF12353	PTHR10352	KOG0122	AT3G11400.1	eukaryotic translation initiation factor 3G1	LOC_Os02g54700.2	RNA recognition motif containing protein, putative, expressed
Sobic.004G156200	12	24	134	PF00136,PF03104,PF08490	PTHR10670	NA	AT1G08260.1	DNA polymerase epsilon catalytic subunit	LOC_Os02g30800.1	POLE1 - Putative DNA polymerase epsilon catalytic subunit, expressed
Sobic.007G076300	8	23	135	PF10075	PTHR12387	KOG3151	AT1G64520.1	regulatory particle non-ATPase 12A	LOC_Os07g25420.1	26S proteasome non-ATPase regulatory subunit 8, putative, expressed
Sobic.008G175100	8	23	136	PF09809	PTHR21338	NA	AT5G40080.1	Mitochondrial ribosomal protein L27	LOC_Os02g40490.1	expressed protein
Sobic.004G208500	8	23	137	PF08662	PTHR13227	KOG2315	AT1G73180.1	Eukaryotic translation initiation factor eIF2A family protein	LOC_Os02g39350.1	eukaryotic translation initiation factor 2A, putative, expressed
Sobic.010G204500	8	22	138	PF00227	PTHR11599,PTHR11599:SF62	KOG0180	AT1G21720.1	proteasome beta subunit C1	LOC_Os06g43570.1	peptidase, T1 family, putative, expressed
Sobic.010G029400	8	22	139	PF00227	PTHR11599,PTHR11599:SF4	KOG0174	AT4G31300.1	N-terminal nucleophile aminohydrolases (Ntn hydrolases) superfamily protein	LOC_Os06g04800.1	peptidase, T1 family, putative, expressed
Sobic.006G125900	8	22	140	PF00583,PF04055,PF16199	PTHR11135,PTHR11135:SF0	NA	AT5G50320.1	radical SAM domain-containing protein / GCN5-related N-acetyltransferase (GNAT) family protein	LOC_Os04g40840.1	elongator complex protein 3, putative, expressed
Sobic.004G066800	8	22	141	PF00227	PTHR11599,PTHR11599:SF62	KOG0180	AT1G21720.1	proteasome beta subunit C1	LOC_Os02g08520.1	peptidase, T1 family, putative, expressed
Sobic.007G179200	8	22	142	PF00227	PTHR11599,PTHR11599:SF4	KOG0174	AT4G31300.1	N-terminal nucleophile aminohydrolases (Ntn hydrolases) superfamily protein	LOC_Os06g04800.1	peptidase, T1 family, putative, expressed
Sobic.010G106200	8	22	143	PF05486	PTHR12834,PTHR12834:SF12	KOG3465	AT3G49100.1	Signal recognition particle, SRP9/SRP14 subunit	LOC_Os06g14550.1	signal recognition particle 9 kDa protein, putative, expressed
Sobic.010G042800	8	22	144	PF00227	PTHR11599,PTHR11599:SF63	KOG0175	AT1G13060.1	20S proteasome beta subunit E1	LOC_Os06g06030.1	peptidase, T1 family, putative, expressed
Sobic.003G183700	12	22	145	PF14551,PF00493	PTHR11630,PTHR11630:SF66	NA	AT2G16440.1	Minichromosome maintenance (MCM2/3/5) family protein	LOC_Os01g36390.1	MCM4 - Putative minichromosome maintenance MCM complex subunit 4, expressed
Sobic.001G283200	8	21	146	PF01399	PTHR10539	KOG2908	AT4G19006.1	Proteasome component (PCI) domain protein	LOC_Os01g32800.2	proteasome subunit, putative, expressed
Sobic.001G018200	8	21	147	PF01145	PTHR23222,PTHR23222:SF4	KOG3090	AT1G03860.1	prohibitin 2	LOC_Os03g62490.1	prohibitin-2, putative, expressed
Sobic.004G202100	8	21	148	PF00180	PTHR11835,PTHR11835:SF51	NA	AT4G35260.1	isocitrate dehydrogenase 1	LOC_Os02g38200.1	dehydrogenase, putative, expressed
Sobic.001G224400	8	21	149	PF01652	PTHR11960,PTHR11960:SF12	KOG1670	AT5G35620.1	Eukaryotic initiation factor 4E protein	LOC_Os10g32970.1	eukaryotic translation initiation factor, putative, expressed
Sobic.004G204800	8	21	150	PF01399,PF10602	PTHR14145,PTHR14145:SF1	NA	AT4G24820.1	26S proteasome, regulatory subunit Rpn7;Proteasome component (PCI) domain	LOC_Os04g40850.1	26S proteasome non-ATPase regulatory subunit 6, putative, expressed
Sobic.010G236200	12	21	151	PF02463	PTHR19306,PTHR19306:SF1	NA	AT5G15920.1	structural maintenance of chromosomes 5	LOC_Os05g51790.1	RecF/RecN/SMC N terminal domain containing protein, expressed
Sobic.002G087000	8	20	152	PF00227	PTHR11599,PTHR11599:SF44	KOG0173	AT3G27430.2	N-terminal nucleophile aminohydrolases (Ntn hydrolases) superfamily protein	LOC_Os05g09490.1	peptidase, T1 family, putative, expressed
Sobic.002G101000	8	20	153	PF01145	PTHR23222,PTHR23222:SF4	KOG3090	AT1G03860.1	prohibitin 2	LOC_Os07g15880.1	mitochondrial prohibitin complex protein 2, putative, expressed
Sobic.005G199200	12	20	154	PF04121	PTHR13003	KOG1964	AT3G14120.2	NA	LOC_Os11g42420.2	nuclear pore protein 84/107 containing protein, expressed
Sobic.002G280400	8	19	155	PF00550	PTHR20863,PTHR20863:SF35	KOG1748	AT1G54580.1	acyl carrier protein 2	LOC_Os08g43580.1	acyl carrier protein, putative, expressed
Sobic.001G304000	8	19	156	PF00378	PTHR11941,PTHR11941:SF48	KOG1684	AT4G31810.1	ATP-dependent caseinolytic (Clp) protease/crotonase family protein	LOC_Os10g40540.1	enoyl-CoA hydratase/isomerase family protein, putative, expressed
Sobic.001G505000	8	19	157	PF01111	PTHR23415	KOG3484	AT2G27970.1	CDK-subunit 2	LOC_Os03g05300.1	cyclin-dependent kinases regulatory subunit 1, putative, expressed
Sobic.007G161700	8	19	158	PF04281	PTHR12504	NA	AT5G43970.1	translocase of outer membrane 22-V	LOC_Os02g29400.1	expressed protein
Sobic.004G059300	8	19	159	PF02747,PF00705	PTHR11352,PTHR11352:SF4	KOG1636	AT1G07370.1	proliferating cellular nuclear antigen 1	LOC_Os02g56130.1	PCNA - Putative DNA replicative polymerase clamp, expressed
Sobic.009G240900	8	19	160	PF00025	PTHR24071	KOG0096	AT5G55190.1	RAN GTPase 3	LOC_Os05g49890.1	ras-related protein, putative, expressed
Sobic.009G172950	12	19	161	PF14551,PF05701,PF00493	PTHR11630,PTHR11630:SF46	NA	AT5G46280.1	Minichromosome maintenance (MCM2/3/5) family protein	LOC_Os05g39850.1	MCM3 - Putative minichromosome maintenance MCM complex subunit 3, expressed
Sobic.001G083900	8	18	162	PF00343	PTHR11468,PTHR11468:SF8	NA	AT3G29320.1	Glycosyl transferase, family 35	LOC_Os03g55090.1	alpha-glucan phosphorylast isozyme, putative, expressed
Sobic.003G358600	8	18	163	PF00343	PTHR11468,PTHR11468:SF4	NA	AT3G46970.1	alpha-glucan phosphorylase 2	LOC_Os01g63270.1	alpha-glucan phosphorylast isozyme, putative, expressed
Sobic.008G135200	8	18	164	PF13513,PF03810	PTHR10527:SF19,PTHR10527	NA	AT5G53480.1	ARM repeat superfamily protein	LOC_Os12g38110.1	importin subunit beta, putative, expressed
Sobic.001G520300	8	18	165	PF04597	PTHR21049,PTHR21049:SF1	NA	AT1G76400.1	Ribophorin I	LOC_Os05g23600.1	dolichyl-diphosphooligosaccharide--protein glycosyltransferase 67 kDasubunit precursor, putative, expressed
Sobic.005G110535	12	18	166	PF14551,PF12619,PF00493	PTHR11630,PTHR11630:SF44	NA	AT1G44900.1	minichromosome maintenance (MCM2/3/5) family protein	LOC_Os11g29380.1	MCM2 - Putative minichromosome maintenance MCM complex subunit 2, expressed
Sobic.002G116000	8	17	167	PF00534,PF08323	PTHR12526,PTHR12526:SF346	NA	AT1G32900.1	UDP-Glycosyltransferase superfamily protein	LOC_Os07g22930.3	starch synthase, putative, expressed
Sobic.003G155300	8	17	168	PF01134,PF00070,PF02852	PTHR22912,PTHR22912:SF165	NA	AT3G16950.2	lipoamide dehydrogenase 1	LOC_Os01g23610.1	dihydrolipoyl dehydrogenase, putative, expressed
Sobic.003G216500	8	17	169	PF00137	PTHR10263,PTHR10263:SF10	KOG0233	AT4G32530.1	ATPase, F0/V0 complex, subunit C protein	LOC_Os01g42430.1	vacuolar ATP synthase, putative, expressed
Sobic.004G307500	8	17	170	PF01409	PTHR11538,PTHR11538:SF40	NA	AT4G39280.2	phenylalanyl-tRNA synthetase, putative / phenylalanine--tRNA ligase, putative	LOC_Os10g26130.1	phenylalanyl-tRNA synthetase, putative, expressed
Sobic.002G350600	8	17	171	PF02985,PF13646	PTHR10527,PTHR10527:SF29	NA	AT5G19820.1	ARM repeat superfamily protein	LOC_Os07g38760.1	HEAT repeat family protein, putative, expressed
Sobic.007G134900	8	17	172	PF10785	PTHR34062	NA	AT4G16450.2	NA	LOC_Os08g33460.1	expressed protein
Sobic.004G218600	8	17	173	PF13549,PF00549	PTHR11815,PTHR11815:SF1	NA	AT2G20420.1	ATP citrate lyase (ACL) family protein	LOC_Os02g40830.1	succinyl-CoA ligase beta-chain, mitochondrial precursor, putative, expressed
Sobic.005G070301	8	17	174	PF01194	PTHR23431,PTHR23431:SF2	KOG3497	AT1G61700.1	RNA polymerases N / 8 kDa subunit	LOC_Os11g08940.1	RNA polymerases N 8 kDa subunit, putative, expressed
Sobic.007G191600	8	17	175	PF03725,PF01138	PTHR11097,PTHR11097:SF9	KOG1613	AT1G60080.1	3\'-5\'-exoribonuclease family protein	LOC_Os11g20689.1	exosome complex exonuclease, putative, expressed
Sobic.003G103701	12	17	176	PF02260,PF00454	PTHR37079,PTHR37079:SF2	NA	AT3G48190.1	ataxia-telangiectasia mutated	LOC_Os01g01689.1	phosphatidylinositol 3- and 4-kinase family protein, expressed
Sobic.001G125200	12	17	177	PF02985,PF13646	PTHR10527,PTHR10527:SF29	NA	AT5G19820.1	ARM repeat superfamily protein	LOC_Os03g49420.1	HEAT repeat family protein, putative, expressed
Sobic.009G087000	12	17	178	PF14551,PF00493	PTHR11630	NA	AT5G44635.1	minichromosome maintenance (MCM2/3/5) family protein	LOC_Os05g14590.1	MCM6 - Putative minichromosome maintenance MCM complex subunit 6, expressed
Sobic.008G118200	12	17	179	PF04871,PF04869	PTHR10013	KOG0946	AT3G27530.1	golgin candidate 6	LOC_Os12g35360.1	vesicle tethering family protein, putative, expressed
Sobic.002G233600	8	16	180	PF02922,PF00128	PTHR10357,PTHR10357:SF74	NA	AT4G09020.1	isoamylase 3	LOC_Os09g29404.1	glycogen operon protein glgX, putative, expressed
Sobic.003G230500	12	16	181	PF00483	PTHR22572,PTHR22572:SF110	KOG1322	AT1G27680.1	ADPGLC-PPase large subunit	LOC_Os01g44220.1	glucose-1-phosphate adenylyltransferase large subunit, chloroplast precursor, putative, expressed
Sobic.007G204600	8	16	182	PF02922,PF00128	PTHR10357,PTHR10357:SF169	NA	AT2G39930.1	isoamylase 1	LOC_Os08g40930.1	Alpha amylase, catalytic domain containing protein, expressed
Sobic.009G127500	8	16	183	PF00128,PF02922	PTHR10357,PTHR10357:SF115	KOG0470	AT1G03310.1	debranching enzyme 1	LOC_Os05g32710.1	Alpha amylase, catalytic domain containing protein, expressed
Sobic.002G408900	8	16	184	NA	PTHR24015,PTHR24015:SF846	NA	AT3G21465.1	NA	LOC_Os07g47201.1	adenyl cyclase, putative, expressed
Sobic.007G190100	8	16	185	PF02780,PF02779	PTHR11624,PTHR11624:SF56	NA	AT5G50850.1	Transketolase family protein	LOC_Os08g42410.1	transketolase, putative, expressed
Sobic.010G251100	8	16	186	PF04851,PF00271	PTHR24031,PTHR24031:SF294	NA	AT3G13920.1	eukaryotic translation initiation factor 4A1	LOC_Os02g05330.1	DEAD-box ATP-dependent RNA helicase, putative, expressed
Sobic.003G326900	8	16	187	PF12824	PTHR21133,PTHR21133:SF2	NA	AT5G62270.2	NA	LOC_Os01g58750.1	expressed protein
Sobic.004G039400	8	16	188	PF04851,PF00271	PTHR24031,PTHR24031:SF294	NA	AT3G13920.1	eukaryotic translation initiation factor 4A1	LOC_Os02g05330.1	DEAD-box ATP-dependent RNA helicase, putative, expressed
Sobic.010G018900	8	16	189	PF13812,PF01535	PTHR24015,PTHR24015:SF504	NA	AT1G60770.1	Tetratricopeptide repeat (TPR)-like superfamily protein	LOC_Os04g25410.1	pentatricopeptide repeat domain containing protein, putative, expressed
Sobic.001G069900	8	16	190	PF00478	PTHR11911,PTHR11911:SF6	NA	AT1G16350.1	Aldolase-type TIM barrel family protein	LOC_Os03g56800.1	CBS domain containing membrane protein, putative, expressed
Sobic.001G473000	12	16	191	PF00270,PF00271,PF00575,PF04408,PF07717	PTHR18934,PTHR18934:SF120	NA	AT3G26560.1	ATP-dependent RNA helicase, putative	LOC_Os02g19860.1	pre-mRNA-splicing factor ATP-dependent RNA helicase, putative, expressed
Sobic.003G021600	12	16	192	PF00271,PF04408,PF07717	PTHR18934	NA	AT4G18465.1	RNA helicase family protein	LOC_Os01g11370.1	ATP-dependent RNA helicase, putative, expressed
Sobic.007G008300	12	16	193	PF00400	PTHR15271	KOG1009	AT5G64630.2	Transducin/WD40 repeat-like superfamily protein	LOC_Os08g01680.1	WD domain, G-beta repeat domain containing protein, expressed
Sobic.001G100000	12	15	194	PF00483	PTHR22572,PTHR22572:SF119	KOG1322	AT5G19220.1	ADP glucose pyrophosphorylase large subunit 1	LOC_Os03g52460.1	glucose-1-phosphate adenylyltransferase large subunit, putative, expressed
Sobic.002G160400	8	15	195	PF00483	PTHR22572,PTHR22572:SF101	KOG1322	AT5G48300.1	ADP glucose pyrophosphorylase 1	LOC_Os09g12660.1	glucose-1-phosphate adenylyltransferase large subunit, chloroplast precursor, putative, expressed
Sobic.007G101500	12	15	196	PF00483	PTHR22572,PTHR22572:SF101	KOG1322	AT5G48300.1	ADP glucose pyrophosphorylase 1	LOC_Os08g25734.1	glucose-1-phosphate adenylyltransferase large subunit, chloroplast precursor, putative, expressed
Sobic.003G397900	8	15	197	PF05817	PTHR12640,PTHR12640:SF0	KOG2447	AT4G21150.1	ribophorin II (RPN2) family protein	LOC_Os01g68324.3	dolichyl-diphosphooligosaccharide--protein glycosyltransferase 63 kDasubunit precursor, putative, expressed
Sobic.004G128000	8	15	198	NA	PTHR33618,PTHR33618:SF1	NA	AT5G39600.1	NA	LOC_Os02g18090.1	expressed protein
Sobic.002G027800	8	15	199	NA	PTHR11994,PTHR11994:SF11	NA	AT2G07725.1	Ribosomal L5P family protein	LOC_Os09g08890.1	mitochondrial 60S ribosomal protein L5, putative, expressed
Sobic.007G188600	8	15	200	PF00458,PF00587,PF03129	PTHR10745,PTHR10745:SF6	NA	AT1G29880.1	glycyl-tRNA synthetase / glycine--tRNA ligase	LOC_Os08g42560.1	tRNA synthetase class II core domain containing protein, expressed
Sobic.001G282200	8	15	201	PF01632	PTHR36400	NA	AT5G45590.1	Ribosomal protein L35	LOC_Os10g42860.1	ribosomal protein L35, putative, expressed
Sobic.001G123500	8	15	202	PF03463,PF03465,PF03464	PTHR10113,PTHR10113:SF13	NA	AT3G26618.1	eukaryotic release factor 1-3	LOC_Os03g49580.1	eukaryotic peptide chain release factor subunit 1-1, putative, expressed
Sobic.009G027100	8	15	203	NA	PTHR36767	NA	AT3G51010.1	NA	LOC_Os05g03540.1	expressed protein
Sobic.009G182600	12	15	204	PF14641,PF14632,PF14639,PF14635,PF14878,PF14633	PTHR10145,PTHR10145:SF6	NA	AT1G65440.2	global transcription factor group B1	LOC_Os05g41510.1	SH2 motif, putative, expressed
Sobic.004G163700	8	14	205	PF00128,PF02922,PF02806	PTHR10357,PTHR10357:SF174	NA	AT5G03650.1	starch branching enzyme 2.2	LOC_Os02g32660.1	1,4-alpha-glucan-branching enzyme, chloroplast precursor, putative, expressed
Sobic.006G066800	12	14	206	PF00128,PF02922,PF02806	PTHR10357,PTHR10357:SF141	NA	AT5G03650.1	starch branching enzyme 2.2	LOC_Os02g32660.1	1,4-alpha-glucan-branching enzyme, chloroplast precursor, putative, expressed
Sobic.007G068200	8	14	207	PF00534,PF08323,PF16760	PTHR12526,PTHR12526:SF345	NA	AT1G11720.1	starch synthase 3	LOC_Os08g09230.2	starch synthase III, putative, expressed
Sobic.009G209300	12	14	208	PF00534,PF08323	PTHR12526,PTHR12526:SF304	NA	AT4G18240.1	starch synthase 4	LOC_Os05g45720.1	starch synthase, putative, expressed
Sobic.010G047700	12	14	209	PF00534,PF08323	PTHR12526,PTHR12526:SF337	NA	AT5G24300.2	Glycogen/starch synthases, ADP-glucose type	LOC_Os06g06560.1	starch synthase, putative, expressed
Sobic.010G093400	12	14	210	PF00534,PF08323	PTHR12526,PTHR12526:SF371	NA	AT3G01180.1	starch synthase 2	LOC_Os06g12450.1	soluble starch synthase 2-3, chloroplast precursor, putative, expressed
Sobic.010G273800	12	14	211	PF00128,PF02922,PF02806	PTHR10357,PTHR10357:SF110	NA	AT5G03650.1	starch branching enzyme 2.2	LOC_Os06g51084.1	1,4-alpha-glucan-branching enzyme, chloroplast precursor, putative, expressed
Sobic.002G150700	8	14	212	PF00658,PF00076	PTHR24012,PTHR24012:SF346	KOG0123	AT4G34110.1	poly(A) binding protein 2	LOC_Os09g02700.1	polyadenylate-binding protein, putative, expressed
Sobic.003G296800	8	14	213	NA	PTHR35479,PTHR35479:SF1	NA	AT2G31490.1	NA	LOC_Os01g53140.1	expressed protein
Sobic.006G280000	8	14	214	PF03810,PF02985,PF13513	PTHR10527,PTHR10527:SF3	NA	AT2G16950.2	transportin 1	LOC_Os04g59494.4	transportin-2, putative, expressed
Sobic.003G179500	8	14	215	PF05786	PTHR13108	KOG2328	AT2G32590.1	NA	LOC_Os01g34870.1	expressed protein
Sobic.001G427400	12	14	216	PF00004	PTHR13779,PTHR13779:SF31	KOG1969	AT1G04730.1	P-loop containing nucleoside triphosphate hydrolases superfamily protein	LOC_Os03g15810.1	AAA-type ATPase family protein, putative, expressed
Sobic.004G224100	8	13	217	PF08784	PTHR13989,PTHR13989:SF19	KOG3108	AT2G24490.1	replicon protein A2	LOC_Os02g42230.1	RPA2B - Putative single-stranded DNA binding complex subunit 2, expressed
Sobic.005G112800	8	13	218	PF02826,PF05221	PTHR23420	NA	AT4G13940.1	S-adenosyl-L-homocysteine hydrolase	LOC_Os11g26850.2	erythronate-4-phosphate dehydrogenase, putative, expressed
Sobic.007G054800	8	13	219	PF00133,PF08264,PF10458	PTHR11946:SF5,PTHR11946	NA	AT1G14610.1	valyl-tRNA synthetase / valine--tRNA ligase (VALRS)	LOC_Os03g48850.1	valyl-tRNA synthetase, putative, expressed
Sobic.001G081400	8	13	220	PF13637	PTHR32379,PTHR32379:SF1	KOG1709	AT5G65860.2	ankyrin repeat family protein	LOC_Os03g55330.1	ankyrin repeat domain containing protein, putative, expressed
Sobic.004G270000	12	13	221	PF00928	PTHR10121,PTHR10121:SF1	NA	AT5G05010.2	clathrin adaptor complexes medium subunit family protein	LOC_Os01g61710.2	coatomer subunit delta, putative, expressed
Sobic.004G060100	8	12	222	PF02874,PF00306,PF16886,PF00006	PTHR15184,PTHR15184:SF7	NA	AT1G78900.1	vacuolar ATP synthase subunit A	LOC_Os06g45120.1	ATP synthase, putative, expressed
Sobic.001G115500	8	12	223	PF03810,PF03378,PF08506	PTHR10997,PTHR10997:SF8	NA	AT2G46520.1	cellular apoptosis susceptibility protein, putative / importin-alpha re-exporter, putative	LOC_Os01g13430.1	importin-alpha re-exporter, putative, expressed
Sobic.002G191100	8	12	224	PF00271,PF00270	PTHR24031,PTHR24031:SF210	KOG0330,KOG0331	AT1G59990.1	DEA(D/H)-box RNA helicase family protein	LOC_Os09g21520.2	DEAD-box ATP-dependent RNA helicase, putative, expressed
Sobic.009G256000	8	12	225	PF03223	PTHR10137	KOG2909	AT1G12840.1	vacuolar ATP synthase subunit C (VATC) / V-ATPase C subunit / vacuolar proton pump C subunit (DET3)	LOC_Os05g51530.2	vacuolar ATP synthase subunit C, putative, expressed
Sobic.003G305100	8	12	226	NA	PTHR36391,PTHR36391:SF1	NA	AT5G08060.1	NA	LOC_Os01g55770.1	expressed protein
Sobic.010G206300	8	12	227	PF08264,PF00133	PTHR11946,PTHR11946:SF73	NA	AT4G10320.1	tRNA synthetase class I (I, L, M and V) family protein	LOC_Os06g43760.1	tRNA synthetase class I, putative, expressed
Sobic.008G021200	8	12	228	PF03223	PTHR10137	KOG2909	AT1G12840.1	vacuolar ATP synthase subunit C (VATC) / V-ATPase C subunit / vacuolar proton pump C subunit (DET3)	LOC_Os05g51530.2	vacuolar ATP synthase subunit C, putative, expressed
Sobic.006G144700	8	12	229	PF00097,PF13771,PF00533	PTHR13763	KOG4362	AT1G04020.1	breast cancer associated RING 1	LOC_Os04g43300.1	BRCA1 C Terminus domain containing protein, expressed
Sobic.004G321200	12	12	230	PF08264,PF00133	PTHR11946,PTHR11946:SF73	NA	AT4G10320.1	tRNA synthetase class I (I, L, M and V) family protein	LOC_Os06g43760.1	tRNA synthetase class I, putative, expressed
Sobic.001G429200	12	12	231	PF00004	PTHR12172,PTHR12172:SF1	NA	AT1G77620.1	P-loop containing nucleoside triphosphate hydrolases superfamily protein	LOC_Os03g15580.1	AT hook motif family protein, expressed
Sobic.005G068800	12	12	232	PF00533,PF12738	PTHR13561,PTHR13561:SF20	KOG1929	AT1G77320.1	transcription coactivators	LOC_Os11g08660.1	TOPBP1A - Similar to DNA replication protein TOPBP1 from, expressed
Sobic.001G152000	12	12	233	PF14492,PF03144,PF00679,PF00009	PTHR23115,PTHR23115:SF13	NA	AT3G22980.1	Ribosomal protein S5/Elongation factor G/III/V family protein	LOC_Os03g44780.1	elongation factor Tu family protein, putative, expressed
Sobic.001G012900	12	12	234	PF12022,PF06148	PTHR12961	NA	AT4G24840.1	NA	LOC_Os03g63250.1	brefeldin A-sensitive Golgi protein-like, putative, expressed
Sobic.004G212100	8	11	235	PF01535,PF13041	PTHR24015,PTHR24015:SF515	NA	AT1G19520.1	pentatricopeptide (PPR) repeat-containing protein	LOC_Os02g39820.1	PPR repeat domain containing protein, putative, expressed
Sobic.009G050100	8	11	236	PF00076	PTHR10501,PTHR10501:SF17	KOG4206	AT2G47580.1	spliceosomal protein U1A	LOC_Os05g06280.1	ATKINESIN-13A/KINESIN-13A, putative, expressed
Sobic.001G490500	8	11	237	PF08318	PTHR24016,PTHR24016:SF0	NA	AT4G01400.2	NA	LOC_Os02g25840.1	conserved oligomeric Golgi complex component 4, related, putative, expressed
Sobic.002G403700	8	11	238	PF12765,PF12922,PF12717	PTHR14222,PTHR14222:SF2	NA	AT3G57060.2	binding	LOC_Os07g46540.1	condensin complex subunit 1, putative, expressed
Sobic.001G533500	8	11	239	PF02953	PTHR10898	KOG3479	AT3G46560.1	Tim10/DDP family zinc finger protein	LOC_Os12g38310.1	mitochondrial import inner membrane translocase subunit Tim, putative, expressed
Sobic.007G022700	8	11	240	PF01399	PTHR10758	KOG2582	AT5G14250.1	Proteasome component (PCI) domain protein	LOC_Os08g02550.1	proteasome subunit, putative, expressed
Sobic.005G216300	8	11	241	PF13893,PF14259,PF00076	PTHR23139,PTHR23139:SF62	KOG0120	AT4G36690.4	U2 snRNP auxilliary factor, large subunit, splicing factor	LOC_Os11g45590.1	transposon protein, putative, CACTA, En/Spm sub-class, expressed
Sobic.007G220300	8	11	242	PF00400	PTHR22847,PTHR22847:SF447	NA	AT1G49540.1	elongator protein 2	LOC_Os08g38570.1	WD domain, G-beta repeat domain containing protein, expressed
Sobic.006G237200	8	11	243	PF01813	PTHR11671,PTHR11671:SF1	KOG1647	AT3G58730.1	vacuolar ATP synthase subunit D (VATD) / V-ATPase D subunit / vacuolar proton pump D subunit (VATPD)	LOC_Os04g55040.1	vacuolar ATP synthase subunit D 1, putative, expressed
Sobic.001G020000	8	11	244	PF00753,PF07521,PF10996,PF13299	PTHR11203,PTHR11203:SF5	NA	AT5G23880.1	cleavage and polyadenylation specificity factor 100	LOC_Os09g39590.1	metallo-beta-lactamase, putative, expressed
Sobic.003G200800	8	11	245	PF01992	PTHR11028	NA	AT3G28715.1	ATPase, V0/A0 complex, subunit C/D	LOC_Os01g40470.1	vacuolar ATP synthase subunit d, putative, expressed
Sobic.001G518500	8	11	246	PF00406	PTHR23359,PTHR23359:SF94	KOG3078	AT2G37250.1	adenosine kinase	LOC_Os03g03820.1	adenylate kinase, putative, expressed
Sobic.009G046700	8	11	247	PF00638,PF08911	PTHR23138,PTHR23138:SF99	KOG2724	AT1G52380.1	NUP50 (Nucleoporin 50 kDa) protein	LOC_Os05g28190.1	ranBP1 domain containing protein, expressed
Sobic.006G226500	8	11	248	PF04135	PTHR13305,PTHR13305:SF0	KOG3503	AT2G20490.1	nucleolar RNA-binding Nop10p family protein	LOC_Os02g40514.1	h/ACA ribonucleoprotein complex subunit 3, putative, expressed
Sobic.001G167000	12	11	249	PF12422	PTHR16199,PTHR16199:SF4	KOG1949	AT1G64960.1	ARM repeat superfamily protein	LOC_Os03g42040.1	HEAT repeat family protein, putative, expressed
Sobic.007G065400	12	11	250	PF04818	PTHR15921,PTHR15921:SF4	KOG2071	AT4G04885.1	PCF11P-similar protein 4	LOC_Os08g08830.1	expressed protein
Sobic.002G420000	12	11	251	PF16124,PF00570,PF14493,PF00271,PF00270,PF09382	PTHR13710,PTHR13710:SF87	KOG0353	AT1G60930.1	RECQ helicase L4B	LOC_Os07g48360.1	helicase conserved C-terminal domain containing protein, expressed
Sobic.009G126600	12	11	252	PF00069	PTHR24056,PTHR24056:SF0	NA	AT1G73690.1	cyclin-dependent kinase D1;1	LOC_Os05g32600.1	cyclin-dependent kinase D-1, putative, expressed
Sobic.004G268100	8	10	253	PF00185,PF02729	PTHR11405:SF1,PTHR11405	KOG1504	AT1G75330.1	ornithine carbamoyltransferase	LOC_Os02g47590.1	ornithine carbamoyltransferase, putative, expressed
Sobic.004G259200	8	10	254	PF00153	PTHR24089,PTHR24089:SF316	KOG0749	AT5G13490.2	ADP/ATP carrier 2	LOC_Os02g48720.1	mitochondrial carrier protein, putative, expressed
Sobic.004G260200	8	10	255	PF02466	PTHR14110,PTHR14110:SF4	KOG3225	AT2G42210.3	Mitochondrial import inner membrane translocase subunit Tim17/Tim22/Tim23 family protein	LOC_Os02g48610.1	mitochondrial import inner membrane translocase subunit Tim17, putative, expressed
Sobic.006G203900	8	10	256	PF03179	PTHR12713	KOG1772	AT4G23710.1	vacuolar ATP synthase subunit G2	LOC_Os04g51270.1	vacuolar ATPase G subunit, putative, expressed
Sobic.001G532400	8	10	257	PF02096	PTHR12428,PTHR12428:SF21	KOG1239	AT2G46470.1	inner membrane protein OXA1-like	LOC_Os03g02480.1	inner membrane protein, putative, expressed
Sobic.004G310300	8	10	258	PF00153	PTHR24089,PTHR24089:SF356	NA	AT5G14040.1	phosphate transporter 3;1	LOC_Os02g52860.1	phosphate carrier protein, mitochondrial precursor, putative, expressed
Sobic.008G132700	8	10	259	PF08442,PF16114	PTHR23118	NA	AT1G09430.1	ATP-citrate lyase A-3	LOC_Os12g37870.1	ATP-grasp domain containing protein, expressed
Sobic.004G002200	8	10	260	PF00118	PTHR11353,PTHR11353:SF102	NA	AT3G13470.1	TCP-1/cpn60 chaperonin family protein	LOC_Os02g01280.1	T-complex protein, putative, expressed
Sobic.001G322300	8	10	261	PF02096	PTHR12428,PTHR12428:SF21	NA	AT5G62050.1	homolog of yeast oxidase assembly 1 (OXA1)	LOC_Os10g37690.1	inner membrane protein, putative, expressed
Sobic.010G172500	8	10	262	PF02874,PF00306,PF00006	PTHR15184,PTHR15184:SF52	NA	AT4G38510.5	ATPase, V1 complex, subunit B protein	LOC_Os06g37180.1	ATP synthase, putative, expressed
Sobic.009G072000	8	10	263	PF00586,PF02769	PTHR10520	NA	AT3G55010.1	phosphoribosylformylglycinamidine cyclo-ligase, chloroplast / phosphoribosyl-aminoimidazole synthetase / AIR synthase (PUR5)	LOC_Os03g61600.1	phosphoribosylformylglycinamidine synthase, putative, expressed
Sobic.003G143700	8	10	264	PF00549,PF00285	PTHR23118,PTHR23118:SF3	NA	AT3G06650.1	ATP-citrate lyase B-1	LOC_Os01g19450.1	ATP-citrate synthase subunit 1, putative, expressed
Sobic.008G103900	8	10	265	PF00076	PTHR24012	NA	AT5G61030.1	glycine-rich RNA-binding protein 3	LOC_Os12g31800.1	glycine-rich RNA-binding protein 7, putative, expressed
Sobic.003G134800	8	10	266	PF07718,PF14806,PF01602	PTHR10635	NA	AT4G31480.1	Coatomer, beta subunit	LOC_Os01g17430.1	coatomer subunit beta-1, putative, expressed
Sobic.003G201500	8	10	267	PF01459	PTHR11743,PTHR11743:SF33	KOG3126	AT3G01280.1	voltage dependent anion channel 1	LOC_Os01g40570.1	outer mitochondrial membrane porin, putative, expressed
Sobic.001G141700	8	10	268	NA	PTHR11375,PTHR11375:SF7	NA	AT3G50690.1	Leucine-rich repeat (LRR) family protein	LOC_Os03g46600.1	acidic leucine-rich nuclear phosphoprotein 32-related protein 2, putative, expressed
Sobic.009G001200	8	10	269	PF13920,PF00097,PF02182	PTHR14140	NA	AT1G57820.1	Zinc finger (C3HC4-type RING finger) family protein	LOC_Os05g01230.1	zinc finger, C3HC4 type domain containing protein, expressed
Sobic.003G115100	8	10	270	PF16186,PF01749,PF00514	PTHR23316,PTHR23316:SF18	NA	AT3G06720.2	importin alpha isoform 1	LOC_Os01g14950.1	importin subunit alpha, putative, expressed
Sobic.005G080900	8	10	271	PF05811	PTHR21096	KOG3377	AT1G05730.1	Eukaryotic protein of unknown function (DUF842)	LOC_Os11g14990.1	expressed protein
Sobic.002G410700	8	10	272	PF01990	PTHR13861,PTHR13861:SF4	KOG3432	AT4G02620.1	vacuolar ATPase subunit F family protein	LOC_Os02g57854.1	vacuolar ATP synthase subunit F, putative, expressed
Sobic.001G534800	12	10	273	PF02883,PF02296,PF01602	PTHR22780,PTHR22780:SF4	NA	AT5G22780.1	Adaptor protein complex AP-2, alpha subunit	LOC_Os03g02150.1	adapitin protein, putative, expressed
Sobic.004G309900	12	10	274	PF09766	PTHR13375,PTHR13375:SF3	KOG2216	AT5G42920.2	THO complex, subunit 5	LOC_Os02g52820.1	cold-induced protein, putative, expressed
Sobic.004G107000	12	10	275	PF00154	PTHR22942,PTHR22942:SF30	KOG1434	AT3G22880.1	DNA repair (Rad51) family protein	LOC_Os11g04954.1	DNA repair protein Rad51, putative, expressed
Sobic.001G295400	12	10	276	PF00069	PTHR11909,PTHR11909:SF7	KOG1167	AT4G16970.1	Protein kinase superfamily protein	LOC_Os10g41390.1	protein kinase domain containing protein, expressed
Sobic.001G449900	12	10	277	PF06419	PTHR21506	NA	AT1G31780.1	NA	LOC_Os03g12460.1	conserved oligomeric complex COG6 family protein, expressed
Sobic.005G031000	8	9	278	PF04030,PF01565	PTHR13878,PTHR13878:SF37	KOG4730	AT3G47930.1	L-galactono-1,4-lactone dehydrogenase	LOC_Os12g04520.1	FAD-binding and arabino-lactone oxidase domains containing protein, putative, expressed
Sobic.003G244200	8	9	279	PF01991	PTHR12317,PTHR12317:SF18	KOG1664	AT4G11150.1	vacuolar ATP synthase subunit E1	LOC_Os01g46980.1	vacuolar ATP synthase subunit E, putative, expressed
Sobic.002G075900	8	9	280	PF03345	PTHR10830,PTHR10830:SF0	NA	AT5G66680.1	dolichyl-diphosphooligosaccharide-protein glycosyltransferase 48kDa subunit family protein	LOC_Os07g10830.1	dolichyl-diphosphooligosaccharide--protein glycosyltransferase 48 kDasubunit precursor, putative, expressed
Sobic.002G244500	8	9	281	PF08029,PF01634	PTHR21403,PTHR21403:SF0	KOG2831	AT1G09795.1	ATP phosphoribosyl transferase 2	LOC_Os03g04169.1	ATP phosphoribosyltransferase, putative, expressed
Sobic.002G056400	8	9	282	PF03731,PF02735,PF03730,PF02037	PTHR12604:SF2,PTHR12604	KOG2327	AT1G16970.1	KU70 homolog	LOC_Os07g08729.1	ATP-dependent DNA helicase 2 subunit 1, putative, expressed
Sobic.004G024700	8	9	283	PF03850	PTHR12831,PTHR12831:SF0	KOG2487	AT1G18340.1	basal transcription factor complex subunit-related	LOC_Os02g03340.1	RNA polymerase II transcription factor B subunit 4, putative, expressed
Sobic.010G002800	8	9	284	PF00494	PTHR21181,PTHR21181:SF13	KOG4411	AT1G62730.1	Terpenoid synthases superfamily protein	LOC_Os06g01470.1	AGAP000326-PA, putative, expressed
Sobic.001G434200	8	9	285	PF08294	PTHR13032	NA	AT4G00026.1	NA	LOC_Os03g14890.1	AGAP008572-PA, putative, expressed
Sobic.009G138700	8	9	286	NA	PTHR22840	KOG2444	AT2G34260.1	transducin family protein / WD-40 repeat family protein	LOC_Os07g46620.1	WD repeat-containing protein 55, putative, expressed
Sobic.004G138800	8	9	287	PF01920	PTHR20903	KOG3501	AT2G07340.1	PREFOLDIN 1	LOC_Os02g26440.1	prefoldin subunit, putative, expressed
Sobic.001G471500	8	9	288	PF02466	PTHR14110,PTHR14110:SF8	NA	AT5G55510.1	Mitochondrial import inner membrane translocase subunit Tim17/Tim22/Tim23 family protein	LOC_Os03g09870.1	mitochondrial import inner membrane translocase subunit Tim17, putative, expressed
Sobic.002G003300	8	9	289	PF02037,PF03730,PF02735,PF03731	PTHR12604,PTHR12604:SF2	KOG2327	AT1G16970.1	KU70 homolog	LOC_Os07g08729.1	ATP-dependent DNA helicase 2 subunit 1, putative, expressed
Sobic.009G164000	8	9	290	PF01406	PTHR10890,PTHR10890:SF12	NA	AT2G31170.1	Cysteinyl-tRNA synthetase, class Ia family protein	LOC_Os03g04960.2	cysteinyl-tRNA synthetase, putative, expressed
Sobic.002G395000	8	9	291	PF00132	PTHR13061,PTHR13061:SF10	KOG4042	AT1G47260.1	gamma carbonic anhydrase 2	LOC_Os12g07220.1	bacterial transferase hexapeptide domain containing protein, expressed
Sobic.007G007900	8	9	292	PF02792	PTHR12638	KOG3392	AT1G02140.1	mago nashi family protein	LOC_Os12g18880.1	mago nashi, putative, expressed
Sobic.002G371700	8	9	293	PF16969	PTHR12860	KOG2460	AT5G61970.1	signal recognition particle-related / SRP-related	LOC_Os08g23360.1	signal recognition particle 68 kDa protein, putative, expressed
Sobic.006G157000	8	9	294	PF00206,PF08328	PTHR11444,PTHR11444:SF17	KOG2700	AT4G18440.1	L-Aspartase-like family protein	LOC_Os03g19930.1	adenylosuccinate lyase, putative, expressed
Sobic.001G230500	8	9	295	PF00076	PTHR24012,PTHR24012:SF449	KOG0131	AT2G18510.1	RNA-binding (RRM/RBD/RNP motifs) family protein	LOC_Os10g31900.1	RNA recognition motif containing protein, putative, expressed
Sobic.004G216400	8	9	296	PF13943	PTHR24106,PTHR24106:SF156	KOG1909	AT3G63130.2	RAN GTPase activating protein 1	LOC_Os05g46560.1	RAN GTPase-activating protein 1, putative, expressed
Sobic.003G250900	12	9	297	PF13771,PF00004	PTHR23069,PTHR23069:SF6	KOG0732	AT3G15120.1	P-loop containing nucleoside triphosphate hydrolases superfamily protein	LOC_Os01g47800.1	AAA-type ATPase family protein, putative, expressed
Sobic.001G542400	12	9	298	PF04054,PF16415,PF16417,PF12842,PF16418	PTHR13162:SF9,PTHR13162	NA	AT1G02080.2	transcription regulators	LOC_Os10g40780.1	CCR4-Not complex component, Not1domain containing protein, expressed
Sobic.002G037700	12	9	299	PF14631	PTHR32086	KOG4712	AT4G14970.1	NA	LOC_Os07g05960.1	expressed protein
Sobic.003G123000	12	9	300	PF00240,PF01805,PF12230	PTHR15316,PTHR15316:SF1	KOG0007	AT1G14650.1	SWAP (Suppressor-of-White-APricot)/surp domain-containing protein / ubiquitin family protein	LOC_Os02g14780.1	splicing factor 3 subunit 1, putative, expressed
Sobic.001G114400	8	8	301	PF02769,PF13507	PTHR10099,PTHR10099:SF1	NA	AT1G74260.1	purine biosynthesis 4	LOC_Os01g66500.1	phosphoribosylformylglycinamidine synthase, putative, expressed
Sobic.003G148900	8	8	302	PF01472	PTHR22798	KOG2523	AT1G09150.1	pseudouridine synthase and archaeosine transglycosylase (PUA) domain-containing protein	LOC_Os01g21180.1	translation machinery-associated protein 20, putative, expressed
Sobic.008G059900	8	8	303	PF00198,PF00364,PF02817	PTHR23151:SF61,PTHR23151	KOG0557	AT1G34430.1	2-oxoacid dehydrogenases acyltransferase family protein	LOC_Os12g08170.1	2-oxo acid dehydrogenases acyltransferase domain containing protein, expressed
Sobic.001G008500	8	8	304	PF07521,PF00753,PF10996,PF11718	PTHR11203,PTHR11203:SF11	NA	AT1G61010.1	cleavage and polyadenylation specificity factor 73-I	LOC_Os03g63590.1	metallo-beta-lactamase, putative, expressed
Sobic.001G168900	8	8	305	PF12804,PF00132	PTHR22572,PTHR22572:SF93	KOG1462	AT5G19485.1	transferases;nucleotidyltransferases	LOC_Os06g23160.1	bacterial transferase hexapeptide domain containing protein, expressed
Sobic.007G068100	8	8	306	PF00694,PF00330	PTHR11670,PTHR11670:SF37	NA	AT2G05710.1	aconitase 3	LOC_Os08g09200.1	aconitate hydratase protein, putative, expressed
Sobic.003G338100	8	8	307	PF01588	PTHR11586,PTHR11586:SF1	KOG2241	AT2G40660.1	Nucleic acid-binding, OB-fold-like protein	LOC_Os01g60660.1	methionyl-tRNA synthetase, putative, expressed
Sobic.003G436600	8	8	308	PF04438	PTHR13483,PTHR13483:SF3	NA	AT1G04945.2	HIT-type Zinc finger family protein	LOC_Os01g73150.1	expressed protein
Sobic.009G164500	8	8	309	PF01217	PTHR11043,PTHR11043:SF5	KOG3343	AT4G08520.1	SNARE-like superfamily protein	LOC_Os05g38610.1	clathrin adaptor complex small chain domain containing protein, expressed
Sobic.002G246200	8	8	310	PF10183	PTHR31339	NA	AT3G57785.1	NA	LOC_Os09g31260.1	expressed protein
Sobic.006G247900	8	8	311	PF02769,PF13507	PTHR10099,PTHR10099:SF1	NA	AT1G74260.1	purine biosynthesis 4	LOC_Os01g66500.1	phosphoribosylformylglycinamidine synthase, putative, expressed
Sobic.008G114500	8	8	312	PF00125,PF16211	PTHR23430	KOG1756	AT1G54690.1	gamma histone variant H2AX	LOC_Os12g34510.1	Core histone H2A/H2B/H3/H4 domain containing protein, putative, expressed
Sobic.006G272200	8	8	313	PF13869	PTHR13047	KOG1689	AT4G25550.1	Cleavage/polyadenylation specificity factor, 25kDa subunit	LOC_Os04g58640.1	cleavage and polyadenylation specificity factor subunit 5, putative, expressed
Sobic.002G232400	8	8	314	PF01217	PTHR11043,PTHR11043:SF7	KOG3343	AT4G08520.1	SNARE-like superfamily protein	LOC_Os02g21250.1	clathrin adaptor complex small chain domain containing protein, expressed
Sobic.001G004400	8	8	315	PF03810,PF08389,PF08767	PTHR11223	NA	AT5G17020.1	exportin 1A	NA	NA
Sobic.004G339900	12	8	316	NA	PTHR13132,PTHR13132:SF29	NA	AT5G28910.2	NA	LOC_Os02g56500.5	expressed protein
Sobic.001G146800	12	8	317	PF09746	PTHR21650,PTHR21650:SF4	KOG2092	AT1G60995.1	NA	LOC_Os03g45770.1	expressed protein
Sobic.003G334700	12	8	318	PF12348,PF13646	PTHR12609:SF0,PTHR12609	KOG1820	AT2G35630.1	ARM repeat superfamily protein	LOC_Os01g60050.1	HEAT, putative, expressed
Sobic.010G223400	12	8	319	PF10191	PTHR21443	NA	AT5G51430.1	conserved oligomeric Golgi complex component-related / COG complex component-related	LOC_Os06g45830.1	expressed protein
Sobic.003G420600	12	8	320	PF00533	PTHR23196,PTHR23196:SF14	NA	AT4G03130.1	BRCT domain-containing DNA repair protein	LOC_Os01g71256.1	expressed protein
Sobic.001G432300	8	7	321	PF00117,PF00977	PTHR21235,PTHR21235:SF2	NA	AT4G26900.1	HIS HF	LOC_Os03g15120.1	imidazole glycerol phosphate synthase hisHF, chloroplast precursor, putative, expressed
Sobic.004G311100	8	7	322	PF00719	PTHR10286,PTHR10286:SF3	KOG1626	AT5G09650.1	pyrophosphorylase 6	LOC_Os02g52940.2	soluble inorganic pyrophosphatase, putative, expressed
Sobic.003G235700	8	7	323	PF00436	PTHR10302,PTHR10302:SF3	KOG1653	AT3G18580.1	Nucleic acid-binding, OB-fold-like protein	LOC_Os01g45530.1	single-stranded DNA-binding protein, putative, expressed
Sobic.001G494300	8	7	324	PF01396,PF06839,PF01751,PF01131	PTHR11390,PTHR11390:SF21	NA	AT5G63920.1	topoisomerase 3alpha	LOC_Os03g06900.1	DNA topoisomerase 3 protein, putative, expressed
Sobic.002G071000	8	7	325	PF00271,PF00270	PTHR24031,PTHR24031:SF235	NA	AT2G42520.1	P-loop containing nucleoside triphosphate hydrolases superfamily protein	LOC_Os03g59050.1	DEAD-box ATP-dependent RNA helicase, putative, expressed
Sobic.010G054300	8	7	326	NA	PTHR12289,PTHR12289:SF38	KOG3028	AT2G19080.1	metaxin-related	LOC_Os06g07160.1	expressed protein
Sobic.003G336000	8	7	327	PF06415,PF01676	PTHR31637,PTHR31637:SF3	NA	AT3G08590.1	Phosphoglycerate mutase, 2,3-bisphosphoglycerate-independent	LOC_Os01g60190.2	2,3-bisphosphoglycerate-independent phosphoglycerate mutase, putative, expressed
Sobic.005G113300	8	7	328	PF00464	PTHR11680,PTHR11680:SF11	NA	AT4G13930.1	serine hydroxymethyltransferase 4	LOC_Os12g22030.1	serine hydroxymethyltransferase, mitochondrial precursor, putative, expressed
Sobic.003G293300	8	7	329	PF07575	PTHR13373,PTHR13373:SF21	KOG2271	AT4G32910.1	NA	LOC_Os01g54240.1	nucleoporin, putative, expressed
Sobic.003G135600	8	7	330	PF00132	PTHR13061,PTHR13061:SF9	KOG4042	AT1G19580.1	gamma carbonic anhydrase 1	LOC_Os01g18070.1	bacterial transferase hexapeptide domain containing protein, expressed
Sobic.003G193700	8	7	331	PF02142,PF02787,PF13535	PTHR11405,PTHR11405:SF47	NA	AT1G29900.1	carbamoyl phosphate synthetase B	LOC_Os01g38970.1	carbamoyl-phosphate synthase large chain, putative, expressed
Sobic.007G211500	8	7	332	PF10183	PTHR31339	NA	AT3G57785.1	NA	LOC_Os09g31260.1	expressed protein
Sobic.006G276700	8	7	333	PF00719	PTHR10286,PTHR10286:SF22	KOG1626	AT2G46860.1	pyrophosphorylase 3	LOC_Os04g59040.1	soluble inorganic pyrophosphatase, putative, expressed
Sobic.001G423300	12	7	334	PF01103	PTHR12815,PTHR12815:SF18	NA	AT3G46740.1	translocon at the outer envelope membrane of chloroplasts 75-III	LOC_Os03g16440.1	outer membrane protein, OMP85 family, putative, expressed
Sobic.003G401100	12	7	335	PF00397	PTHR21737,PTHR21737:SF3	KOG3427	AT2G41020.1	WW domain-containing protein	LOC_Os01g68760.1	WW domain containing protein, expressed
Sobic.003G266100	12	7	336	PF11935,PF12295	PTHR15245,PTHR15245:SF20	KOG1895	AT5G01400.1	HEAT repeat-containing protein	LOC_Os01g49940.1	ESP4, putative, expressed
Sobic.001G013400	8	6	337	PF03800	PTHR21650	KOG4438	AT1G61000.1	NA	LOC_Os03g38010.1	nuf2 family protein, expressed
Sobic.005G157200	8	6	338	PF01920	PTHR13303	KOG4098	AT3G22480.2	prefoldin 2	LOC_Os11g36050.1	prefoldin subunit, putative, expressed
Sobic.001G468600	8	6	339	PF02403,PF00587	PTHR11778,PTHR11778:SF7	NA	AT5G27470.1	seryl-tRNA synthetase / serine--tRNA ligase	LOC_Os01g37837.1	seryl-tRNA synthetase, putative, expressed
Sobic.006G265600	8	6	340	PF02516	PTHR13872,PTHR13872:SF23	NA	AT1G34130.1	staurosporin and temperature sensitive 3-like b	LOC_Os04g57890.1	oligosaccharyl transferase, putative, expressed
Sobic.009G213500	8	6	341	PF00956	PTHR11875,PTHR11875:SF73	KOG1507	AT2G19480.3	nucleosome assembly protein 1;2	LOC_Os05g46230.1	NAP domain containing protein, putative, expressed
Sobic.010G134100	8	6	342	PF02330	PTHR10826,PTHR10826:SF11	KOG2536	AT5G02050.1	Mitochondrial glycoprotein family protein	LOC_Os06g22070.1	mitochondrial glycoprotein, putative, expressed
Sobic.002G375800	8	6	343	PF00155	PTHR11751,PTHR11751:SF369	NA	AT1G72330.1	alanine aminotransferase 2	LOC_Os07g42600.1	aminotransferase, classes I and II, domain containing protein, expressed
Sobic.003G293400	8	6	344	PF02516	PTHR13872,PTHR13872:SF1	NA	AT5G19690.1	staurosporin and temperature sensitive 3-like A	LOC_Os05g44360.1	oligosaccharyl transferase, putative, expressed
Sobic.001G224200	8	6	345	PF00076	PTHR24012,PTHR24012:SF497	KOG4210	AT3G18610.1	nucleolin like 2	LOC_Os04g52960.1	nucleolin, putative, expressed
Sobic.003G040000	8	6	346	PF03129,PF00587	PTHR11476,PTHR11476:SF5	KOG1936	AT3G46100.1	Histidyl-tRNA synthetase 1	LOC_Os02g51830.1	tRNA synthetase class II core domain containing protein, expressed
Sobic.010G213200	8	6	347	PF00400	PTHR22847,PTHR22847:SF501	NA	AT2G43770.1	Transducin/WD40 repeat-like superfamily protein	LOC_Os06g44370.1	WD domain, G-beta repeat domain containing protein, expressed
Sobic.001G395100	12	6	348	PF00271,PF00270	PTHR24031,PTHR24031:SF125	NA	AT2G47330.1	P-loop containing nucleoside triphosphate hydrolases superfamily protein	LOC_Os03g19530.1	DEAD-box ATP-dependent RNA helicase, putative, expressed
Sobic.001G448100	12	6	349	PF04561,PF04567,PF04565,PF04566,PF04560,PF04563,PF00562	PTHR20856,PTHR20856:SF21	NA	AT3G23780.1	nuclear RNA polymerase D2A	LOC_Os04g54840.1	DNA-directed RNA polymerase subunit, putative, expressed
Sobic.001G477700	12	6	350	PF00400	PTHR15574,PTHR15574:SF40	NA	AT5G10940.2	transducin family protein / WD-40 repeat family protein	LOC_Os03g08830.1	WD domain, G-beta repeat domain containing protein, expressed
Sobic.009G044800	12	6	351	PF10557,PF00888	PTHR11932,PTHR11932:SF92	KOG2166,KOG2167	AT4G02570.2	cullin 1	LOC_Os05g05700.1	cullin, putative, expressed
Sobic.001G118200	12	6	352	PF08172	PTHR14043	NA	AT3G18480.1	CCAAT-displacement protein alternatively spliced product	LOC_Os03g50300.1	CASP, putative, expressed
Sobic.010G178600	12	6	353	PF00400,PF04053	PTHR19876,PTHR19876:SF6	NA	AT1G52360.1	Coatomer, beta\' subunit	LOC_Os02g11830.2	coatomer subunit beta, putative, expressed
Sobic.001G227400	12	6	354	PF00400	PTHR16017,PTHR16017:SF0	NA	AT2G20330.1	Transducin/WD40 repeat-like superfamily protein	LOC_Os10g32710.1	WD domain, G-beta repeat domain containing protein, expressed
Sobic.001G370900	12	6	355	PF04851,PF00271,PF13892	PTHR10799,PTHR10799:SF757	NA	AT3G57300.1	INO80 ortholog	LOC_Os03g22900.1	SNF2 family N-terminal domain containing protein, expressed
Sobic.003G401600	12	6	356	PF11732,PF16134,PF11262	PTHR21597,PTHR21597:SF0	NA	AT1G24706.1	THO2	LOC_Os01g68810.1	expressed protein
Sobic.001G151100	12	6	357	PF04153,PF04065	PTHR23326,PTHR23326:SF1	KOG2150	AT5G18230.1	transcription regulator NOT2/NOT3/NOT5 family protein	LOC_Os03g44900.1	CCR4-NOT transcription factor, putative, expressed
Sobic.002G293700	12	6	358	PF13831,PF13832,PF00856	PTHR22884,PTHR22884:SF351	NA	AT1G05830.1	trithorax-like protein 2	LOC_Os09g38440.1	ATXR, putative, expressed
