# Supplementary material for: Transcriptome and metabolome analyses reveal regulatory networks associated with nutrition synthesis in sorghum seeds
Source: Commun Biol. 2024 Jul 10;7:841. doi: 10.1038/s42003-024-06525-7 (PMC11237005; doi:10.1038/s42003-024-06525-7)
Supplement: Supplementary file 16 — Supplementary Data 13 [file 42003_2024_6525_MOESM16_ESM.xlsx]

## Sheet: Sheet1
Hub Genes Associated with kafirins Biosynthesis, Ranked by Connectivity
Gene_ID	cluster	hub_gene_score	Rank	Pfam	Panther	KOG	Best-hit-arabi-name	arabi-defline	Best-hit-rice-name	rice-defline
Sobic.001G410100	4	67	1	PF00069	PTHR24055,PTHR24055:SF214	NA	AT3G45640.1	mitogen-activated protein kinase 3	LOC_Os03g17700.1	CGMC_MAPKCGMC_2_ERK.2 - CGMC includes CDA, MAPK, GSK3, and CLKC kinases, expressed
Sobic.010G183600	4	41	2	PF00170	PTHR13301,PTHR13301:SF68	NA	AT5G11260.1	Basic-leucine zipper (bZIP) transcription factor family protein	LOC_Os02g10860.1	bZIP transcription factor domain containing protein, expressed
Sobic.009G038900	10	39	3	PF00069	PTHR24055,PTHR24055:SF193	NA	AT5G19010.1	mitogen-activated protein kinase 16	LOC_Os05g05160.1	CGMC_MAPKCGMC_2.1 - CGMC includes CDA, MAPK, GSK3, and CLKC kinases, expressed
Sobic.009G246300	10	38	4	PF06293	PTHR24055,PTHR24055:SF158	NA	AT2G42880.1	MAP kinase 20	LOC_Os01g43910.1	CGMC_MAPKCMGC_2.4 - CGMC includes CDA, MAPK, GSK3, and CLKC kinases, expressed
Sobic.004G203200	4	32	5	PF02135,PF00651	PTHR24413,PTHR24413:SF75	KOG1778	AT5G63160.1	BTB and TAZ domain protein 1	LOC_Os04g40630.1	BTBZ4 - Bric-a-Brac, Tramtrack, Broad Complex BTB domain with TAZ zinc finger and Calmodulin-binding domains, expressed
Sobic.001G197400	4	30	6	PF00022	PTHR11937,PTHR11937:SF252	NA	AT5G09810.1	actin 7	LOC_Os10g36650.1	actin, putative, expressed
Sobic.010G009400	10	30	7	PF00503	PTHR10218,PTHR10218:SF218	KOG0082	AT1G31930.3	extra-large GTP-binding protein 3	LOC_Os06g02130.1	G-protein alpha subunit, putative, expressed
Sobic.001G094400	4	29	8	PF13499	PTHR23050,PTHR23050:SF198	KOG0027	AT5G37780.1	calmodulin 1	LOC_Os03g53200.1	OsCML4 - Calmodulin-related calcium sensor protein, expressed
Sobic.004G002100	10	28	9	PF00503	PTHR10218,PTHR10218:SF192	KOG0082	AT1G31930.3	extra-large GTP-binding protein 3	LOC_Os11g10050.1	G-protein alpha subunit, putative, expressed
Sobic.004G011566	4	27	10	PF06628,PF00199	PTHR11465,PTHR11465:SF17	NA	AT1G20630.1	catalase 1	LOC_Os02g02400.1	catalase isozyme A, putative, expressed
Sobic.001G039500	4	25	11	PF14531	PTHR23257,PTHR23257:SF531	KOG0192	AT5G01850.1	Protein kinase superfamily protein	LOC_Os03g60150.1	protein kinase domain containing protein, expressed
Sobic.010G200800	10	25	12	PF14531	PTHR23257,PTHR23257:SF475	KOG0192	AT1G62400.1	Protein kinase superfamily protein	LOC_Os06g43030.1	protein kinase domain containing protein, expressed
Sobic.005G181000	4	25	13	PF00441,PF02770,PF01756	PTHR10909,PTHR10909:SF317	NA	AT5G65110.1	acyl-CoA oxidase 2	LOC_Os11g39220.1	acyl-coenzyme A oxidase, putative, expressed
Sobic.003G295200	10	25	14	PF12796,PF07714	PTHR23257,PTHR23257:SF378	KOG0192	AT3G58760.1	Integrin-linked protein kinase family	LOC_Os01g54480.1	serine/threonine protein kinase, putative, expressed
Sobic.007G078300	10	24	15	PF07714	PTHR23257,PTHR23257:SF541	KOG0192	AT4G31170.2	Protein kinase superfamily protein	LOC_Os08g12750.1	serine/threonine-protein kinase HT1, putative, expressed
Sobic.004G209900	10	24	16	PF12796,PF07714	PTHR23257,PTHR23257:SF543	KOG0192	AT2G31800.1	Integrin-linked protein kinase family	LOC_Os02g39560.1	non-receptor tyrosine kinase spore lysis A, putative, expressed
Sobic.001G159400	10	23	17	PF14531	PTHR23257,PTHR23257:SF499	KOG0192	AT3G22750.1	Protein kinase superfamily protein	LOC_Os03g43760.1	protein kinase domain containing protein, expressed
Sobic.010G072900	4	23	18	PF08534	PTHR10681	NA	AT3G26060.1	Thioredoxin superfamily protein	LOC_Os06g09610.2	peroxiredoxin, putative, expressed
Sobic.006G276100	4	23	19	PF01842,PF07714	PTHR23257,PTHR23257:SF516	KOG0192	AT4G35780.1	ACT-like protein tyrosine kinase family protein	LOC_Os04g59000.1	protein kinase family protein, putative, expressed
Sobic.001G143300	10	22	20	PF00025	PTHR24073,PTHR24073:SF570	KOG0092	AT4G19640.1	Ras-related small GTP-binding family protein	LOC_Os12g43550.2	ras-related protein, putative, expressed
Sobic.001G122832	10	22	21	PF14531	PTHR24361,PTHR24361:SF404	KOG0198	AT4G08500.1	MAPK/ERK kinase kinase 1	LOC_Os03g49640.1	STE_MEKK_ste11_MAP3K.14 - STE kinases include homologs to sterile 7, sterile 11 and sterile 20 from yeast, expressed
Sobic.002G356900	10	21	22	PF07973,PF03129,PF00587	PTHR11451,PTHR11451:SF32	KOG1637	AT2G04842.1	threonyl-tRNA synthetase, putative / threonine--tRNA ligase, putative	LOC_Os02g33500.1	threonyl-tRNA synthetase, putative, expressed
Sobic.005G183200	10	21	23	PF00244	PTHR18860,PTHR18860:SF32	KOG0841	AT1G22300.1	general regulatory factor 10	LOC_Os11g39540.1	14-3-3 protein, putative, expressed
Sobic.001G501200	10	21	24	PF00025	PTHR24073	KOG0092	AT3G54840.1	Ras-related small GTP-binding family protein	LOC_Os03g05740.1	ras-related protein, putative, expressed
Sobic.003G219600	10	20	25	PF00899,PF16420	PTHR10953,PTHR10953:SF3	NA	AT5G45900.1	ThiF family protein	LOC_Os01g42850.2	ThiF family domain containing protein, putative, expressed
Sobic.009G255900	10	20	26	PF00481	PTHR13832,PTHR13832:SF312	KOG0698	AT1G17550.1	homology to ABI2	LOC_Os05g51510.1	protein phosphatase 2C, putative, expressed
Sobic.003G378700	10	20	27	PF00012	PTHR19375,PTHR19375:SF193	NA	AT5G42020.1	Heat shock protein 70 (Hsp 70) family protein	LOC_Os08g09770.1	DnaK family protein, putative, expressed
Sobic.009G109700	4	20	28	PF00481	PTHR13832,PTHR13832:SF198	KOG0698	AT5G27930.1	Protein phosphatase 2C family protein	LOC_Os05g29030.2	protein phosphatase 2C, putative, expressed
Sobic.009G027000	10	19	29	PF02770,PF08028,PF02771	PTHR10909,PTHR10909:SF332	NA	AT3G45300.1	isovaleryl-CoA-dehydrogenase	LOC_Os05g03480.2	acyl-coenzyme A dehydrogenase, mitochondrial precursor, putative, expressed
Sobic.005G105000	10	18	30	PF14531	PTHR24361,PTHR24361:SF310	KOG0198	AT1G53570.1	mitogen-activated protein kinase kinase kinase 3	LOC_Os11g10100.1	STE_MEKK_ste11_MAP3K.3 - STE kinases include homologs to sterile 7, sterile 11 and sterile 20 from yeast, expressed
Sobic.001G023200	4	18	31	PF00766,PF01012	PTHR10909,PTHR10909:SF299	KOG3954	AT1G50940.1	electron transfer flavoprotein alpha	LOC_Os03g61920.1	electron transfer flavoprotein subunit alpha, mitochondrial precursor, putative, expressed
Sobic.004G101900	10	17	32	PF00285	PTHR11739,PTHR11739:SF4	NA	AT3G58750.1	citrate synthase 2	LOC_Os02g13840.1	citrate synthase, putative, expressed
Sobic.003G250340	4	17	33	PF00025	PTHR24073,PTHR24073:SF499	KOG0087	AT5G60860.1	RAB GTPase homolog A1F	LOC_Os01g47730.1	ras-related protein, putative, expressed
Sobic.004G173500	4	17	34	PF00069	PTHR24343,PTHR24343:SF101	KOG0583	AT1G60940.1	SNF1-related protein kinase 2.10	LOC_Os02g34600.1	CAMK_CAMK_like.13 - CAMK includes calcium/calmodulin depedent protein kinases, expressed
Sobic.006G245400	10	17	35	PF00175,PF00258,PF00667	PTHR19384,PTHR19384:SF79	NA	AT4G30210.2	P450 reductase 2	LOC_Os04g55960.1	NADPH reductase, putative, expressed
Sobic.010G052400	4	17	36	PF00856	PTHR22884,PTHR22884:SF237	KOG1079	AT2G23380.1	SET domain-containing protein	LOC_Os06g16390.1	SET domain containing protein, expressed
Sobic.001G078800	10	17	37	PF00069	PTHR24343,PTHR24343:SF160	KOG0583	AT4G33950.1	Protein kinase superfamily protein	LOC_Os03g55600.1	CAMK_CAMK_like.22 - CAMK includes calcium/calmodulin depedent protein kinases, expressed
Sobic.007G116950	4	17	38	PF00160	PTHR11071,PTHR11071:SF236	KOG0881	AT3G01480.1	cyclophilin 38	LOC_Os08g29370.1	peptidyl-prolyl cis-trans isomerase, chloroplast precursor, putative, expressed
Sobic.001G304700	4	16	39	PF01619	PTHR13914,PTHR13914:SF0	KOG0186	AT5G38710.1	Methylenetetrahydrofolate reductase family protein	LOC_Os10g40360.1	proline oxidase, mitochondrial precursor, putative, expressed
Sobic.008G152600	10	16	40	PF12315,PF00412,PF02809	PTHR24209:SF11,PTHR24209	KOG1703	AT4G36860.1	LIM domain-containing protein	LOC_Os12g40490.1	LIM domain-containing protein, putative, expressed
Sobic.003G438200	10	16	41	PF13774,PF00957	PTHR21136,PTHR21136:SF106	KOG0861	AT5G58060.1	SNARE-like superfamily protein	LOC_Os01g73300.1	VAMP-like protein YKT62, putative, expressed
Sobic.006G220900	10	16	42	PF04110	PTHR10969,PTHR10969:SF43	KOG1654	AT1G62040.2	Ubiquitin-like superfamily protein	LOC_Os08g09240.1	autophagy-related protein, putative, expressed
Sobic.009G232900	4	16	43	PF00025	PTHR24073,PTHR24073:SF346	KOG0087	AT5G60860.1	RAB GTPase homolog A1F	LOC_Os05g48980.1	ras-related protein, putative, expressed
Sobic.007G078000	10	15	44	PF00481	PTHR13832,PTHR13832:SF329	KOG0698	AT4G28400.1	Protein phosphatase 2C family protein	LOC_Os04g52000.1	protein phosphatase 2C, putative, expressed
Sobic.004G160700	4	15	45	PF00567,PF00565	PTHR12302,PTHR12302:SF2	NA	AT5G07350.1	TUDOR-SN protein 1	LOC_Os02g32350.2	TUDOR protein with multiple SNc domains, putative, expressed
Sobic.002G178800	4	15	46	PF11976,PF01020	PTHR10666	KOG0003	AT2G36170.1	Ubiquitin supergroup;Ribosomal protein L40e	LOC_Os07g30640.1	ubiquitin fusion protein, putative, expressed
Sobic.006G225600	10	15	47	PF00481	PTHR13832,PTHR13832:SF314	KOG0698	AT1G34750.1	Protein phosphatase 2C family protein	LOC_Os04g37904.1	protein phosphatase 2C, putative, expressed
Sobic.001G488200	4	15	48	PF00202	PTHR11986,PTHR11986:SF58	NA	AT4G39660.1	alanine:glyoxylate aminotransferase 2	LOC_Os03g07570.4	aminotransferase, putative, expressed
Sobic.009G218100	10	15	49	PF00382	PTHR11618,PTHR11618:SF24	NA	AT3G10330.1	Cyclin-like family protein	LOC_Os05g47480.1	transcription initiation factor IIB, putative, expressed
Sobic.002G152200	10	15	50	PF07714	PTHR22967,PTHR22967:SF63	KOG1989	AT2G32850.2	Protein kinase superfamily protein	LOC_Os09g10720.1	AP2-associated protein kinase 1, putative, expressed
Sobic.002G312900	10	15	51	PF07228	PTHR13832:SF333,PTHR13832	KOG0698	AT3G15260.2	Protein phosphatase 2C family protein	LOC_Os07g32380.1	protein phosphatase 2C, putative, expressed
Sobic.004G041500	10	14	52	PF00481	PTHR13832,PTHR13832:SF352	KOG0698	AT4G31750.1	HOPW1-1-interacting 2	LOC_Os02g05630.1	protein phosphatase 2C, putative, expressed
Sobic.001G382100	4	14	53	PF13326	PTHR34041,PTHR34041:SF1	NA	AT1G03600.1	photosystem II family protein	LOC_Os03g21560.1	photosystem II 11 kD protein, putative, expressed
Sobic.001G312500	4	14	54	PF00481	PTHR13832,PTHR13832:SF252	KOG0698	AT3G51470.1	Protein phosphatase 2C family protein	LOC_Os10g39540.1	protein phosphatase 2C, putative, expressed
Sobic.008G012400	4	14	55	PF08502,PF00682	PTHR10277,PTHR10277:SF42	NA	AT1G74040.1	2-isopropylmalate synthase 1	LOC_Os12g04440.1	2-isopropylmalate synthase B, putative, expressed
Sobic.004G250900	4	14	56	PF00171	PTHR11699,PTHR11699:SF180	NA	AT1G23800.1	aldehyde dehydrogenase 2B7	LOC_Os02g49720.3	aldehyde dehydrogenase, putative, expressed
Sobic.002G062500	10	14	57	PF00171	PTHR11699,PTHR11699:SF183	KOG2450	AT2G14170.1	aldehyde dehydrogenase 6B2	LOC_Os07g09060.1	aldehyde dehydrogenase, putative, expressed
Sobic.007G130600	4	14	58	PF01039	PTHR22855,PTHR22855:SF13	NA	AT4G34030.1	3-methylcrotonyl-CoA carboxylase	LOC_Os08g32850.1	methylcrotonoyl-CoA carboxylase beta chain, mitochondrial precursor, putative, expressed
Sobic.001G194900	4	14	59	PF13450,PF05187	PTHR10617,PTHR10617:SF107	NA	AT2G43400.1	electron-transfer flavoprotein:ubiquinone oxidoreductase	LOC_Os10g37210.1	FAD dependent oxidoreductase domain containing protein, expressed
Sobic.001G354501	4	14	60	NA	NA	NA	NA	NA	NA	NA
Sobic.004G269000	10	14	61	PF05739,PF14523	PTHR19957,PTHR19957:SF135	KOG0811	AT5G46860.1	Syntaxin/t-SNARE family protein	LOC_Os02g47440.1	syntaxin, putative, expressed
Sobic.003G117900	10	14	62	PF00069	PTHR27001,PTHR27001:SF189	KOG1187	AT5G18610.1	Protein kinase superfamily protein	LOC_Os01g15470.1	protein kinase, putative, expressed
Sobic.009G033700	4	14	63	PF07714	PTHR27001,PTHR27001:SF177	KOG1187	AT2G47060.4	Protein kinase superfamily protein	LOC_Os05g04520.1	protein kinase, putative, expressed
Sobic.009G024600	4	13	64	PF00847	PTHR32467:SF29,PTHR32467	NA	AT2G28550.2	related to AP2.7	LOC_Os05g03040.1	AP2 domain containing protein, expressed
Sobic.002G324200	10	13	65	PF01253	PTHR10388,PTHR10388:SF14	KOG1770	AT1G54290.1	Translation initiation factor SUI1 family protein	LOC_Os07g34589.3	translation initiation factor SUI1, putative, expressed
Sobic.002G271600	4	13	66	PF00025	PTHR24073,PTHR24073:SF345	KOG0087	AT1G01200.1	RAB GTPase homolog A3	LOC_Os09g35860.1	ras-related protein, putative, expressed
Sobic.001G033400	10	13	67	PF07714	PTHR27001,PTHR27001:SF113	KOG1187	AT2G28930.3	protein kinase 1B	LOC_Os03g60710.1	protein kinase domain containing protein, expressed
Sobic.003G113800	10	13	68	PF07714	PTHR24057	NA	AT5G26751.1	shaggy-related kinase 11	LOC_Os01g14860.2	CGMC_GSK.1 - CGMC includes CDA, MAPK, GSK3, and CLKC kinases, expressed
Sobic.001G035600	4	13	69	PF02431	PTHR28039,PTHR28039:SF8	NA	AT3G55120.1	Chalcone-flavanone isomerase family protein	LOC_Os03g60509.2	expressed protein
Sobic.009G180200	4	13	70	PF04739,PF16561	PTHR10343,PTHR10343:SF51	KOG1616	AT5G21170.1	5\'-AMP-activated protein kinase beta-2 subunit protein	LOC_Os05g41220.1	SNF1-related protein kinase regulatory subunit beta-1, putative, expressed
Sobic.008G144500	10	12	71	PF13912	PTHR26374,PTHR26374:SF173	NA	AT1G27730.1	salt tolerance zinc finger	LOC_Os12g39400.1	ZOS12-09 - C2H2 zinc finger protein, expressed
Sobic.002G198600	4	12	72	PF10716	PTHR36727,PTHR36727:SF2	NA	AT1G70760.1	inorganic carbon transport protein-related	LOC_Os05g28090.1	expressed protein
Sobic.004G259000	10	12	73	PF00307	PTHR19961,PTHR19961:SF25	NA	AT5G35700.1	fimbrin-like protein 2	LOC_Os02g48740.1	fimbrin-like protein 2, putative, expressed
Sobic.004G069200	10	12	74	PF07714	PTHR27001,PTHR27001:SF88	KOG1187	AT3G15890.1	Protein kinase superfamily protein	LOC_Os02g09359.1	BRASSINOSTEROID INSENSITIVE 1-associated receptor kinase 1 precursor, putative, expressed
Sobic.002G197600	4	12	75	PF07714	PTHR27002,PTHR27002:SF4	KOG1187	AT1G70740.1	Protein kinase superfamily protein	LOC_Os09g24330.1	TKL_IRAK_DUF26-lg.2 - DUF26 kinases have homology to DUF26 containing loci, expressed
Sobic.001G294400	4	12	76	PF00069	PTHR24343,PTHR24343:SF207	KOG0583	AT4G33950.1	Protein kinase superfamily protein	LOC_Os10g41490.1	CAMK_CAMK_like.41 - CAMK includes calcium/calmodulin depedent protein kinases, expressed
Sobic.002G006600	4	12	77	PF00155	PTHR11751,PTHR11751:SF373	NA	AT1G23310.1	glutamate:glyoxylate aminotransferase	LOC_Os07g01760.1	aminotransferase, classes I and II, domain containing protein, expressed
Sobic.002G114800	10	12	78	PF14531,PF13499	PTHR24349,PTHR24349:SF123	KOG0032	AT2G17890.1	calcium-dependent protein kinase 16	LOC_Os07g22710.1	CAMK_CAMK_like.32 - CAMK includes calcium/calmodulin depedent protein kinases, expressed
Sobic.009G000500	10	12	79	PF04695	PTHR23058,PTHR23058:SF3	NA	AT5G62810.1	peroxin 14	LOC_Os05g01090.1	pex14, putative, expressed
Sobic.009G031400	10	12	80	PF00501	PTHR24096,PTHR24096:SF111	NA	AT2G47240.1	AMP-dependent synthetase and ligase family protein	LOC_Os05g04170.3	AMP-binding enzyme, putative, expressed
Sobic.003G304200	10	12	81	PF01734,PF11815	PTHR14226,PTHR14226:SF30	NA	AT5G04040.1	Patatin-like phospholipase family protein	LOC_Os01g55650.1	phospholipase, patatin family, putative, expressed
Sobic.001G468700	10	12	82	NA	PTHR23172,PTHR23172:SF37	NA	AT1G75100.1	J-domain protein required for chloroplast accumulation response 1	LOC_Os03g10180.1	expressed protein
Sobic.010G265800	4	12	83	PF00069	PTHR27001,PTHR27001:SF214	KOG1187	AT5G47070.1	Protein kinase superfamily protein	LOC_Os06g50100.1	tyrosine protein kinase domain containing protein, putative, expressed
Sobic.010G227400	10	12	84	PF13802,PF16863,PF01055	PTHR22762,PTHR22762:SF83	NA	AT5G11720.1	Glycosyl hydrolases family 31 protein	LOC_Os06g46284.2	glycosyl hydrolase, family 31, putative, expressed
Sobic.001G035000	4	11	85	PF13912	PTHR26374,PTHR26374:SF169	NA	AT5G59820.1	C2H2-type zinc finger family protein	LOC_Os03g60570.1	ZOS3-22 - C2H2 zinc finger protein, expressed
Sobic.002G225300	10	11	86	PF00447	PTHR10015,PTHR10015:SF166	NA	AT4G36990.1	heat shock factor 4	LOC_Os09g28354.1	CPuORF39 - conserved peptide uORF-containing transcript, expressed
Sobic.003G349700	4	11	87	PF13912	PTHR26374,PTHR26374:SF206	NA	AT3G46080.1	C2H2-type zinc finger family protein	LOC_Os01g62190.1	ZOS1-15 - C2H2 zinc finger protein, expressed
Sobic.004G163200	4	11	88	PF00447	PTHR10015,PTHR10015:SF164	KOG0627	AT5G03720.1	heat shock transcription factor A3	LOC_Os02g32590.1	HSF-type DNA-binding domain containing protein, expressed
Sobic.001G436900	10	11	89	PF04109	PTHR13038,PTHR13038:SF15	NA	AT2G31260.1	autophagy 9 (APG9)	LOC_Os03g14380.1	autophagy protein 9, putative, expressed
Sobic.001G314200	4	11	90	PF14159	PTHR33222,PTHR33222:SF6	NA	AT2G46820.2	photosystem I P subunit	LOC_Os10g39150.1	expressed protein
Sobic.002G372800	10	11	91	PF07714	PTHR27001,PTHR27001:SF185	KOG1187	AT2G05940.1	Protein kinase superfamily protein	LOC_Os07g42200.1	tyrosine protein kinase domain containing protein, putative, expressed
Sobic.006G081200	10	11	92	NA	PTHR13593,PTHR13593:SF52	NA	AT1G49740.1	PLC-like phosphodiesterases superfamily protein	LOC_Os04g35100.1	phospholipase C, putative, expressed
Sobic.001G098800	4	11	93	PF00213	PTHR11910	NA	AT4G09650.1	ATP synthase delta-subunit gene	LOC_Os03g52660.1	ATP synthase F1, delta subunit family protein, putative, expressed
Sobic.002G140600	4	11	94	PF02212,PF00350,PF01031	PTHR11566,PTHR11566:SF73	NA	AT3G60190.1	DYNAMIN-like 1E	LOC_Os09g39960.1	dynamin family protein, putative, expressed
Sobic.007G002300	10	11	95	PF01842,PF07714	PTHR23257,PTHR23257:SF516	KOG0192	AT2G17700.1	ACT-like protein tyrosine kinase family protein	LOC_Os08g01270.1	protein kinase family protein, putative, expressed
Sobic.004G220400	10	11	96	PF00221	PTHR10362,PTHR10362:SF16	NA	AT2G37040.1	PHE ammonia lyase 1	LOC_Os02g41650.1	phenylalanine ammonia-lyase, putative, expressed
Sobic.004G248800	10	11	97	PF00071	PTHR11711,PTHR11711:SF152	KOG0075	AT5G37680.1	ADP-ribosylation factor-like A1A	LOC_Os02g49980.1	ADP-ribosylation factor, putative, expressed
Sobic.001G411400	10	11	98	PF06203,PF00072	PTHR26402,PTHR26402:SF525	NA	AT5G02810.1	pseudo-response regulator 7	LOC_Os03g17570.2	response regulator receiver domain containing protein, expressed
Sobic.004G337500	10	10	99	PF00320	PTHR10071,PTHR10071:SF194	NA	AT5G25830.1	GATA transcription factor 12	LOC_Os02g56250.1	GATA zinc finger domain containing protein, expressed
Sobic.006G240700	4	10	100	PF00847	PTHR32467,PTHR32467:SF18	NA	AT4G36920.2	Integrase-type DNA-binding superfamily protein	LOC_Os04g55560.3	AP2 domain containing protein, expressed
Sobic.007G173200	4	10	101	PF12171	PTHR10593,PTHR10593:SF47	NA	AT3G50700.1	indeterminate(ID)-domain 2	LOC_Os08g44050.3	ZOS8-12 - C2H2 zinc finger protein, expressed
Sobic.004G082500	10	10	102	PF00646	PTHR31790,PTHR31790:SF27	NA	AT5G49610.1	F-box family protein	LOC_Os02g10600.1	OsFBA1 - F-box and FBA domain containing protein, expressed
Sobic.003G365200	4	10	103	NA	PTHR36352	NA	AT2G36145.1	NA	LOC_Os01g64270.1	expressed protein
Sobic.010G276400	4	10	104	PF00494	PTHR31480,PTHR31480:SF2	KOG1459	AT5G17230.1	PHYTOENE SYNTHASE	LOC_Os06g51290.2	phytoene synthase, chloroplast precursor, putative, expressed
Sobic.003G197400	4	10	105	PF05834	PTHR13789,PTHR13789:SF207	NA	AT5G57030.1	Lycopene beta/epsilon cyclase protein	LOC_Os01g39960.1	lycopene epsilon cyclase, chloroplast precursor, putative, expressed
Sobic.004G317300	10	10	106	PF00612,PF01843,PF00063	PTHR13140,PTHR13140:SF304	NA	AT4G33200.1	myosin, putative	LOC_Os03g48140.1	myosin, putative, expressed
Sobic.002G068300	10	10	107	PF13774,PF00957	PTHR21136,PTHR21136:SF87	KOG0859	AT1G04760.1	vesicle-associated membrane protein 726	LOC_Os07g09600.1	vesicle-associated membrane protein, putative, expressed
Sobic.002G160100	10	10	108	PF08609	PTHR19316,PTHR19316:SF6	KOG2160	AT3G51980.1	ARM repeat superfamily protein	LOC_Os09g33780.1	expressed protein
Sobic.001G410000	10	10	109	PF00800	PTHR21022,PTHR21022:SF1	KOG2797	AT3G07630.1	arogenate dehydratase 2	LOC_Os03g17730.1	P-protein, putative, expressed
Sobic.009G157200	10	10	110	NA	PTHR24006,PTHR24006:SF428	KOG1947	AT2G39940.1	RNI-like superfamily protein	LOC_Os05g37690.1	OsFBL23 - F-box domain and LRR containing protein, expressed
Sobic.001G449600	4	10	111	PF00042	PTHR22924	NA	AT2G16060.1	hemoglobin 1	LOC_Os03g12510.1	non-symbiotic hemoglobin 2, putative, expressed
Sobic.002G036000	4	10	112	PF01070	PTHR10578,PTHR10578:SF80	NA	AT3G14420.1	Aldolase-type TIM barrel family protein	LOC_Os07g05820.2	hydroxyacid oxidase 1, putative, expressed
Sobic.003G359600	10	10	113	PF12937	PTHR24006,PTHR24006:SF428	KOG1947	AT2G39940.1	RNI-like superfamily protein	LOC_Os01g63420.1	OsFBL4 - F-box domain and LRR containing protein, expressed
Sobic.002G293000	4	9	114	PF12171	PTHR10593,PTHR10593:SF47	NA	AT1G55110.1	indeterminate(ID)-domain 7	LOC_Os09g38340.2	ZOS9-17 - C2H2 zinc finger protein, expressed
Sobic.004G285400	4	9	115	PF12171	PTHR10593,PTHR10593:SF38	NA	AT2G02080.1	indeterminate(ID)-domain 4	LOC_Os02g45054.1	ZOS2-15 - C2H2 zinc finger protein, expressed
Sobic.006G192100	4	9	116	PF00249	PTHR12802,PTHR12802:SF45	NA	AT5G17300.1	Homeodomain-like superfamily protein	LOC_Os04g49450.1	MYB family transcription factor, putative, expressed
Sobic.008G116400	4	9	117	PF00550	PTHR20863,PTHR20863:SF29	KOG1748	AT4G25050.1	acyl carrier protein 4	LOC_Os12g34890.1	acyl carrier protein, putative, expressed
Sobic.009G164100	10	9	118	PF00179	PTHR24067,PTHR24067:SF109	KOG0425	AT5G59300.1	ubiquitin carrier protein 7	LOC_Os05g38550.2	ubiquitin-conjugating enzyme, putative, expressed
Sobic.002G253500	4	9	119	PF12831	PTHR10961,PTHR10961:SF22	KOG2820	AT2G24580.1	FAD-dependent oxidoreductase family protein	LOC_Os09g32290.2	FAD dependent oxidoreductase domain containing protein, expressed
Sobic.006G138500	4	9	120	PF07714	PTHR27003,PTHR27003:SF55	KOG1187	AT2G11520.1	calmodulin-binding receptor-like cytoplasmic kinase 3	LOC_Os09g03620.1	wall-associated receptor kinase-like 20 precursor, putative, expressed
Sobic.008G010800	10	9	121	PF00501	PTHR24096,PTHR24096:SF221	NA	AT5G27600.1	long-chain acyl-CoA synthetase 7	LOC_Os12g04990.1	acyl-CoA synthetase protein, putative, expressed
Sobic.010G136300	10	9	122	PF01161	PTHR11362,PTHR11362:SF38	KOG3346	AT1G18100.1	PEBP (phosphatidylethanolamine-binding protein) family protein	LOC_Os06g30370.1	osMFT1 MFT-Like1 homologous to Mother of FT and TFL1 gene; contains Pfam profile PF01161: Phosphatidylethanolamine-binding protein, expressed
Sobic.003G306100	4	9	123	NA	PTHR21145,PTHR21145:SF0	KOG0795	AT3G29200.1	chorismate mutase 1	LOC_Os01g55870.1	chorismate mutase, chloroplast precursor, putative, expressed
Sobic.002G292600	4	9	124	PF00494	PTHR31480,PTHR31480:SF6	KOG4411	AT5G17230.1	PHYTOENE SYNTHASE	LOC_Os09g38320.1	phytoene synthase, chloroplast precursor, putative, expressed
Sobic.007G074500	4	9	125	PF00202	PTHR11986,PTHR11986:SF90	NA	AT3G22200.1	Pyridoxal phosphate (PLP)-dependent transferases superfamily protein	LOC_Os08g10510.1	aminotransferase, putative, expressed
Sobic.001G127800	10	8	126	PF02045	PTHR12632,PTHR12632:SF13	NA	AT5G12840.2	nuclear factor Y, subunit A1	LOC_Os03g48970.2	nuclear transcription factor Y subunit, putative, expressed
Sobic.001G387600	10	8	127	PF04873	PTHR33305,PTHR33305:SF1	NA	AT3G20770.1	Ethylene insensitive 3 family protein	LOC_Os03g20790.1	ethylene-insensitive 3, putative, expressed
Sobic.003G286700	10	8	128	PF00447	PTHR10015,PTHR10015:SF173	KOG0627	AT3G24520.1	heat shock transcription factor C1	LOC_Os01g53220.1	HSF-type DNA-binding domain containing protein, expressed
Sobic.010G073600	10	8	129	PF02309,PF02362,PF06507	PTHR31384,PTHR31384:SF21	NA	AT5G20730.2	Transcriptional factor B3 family protein / auxin-responsive factor AUX/IAA-related	LOC_Os06g09660.1	auxin response factor, putative, expressed
Sobic.006G136800	4	8	130	PF02458	PTHR31642,PTHR31642:SF37	NA	AT5G48930.1	hydroxycinnamoyl-CoA shikimate/quinate hydroxycinnamoyl transferase	LOC_Os04g42250.3	transferase family protein, putative, expressed
Sobic.010G059000	10	8	131	PF07651	PTHR22951,PTHR22951:SF29	KOG0251	AT5G35200.1	ENTH/ANTH/VHS superfamily protein	LOC_Os06g07830.1	ANTH/ENTH domain containing protein, putative, expressed
Sobic.003G088100	4	8	132	PF07714	PTHR27002,PTHR27002:SF113	KOG1187	AT4G00970.1	cysteine-rich RLK (RECEPTOR-like protein kinase) 41	LOC_Os02g48080.1	cysteine-rich receptor-like protein kinase 7 precursor, putative, expressed
Sobic.006G010900	4	8	133	PF06155,PF01883,PF01656	PTHR23264,PTHR23264:SF29	KOG3022	AT3G24430.1	ATP binding	LOC_Os01g52170.1	expressed protein
Sobic.003G151300	10	8	134	PF00069	PTHR27001,PTHR27001:SF82	KOG1187	AT1G56720.3	Protein kinase superfamily protein	LOC_Os01g21960.1	serine/threonine-protein kinase, putative, expressed
Sobic.009G246400	10	8	135	PF00348	PTHR12001,PTHR12001:SF18	KOG0776	AT1G17050.1	solanesyl diphosphate synthase 2	LOC_Os05g50550.1	polyprenyl synthetase, putative, expressed
Sobic.006G261600	10	8	136	PF13450	PTHR10742,PTHR10742:SF228	KOG0029	AT1G65840.1	polyamine oxidase 4	LOC_Os04g57560.1	amine oxidase, flavin-containing, domain containing protein, expressed
Sobic.010G071200	10	8	137	PF00179	PTHR24067,PTHR24067:SF42	KOG0894	AT5G50430.1	ubiquitin-conjugating enzyme 33	LOC_Os06g09330.1	ubiquitin-conjugating enzyme, putative, expressed
Sobic.001G220400	10	8	138	PF03357	PTHR10476,PTHR10476:SF15	KOG3230	AT1G03950.1	vacuolar protein sorting-associated protein 2.3	LOC_Os10g33660.1	SNF7 domain containing protein, putative, expressed
Sobic.003G036200	4	8	139	PF00390,PF03949	PTHR23406,PTHR23406:SF29	NA	AT1G79750.1	NADP-malic enzyme 4	LOC_Os01g09320.1	NADP-dependent malic enzyme, chloroplast precursor, putative, expressed
Sobic.001G367800	4	8	140	PF14852,PF14853	PTHR13247,PTHR13247:SF2	KOG3364	AT3G57090.1	Tetratricopeptide repeat (TPR)-like superfamily protein	LOC_Os03g24060.1	tetratricopeptide repeat containing protein, putative, expressed
Sobic.008G156300	4	8	141	PF08543	PTHR10534,PTHR10534:SF2	KOG2599	AT5G37850.2	pfkB-like carbohydrate kinase family protein	LOC_Os12g40830.3	kinase, pfkB family, putative, expressed
Sobic.008G077600	10	8	142	PF00130,PF00781,PF00609	PTHR11255,PTHR11255:SF46	NA	AT5G63770.1	diacylglycerol kinase 2	LOC_Os12g12260.1	diacylglycerol kinase 1, putative, expressed
Sobic.006G015600	10	8	143	PF13912	PTHR26374,PTHR26374:SF168	NA	AT5G03510.1	C2H2-type zinc finger family protein	LOC_Os04g08060.1	ZOS4-03 - C2H2 zinc finger protein, expressed
Sobic.010G021800	4	8	144	PF00278,PF02784	PTHR11482,PTHR11482:SF36	NA	AT4G34710.1	arginine decarboxylase 2	LOC_Os06g04070.1	pyridoxal-dependent decarboxylase protein, putative, expressed
Sobic.003G023500	4	8	145	PF05739	PTHR19957,PTHR19957:SF108	KOG0809	AT3G05710.2	syntaxin of plants 43	LOC_Os06g02570.1	syntaxin, putative, expressed
Sobic.002G374200	10	8	146	PF01096,PF02150	PTHR11239,PTHR11239:SF16	KOG2691	AT3G16980.1	RNA polymerases M/15 Kd subunit	LOC_Os07g42395.1	DNA-directed RNA polymerase II subunit RPB9, putative, expressed
Sobic.001G427100	10	8	147	PF00153	PTHR24089,PTHR24089:SF351	KOG0769	AT2G39970.1	Mitochondrial substrate carrier family protein	LOC_Os03g15860.1	mitochondrial carrier protein, putative, expressed
Sobic.010G015800	4	7	148	PF13639	PTHR14155,PTHR14155:SF108	KOG1493	AT3G63530.1	RING/U-box superfamily protein	LOC_Os06g03580.2	zinc RING finger protein, putative, expressed
Sobic.010G168800	4	7	149	PF05153	PTHR12588,PTHR12588:SF1	KOG1573	AT1G14520.2	myo-inositol oxygenase 1	LOC_Os06g36560.1	inositol oxygenase, putative, expressed
Sobic.003G320700	10	7	150	PF12490	PTHR13268,PTHR13268:SF1	KOG2109	AT5G54730.1	homolog of yeast autophagy 18 (ATG18) F	LOC_Os01g57720.2	expressed protein
Sobic.009G236400	10	7	151	PF01592	PTHR10093	KOG3361	AT4G22220.1	SufE/NifU family protein	LOC_Os01g47340.1	iron-sulfur cluster assembly enzyme ISCU, mitochondrial precursor, putative, expressed
Sobic.006G162200	4	7	152	PF10664	PTHR36900,PTHR36900:SF1	NA	AT4G37925.1	subunit NDH-M of NAD(P)H:plastoquinone dehydrogenase complex	LOC_Os04g45600.1	NDH-M H PLASTOQUINONE DEHY, putative, expressed
Sobic.002G165140	10	7	153	PF01569	PTHR10165,PTHR10165:SF105	KOG3030	AT1G15080.1	lipid phosphate phosphatase 2	LOC_Os09g13870.2	lipid phosphatase protein, putative, expressed
Sobic.001G029300	4	7	154	PF04715,PF00425	PTHR11236,PTHR11236:SF20	NA	AT2G29690.1	anthranilate synthase 2	LOC_Os03g61120.1	anthranilate synthase component I-1, chloroplast precursor, putative, expressed
Sobic.001G482700	4	7	155	PF09425,PF06200	PTHR33077,PTHR33077:SF16	NA	AT1G19180.1	jasmonate-zim-domain protein 1	LOC_Os03g08320.1	ZIM domain containing protein, putative, expressed
Sobic.008G192900	10	7	156	PF00999	PTHR10110,PTHR10110:SF86	KOG1965	AT2G01980.1	sodium proton exchanger, putative (NHX7) (SOS1)	LOC_Os12g44360.1	sodium/hydrogen exchanger 7, putative, expressed
Sobic.004G034000	10	7	157	PF16561	PTHR10343,PTHR10343:SF61	NA	AT5G39790.1	5\'-AMP-activated protein kinase-related	LOC_Os02g04330.1	5-AMP-activated protein kinase beta-1 subunit-related, putative, expressed
Sobic.001G179800	10	7	158	PF14938	PTHR13768,PTHR13768:SF8	KOG1586	AT3G56190.1	alpha-soluble NSF attachment protein 2	LOC_Os08g18110.1	alpha-soluble NSF attachment protein, putative, expressed
Sobic.003G017700	10	7	159	PF01965	PTHR11019,PTHR11019:SF100	KOG2764	AT1G53280.1	Class I glutamine amidotransferase-like superfamily protein	LOC_Os01g11880.1	DJ-1 family protein, putative, expressed
Sobic.002G351400	10	7	160	PF00314	PTHR31048,PTHR31048:SF6	NA	AT4G11650.1	osmotin 34	LOC_Os03g45960.1	thaumatin, putative, expressed
Sobic.010G129600	10	7	161	PF00782	PTHR10159,PTHR10159:SF331	KOG1716	AT2G04550.1	indole-3-butyric acid response 5	LOC_Os06g20340.1	dual specificity protein phosphatase, putative, expressed
Sobic.002G282500	10	7	162	PF00614,PF00168,PF12357	PTHR18896,PTHR18896:SF60	NA	AT4G35790.2	phospholipase D delta	LOC_Os09g37100.1	phospholipase D, putative, expressed
Sobic.005G228000	4	7	163	PF03357	PTHR10476,PTHR10476:SF12	KOG3230	AT2G06530.1	SNF7 family protein	LOC_Os11g47710.1	SNF7 domain containing protein, putative, expressed
Sobic.004G321800	4	7	164	PF03435,PF04455,PF05222,PF16653	PTHR11133,PTHR11133:SF14	KOG0172	AT4G33150.1	lysine-ketoglutarate reductase/saccharopine dehydrogenase bifunctional enzyme	LOC_Os02g54254.1	saccharopine dehydrogenase, putative, expressed
Sobic.003G273600	4	7	165	PF00069	PTHR11909,PTHR11909:SF154	NA	AT1G72710.1	casein kinase 1-like protein 2	LOC_Os01g51200.1	CK1_CaseinKinase_1.3 - CK1 includes the casein kinase 1 kinases, expressed
Sobic.004G077500	10	6	166	PF00170	PTHR22952,PTHR22952:SF117	NA	AT1G42990.1	basic region/leucine zipper motif 60	LOC_Os06g41770.1	bZIP transcription factor domain containing protein, expressed
Sobic.009G028500	4	6	167	PF00642	PTHR14493,PTHR14493:SF48	KOG1595	AT5G58620.1	zinc finger (CCCH-type) family protein	LOC_Os05g03760.1	zinc finger family protein, putative, expressed
Sobic.009G050600	4	6	168	PF00320	PTHR10071,PTHR10071:SF203	NA	AT5G26930.1	GATA transcription factor 23	LOC_Os01g24070.1	GATA zinc finger domain containing protein, expressed
Sobic.002G211700	10	6	169	PF13016	NA	NA	NA	NA	LOC_Os06g31060.1	PROLM23 - Prolamin precursor, expressed
Sobic.001G298300	10	6	170	PF10381,PF03987,PF03986	PTHR12866,PTHR12866:SF2	KOG2981	AT5G61500.1	autophagy 3 (APG3)	LOC_Os01g10290.1	autophagy-related protein 3, putative, expressed
Sobic.010G210600	4	6	171	PF00226	NA	NA	AT1G80920.1	Chaperone DnaJ-domain superfamily protein	LOC_Os06g44160.1	heat shock protein DnaJ, putative, expressed
Sobic.001G520900	10	6	172	PF07714,PF13499	PTHR24349:SF119,PTHR24349	KOG0032	AT2G17290.1	Calcium-dependent protein kinase family protein	LOC_Os03g03660.3	CAMK_CAMK_like.17 - CAMK includes calcium/calmodulin depedent protein kinases, expressed
Sobic.002G370300	10	6	173	PF01095	PTHR31321,PTHR31321:SF31	NA	AT5G55590.1	Pectin lyase-like superfamily protein	LOC_Os07g41650.1	pectinesterase, putative, expressed
Sobic.002G414400	4	6	174	PF06596	PTHR34455,PTHR34455:SF1	NA	AT2G06520.1	photosystem II subunit X	LOC_Os07g47640.1	ultraviolet-B-repressible protein, putative, expressed
Sobic.002G239200	4	6	175	PF13639	PTHR14155,PTHR14155:SF184	NA	AT2G04240.1	RING/U-box superfamily protein	LOC_Os09g30160.1	zinc finger, C3HC4 type domain containing protein, expressed
Sobic.007G106900	10	6	176	PF00035,PF00636	PTHR14950,PTHR14950:SF29	NA	AT4G15417.1	RNAse II-like 1	LOC_Os06g25250.1	endoribonuclease Dicer, putative, expressed
Sobic.004G302800	10	6	177	PF00635	PTHR10809,PTHR10809:SF53	KOG0439	AT2G45140.1	plant VAP homolog 12	LOC_Os02g42940.1	MSP domain containing protein, expressed
Sobic.005G206300	10	6	178	NA	PTHR36725	NA	AT1G66330.2	senescence-associated family protein	LOC_Os05g05600.1	ATA15 protein, putative, expressed
Sobic.005G170100	10	6	179	PF04185	PTHR31956,PTHR31956:SF7	NA	AT3G03530.1	non-specific phospholipase C4	LOC_Os11g38050.1	phosphoesterase family protein, putative, expressed
Sobic.002G034700	4	6	180	PF03822,PF00069	PTHR24343,PTHR24343:SF136	KOG0583	AT1G30270.1	CBL-interacting protein kinase 23	LOC_Os07g05620.2	CAMK_KIN1/SNF1/Nim1_like.28 - CAMK includes calcium/calmodulin depedent protein kinases, expressed
Sobic.010G214900	10	6	181	PF13193,PF00501	PTHR24096,PTHR24096:SF201	NA	AT3G21240.1	4-coumarate:CoA ligase 2	LOC_Os06g44620.1	AMP-binding domain containing protein, expressed
Sobic.003G407300	10	6	182	PF00512,PF02518,PF00072,PF03924	PTHR24423,PTHR24423:SF381	KOG0519	AT1G27320.1	histidine kinase 3	LOC_Os01g69920.1	histidine kinase, putative, expressed
Sobic.001G367700	10	6	183	PF13419	PTHR12725,PTHR12725:SF60	KOG3085	AT2G41250.1	Haloacid dehalogenase-like hydrolase (HAD) superfamily protein	LOC_Os07g46520.1	rhythmically expressed gene 2 protein, putative, expressed
Sobic.005G179300	10	6	184	PF12848,PF00005	PTHR19211,PTHR19211:SF48	NA	AT5G64840.1	general control non-repressible 5	LOC_Os11g39020.1	ABC transporter, ATP-binding protein, putative, expressed
Sobic.010G267000	4	6	185	PF00226	PTHR24078,PTHR24078:SF231	NA	AT3G13310.1	Chaperone DnaJ-domain superfamily protein	LOC_Os08g43490.1	heat shock protein DnaJ, putative, expressed
Sobic.003G430100	10	6	186	PF04185	PTHR31956,PTHR31956:SF10	NA	AT2G26870.1	non-specific phospholipase C2	LOC_Os01g72520.1	phosphoesterase family protein, putative, expressed
Sobic.003G191700	10	6	187	NA	PTHR34281,PTHR34281:SF1	NA	AT2G25930.1	hydroxyproline-rich glycoprotein family protein	LOC_Os01g38530.1	ELF3 protein, putative, expressed
Sobic.004G325900	4	6	188	PF02358,PF00982	PTHR10788,PTHR10788:SF46	NA	AT2G18700.1	trehalose phosphatase/synthase 11	LOC_Os02g54820.2	trehalose-6-phosphate synthase, putative, expressed
Sobic.008G106900	10	6	189	PF03311	PTHR12290	KOG2729	AT3G12180.1	Cornichon family protein	LOC_Os12g32180.1	cornichon protein, putative, expressed
Sobic.001G122900	10	6	190	NA	PTHR18959	NA	NA	NA	LOC_Os03g49630.1	expressed protein
Sobic.004G006200	10	6	191	PF00762	PTHR11108,PTHR11108:SF4	NA	AT5G26030.2	ferrochelatase 1	LOC_Os09g12560.1	ferrochelatase-2, chloroplast precursor, putative, expressed
Sobic.002G196200	10	6	192	PF09425,PF06200	PTHR33077,PTHR33077:SF18	NA	AT1G70700.1	TIFY domain/Divergent CCT motif family protein	LOC_Os09g23660.1	ZIM motif family protein, expressed
Sobic.008G118700	4	6	193	PF13405,PF01794,PF08022,PF08414,PF08030	PTHR11972,PTHR11972:SF61	NA	AT1G09090.2	respiratory burst oxidase homolog B	LOC_Os12g35610.1	respiratory burst oxidase, putative, expressed
Sobic.001G535200	4	6	194	PF00403	PTHR22814,PTHR22814:SF152	KOG1603	AT5G23760.1	Copper transport protein family	LOC_Os10g36200.1	heavy metal-associated domain containing protein, expressed
Sobic.009G257300	4	6	195	NA	PTHR34281,PTHR34281:SF2	NA	AT2G25930.1	hydroxyproline-rich glycoprotein family protein	LOC_Os01g38530.1	ELF3 protein, putative, expressed
Sobic.001G179900	10	6	196	PF00035,PF00636	PTHR14950,PTHR14950:SF19	NA	AT3G03300.1	dicer-like 2	LOC_Os03g38740.1	Dicer, putative, expressed
Sobic.004G062500	4	6	197	PF13193,PF00501	PTHR24096,PTHR24096:SF201	NA	AT3G21240.1	4-coumarate:CoA ligase 2	LOC_Os02g08100.1	AMP-binding domain containing protein, expressed
Sobic.006G053000	10	6	198	PF00403	PTHR22814,PTHR22814:SF142	KOG1603	AT5G63530.1	farnesylated protein 3	LOC_Os02g30650.1	heavy metal-associated domain containing protein, expressed
Sobic.004G102800	10	6	199	PF00153	PTHR24089,PTHR24089:SF275	KOG0749	AT5G17400.1	endoplasmic reticulum-adenine nucleotide transporter 1	LOC_Os11g43960.1	mitochondrial carrier protein, putative, expressed
Sobic.004G125800	4	6	200	PF14249	PTHR35309,PTHR35309:SF2	NA	AT4G32770.1	tocopherol cyclase, chloroplast / vitamin E deficient 1 (VTE1) / sucrose export defective 1 (SXD1)	LOC_Os02g17650.1	tocopherol cyclase, chloroplast precursor, putative, expressed
Sobic.003G313000	10	6	201	PF07123	PTHR34552	NA	AT2G30570.1	photosystem II reaction center W	LOC_Os01g56680.1	photosystem II reaction center W protein, chloroplast precursor, putative, expressed
Sobic.003G367500	10	6	202	PF00316	PTHR11556,PTHR11556:SF17	NA	AT1G43670.1	Inositol monophosphatase family protein	LOC_Os01g64660.2	fructose-1,6-bisphosphatase, putative, expressed
Sobic.002G169300	4	6	203	PF07690	PTHR23500,PTHR23500:SF14	KOG0569	AT1G77210.2	sugar transporter 14	LOC_Os09g24924.1	transporter family protein, putative, expressed
Sobic.007G171000	10	6	204	PF00070	PTHR22912,PTHR22912:SF162	KOG1336	AT3G52880.1	monodehydroascorbate reductase 1	LOC_Os08g44340.1	monodehydroascorbate reductase, putative, expressed
Sobic.010G052200	4	6	205	PF13578	PTHR10509,PTHR10509:SF23	KOG1663	AT4G34050.1	S-adenosyl-L-methionine-dependent methyltransferases superfamily protein	LOC_Os06g06980.1	caffeoyl-CoA O-methyltransferase, putative, expressed
Sobic.001G008600	10	6	206	PF04185	PTHR31956,PTHR31956:SF1	NA	AT3G03530.1	non-specific phospholipase C4	LOC_Os03g63580.1	phosphoesterase family protein, putative, expressed
Sobic.007G169200	4	6	207	PF13202,PF13405	PTHR10183,PTHR10183:SF299	KOG0037	AT5G04170.1	Calcium-binding EF-hand family protein	LOC_Os08g44390.2	EF hand family protein, putative, expressed
