# Supplementary material for: Transcriptome and metabolome analyses reveal regulatory networks associated with nutrition synthesis in sorghum seeds
Source: Commun Biol. 2024 Jul 10;7:841. doi: 10.1038/s42003-024-06525-7 (PMC11237005; doi:10.1038/s42003-024-06525-7)
Supplement: Supplementary file 17 — Supplementary Data 14 [file 42003_2024_6525_MOESM17_ESM.xlsx]

## Sheet: Sheet1
Primers used in this study
Gene_ID	Primer sequence (Forward)	Primer sequence (Reverse)
Sobic.001G239500	AGAGGGATGATGCAGGATCTA	CTCGCACCATCCACTGATATT
Sobic.002G279700	GTTGCACAAGATGAGAAGGAAAG	AGCCATGCTCCATATCCAAG
Sobic.002G309900	GGACTTTCAACCAGGCGAATA	CTTGCACAGGATACCAACTCTC
Sobic.010G273800	AAGGGAACAACTGGAGCTATG	ATCTCTCATCGAGCGCATTC
Sobic.002G211700	CCGGTACCAGGCGATCTT	CCGTCAGTTGCTGTGCTATTT
Sobic.005G184400	GTGAACCCTATCGCCTACTTTC	AAGTGACTGTGGCTGTTGTAG
Sobic.004G092500 (PP2A)	AACCCGCAAAACCCCAGACTA	TACAGGTCGGGCTCATGGAAC
