# Supplementary material for: Transcriptome and metabolome analyses reveal regulatory networks associated with nutrition synthesis in sorghum seeds
Source: Commun Biol. 2024 Jul 10;7:841. doi: 10.1038/s42003-024-06525-7 (PMC11237005; doi:10.1038/s42003-024-06525-7)
Supplement: Supplementary file 18 — Supplementary Data 15 [file 42003_2024_6525_MOESM18_ESM.xlsx]

## Sheet: Figure 1
Figure 1C
Sample (day)	rep	kafirin 1 (mAu)	kafirin 2 (mAu)	total kafirin	% kafirin 1 of total	%kafirin 2 of total
5	1	3187.5	656	3843.5	82.9322	17.0678
	2	2573.7	506.7	3080.4	83.5508	16.4492
	3	2407.1	462.3	2869.4	83.8886	16.1114
10	1	3405.9	623.7	4029.6	84.522	15.478
	2	3327.7	642.7	3970.4	83.8127	16.1873
	3	3765.1	633.9	4399	85.5899	14.4101
15	1	18055.8	1979.6	20035.4	90.1195	9.88051
	2	18606.3	2099.3	20705.6	89.8612	10.1388
	3	15878.5	2037	17915.5	88.63	11.37
20	1	13680.1	2645.3	18828.3	3594.1	14.0496
	2	14694.9	2050	20028.5	2871.7	10.2354
	3	13999.3	1986.6	19073.3	2677.5	10.4156
25	1	18717.6	3532.6	22250.2	84.1233	15.8767
	2	19278.7	3705.4	22984.1	83.8784	16.1216
	3	18515.6	3768.1	22283.7	83.0903	16.9097
	day	average kaf 1	average kaf 2	average total kaf	avg % kaf 1	avg % kaf 2
	5	2722.77	541.667	3264.43	83.4572	16.5428
	10	3499.57	633.433	4133	84.6416	15.3584
	15	17513.5	2038.63	19552.2	89.5369	10.4631
	20	14124.8	2227.3	19310	88.2998	11.7002
	25	18837.3	3668.7	22506	83.6973	16.3027

## Sheet: Figure 2
Differentially accumulated metabolites among the 4 pairwise groups of the fold change. Up, up-regulated; DOWN, down-regulated. The volcano plots are generated based on this data and the enrichment figure are generated by putting the significant different metabolites KEGG ID into the metaboanalyst software which generate the given figure in the figure 2.
d-glucopyranoside	Metabolite.ID	10_VS_5	pvalue	qvalue	status	15_VS_5	pvalue	qvalue	status	20_VS_5	pvalue	qvalue	status	25_VS_5	pvalue	qvalue	status
O-[(5z,8z)-3-hydroxytetradecadienoyl]carnitine	13.776_383.26697	1.5509	0.000634299	0.00261083	UP	0.707889	0.0271646	0.0436251	UP	0.282722	0.115915	0.140542	UP	-2.12331	3.87917e-06	0	DOWN
C8-carnitine	10.011_287.20957	2.41533	0.00366013	0.00861954	UP	0.0848536	0.407295	0.423337	UP	-0.327115	0.158617	0.183319	DOWN	-1.6241	0.00481546	0.00780497	DOWN
L-glutathione (reduced)	6.588_307.08370	1.85933	1.47011e-05	0	UP	1.30707	0.0140753	0.0252146	UP	0.480006	0.0977528	0.121504	UP	-2.55187	1.40406e-05	0	DOWN
L-(+)-citrulline	0.841_175.09583	1.7101	0.00409323	0.00861954	UP	0.367554	0.116025	0.146627	UP	-1.31479	0.00511991	0.00964186	DOWN	-2.92194	0.000287359	0	DOWN
2-[(3s)-1-cyclobutyl-3-pyrrolidinyl]-1h-imidazo[4,5-b]pyridine	10.014_264.13368	2.7386	0.00325589	0.00675978	UP	0.167593	0.335221	0.357414	UP	-0.156154	0.342372	0.358607	DOWN	-1.96195	0.00148698	0.00182482	DOWN
2-benzylidene-6-(morpholinomethyl)cyclohexan-1-one	1.456_285.16875	1.86739	3.6776e-06	0	UP	0.685418	0.0110247	0.0205432	UP	-0.796972	0.00353093	0.00787464	DOWN	-2.94942	2.8942e-05	0	DOWN
3-hydroxytetradecanoylcarnitine	12.928_387.29860	1.68442	0.000270981	0	UP	1.2271	0.0385654	0.059272	UP	0.932592	0.0221253	0.034655	UP	-1.72503	0.00869879	0.0131387	DOWN
3,4-methylenedioxy u-47700	6.836_304.17862	2.40173	7.22211e-06	0	UP	0.301607	0.278689	0.305691	UP	-1.13971	0.0470456	0.0656543	DOWN	-2.35173	0.0123105	0.0170969	DOWN
4-(4-{5-[(2s)-1-(2-fluorobenzyl)-2-pyrrolidinyl]-1,2,4-oxadiazol-3-yl}-2-pyridinyl)morpholine	11.51_409.19234	2.36435	0.00221207	0.00482093	UP	1.25754	0.0079048	0.0156897	UP	0.0997399	0.361767	0.37672	UP	-1.71912	0.00330026	0.00492009	DOWN
Ieodomycin a	10.014_242.15188	2.7386	0.00325589	0.00675978	UP	0.167593	0.335221	0.357414	UP	-0.156154	0.342372	0.358607	DOWN	-1.96195	0.00148698	0.00182482	DOWN
N-{[(2r,4s,5r)-5-(3-cyclopentyl-1-methyl-1h-pyrazol-5-yl)-1-azabicyclo[2.2.2]oct-2-yl]methyl}-2-furamide	12.93_364.22261	1.50463	0.00048518	0	UP	1.11659	0.0398833	0.0604373	UP	0.926551	0.0198011	0.0321146	UP	-1.59248	0.00553018	0.00916581	DOWN
O-pentadecanoylcarnitine	18.441_385.31912	1.52786	1.52803e-06	0	UP	1.3362	0.00880879	0.0173877	UP	0.887561	4.5668e-05	0	UP	-2.01382	2.38748e-05	0	DOWN
Phthalophenone	4.547_286.10279	1.66112	3.32593e-05	0	UP	0.518097	0.0382163	0.0580074	UP	-0.888065	0.0165655	0.0281928	DOWN	-5.91298	0.00017405	0	DOWN
Tofa	12.929_324.23022	1.55848	0.000585094	0.00261083	UP	1.20383	0.0346912	0.0543076	UP	1.10051	0.0139766	0.0239851	UP	-1.54516	0.00625137	0.00916581	DOWN
Bromocriptine	1.16_653.22016	1.83897	5.69007e-05	0	UP	0.61618	0.014302	0.0252146	UP	-1.77605	0.00306686	0.00612106	DOWN	-3.11064	0.00062286	0.00182482	DOWN
5,7-dihydroxy-2-(4-hydroxyphenyl)-3-chromeniumyl 6-o-{6-deoxy-4-o-[(2e)-3-(4-hydroxyphenyl)-2-propenoyl]-alpha-l-mannopyranosyl}-beta-d-glucopyranoside	5.323_725.20995	1.81228	0.000560214	0.00261083	UP	-1.66478	0.0346923	0.0543076	DOWN	-4.19755	0.00957087	0.0178553	DOWN	-3.33108	0.0119469	0.0170969	DOWN
Vardenafil	6.247_488.22377	1.50556	0.00120943	0.00261083	UP	-0.213676	0.352327	0.372484	DOWN	0.725138	0.0453129	0.0633299	UP	-0.659771	0.152978	0.17275	DOWN
N-α-acetyl-l-glutamine	1.168_188.07993	1.58996	6.77594e-06	0	UP	0.329856	0.0837037	0.111623	UP	-0.657868	0.0160176	0.02677	DOWN	-1.1086	0.00106516	0.00182482	DOWN
Ent-cassa-12,15-diene	19.816_272.25047	1.59557	8.50128e-05	0	UP	0.313625	0.0887695	0.116844	UP	-0.123492	0.298809	0.318513	DOWN	-0.33662	0.0840428	0.100364	DOWN
Hexylcinnamaldehyde	13.537_216.15176	1.62818	0.000422869	0	UP	1.06554	0.000683416	0.00265429	UP	1.04668	0.000996578	0.00228053	UP	0.797938	0.00311128	0.00492009	UP
9-hydroxynonanoic acid	8.809_174.12562	1.64495	0.00899592	0.0171638	UP	1.35974	0.0145512	0.0267829	UP	1.31118	0.00279693	0.00612106	UP	-0.0541045	0.391783	0.402285	DOWN
Pentosidine	13.513_378.20189	1.65046	7.79898e-05	0	UP	0.9872	0.00238249	0.00491232	UP	1.00446	0.00225114	0.00423926	UP	0.860745	0.00399865	0.00638829	UP
(3z,6z,9z,12z,15z,18z)-3,6,9,12,15,18-docosahexaen-1-yl(dimethyl)arsine oxide	7.4_418.22044	1.65615	1.82276e-05	0	UP	1.0015	0.000504612	0.00265429	UP	-0.0795366	0.384053	0.396826	DOWN	0.240859	0.18347	0.201465	UP
13-hydroxy-9-methoxy-10-oxo-11-octadecenoic acid	12.909_342.24051	1.65729	0.000569677	0.00261083	UP	1.23725	0.0365126	0.0566896	UP	1.28162	0.0118875	0.0209747	UP	-1.38946	0.0183715	0.0246623	DOWN
5-[(benzoyloxy)methyl]-4,5,6-trihydroxy-2-cyclohexen-1-yl benzoate	10.099_406.10278	1.66099	0.00209634	0.00482093	UP	1.77055	0.0344831	0.0529144	UP	1.24061	0.157623	0.182267	UP	2.13343	0.10414	0.12201	UP
Mfcd00914626	10.099_384.12073	1.66099	0.00209634	0.00482093	UP	1.77055	0.0344831	0.0529144	UP	1.24061	0.157623	0.182267	UP	2.13343	0.10414	0.12201	UP
Meso-2,6-diaminopimelic acid	0.866_190.09551	1.87111	1.27918e-05	0	UP	1.29209	0.00114157	0.00265429	UP	-0.125121	0.361229	0.376057	DOWN	-1.48671	0.000707555	0.00182482	DOWN
Oxaceprol	0.863_173.06895	1.87111	1.27918e-05	0	UP	1.29209	0.00114157	0.00265429	UP	-0.123638	0.362306	0.37672	DOWN	-1.45635	0.000762682	0.00182482	DOWN
(2r)-3-({[(2s)-2,3-dihydroxypropoxy](hydroxy)phosphoryl}oxy)-2-hydroxypropyl (9z)-9-hexadecenoate	13.962_482.26468	1.93922	0.0297305	0.046135	UP	1.49065	0.0356586	0.0554443	UP	1.09078	0.00156136	0.00423926	UP	1.09044	0.0125213	0.0183827	UP
Eugenitin	10.1_220.07370	1.9629	0.015265	0.0259992	UP	2.40491	0.03636	0.0554443	UP	2.23654	0.111029	0.135196	UP	3.30992	0.134933	0.154531	UP
4-{[(2s,5as,8ar)-1-methyl-5-oxo-2-[3-oxo-3-(2-propyn-1-ylamino)propyl]octahydropyrrolo[3,2-e][1,4]diazepin-6(1h)-yl]methyl}benzoic acid	6.249_412.20981	1.99667	0.000157505	0	UP	0.541722	0.132128	0.162685	UP	1.37622	0.00088255	0.00228053	UP	-0.353121	0.269523	0.285421	DOWN
Glas#3	6.738_464.22575	2.02426	5.44162e-07	0	UP	0.674957	0.00830051	0.0156897	UP	0.456715	0.0406343	0.0584546	UP	-0.979978	0.00515622	0.00780497	DOWN
Wampetin	10.097_366.11028	2.0881	0.0133053	0.0231919	UP	2.5476	0.0340254	0.0529144	UP	2.38748	0.104673	0.129101	UP	3.45861	0.132854	0.152494	UP
1,4:3,6-dianhydro-2-[4-(cyclohexylmethyl)-1h-1,2,3-triazol-1-yl]-2,5-dideoxy-5-{[4-(dimethylamino)benzoyl]amino}-l-iditol	11.381_439.25712	2.19666	0.000160761	0	UP	0.985418	0.00280168	0.00690233	UP	0.522934	0.0211049	0.0334355	UP	0.651132	0.00810098	0.0118373	UP
Phenmetrazine	3.394_177.11559	2.2856	1.80035e-05	0	UP	1.18505	0.00271732	0.00690233	UP	1.1505	0.00477695	0.00964186	UP	0.480134	0.0932842	0.110481	UP
Dihydrotanshinone i	1.816_278.09367	2.36749	1.2065e-06	0	UP	1.08509	0.0127932	0.0236602	UP	-0.136479	0.363276	0.377571	DOWN	0.0844457	0.414195	0.423395	UP
N-α-acetyl-l-lysine	0.88_188.11627	0.500259	0.00192141	0.00482093	UP	1.78905	0.00242806	0.00491232	UP	1.17774	0.028178	0.0423988	UP	-3.08792	1.87405e-06	0	DOWN
2-hydroxy-n-(2-hydroxyethyl)propionamide	0.864_133.07398	0.738222	0.00548321	0.0103858	UP	1.52448	0.000669827	0.00265429	UP	0.479216	0.163933	0.188559	UP	-2.67966	0.000754363	0.00182482	DOWN
3-{[3-({2-o-[(2e)-2-decenoyl]-6-deoxy-alpha-l-mannopyranosyl}oxy)decanoyl]oxy}decanoic acid	11.561_656.45149	2.41416	0.0388472	0.0575833	UP	2.74487	0.00819597	0.0156897	UP	3.12033	0.0815558	0.104286	UP	-1.84455	0.00918489	0.0131387	DOWN
C10-hsl	10.608_255.18347	0.98719	0.00841061	0.0155281	UP	1.59207	0.0290867	0.0463508	UP	-0.422399	0.330525	0.348483	DOWN	-3.01316	0.00287113	0.00492009	DOWN
Tozadenant	8.981_406.16633	2.49646	0.0436638	0.0637846	UP	1.52232	0.0232716	0.0382964	UP	-0.496693	0.118976	0.143423	DOWN	-2.36888	0.000172605	0	DOWN
Tectoridin	7.141_462.11629	0.742074	0.09579	0.121717	UP	2.83684	0.0310818	0.0490183	UP	-0.553139	0.214034	0.236095	DOWN	1.00773	0.0669263	0.0820384	UP
N6-acetyl-l-lysine	1.17_188.11631	0.214595	0.0460848	0.066129	UP	1.55332	0.00153493	0.00491232	UP	1.30013	1.97317e-06	0	UP	1.45954	0.00211224	0.00340394	UP
Mdpv	14.652_275.15220	0.924492	0.0118855	0.0217068	UP	1.50856	0.01954	0.0343496	UP	0.73137	0.120438	0.144544	UP	2.52379	0.0462008	0.0580036	UP
Genipin gentiobioside	1.228_550.18916	1.00005	0.0319662	0.0487048	UP	1.51853	0.000251626	0	UP	0.780246	0.0341801	0.0498106	UP	0.70237	0.0345018	0.0449814	UP
Patulitrin	8.756_494.10665	-0.0948541	0.167297	0.194927	DOWN	1.54626	0.0191188	0.0330151	UP	4.8842	0.0397269	0.0573444	UP	1.46893	2.55473e-05	0	UP
Trimetaphosphoric acid	0.704_239.89888	-0.362568	0.0102749	0.0187263	DOWN	1.57616	0.000154082	0	UP	1.08702	0.0261064	0.0399244	UP	-1.18229	3.31092e-05	0	DOWN
Palmitoyl alanine	15.921_327.27748	0.715779	0.0341851	0.0512969	UP	1.58692	0.0204892	0.0343496	UP	1.18425	0.0305894	0.0462657	UP	-0.0987299	0.33541	0.347923	DOWN
Thiophanate-methyl	1.161_342.04617	1.09046	0.00105782	0.00261083	UP	1.61798	5.90844e-06	0	UP	1.03144	0.00187144	0.00423926	UP	0.629976	0.0155321	0.0221711	UP
2-(1-ethyl-3-methyl-1h-pyrazol-5-yl)-5-(4-methylphenyl)-1,3,4-oxadiazole	7.625_268.12863	0.921469	0.00074375	0.00261083	UP	1.6317	3.14634e-05	0	UP	1.14989	0.00171946	0.00423926	UP	0.369205	0.123314	0.14197	UP
Febantel	0.841_446.12692	1.46488	1.74586e-05	0	UP	1.80707	1.33238e-05	0	UP	1.37748	1.11911e-05	0	UP	1.11309	0.00439674	0.00638829	UP
Sorbitan, monododecanoate	10.769_346.23553	1.34402	0.0581865	0.0798897	UP	1.87594	0.00753672	0.0156897	UP	1.44013	0.027741	0.0423988	UP	1.10087	0.0914321	0.108167	UP
Artemisinin	7.462_282.14669	0.648939	0.0166383	0.0288861	UP	1.96898	9.44884e-06	0	UP	1.43	3.67452e-05	0	UP	1.45374	5.25095e-05	0	UP
N-[(3s,5s)-5-(3-benzyl-1,2,4-oxadiazol-5-yl)-1-methyl-3-pyrrolidinyl]-4-(dimethylamino)benzamide	10.602_427.20290	2.872	0.0410277	0.0601507	UP	1.99014	0.00112819	0.00265429	UP	1.22453	0.00137923	0.00228053	UP	-0.435548	0.163917	0.183769	DOWN
(2s,3r,4r,5s,6e,14r)-2-amino-3,4,5,14-tetrahydroxy-6-icosenoic acid	15.498_389.27684	1.30003	0.00310397	0.00675978	UP	2.02731	0.0306643	0.0490183	UP	0.100547	0.373345	0.387002	UP	-0.735247	0.0214325	0.0281949	DOWN
4-(5,7-dihydroxy-3,6-dimethoxy-4-oxo-4h-chromen-2-yl)-2-methoxyphenyl beta-d-glucopyranosiduronic acid	6.219_536.11742	0.194513	0.394409	0.407363	UP	2.62264	0.0281582	0.0449605	UP	4.76254	0.0900039	0.112799	UP	-0.094079	0.362751	0.37475	DOWN
8-{3-oxo-2-[(2e)-2-penten-1-yl]-1-cyclopenten-1-yl}octanoic acid	15.058_292.20375	0.928484	0.00335758	0.00675978	UP	2.66836	0.0114622	0.0205432	UP	1.19122	0.00264377	0.00612106	UP	-0.729768	0.007541	0.0118373	DOWN
Astragalin	7.363_448.10071	-0.813407	0.0336475	0.0512969	DOWN	2.79006	0.0296343	0.0477283	UP	5.99578	0.0572657	0.0766284	UP	3.46204	0.071539	0.0875915	UP
Propazine	9.682_229.11020	1.19158	0.042261	0.0613141	UP	3.03651	0.000214675	0	UP	0.654675	0.32443	0.34233	UP	2.25612	0.0759258	0.0918647	UP
3,3-bis(3-methyl-4-hydroxyphenyl)indolinone	5.153_345.14227	0.68756	0.0560615	0.0775989	UP	1.72609	4.03415e-05	0	UP	-0.457867	0.13894	0.163164	DOWN	1.26876	0.0345206	0.0449814	UP
Pdmp	11.516_390.28838	0.520498	0.0230494	0.0368747	UP	4.2109	0.0092685	0.0173877	UP	1.2104	0.0443547	0.0622183	UP	0.100028	0.26412	0.279506	UP
Hematoxylin	7.657_302.07888	-2.06962	0.0114132	0.0202874	DOWN	0.380707	0.264535	0.292205	UP	4.50611	0.0106503	0.0194233	UP	4.80278	0.0450253	0.0568811	UP
1-(phenylthio)-3-{4-[4-(trifluoromethyl)pyrimidin-2-yl]piperazino}propan-2-ol	8.406_398.13619	-1.48392	0.0133273	0.0231919	DOWN	-1.95004	0.00700112	0.0140338	DOWN	3.37849	0.0157876	0.02677	UP	-0.651372	0.0844465	0.100364	DOWN
Isosakuranin	6.73_448.13706	-2.01153	0.00928181	0.0171638	DOWN	-1.59329	0.0115419	0.0220728	DOWN	3.44672	0.0118347	0.0209747	UP	1.38834	0.00990234	0.0144763	UP
D-(-)-3-phosphoglyceric acid	0.773_185.99302	1.49114	0.000620664	0.00261083	UP	1.1444	0.00610482	0.0123149	UP	1.72247	0.000235034	0	UP	0.550797	0.120963	0.139896	UP
5-hydroxy-2-(4-hydroxyphenyl)-4-oxo-4h-chromen-7-yl 6-o-(carboxyacetyl)-2-o-(6-deoxy-alpha-l-mannopyranosyl)-beta-d-glucopyranoside	0.885_664.16181	-0.165845	0.0299628	0.046135	DOWN	0.894234	0.0550134	0.0781996	UP	2.12428	0.00436823	0.00787464	UP	0.298599	0.06103	0.0753594	UP
Pectolinarin	8.694_622.18954	-0.996932	0.0131413	0.0231919	DOWN	0.430433	0.108998	0.139136	UP	3.74774	0.032325	0.0474506	UP	0.234542	0.237137	0.254165	UP
(+/-)-methoprene	19.209_310.25046	0.852346	0.0010159	0.00261083	UP	1.10768	0.019562	0.0343496	UP	1.54327	0.000967767	0.00228053	UP	-0.0427209	0.428643	0.437226	DOWN
Prostaglandin e1	10.662_371.26709	0.773248	0.00442382	0.00861954	UP	1.26354	0.000960401	0.00265429	UP	1.65488	1.2276e-05	0	UP	0.970897	0.0031111	0.00492009	UP
9(z),11(e),13(e)-octadecatrienoic acid methyl ester	17.754_292.23994	0.886389	0.000796488	0.00261083	UP	1.14505	0.00632062	0.0123149	UP	1.71107	4.59005e-05	0	UP	0.034088	0.436366	0.44327	UP
(7r)-4,7-dihydroxy-n,n,n-trimethyl-10-oxo-3,5,9-trioxa-4-phosphanonadecan-1-aminium 4-oxide	12.106_412.24385	0.865848	0.00291947	0.00675978	UP	1.13983	0.0284053	0.0449605	UP	1.86115	0.000697871	0.00228053	UP	0.382097	0.136964	0.156561	UP
Amataine	11.964_716.36010	1.29599	1.85895e-05	0	UP	1.44994	0.0061301	0.0123149	UP	1.90426	0.000502859	0.00228053	UP	0.185911	0.252184	0.268446	UP
Jasmonic acid	9.59_210.12586	0.252753	0.2497	0.276253	UP	0.954386	0.0016608	0.00491232	UP	2.14484	3.6615e-05	0	UP	1.30844	0.00085096	0.00182482	UP
Amuvatinib	1.779_447.13783	-0.812373	4.12285e-06	0	DOWN	0.958329	0.11721	0.147352	UP	2.68565	0.00314653	0.00612106	UP	6.21654	0.106854	0.125246	UP
Mollicellin b	8.244_382.10521	1.06885	0.0480956	0.0684818	UP	-0.414082	0.167595	0.199807	DOWN	3.30018	0.00533254	0.00964186	UP	4.73878	0.162893	0.183044	UP
Esmeraldin b	9.876_652.19719	-0.512767	0.0707816	0.0945906	DOWN	-0.862484	0.019035	0.0330151	DOWN	3.70229	0.0322435	0.0474506	UP	0.538804	0.0986066	0.116739	UP
3-hydroxy-7,14-dimethoxy-17-methyl-12,16,21-trioxapentacyclo[15.3.1.02,15 04,13 06,11]henicosa-2(15),3,6,8,10,13-hexaen-5-one	7.446_384.12085	0.363487	0.256195	0.281234	UP	0.253518	0.323278	0.346036	UP	4.07153	0.00162816	0.00423926	UP	0.769508	0.0951196	0.112406	UP
Eprosartan	10.307_424.15215	-0.368995	0.0365263	0.0550222	DOWN	-0.234963	0.0895086	0.117858	DOWN	4.58069	0.0229847	0.0360385	UP	0.839642	0.0651652	0.0798726	UP
Cynaropicrin	8.11_368.12595	-1.07736	0.0722873	0.0953712	DOWN	-0.38461	0.336148	0.358112	DOWN	4.752	0.00643518	0.0113693	UP	2.40495	0.0499882	0.0625906	UP
Anandamide (aea)	20.143_353.29268	0.0198836	0.465184	0.470217	UP	0.917074	0.039834	0.0604373	UP	1.5274	0.00715535	0.0131084	UP	-0.274675	0.200152	0.217867	DOWN
5-deoxy-5-(7,8-dimethyl-2,4-dioxo-3,4,4a,5-tetrahydrobenzo[g]pteridin-10(2h)-yl)-d-ribitol	4.535_378.15254	-1.53399	2.72472e-05	0	DOWN	0.0410883	0.459144	0.466425	UP	0.993828	0.021789	0.034655	UP	5.58247	0.00293903	0.00492009	UP
Mirabegron	4.293_396.16327	-2.52773	7.24339e-06	0	DOWN	-1.19355	0.000544218	0.00265429	DOWN	-0.977852	0.00019249	0	DOWN	3.88576	0.00131397	0.00182482	UP
Taprenepag isopropyl	4.022_520.17904	-1.60199	0.00201941	0.00482093	DOWN	-0.711089	0.0695082	0.095719	DOWN	-0.358832	0.192788	0.216147	DOWN	4.77787	0.00210328	0.00340394	UP
Triadimefon	4.681_293.08949	-1.55777	0.00223148	0.00482093	DOWN	-1.49905	0.00109341	0.00265429	DOWN	-1.01147	0.0221076	0.034655	DOWN	3.98071	0.000666694	0.00182482	UP
(1r,9s)-5-[(e)-2-(4-chlorophenyl)vinyl]-11-(5-pyrimidinylcarbonyl)-7,11-diazatricyclo[7.3.1.02,7]trideca-2,4-dien-6-one	0.833_454.11500	-1.87052	6.84325e-05	0	DOWN	-1.93458	6.66722e-05	0	DOWN	2.95638	0.198704	0.221432	UP	5.56024	1.40527e-06	0	UP
Hesperidin	7.153_610.19036	-0.47553	0.0465996	0.0672866	DOWN	1.56884	0.0652629	0.0901908	UP	-0.261409	0.301461	0.32015	DOWN	1.6546	0.00103218	0.00182482	UP
N-[(10z)-7-isobutyl-3-isopropyl-5,8-dioxo-2-oxa-6,9-diazabicyclo[10.2.2]hexadeca-1(14),10,12,15-tetraen-4-yl]-n~2~,n~2~-dimethylisoleucinamide	17.064_500.33551	-0.905907	0.000232512	0	DOWN	-0.346333	0.0261736	0.0423061	DOWN	0.806875	0.0310006	0.0462657	UP	2.07198	0.00169629	0.00340394	UP
N-propionylglycine	1.163_131.05832	0.34743	0.046073	0.066129	UP	0.670693	0.00425293	0.00879321	UP	0.900365	0.000166338	0	UP	2.11306	1.17432e-06	0	UP
(2e)-n-[2-(dihydroxymethyl)-4-hydroxy-5-methoxyphenyl]-3-(4-hydroxy-3-methoxyphenyl)acrylamide	6.132_361.11596	-0.794873	0.0312849	0.0473916	DOWN	4.33662	0.0930102	0.121404	UP	6.45689	0.0445266	0.0633299	UP	2.14024	0.0140079	0.0197026	UP
(2e)-4-hydroxy-8-oxo-8-{[(2r)-1-(palmitoyloxy)-3-(phosphonooxy)-2-propanyl]oxy}-2-octenoic acid	14.431_580.30154	-0.129921	0.269188	0.293339	DOWN	1.17789	0.0861123	0.113698	UP	1.00956	0.00834312	0.0146631	UP	2.72659	0.000160696	0	UP
N2-[2-(2-pyridyl)ethyl]-4-hydroxyquinazoline-2-carboxamide	7.169_294.11022	0.303285	0.0177772	0.0303613	UP	-0.0726334	0.318847	0.342636	DOWN	1.28438	0.00100166	0.00228053	UP	2.75199	3.53483e-05	0	UP
Aralionine a	14.82_582.28365	-0.9755	0.00168883	0.00482093	DOWN	2.22522	0.0324527	0.0504456	UP	5.80967	0.0518207	0.0711525	UP	2.81642	0.01574	0.0221711	UP
3-deoxy-d-manno-octulosonic acid	0.769_238.06858	0.257771	0.0416394	0.0613141	UP	0.450053	0.00720732	0.0140338	UP	0.590936	0.000570974	0.00228053	UP	3.09535	4.02633e-05	0	UP
Taxifolin	6.077_304.05825	-1.73818	0.0432852	0.0626416	DOWN	2.99901	0.0475212	0.069486	UP	6.69503	0.0476717	0.0667364	UP	3.11288	0.00372506	0.00638829	UP
(1r,9s)-11-(cyclohexylcarbonyl)-5-[4-(methylsulfanyl)phenyl]-7,11-diazatricyclo[7.3.1.02,7]trideca-2,4-dien-6-one	4.404_458.17892	-0.512513	0.000895178	0.00261083	DOWN	-1.14306	8.21901e-06	0	DOWN	0.504175	0.00858907	0.0163086	UP	3.24615	3.34444e-08	0	UP
Pectolinarigenin	12.508_314.07881	-0.479469	0.252591	0.278676	DOWN	-1.41972	0.0814504	0.108261	DOWN	5.84059	0.0477207	0.0667364	UP	3.34926	0.0115035	0.0170969	UP
Setoperone	0.92_401.15829	-0.0870054	0.213525	0.24202	DOWN	-0.0348359	0.419318	0.434293	DOWN	1.14182	0.244202	0.266357	UP	3.36624	0.000374725	0	UP
5,8-dihydroxy-2-(4-hydroxyphenyl)-4-oxo-4h-chromen-7-yl 6-o-acetyl-2-o-(6-o-acetyl-beta-d-allopyranosyl)-beta-d-glucopyranoside	0.877_694.17583	-0.397196	0.00366221	0.00861954	DOWN	-0.488406	0.004143	0.00879321	DOWN	-0.787232	0.00105982	0.00228053	DOWN	3.42587	2.49791e-05	0	UP
Famotidine	0.784_337.04622	-0.356275	0.00995187	0.0187263	DOWN	-1.00363	1.51441e-05	0	DOWN	-1.24571	9.91348e-06	0	DOWN	3.62325	0.000305799	0	UP
Sulochrin	8.501_332.08954	0.754979	0.111905	0.138613	UP	6.10716	0.0386531	0.059272	UP	8.2437	0.0367917	0.0536746	UP	3.71953	0.00604133	0.00916581	UP
Alkannin	8.754_288.09958	0.570486	0.291444	0.31321	UP	0.765135	0.121785	0.152906	UP	6.37566	0.0532708	0.0722347	UP	4.5866	1.70506e-05	0	UP
Eupatoriochromene	0.91_218.09345	-0.0436431	0.272354	0.295677	DOWN	-0.00811072	0.477212	0.48071	DOWN	0.157591	0.414333	0.422353	UP	4.91882	1.54604e-05	0	UP
(+/-)-hesperetin	10.171_302.07890	-1.09172	0.00457577	0.0103858	DOWN	0.147373	0.402389	0.419188	UP	6.03947	0.0660334	0.0872564	UP	5.17541	0.00395688	0.00638829	UP
3-amino-2-(1-pyrrolidinylcarbonyl)-4(3h)-quinazolinone	4.537_258.11040	-0.8527	0.000278159	0	DOWN	0.19892	0.264192	0.292034	UP	1.12461	0.0319245	0.0474506	UP	5.55323	0.00362791	0.00638829	UP
Flutolanil	6.587_323.11577	-1.15815	0.0730214	0.0964493	DOWN	1.14712	0.175917	0.206362	UP	4.24269	0.0995764	0.123909	UP	5.77221	0.00109808	0.00182482	UP
?-fna	8.605_454.21056	-0.599177	0.000418552	0	DOWN	1.38623	0.040124	0.0604373	UP	0.389327	0.259056	0.279058	UP	6.41785	0.00519562	0.00780497	UP
(1r,9r)-5-[4-(methylsulfanyl)phenyl]-11-(propylsulfonyl)-7,11-diazatricyclo[7.3.1.02,7]trideca-2,4-dien-6-one	4.537_418.14518	-1.40677	0.00841838	0.0155281	DOWN	0.444174	0.247942	0.276103	UP	1.46865	0.0118244	0.0209747	UP	6.43729	0.0133953	0.0183827	UP
Pipecolic acid	0.801_129.08109	-0.419805	0.0444574	0.0637846	DOWN	-1.17494	0.00281986	0.00690233	DOWN	2.8803	0.19694	0.220151	UP	7.27304	0.00180094	0.00340394	UP
Dl-carnitine	0.894_161.10741	-0.125829	0.106765	0.13322	DOWN	-0.0879068	0.264676	0.292205	DOWN	4.99707	0.175814	0.200686	UP	7.33959	5.70473e-08	0	UP
Diphenyldisulfide	0.838_218.02235	-0.248242	0.049648	0.0704623	DOWN	-0.312308	0.0431815	0.0640366	DOWN	5.97428	0.174715	0.199766	UP	8.29986	8.15511e-09	0	UP
L-glutamic acid	0.87_147.05528	-0.342338	0.0134892	0.0231919	DOWN	-0.309627	0.0475583	0.069486	DOWN	5.31728	0.175555	0.200686	UP	8.35135	8.93953e-07	0	UP
N-{[3-ethyl-11,15-dihydroxy-7-isopropyl-3-methyl-10-(methylamino)-6,9-dioxo-2-oxa-5,8-diazabicyclo[10.3.1]hexadeca-1(16),12,14-trien-4-yl]carbonyl}glycine	17.854_494.23893	-0.0918154	0.304174	0.324173	DOWN	1.07466	0.00856489	0.0173877	UP	0.272957	0.15391	0.178347	UP	1.82509	0.000400567	0	UP
Ophthalmic acid	1.176_289.12725	-1.05984	0.00935731	0.0171638	DOWN	-0.267015	0.213282	0.243815	DOWN	-0.383156	0.108138	0.132085	DOWN	2.12938	6.17109e-06	0	UP
Diosmetin	6.132_300.06325	-0.81491	0.00666647	0.0139395	DOWN	4.82125	0.110166	0.140154	UP	6.42682	0.0434511	0.0610123	UP	2.22525	0.00748222	0.0105765	UP
3-(2,6-dihydroxy-3,4-dimethylbenzyl)-2,4-dihydroxy-6-methylbenzaldehyde	10.702_302.11535	0.612789	0.0195574	0.0333548	UP	0.588257	0.187408	0.21705	UP	6.57563	0.0533295	0.0722347	UP	2.31442	0.00379631	0.00638829	UP
Selumetinib	0.741_456.00085	-0.710905	0.00255534	0.00675978	DOWN	-0.0879939	0.379169	0.398008	DOWN	-0.0525283	0.38193	0.395153	DOWN	2.55075	1.53044e-05	0	UP
2-[(1s,4s,5s)-5-isopropyl-4-[(isopropylcarbamoylamino)methyl]-2-methyl-cyclohex-2-en-1-yl]-n-(2-pyridyl)acetamide	15.935_422.24348	0.107479	0.303351	0.323439	UP	1.06316	0.000763786	0.00265429	UP	1.42457	0.000109538	0	UP	2.77711	0.00831115	0.0118373	UP
Pedicin	10.102_330.11033	0.283377	0.165262	0.193355	UP	2.31744	0.113449	0.143447	UP	6.20174	0.0587123	0.0789077	UP	3.68096	0.00111437	0.00182482	UP
Neodiosmin	7.466_608.17382	-0.877241	0.0716715	0.0953712	DOWN	3.49519	0.0408642	0.0616338	UP	1.60369	0.178844	0.203547	UP	4.16326	0.00603945	0.00916581	UP
Methyl 3-{1-[3-hydroxy-4-(hydroxymethyl)tetrahydrofuran-2-yl]-2,4-dioxo-1,2,3,4-tetrahydropyrimidin-5-yl}acrylate	7.861_312.09974	-0.838134	0.0162096	0.0274797	DOWN	2.80005	0.136339	0.166526	UP	6.4427	0.0486992	0.0678084	UP	4.19017	0.000291507	0	UP
Tetrahydrocoptisine	6.821_323.11562	-1.07796	0.0531015	0.0740856	DOWN	0.305074	0.322753	0.346036	UP	3.38512	0.0491197	0.0678084	UP	4.19443	0.00166683	0.00340394	UP
Sulindac	8.739_356.08725	0.475269	0.320634	0.339853	UP	0.506486	0.221533	0.252168	UP	6.06251	0.0569701	0.0766284	UP	4.27372	4.05802e-05	0	UP
Fenoprofen	8.741_288.09943	0.562893	0.2936	0.31562	UP	0.616851	0.175509	0.206362	UP	5.99994	0.0570967	0.0766284	UP	4.28628	3.60676e-05	0	UP
2-(3-phenylpropyl)pyridine	0.811_197.11969	-0.117197	0.286293	0.30863	DOWN	-0.487709	0.0465857	0.0684687	DOWN	0.99441	0.260558	0.280921	UP	4.74042	0.000932294	0.00182482	UP
Dubinidine	0.9_275.11538	-0.125829	0.106765	0.13322	DOWN	-0.0879068	0.264676	0.292205	DOWN	1.9167	0.199824	0.222425	UP	5.07642	4.14256e-08	0	UP
Purpurogallin	0.833_220.03803	-0.248242	0.049648	0.0704623	DOWN	-0.312308	0.0431815	0.0640366	DOWN	2.45262	0.192162	0.215377	UP	5.53046	5.06558e-05	0	UP
3,5-dimethyl-n-{4-[5-(2-thienyl)-3-(trifluoromethyl)-1h-pyrazol-1-yl]phenyl}-4-isoxazolecarboxamide	12.838_432.08449	-0.180194	0.229947	0.257585	DOWN	5.05968	0.067525	0.0936016	UP	5.02411	0.0871737	0.109503	UP	5.56571	0.000856184	0.00182482	UP
Myxochelin b	0.858_403.17419	-0.410072	0.00211435	0.00482093	DOWN	-0.267969	0.0563361	0.079241	DOWN	3.29661	0.182537	0.206961	UP	5.82002	1.66644e-07	0	UP
Sulfadimethoxine	0.845_292.05986	-0.333309	0.0142888	0.0245118	DOWN	-0.309627	0.0475583	0.069486	DOWN	3.79929	0.179912	0.204348	UP	6.33004	1.59225e-06	0	UP
Enoxacin	0.788_320.12648	-0.0487257	0.318131	0.337194	DOWN	-0.969019	6.33669e-05	0	DOWN	5.2573	0.176985	0.201716	UP	7.24047	0.0031574	0.00492009	UP
Methyl (6s)-5-(4-fluorobenzoyl)-3-methyl-4,5,6,7-tetrahydro-3h-imidazo[4,5-c]pyridine-6-carboxylate	2.917_339.09528	-0.659079	0.000216717	0	DOWN	6.96584	0.0780756	0.104792	UP	2.84061	0.192444	0.215377	UP	8.3024	0.0354156	0.0449814	UP
N-(2,3-dihydro-1,4-benzodioxin-6-yl)-2-(2,3-dihydro-1-benzofuran-4-yl)-1,3-thiazole-4-carboxamide	0.846_380.07670	-0.333309	0.0142888	0.0245118	DOWN	-0.309627	0.0475583	0.069486	DOWN	10.1767	0.173372	0.197701	UP	12.6403	1.38711e-07	0	UP
N-acetyl-l-glutamic acid	1.296_189.06397	1.01572	0.0289605	0.0449641	UP	1.20591	0.00522046	0.0106199	UP	0.961373	0.00373031	0.00787464	UP	1.50219	0.000873378	0.00182482	UP
1-ethyl-3-{[(2r,4s,5r)-5-(2-methyl-6-phenyl-4-pyrimidinyl)-1-azabicyclo[2.2.2]oct-2-yl]methyl}urea	10.463_415.21804	0.663382	0.00362223	0.00861954	UP	0.708762	0.00813036	0.0156897	UP	1.24419	0.00493175	0.00964186	UP	1.62515	7.08775e-05	0	UP
Ascorbyl palmitate	13.693_414.26193	0.155	0.317254	0.336478	UP	0.69509	0.0208682	0.0358002	UP	1.29212	0.00135742	0.00228053	UP	1.67315	4.36295e-05	0	UP
Amdinocillin	3.627_325.14543	0.0325512	0.399147	0.412327	UP	1.05702	3.8001e-05	0	UP	1.29252	5.18997e-06	0	UP	1.78344	2.05851e-06	0	UP
Kaempferol-7-o-β-d-glucopyranoside	7.899_448.10069	-2.22571	0.0916679	0.117653	DOWN	3.11334	0.0900035	0.117858	UP	4.34137	0.0859076	0.108508	UP	1.82109	0.0161509	0.0221711	UP
4-hydroxymandelic acid	1.428_168.04234	-0.775836	0.0817901	0.106109	DOWN	-1.01577	0.00602649	0.0123149	DOWN	-0.661351	0.0748766	0.0966884	DOWN	1.8607	0.00181889	0.00340394	UP
Farnesyl pyrophosphate	7.282_382.12658	0.269845	0.143361	0.171253	UP	1.02695	0.00434252	0.00879321	UP	-0.211557	0.250876	0.271709	DOWN	2.02593	0.003138	0.00492009	UP
Penicillic acid	8.755_152.04753	0.197094	0.289194	0.311381	UP	-0.0146922	0.481355	0.484506	DOWN	3.92648	0.0549033	0.0743253	UP	2.34028	2.04649e-05	0	UP
7-[(6-deoxy-alpha-l-mannopyranosyl)oxy]-5-hydroxy-2-(4-hydroxyphenyl)-4-oxo-4h-chromen-3-yl 2,3-di-o-acetyl-6-deoxy-alpha-l-mannopyranoside	0.877_662.18385	-0.444379	0.00263966	0.00675978	DOWN	-0.535589	0.00297743	0.00690233	DOWN	-0.992426	0.000123747	0	DOWN	2.42165	0.00031095	0	UP
10,12-hexadecadienal	17.627_236.21416	0.315943	0.295485	0.316039	UP	0.582332	0.00110727	0.00265429	UP	0.940218	0.000506711	0.00228053	UP	2.47799	0.00721846	0.0105765	UP
(2r)-2-hydroxy-3-[(hydroxy{[(1s,2r,3r,4s,5s,6r)-2,3,4,5,6-pentahydroxycyclohexyl]oxy}phosphoryl)oxy]propyl (9z,12z)-9,12-heptadecadienoate	16.516_582.28340	0.273925	0.00910718	0.0171638	UP	2.09719	0.0489671	0.0707854	UP	5.90137	0.0805894	0.103268	UP	2.5094	0.0188571	0.0257937	UP
Genistein	6.388_270.05254	-1.65376	0.0748303	0.0983397	DOWN	-1.60624	0.0732515	0.0990373	DOWN	-0.661801	0.21723	0.23915	DOWN	3.01609	0.030231	0.039311	UP
Tolperisone	0.808_245.17760	-0.155198	0.189321	0.216822	DOWN	-0.623752	0.00491362	0.0106199	DOWN	-0.25474	0.343493	0.359474	DOWN	3.03737	3.84575e-06	0	UP
N(6),n(6)-dimethyladenine	0.864_163.08661	0.165003	0.388639	0.402394	UP	-0.782537	0.0858561	0.113698	DOWN	0.62833	0.326178	0.343918	UP	3.08719	1.31495e-05	0	UP
2,6-diamino-10,10-dihydroxy-4-(hydroxymethyl)-3a,4,9,10-tetrahydro-1h,8h-pyrrolo[1,2-c]purin-9-yl hydrogen sulfate	0.827_352.08144	-0.238376	0.0609328	0.0834123	DOWN	-0.302442	0.0511626	0.0732661	DOWN	0.85355	0.258829	0.279058	UP	3.15064	0.000117825	0	UP
2-methoxyresorcinol	8.754_140.04755	0.107791	0.450392	0.457504	UP	0.458939	0.22489	0.254599	UP	4.79647	0.0542321	0.0732605	UP	3.28325	0.000125826	0	UP
(1s)-1,5-anhydro-1-[2,4,6-trihydroxy-3-(4-hydroxybenzoyl)phenyl]-d-glucitol	7.862_408.10586	0.185838	0.335024	0.353232	UP	5.54413	0.0411266	0.0616338	UP	7.7014	0.0704076	0.0912068	UP	3.296	0.00176227	0.00340394	UP
Cyclosulfamuron	0.858_421.10417	-0.458785	0.00393038	0.00861954	DOWN	-0.290676	0.0433692	0.0640366	DOWN	0.210076	0.389789	0.402424	UP	3.3336	4.68696e-05	0	UP
Avicularin	7.055_434.08494	-0.637228	0.000175454	0	DOWN	3.90892	0.0376258	0.0580074	UP	7.22034	0.0691816	0.0901873	UP	3.47793	0.0193901	0.0257937	UP
(2z,2'z)-2,2'-[(8-hydroxy-2-oxo-2h-naphtho[1,8-bc]furan-4,6-diyl)bis(3-hydroxy-5-oxo-4-furanyl-2-ylidene)]bis[(4-hydroxyphenyl)acetic acid]	0.843_678.06620	-0.333309	0.0142888	0.0245118	DOWN	-0.309627	0.0475583	0.069486	DOWN	1.0247	0.24318	0.265825	UP	3.50825	1.81329e-05	0	UP
1,4:3,6-dianhydro-2-deoxy-5-o-[(4-methoxyphenyl)carbamoyl]-2-[(propylsulfonyl)amino]-d-glucitol	0.874_417.15377	-0.398572	0.00366172	0.00861954	DOWN	-0.256469	0.0692166	0.0946012	DOWN	1.69136	0.208593	0.231441	UP	3.64884	1.80026e-06	0	UP
4,5,7-trihydroxycoumarin	8.064_194.02147	0.895458	0.164962	0.193355	UP	5.11062	0.0361918	0.0554443	UP	8.25865	0.0665268	0.0882969	UP	5.12226	0.0115688	0.0170969	UP
N-{4-[(2r,3r)-3-(hydroxymethyl)-4-isopropyl-5-oxo-2-morpholinyl]phenyl}-2-pyrazinecarboxamide	6.51_392.14467	-0.51125	0.00108357	0.00261083	DOWN	1.3608	0.00286863	0.00690233	UP	2.03949	0.0360712	0.0525179	UP	5.50531	0.00013277	0	UP
Irisxanthone	7.224_436.10066	0.544049	0.0891123	0.114169	UP	5.84532	0.0463543	0.0673432	UP	8.21785	0.098411	0.121504	UP	5.62915	0.00177057	0.00340394	UP
5-hydroxy-2-phenyl-4h-furo[2,3-h]chromen-4-one	6.593_278.05783	-0.707373	0.0438385	0.0637846	DOWN	1.46694	0.0664165	0.0914559	UP	4.84818	0.0459814	0.0644311	UP	5.69073	0.00177258	0.00340394	UP
Phloretin	9.587_274.08362	-0.286481	0.349188	0.366132	DOWN	3.1898	0.0358767	0.0554443	UP	7.43321	0.0487498	0.0678084	UP	6.36896	0.0181312	0.0246623	UP
2-(3,4-dihydroxyphenyl)-5,7-dihydroxy-3,6,8-trimethoxy-4h-chromen-4-one	7.305_376.07961	-0.635345	0.0362214	0.0537666	DOWN	7.00282	0.0437778	0.0651049	UP	7.85939	0.0693613	0.0901873	UP	6.9034	0.0045431	0.00780497	UP
6-benzyl-2-(tert-butyl)-6,7-dihydro-4h-pyrazolo[1,5-a]pyrrolo[3,4-d]pyrimidine-5,8-dione	19.434_336.15976	0.960422	0.000471077	0	UP	1.15414	6.02794e-05	0	UP	0.863556	5.17009e-06	0	UP	1.50521	0.000380121	0	UP
Ihda	1.205_382.13741	-1.1423	0.00435656	0.00861954	DOWN	-0.689448	0.0274009	0.0436251	DOWN	-0.654242	0.0367554	0.0536746	DOWN	1.51021	0.00222807	0.00340394	UP
(4ar,7ar)-6-(1,3-benzodioxol-5-ylmethyl)-4-(2-methoxyethyl)hexahydropyrrolo[3,4-b][1,4]oxazin-3(2h)-one	19.434_334.15933	0.963174	0.000492847	0	UP	1.03623	0.000143679	0	UP	0.861333	5.26395e-06	0	UP	1.51239	0.000388748	0	UP
2-hydroxy-6-ketononadienedioic acid	0.801_214.04737	-0.21667	0.142163	0.170252	DOWN	-0.96202	0.00328293	0.00690233	DOWN	-0.184194	0.405395	0.415215	DOWN	1.58437	0.00343175	0.00492009	UP
4-[(dimethylamino)methylidene]-2-[2-(4-methoxyphenoxy)-5-nitrophenyl]-4,5-dihydro-1,3-oxazol-5-one	2.358_383.10771	-0.206002	0.402424	0.4146	DOWN	0.585379	0.24725	0.275285	UP	0.767669	0.120988	0.14541	UP	1.59766	0.0201459	0.0269746	UP
Dihomo-γ-linolenic acid ethyl ester	20.936_340.29756	-0.279273	0.173733	0.201285	DOWN	0.918289	0.0688388	0.0946012	UP	0.186941	0.244831	0.266606	UP	1.63293	2.67817e-05	0	UP
Myriocin	12.137_401.27779	0.760226	0.0316955	0.0487048	UP	0.969153	0.00565627	0.0123149	UP	1.34333	0.000948783	0.00228053	UP	1.64377	0.000698638	0.00182482	UP
Linarin	7.133_592.18001	-1.33503	0.0548786	0.0764176	DOWN	0.673515	0.116504	0.147352	UP	-1.01727	0.112333	0.136334	DOWN	1.64822	0.00767872	0.0118373	UP
L-α-palmitin	19.511_330.27679	-0.862356	0.0238497	0.038212	DOWN	-0.476455	0.0953142	0.123238	DOWN	-0.447484	0.101498	0.12485	DOWN	1.65374	2.33273e-05	0	UP
1,4-anhydro-6-o-dodecanoyl-2,3-bis-o-(2-hydroxyethyl)-d-glucitol	13.763_434.28812	0.155069	0.327696	0.34638	UP	0.70534	0.108208	0.13803	UP	1.38994	0.00538727	0.00964186	UP	1.66805	0.000116266	0	UP
4',7-di-o-methylnaringenin	10.416_300.09974	0.930268	0.00450698	0.0103858	UP	0.914291	0.000722966	0.00265429	UP	5.94901	0.0433361	0.0610123	UP	1.67329	1.21756e-05	0	UP
(5ξ,6α,7α,9ξ,16ξ)-16-(β-d-glucopyranosyloxy)-6,7,17-trihydroxykauran-19-oic acid	14.229_552.24501	0.765909	0.0013897	0.00261083	UP	1.16633	0.00248281	0.00491232	UP	1.2361	6.10173e-05	0	UP	1.6904	6.21674e-06	0	UP
Td8600000	1.061_290.02476	0.597479	0.00571161	0.0121941	UP	0.911356	0.00447598	0.00879321	UP	0.618429	0.00884928	0.0163086	UP	1.69068	0.000277203	0	UP
Verrucarol	7.274_266.15183	0.275152	0.0809109	0.105011	UP	0.541901	0.0131828	0.0236602	UP	0.74695	0.00159891	0.00423926	UP	1.70368	3.60141e-05	0	UP
7-(2-chloroethyl)theophylline	4.649_242.05779	-0.485601	0.00434485	0.00861954	DOWN	1.66402	0.0750749	0.101287	UP	4.72125	0.0829624	0.105364	UP	1.72703	6.69728e-05	0	UP
Kolaflavanone	10.564_588.12746	0.714823	0.00469112	0.0103858	UP	0.71871	0.0102928	0.0189488	UP	5.79136	0.118974	0.143423	UP	1.74122	0.000143176	0	UP
5,13-bis(4-hydroxyphenyl)-4,12,14-trioxapentacyclo[11.7.1.0~2,11~.0~3,8~.0~15,20~]henicosa-2,8,10,15,17,19-hexaene-6,9,17,19,21-pentol	9.238_544.13750	-0.392653	8.59415e-05	0	DOWN	2.47682	0.0367094	0.0566896	UP	5.30088	0.103725	0.1281	UP	1.7535	0.00758206	0.0118373	UP
6,7-dimethoxy-3-(2-methyl-3-buten-2-yl)-2h-chromen-2-one	0.892_274.12014	-0.178781	0.0234275	0.0368747	DOWN	-0.0962659	0.272534	0.300068	DOWN	0.0759287	0.44937	0.454259	UP	1.78255	0.00884011	0.0131387	UP
2-{(3r,4s)-3-[(5-butyl-1,2-oxazol-3-yl)methyl]-4-piperidinyl}-1-(4-methyl-1-piperazinyl)ethanone	12.137_384.25122	0.774641	0.00498592	0.0103858	UP	0.976484	0.00069597	0.00265429	UP	1.28409	0.00011368	0	UP	1.7944	3.96346e-05	0	UP
1,2,6,10-tetrahydroxy-11-methoxy-3,3,12-trimethyl-1,2,3,12-tetrahydro-7h-pyrano[2,3-c]acridin-7-one	6.981_387.13173	-0.703291	5.29574e-07	0	DOWN	4.87063	0.14279	0.174069	UP	2.66887	0.0894227	0.111749	UP	1.84287	0.000154569	0	UP
Scutellarein	8.415_286.04854	-0.344111	0.353756	0.37044	DOWN	-0.335109	0.347634	0.369005	DOWN	3.73014	0.121331	0.14541	UP	1.86634	0.00404139	0.00638829	UP
6'-methoxy-2'-methyl-3',4',6,8-tetrahydro-2'h-spiro[indeno[4,5-d][1,3]dioxole-7,1'-isoquinoline]-7',8-diol 2'-oxide	7.756_371.13680	-0.688342	8.55326e-05	0	DOWN	2.08774	0.0402424	0.0604373	UP	4.9598	0.068675	0.0901873	UP	1.87733	0.011257	0.0157916	UP
N 6-isopentenyladenosine 5ʹ-monophosphate	6.624_415.12678	-0.393398	0.188938	0.216822	DOWN	4.34172	0.0898739	0.117858	UP	6.86865	0.0464054	0.0644311	UP	1.8856	0.0244904	0.0319128	UP
(8ar,12s,12ar)-12-hydroxy-4-methyl-4,5,6,7,8,8a,12,12a-octahydro-2h-3-benzoxecine-2,9(1h)-dione	7.926_252.13383	1.45802	0.00691359	0.0139395	UP	0.0961936	0.435587	0.447218	UP	1.02896	0.0182948	0.0294274	UP	1.89046	0.00130542	0.00182482	UP
S-inosyl-l-homocysteine	0.887_385.10602	-0.248201	0.0305446	0.0473916	DOWN	-0.170061	0.174417	0.204828	DOWN	-0.534817	0.00922952	0.0163086	DOWN	1.9105	0.00624158	0.00916581	UP
2,2-bis(hydroxymethyl)propionic acid	1.289_134.05792	-0.101795	0.26987	0.29412	DOWN	0.539348	0.00190499	0.00491232	UP	0.459726	0.0632816	0.0835566	UP	1.91755	7.68448e-07	0	UP
6-hydroxy-5-methyl-4,11-dioxoundecanoic acid	7.607_244.13083	0.666263	0.00967086	0.0187263	UP	0.971434	0.0017816	0.00491232	UP	1.23052	0.00243991	0.00423926	UP	1.91796	0.000259627	0	UP
5-hydroxy-2-(3-hydroxy-4,5-dimethoxyphenyl)-6,7-dimethoxy-2,3-dihydro-4h-chromen-4-one	9.763_376.11597	-0.669533	0.000510925	0.00261083	DOWN	5.9751	0.154781	0.186486	UP	6.48549	0.128383	0.153024	UP	1.93318	0.0074	0.0105765	UP
Astilbin	7.405_450.11629	-0.556816	0.0169611	0.0288861	DOWN	2.4446	0.0753749	0.101287	UP	2.15869	0.0754017	0.0966884	UP	1.94834	0.00938838	0.0131387	UP
(+)-usniacin	9.762_344.08967	-0.294042	0.0498839	0.0704623	DOWN	6.61165	0.152216	0.183195	UP	6.94324	0.110376	0.134214	UP	2.05764	0.00836216	0.0118373	UP
2-[(1s,4s,5s)-5-isopropyl-4-{[(isopropylcarbamoyl)amino]methyl}-2-methyl-2-cyclohexen-1-yl]-n-methyl-n-(3-pyridinylmethyl)acetamide	17.987_450.27445	0.399406	0.0477426	0.0684818	UP	1.12285	0.00267043	0.00690233	UP	0.864098	0.00749776	0.0131084	UP	2.05856	0.000181412	0	UP
L-alpha-lysophosphatidylcholine	17.556_467.30143	0.0432239	0.401645	0.4146	UP	0.606554	0.00361414	0.00879321	UP	0.680646	0.00648906	0.0113693	UP	2.06839	7.90129e-05	0	UP
Ipriflavone	6.255_280.13090	0.182529	0.16124	0.18931	UP	1.19947	0.000153693	0	UP	1.05739	0.000841993	0.00228053	UP	2.11767	1.6558e-06	0	UP
Nicotinic acid	1.153_123.03212	-0.412726	0.0495006	0.0704623	DOWN	0.155083	0.277593	0.304756	UP	0.589927	0.0158043	0.02677	UP	2.13343	0.000128467	0	UP
N-[2-(dimethylamino)ethyl]-2-[(1s,4s,5s)-5-isopropyl-2-methyl-4-{[(phenylcarbamoyl)amino]methyl}-2-cyclohexen-1-yl]acetamide	17.856_450.27442	-0.333851	0.187036	0.214765	DOWN	0.709781	0.0199385	0.0343496	UP	0.0770215	0.409678	0.419304	UP	2.16837	0.00315592	0.00492009	UP
(2r)-2-hydroxy-3-(phosphonooxy)propyl (9z)-9-nonadecenoate	18.154_450.27449	0.32007	0.0302032	0.046135	UP	1.03239	0.00717797	0.0140338	UP	0.765391	5.20318e-06	0	UP	2.17119	0.00014858	0	UP
(2r)-3-({[(2s)-2,3-dihydroxypropoxy](hydroxy)phosphoryl}oxy)-2-hydroxypropyl (6z,9z,12z)-6,9,12-octadecatrienoate	13.67_506.26433	0.438414	0.0371189	0.0550222	UP	0.996564	0.00798571	0.0156897	UP	0.875932	0.00750425	0.0146631	UP	2.18148	7.81531e-05	0	UP
2-(3,4-dihydroxyphenyl)-8-(beta-d-threo-hexopyranosyloxy)-5,7-dihydroxy-4-oxo-4h-chromen-3-yl hydrogen sulfate	0.888_560.04732	-0.297176	0.0106744	0.0202874	DOWN	-0.210258	0.107808	0.13803	DOWN	1.60786	0.209108	0.231441	UP	2.18777	0.0385238	0.0496603	UP
8wwz0e633p	10.718_302.11530	0.369398	0.138393	0.166129	UP	0.418504	0.284426	0.310349	UP	6.6544	0.0544052	0.0732605	UP	2.20622	0.00851922	0.0131387	UP
2-amino-2,3,7-trideoxy-d-lyxo-hept-6-ulosonic acid	1.177_191.07956	0.146017	0.235105	0.261911	UP	0.913258	0.00236606	0.00491232	UP	1.06276	0.000591692	0.00228053	UP	2.2298	2.69067e-05	0	UP
Sulnidazole	0.951_258.07744	-0.137076	0.0995404	0.125713	DOWN	-0.0809687	0.321216	0.344427	DOWN	0.481321	0.308187	0.326757	UP	2.26042	3.03564e-08	0	UP
Arachidonic acid ethyl ester	17.529_338.28191	0.188446	0.278639	0.301704	UP	0.62726	0.0264783	0.0423061	UP	0.855245	0.0149419	0.0254252	UP	2.26313	0.000217325	0	UP
Celastrol	17.49_450.27478	0.230341	0.181879	0.209836	UP	-0.232519	0.255701	0.284246	DOWN	0.424112	0.0680693	0.0892177	UP	2.29373	0.0149874	0.0209394	UP
Thyronine	0.943_273.09960	0.0601304	0.310241	0.329723	UP	-0.16976	0.181461	0.21115	DOWN	-0.134188	0.408483	0.417877	DOWN	2.29531	0.00811959	0.0118373	UP
Diplosal acetate	5.979_300.06334	0.429244	0.228944	0.256743	UP	4.8236	0.0459532	0.0673432	UP	6.80978	0.0400456	0.0573444	UP	2.30433	0.00790676	0.0118373	UP
L-î³-glutamyl-l-cysteinylglycinamide	0.949_306.09915	-0.0230617	0.381271	0.395698	DOWN	-0.0256644	0.434127	0.445608	DOWN	0.573488	0.285285	0.304853	UP	2.31381	1.60294e-06	0	UP
3-[2-(1,3-benzodioxol-5-yl)-7-methoxy-1-benzofuran-5-yl]-3-hydroxypropyl hexopyranoside	0.819_550.17356	0.35649	0.238592	0.265798	UP	0.412818	0.218724	0.249443	UP	0.608271	0.0520538	0.0711525	UP	2.32625	0.00608959	0.00916581	UP
Ay6315000	0.826_183.06902	-0.248242	0.049648	0.0704623	DOWN	-0.312308	0.0431815	0.0640366	DOWN	1.2972	0.226278	0.248672	UP	2.37559	0.00239777	0.00340394	UP
Diosmin	7.318_608.17381	-0.633069	0.119528	0.147108	DOWN	2.18806	0.063785	0.0889819	UP	-0.295065	0.35126	0.366745	DOWN	2.43316	0.0150107	0.0209394	UP
6-acetamido-2-oxohexanoic acid	1.337_187.08473	0.658053	0.106526	0.13322	UP	1.1102	0.0121843	0.0220728	UP	1.19334	0.0327462	0.0486897	UP	2.48081	1.34509e-05	0	UP
(1r,3r,4r,5r)-1-hydroxy-7-oxo-6-oxabicyclo[3.2.1]octane-3,4-diyl (2e,2'e)bis[3-(3,4-dihydroxyphenyl)acrylate]	0.979_498.11412	0.0435863	0.350236	0.36681	UP	-0.183905	0.143615	0.17508	DOWN	0.822468	0.271424	0.290778	UP	2.4916	5.05099e-05	0	UP
Petroselinic acid	20.653_282.25575	0.437563	0.0384074	0.056227	UP	1.03232	0.00163052	0.00491232	UP	1.17617	0.000291938	0	UP	2.49724	1.61491e-07	0	UP
Epiporphyroxine, o14-demethyl-n-methyl-	7.757_371.13710	-0.656922	0.000443221	0	DOWN	1.9421	0.0688396	0.0946012	UP	5.47801	0.0673655	0.0882969	UP	2.50412	0.0137397	0.0197026	UP
N-({(2r,4s,5r)-5-[1-methyl-3-(2-naphthyl)-1h-pyrazol-5-yl]-1-azabicyclo[2.2.2]oct-2-yl}methyl)methanesulfonamide	9.368_424.19996	-0.319489	0.146548	0.175233	DOWN	0.159156	0.33527	0.357414	UP	-0.290224	0.213184	0.235242	DOWN	2.51958	0.00104337	0.00182482	UP
Beta-d-galp-(1->3)-d-galpnac	0.831_383.14238	-0.292451	0.0210378	0.0345226	DOWN	0.664647	0.111209	0.141167	UP	0.513595	0.00412031	0.00787464	UP	2.56967	0.00109542	0.00182482	UP
2-(1-hydroxy-2,4,6-trimethyl-3-oxo-2,3-dihydro-1h-inden-5-yl)ethyl acetate	0.853_276.13589	-0.410072	0.00211435	0.00482093	DOWN	-0.267969	0.0563361	0.079241	DOWN	0.0417775	0.471631	0.474518	UP	2.58785	0.0116948	0.0170969	UP
Proquinolate	0.902_319.14238	-0.125829	0.106765	0.13322	DOWN	-0.0879068	0.264676	0.292205	DOWN	0.659087	0.274363	0.293845	UP	2.60101	9.53576e-07	0	UP
Glycyrin	0.901_382.14208	-0.0436431	0.272354	0.295677	DOWN	-0.00811072	0.477212	0.48071	DOWN	-0.744004	3.37457e-05	0	DOWN	2.61614	0.00254936	0.00492009	UP
1-o-acetylbritannilactone	0.793_308.16294	-0.358102	0.0669752	0.0899553	DOWN	-1.30732	0.00128572	0.00265429	DOWN	-0.708178	0.146385	0.170704	DOWN	2.64386	0.000189739	0	UP
Emodin	6.398_270.05285	-1.14324	0.121223	0.148071	DOWN	-1.17752	0.104194	0.133825	DOWN	0.111209	0.446712	0.452899	UP	2.64726	0.0156142	0.0221711	UP
Parecoxib	0.979_370.09902	-0.1502	0.069307	0.0921037	DOWN	-0.0980302	0.273491	0.300068	DOWN	0.467887	0.326605	0.344797	UP	2.68312	3.10852e-06	0	UP
Dtp	0.809_284.01057	-0.217521	0.166367	0.194198	DOWN	-0.487709	0.0465857	0.0684687	DOWN	0.298788	0.379246	0.392245	UP	2.70471	0.000404622	0	UP
Triethylenephosphoramide	0.874_173.07143	-0.445259	0.00329713	0.00675978	DOWN	-0.248462	0.07599	0.102437	DOWN	0.404192	0.321012	0.339507	UP	2.72521	2.80838e-05	0	UP
4-{[4-(dimethylamino)phenyl][4-(dimethyliminio)-2,5-cyclohexadien-1-ylidene]methyl}-3-hydroxy-7-sulfo-2-naphthalenesulfonate	12.021_554.12092	0.406584	0.0604117	0.0822619	UP	0.32202	0.174455	0.204828	UP	6.31237	0.0605376	0.0813203	UP	2.75503	0.0232127	0.0306617	UP
1-oleoyl-sn-glycero-3-phospho-d-myo-inositol	14.394_598.31228	-0.198218	0.193473	0.221044	DOWN	1.1811	0.0564347	0.079241	UP	0.864768	0.00369663	0.00787464	UP	2.77915	0.000160163	0	UP
Benzquinamide	15.877_404.23300	0.231476	0.128795	0.156476	UP	1.06183	0.00266525	0.00690233	UP	0.949642	0.000337915	0	UP	2.781	0.00525498	0.00780497	UP
5,6-dihydroxy-7-methoxy-2,2-dimethyl-3,4-dihydro-2h-chromen-4-yl hydrogen sulfate	0.883_320.05517	-0.273454	0.0121547	0.0217068	DOWN	-0.186536	0.129908	0.160986	DOWN	0.973721	0.250529	0.271709	UP	2.78521	0.00245929	0.00340394	UP
Prunetin	10.757_284.06841	-0.251179	0.000807265	0.00261083	DOWN	-0.307929	0.00356537	0.00879321	DOWN	5.54825	0.0705266	0.0923356	UP	2.84073	0.0200383	0.0269746	UP
Ethyl 4-[5-amino-4-(ethoxycarbonyl)-1h-pyrazol-1-yl]-5,8-dihydropyrido[4',3':4,5]thieno[2,3-d]pyrimidine-7(6h)-carboxylate	9.286_416.12572	-0.43017	2.13769e-05	0	DOWN	-0.53573	0.000161304	0	DOWN	5.95439	0.107582	0.132085	UP	2.89052	0.0103901	0.0144763	UP
Glas#24	15.564_536.31931	-0.0808195	0.325634	0.344795	DOWN	0.0307653	0.440407	0.449763	UP	1.2408	0.00161242	0.00423926	UP	2.89642	7.09407e-05	0	UP
Naringenin chalcone	9.559_272.06814	0.391865	0.291961	0.314124	UP	1.81601	0.059114	0.08292	UP	3.16396	0.068173	0.0892177	UP	3.03288	0.0313815	0.0403662	UP
Meptazinol	0.804_233.17732	-0.269444	0.0830249	0.107202	DOWN	-1.01479	0.00177941	0.00491232	DOWN	0.858889	0.291356	0.310151	UP	3.05656	2.42636e-08	0	UP
1-deoxy-d-altro-heptulose 7-phosphate	0.766_274.04520	0.322898	0.00843863	0.0155281	UP	0.450053	0.00720732	0.0140338	UP	0.643781	0.00083363	0.00228053	UP	3.09535	4.02633e-05	0	UP
Gamma-glutamyl-s-{2,4-dihydroxy-5-[(2e)-3-(4-hydroxyphenyl)-2-propenoyl]-3,6-dioxo-1,4-cyclohexadien-1-yl}cysteinylglycine	5.883_591.11614	-0.685996	1.28242e-05	0	DOWN	0.498356	0.266173	0.292996	UP	6.1177	0.0928997	0.116208	UP	3.11564	0.0317883	0.0415379	UP
1-[(1s,2s,3s,4r,5r)-3-hydroxy-4-(4-phenyl-1-piperazinyl)-6,8-dioxabicyclo[3.2.1]oct-2-yl]-3-[3-(trifluoromethyl)phenyl]urea	9.261_492.19744	-0.713101	0.0559871	0.0775989	DOWN	0.12345	0.401491	0.418566	UP	0.841622	0.0309671	0.0462657	UP	3.17233	7.04185e-06	0	UP
2-({4-[4-(benzyloxy)phenyl]-4h-1,2,4-triazol-3-yl}thio)-n-phenylacetamide	9.282_416.12614	-0.425014	0.00764634	0.0155281	DOWN	-0.355303	0.0328176	0.0517466	DOWN	5.90983	0.114873	0.139494	UP	3.1734	0.00630029	0.00916581	UP
Mebendazole	0.89_295.09434	-0.125829	0.106765	0.13322	DOWN	-0.0879068	0.264676	0.292205	DOWN	0.931892	0.244733	0.266606	UP	3.20229	0.000267908	0	UP
Valganciclovir	1.162_354.16359	-0.0915827	0.371742	0.387321	DOWN	-0.649737	0.0126818	0.0236602	DOWN	-0.893256	0.00983187	0.0178553	DOWN	3.27394	0.000488075	0	UP
3-({3-[(6-deoxy-alpha-l-mannopyranosyl)oxy]undecanoyl}oxy)decanoic acid	17.35_518.34603	-0.466168	0.0143073	0.0245118	DOWN	0.714652	0.00287425	0.00690233	UP	1.3045	0.00216601	0.00423926	UP	3.29687	1.05697e-05	0	UP
Metyrapol	0.889_228.12621	-0.165845	0.0299628	0.046135	DOWN	-0.116737	0.236079	0.264734	DOWN	-0.627931	4.364e-05	0	DOWN	3.45819	2.31206e-06	0	UP
Khellactone, cis-(-)-	0.903_262.08357	-0.0993097	0.184568	0.21294	DOWN	-0.0638399	0.342996	0.364635	DOWN	1.91515	0.199205	0.221432	UP	3.46715	2.65489e-06	0	UP
Torsemide	0.962_348.12885	-0.1502	0.069307	0.0921037	DOWN	-0.0980302	0.273491	0.300068	DOWN	1.16202	0.243556	0.266357	UP	3.4717	0.000110807	0	UP
5,8-dihydroxy-2-(3-hydroxy-4-methoxyphenyl)-4-oxo-4h-chromen-7-yl 6-o-acetyl-2-o-(6-o-acetyl-beta-d-allopyranosyl)-beta-d-glucopyranoside	0.879_724.18635	-0.397196	0.00366221	0.00861954	DOWN	-0.488406	0.004143	0.00879321	DOWN	-0.573512	0.0399545	0.0573444	DOWN	3.5114	1.7869e-05	0	UP
Luteolin	8.853_286.04773	-1.73606	0.0420552	0.0613141	DOWN	-0.503681	0.284802	0.311278	DOWN	2.0806	0.15265	0.177288	UP	3.55946	0.0186243	0.0257937	UP
Loxoprofen	0.909_246.12509	-0.149546	0.0754688	0.0983397	DOWN	-0.11489	0.224116	0.253744	DOWN	1.1627	0.228332	0.250474	UP	3.59983	5.46587e-08	0	UP
Carbosulfan	0.884_380.21199	-0.109198	0.169175	0.196708	DOWN	-0.127462	0.229738	0.259548	DOWN	-0.61478	0.000622759	0.00228053	DOWN	3.633	0.0221947	0.0294232	UP
Artemisinic acid	0.866_234.16115	-0.546049	0.000681579	0.00261083	DOWN	-0.30199	0.0503821	0.0720793	DOWN	2.34274	0.190823	0.214603	UP	3.70292	2.46958e-06	0	UP
Ala-met	0.898_220.08809	-0.165163	0.0302463	0.046135	DOWN	-0.116737	0.236079	0.264734	DOWN	0.73449	0.265605	0.286005	UP	3.73329	1.93582e-07	0	UP
Monoxerutin	7.451_654.18098	-1.27279	0.0130881	0.0231919	DOWN	3.13278	0.0455076	0.0673432	UP	1.43634	0.195043	0.218034	UP	3.77825	0.00837614	0.0118373	UP
Candimine	0.953_345.12163	0.136948	0.126788	0.15423	UP	-0.128591	0.263766	0.292034	DOWN	0.44358	0.340097	0.357052	UP	3.78995	0.00248129	0.00340394	UP
Coumafuryl	10.101_298.08400	0.314559	0.1438	0.172252	UP	2.38465	0.122805	0.153694	UP	6.27336	0.0579306	0.0777207	UP	3.86058	0.000777883	0.00182482	UP
Neptamustine	0.884_221.09315	-0.297176	0.0106744	0.0202874	DOWN	-0.210258	0.107808	0.13803	DOWN	0.870124	0.244631	0.266606	UP	3.89356	1.8223e-07	0	UP
1-hydroxy-4-[5-hydroxy-8,8-dimethyl-10-(2-methyl-3-buten-2-yl)-2-oxo-7,8-dihydro-2h,6h-pyrano[3,2-g]chromen-6-yl]-3,5,6-trimethoxy-9(10h)-acridinone	0.908_613.22978	-0.0510134	0.295033	0.316039	DOWN	-0.0422188	0.41144	0.426855	DOWN	-0.823872	2.97332e-05	0	DOWN	3.89573	6.78668e-05	0	UP
Isochamaejasmin	10.262_542.12208	-0.35966	0.0583573	0.0798897	DOWN	-0.519252	0.00449091	0.00879321	DOWN	5.28446	0.0443292	0.0622183	UP	3.95168	0.00790062	0.0118373	UP
3,5-dihydroxy-2-(4-hydroxy-3-methoxyphenyl)-3,4-dihydro-2h-chromen-7-yl hydrogen sulfite	0.921_368.05570	-0.038594	0.345289	0.362486	DOWN	-0.100578	0.261193	0.289333	DOWN	-0.803358	9.77412e-05	0	DOWN	3.95341	0.00337229	0.00492009	UP
Fluromidine	0.797_220.99753	-0.269814	0.0137108	0.0245118	DOWN	-1.20049	5.50515e-05	0	DOWN	2.61058	0.201558	0.224408	UP	4.10508	1.50014e-06	0	UP
Ferulaldehyde	4.304_178.06321	-1.03224	0.0579874	0.0798897	DOWN	0.495385	0.166503	0.198846	UP	0.307656	0.308309	0.326757	UP	4.11642	0.000420109	0	UP
Typhaneoside	6.966_770.22606	0.484813	0.10916	0.135304	UP	2.58275	0.0701495	0.095719	UP	0.779944	0.199442	0.221432	UP	4.2307	0.0105066	0.0157916	UP
Glycitein	13.007_284.06834	-0.791373	0.0960503	0.121717	DOWN	0.938977	0.0635525	0.0889819	UP	7.13571	0.0615202	0.0824413	UP	4.44719	0.000137845	0	UP
5-fluorouridine monophosphate	0.789_342.02549	-0.365921	0.113814	0.140836	DOWN	-1.17697	0.00549258	0.0106199	DOWN	2.27205	0.199027	0.221432	UP	4.47077	0.00475406	0.00780497	UP
Eriodictyol	8.499_288.06323	0.519158	0.235815	0.262884	UP	4.50667	0.0386011	0.059272	UP	7.86888	0.0840066	0.106438	UP	4.47808	0.0144204	0.0197026	UP
2320	0.904_289.13124	-0.100904	0.20528	0.233497	DOWN	-0.0677452	0.335809	0.358112	DOWN	0.181068	0.390605	0.403255	UP	4.48262	1.55643e-06	0	UP
6-deoxy-alpha-l-galactopyranosyl-(1->2)-beta-d-galactopyranosyl-(1->3)-2-acetamido-1,5-anhydro-2-deoxy-d-arabino-hex-1-enitol	1.695_511.19067	0.255541	0.287896	0.310465	UP	1.48484	0.0168864	0.029916	UP	1.29929	0.0340805	0.0498106	UP	4.50477	5.48192e-07	0	UP
(2z)-4-{2,6-dihydroxy-3-[(2e)-3-(4-hydroxyphenyl)-2-propenoyl]phenyl}-2-methyl-2-buten-1-yl (2e)-3-(4-hydroxyphenyl)acrylate	0.93_486.16548	-0.033412	0.383155	0.397377	DOWN	-0.186949	0.160622	0.192587	DOWN	1.68898	0.213824	0.236095	UP	4.52419	2.81555e-05	0	UP
(3z,7z)-1,5,5,8-tetramethyl-12-thiabicyclo[9.1.0]dodeca-3,7-diene	1.016_236.15987	0.0937871	0.218912	0.247001	UP	-0.144938	0.217022	0.247437	DOWN	1.96837	0.204951	0.227497	UP	4.54051	7.1193e-07	0	UP
Coumarone	8.062_118.04192	0.17014	0.408259	0.419536	UP	4.65206	0.037337	0.0566896	UP	7.80242	0.0696071	0.0912068	UP	4.58442	0.0162754	0.0221711	UP
Methyl isonicotinate	4.041_137.04780	-0.20249	0.0284868	0.0435766	DOWN	0.450053	0.0360469	0.0554443	UP	1.19136	0.0231978	0.0360385	UP	4.61053	0.000342294	0	UP
Benzoyl phosphate	0.794_202.00259	-0.319697	0.00981923	0.0187263	DOWN	-1.09343	0.000180902	0	DOWN	3.0555	0.193679	0.217033	UP	4.96564	4.05942e-07	0	UP
Nq8800000	1.004_296.07917	0.0999745	0.223122	0.250966	UP	-0.235298	0.0764762	0.102437	DOWN	2.58146	0.193013	0.216147	UP	5.01735	3.05752e-05	0	UP
Dehydrowarfarin	6.594_306.08903	-0.816618	0.0996935	0.125713	DOWN	1.00719	0.120638	0.151928	UP	4.11774	0.0390286	0.0561828	UP	5.06952	0.00153519	0.00340394	UP
Isoleucine	0.954_131.09657	0.00853686	0.464385	0.469894	UP	-0.113065	0.239417	0.267231	DOWN	2.84846	0.188994	0.212817	UP	5.1567	2.28966e-06	0	UP
[(3s)-3-(5-phenyl-1,3,4-oxadiazol-2-yl)-1-pyrrolidinyl](2-pyridinyl)methanone	0.854_320.12598	-0.333309	0.0142888	0.0245118	DOWN	-0.309627	0.0475583	0.069486	DOWN	3.58493	0.181049	0.205034	UP	5.36503	0.000294055	0	UP
Mycocyclosin	0.959_324.10994	-0.0414572	0.305532	0.326138	DOWN	-0.0256644	0.434127	0.445608	DOWN	3.25164	0.182097	0.206055	UP	5.38252	6.02546e-05	0	UP
N-{4-methyl-3-[(methylsulfonyl)amino]phenyl}-3-thiophenecarboxamide	8.078_310.04535	1.2411	0.103882	0.130267	UP	5.46402	0.0322378	0.0504456	UP	8.30963	0.0694001	0.0901873	UP	5.404	0.00805501	0.0118373	UP
Acetazolamide	0.811_221.98393	0.00337686	0.493751	0.495194	UP	-0.487709	0.0465857	0.0684687	DOWN	2.60374	0.193883	0.217033	UP	5.77741	1.52871e-05	0	UP
Cd-1790	0.95_473.21746	0.0601304	0.310241	0.329723	UP	-0.16976	0.181461	0.21115	DOWN	3.72718	0.181029	0.205034	UP	5.8796	1.63574e-07	0	UP
Pipotiazine	0.864_475.19636	-0.464608	0.000563486	0.00261083	DOWN	-0.235846	0.0430677	0.0640366	DOWN	3.13197	0.183883	0.207752	UP	5.95944	0.000503601	0.00182482	UP
Glucose 1-phosphate	0.912_260.03321	-0.125829	0.106765	0.13322	DOWN	-0.0879068	0.264676	0.292205	DOWN	4.07779	0.178173	0.202633	UP	5.96155	1.07345e-05	0	UP
Cyflumetofen	0.871_447.16480	-0.333309	0.0142888	0.0245118	DOWN	-0.309627	0.0475583	0.069486	DOWN	3.31815	0.182763	0.206961	UP	6.03146	8.50538e-08	0	UP
2-methoxy-n-({(2r,4s,5r)-5-[1-methyl-3-(2-naphthyl)-1h-pyrazol-5-yl]-1-azabicyclo[2.2.2]oct-2-yl}methyl)acetamide	3.531_440.21598	-0.643879	0.231828	0.259265	DOWN	1.27067	0.066841	0.0924707	UP	0.171472	0.41387	0.422353	UP	6.26073	0.000389786	0	UP
Butylated hydroxytoluene	0.859_220.18182	-0.509442	8.28789e-06	0	DOWN	-0.28068	0.0100366	0.0189488	DOWN	4.02093	0.17814	0.202633	UP	6.39699	1.08948e-06	0	UP
L-alanyl-l-proline	0.889_186.10319	-0.165845	0.0299628	0.046135	DOWN	-0.116737	0.236079	0.264734	DOWN	3.74596	0.179613	0.204348	UP	7.21479	1.73736e-07	0	UP
(2r)-2,3-bis[(2e,4e)-2,4-hexadienoyloxy]propyl 2-(trimethylammonio)ethyl phosphate	0.87_445.18551	-0.445516	0.000128613	0	DOWN	-0.243532	0.0638022	0.0889819	DOWN	3.81597	0.180591	0.205034	UP	7.32759	3.12998e-07	0	UP
Ketoprofen	0.879_254.09371	-0.297176	0.0106744	0.0202874	DOWN	-0.210258	0.107808	0.13803	DOWN	5.08065	0.175465	0.199766	UP	7.57698	3.48811e-10	0	UP
Tolmetin	0.813_257.10662	-0.0968834	0.241681	0.268702	DOWN	-0.465309	0.00824299	0.0156897	DOWN	4.18806	0.179543	0.204348	UP	7.60509	1.21559e-05	0	UP
1-{4-[(3s)-3-(5-chloro-1,3-benzoxazol-2-yl)-1-pyrrolidinyl]-1-piperidinyl}ethanone	7.965_385.09498	-0.57557	0.00182985	0.00482093	DOWN	0.140275	0.376342	0.396061	UP	3.62864	0.0846327	0.107508	UP	7.62376	5.84351e-07	0	UP
Mfcd23380832	7.371_329.08999	0.0093775	0.49278	0.49467	UP	1.11256	0.130387	0.160986	UP	7.50877	0.0406309	0.0584546	UP	7.93214	0.00201421	0.00340394	UP
Oxyphenbutazone	3.611_324.14202	-0.00591286	0.480457	0.483734	DOWN	0.989037	4.68297e-05	0	UP	1.19176	7.07249e-06	0	UP	1.691	2.23764e-06	0	UP
5,8-dihydroxy-2-(4-methoxyphenyl)-4-oxo-4h-chromen-7-yl 2-o-(6-o-acetyl-beta-d-allopyranosyl)-beta-d-glucopyranoside	7.596_666.17754	0.0334325	0.455732	0.463149	UP	0.293938	0.160635	0.192587	UP	0.732348	0.021626	0.034655	UP	1.89484	0.00157928	0.00340394	UP
L-histidine	0.913_155.07179	-0.0518948	0.286724	0.309548	DOWN	-0.113879	0.229961	0.259548	DOWN	3.15054	0.184885	0.20854	UP	6.1359	0.00182721	0.00340394	UP
Coenzyme q2	5.347_318.17871	4.48126	0.000587795	0.00261083	UP	2.92296	0.01537	0.0267829	UP	0.0500488	0.458876	0.463472	UP	-2.46321	0.00612161	0.00916581	DOWN
11-deoxy prostaglandin f1α	18.43_362.24303	1.84848	3.80259e-07	0	UP	1.80641	0.0163015	0.0284704	UP	1.29443	3.89896e-06	0	UP	-1.85966	0.000932409	0.00182482	DOWN
Dexamethasone cipecilate	11.578_570.30179	2.11088	0.00160747	0.00482093	UP	1.90516	0.00675161	0.0140338	UP	1.29533	0.00123857	0.00228053	UP	-1.98331	8.80165e-05	0	DOWN
Glipizide	0.855_445.17930	1.88807	6.15229e-05	0	UP	1.83184	0.000303937	0	UP	-0.502327	0.104349	0.1281	DOWN	-5.27265	1.26142e-05	0	DOWN
Piperiacetildenafil	11.125_437.24117	3.58971	9.16756e-05	0	UP	1.52381	0.0308527	0.0490183	UP	-0.0396332	0.467986	0.471411	DOWN	-2.02834	0.000129074	0	DOWN
7-(hydroxymethyl)-2,5a,11,11,13a-pentamethyl-3a,5a,6,8,12,13a,13b,13c-octahydrofuro[4,3,2-ij]pyrano[4',3':4,5]cyclohepta[1,2-f]isochromene-1,5,9,13(2h,11h)-tetrone	10.249_444.17920	3.44033	1.0739e-05	0	UP	2.66682	0.00262378	0.00690233	UP	0.946675	0.0043888	0.00787464	UP	-1.25034	0.0481558	0.0602689	DOWN
N-(1-amino-1-oxo-2-propanyl)-3-[(cyclohexylcarbamoyl)amino]-1,4,5-trihydroxycyclohexanecarboxamide	10.251_422.19720	3.22008	1.94036e-05	0	UP	2.49105	0.00300413	0.00690233	UP	0.809363	0.00284328	0.00612106	UP	-1.09387	0.0265101	0.0356503	DOWN
(1ar,2s,5s,6r,7r,7as)-5-methyl-1a-(3-methyl-2-buten-1-yl)-1a,3,5,6,7,7a-hexahydro-2h-oxireno[g]isochromene-2,6,7-triol	5.537_299.17318	3.39638	4.20568e-05	0	UP	2.52206	1.47601e-05	0	UP	-0.421839	0.179487	0.203547	DOWN	-1.04212	0.0014986	0.00182482	DOWN
3-hydroxy-3-[(3-methylbutanoyl)oxy]-4-(trimethylammonio)butanoate	4.523_261.15769	2.31026	1.13803e-05	0	UP	1.60023	0.00115203	0.00265429	UP	0.974586	0.023796	0.0372395	UP	-0.0258538	0.470034	0.472737	DOWN
Heliotrine	8.121_313.18882	2.52225	0.012642	0.0231919	UP	3.46832	0.00217584	0.00491232	UP	2.12758	0.0892099	0.111749	UP	-1.19476	0.0294403	0.0381211	DOWN
Gdp-fucose	1.057_589.08262	2.45792	0.0109491	0.0202874	UP	1.58587	0.00374849	0.00879321	UP	-0.134622	0.371567	0.386351	DOWN	-0.0254822	0.471662	0.474518	DOWN
(+/-)12-hpete	16.787_318.21679	1.5508	9.09283e-05	0	UP	1.69778	0.00898233	0.0173877	UP	0.908334	0.0159589	0.02677	UP	1.21924	0.0124585	0.0170969	UP
(9alpha,11alpha,13e,15s)-5,6,9,11,15-pentahydroxyprost-13-en-1-oic acid	13.165_388.24614	1.71584	0.00033913	0	UP	3.88451	0.0173626	0.029916	UP	2.67034	0.0634893	0.0835566	UP	1.33763	0.0655131	0.0809095	UP
2-[(3s)-1-benzyl-3-pyrrolidinyl]-1,3-benzothiazole	4.508_294.12153	1.8134	3.72617e-05	0	UP	1.8506	1.82307e-06	0	UP	0.439176	0.0246376	0.0385316	UP	1.41203	4.59959e-05	0	UP
4-methoxy-butyryl fentanyl	15.964_380.25370	2.24091	7.20261e-05	0	UP	2.09837	0.00383116	0.00879321	UP	1.33441	0.00059289	0.00228053	UP	0.503487	0.104508	0.122975	UP
Avocadyne 1-acetate	16.596_348.22751	1.7474	2.21822e-05	0	UP	1.81289	0.00140332	0.00265429	UP	1.14065	0.000258239	0	UP	-1.33825	0.000833509	0.00182482	DOWN
N-benzyl-n-methyl-2-[(3r,4s)-3-{[5-(phenoxymethyl)-1,2-oxazol-3-yl]methyl}-4-piperidinyl]acetamide	4.856_433.23117	1.70336	0.000170155	0	UP	1.922	1.28226e-07	0	UP	1.24038	0.00161489	0.00423926	UP	1.35517	0.0149477	0.0209394	UP
Octyl gallate	5.519_282.14652	3.48532	2.23792e-05	0	UP	2.71509	4.00828e-05	0	UP	-0.258814	0.289256	0.308495	DOWN	-0.803325	0.002762	0.00492009	DOWN
Prostaglandin d2 ethanolamide	12.077_395.26711	2.93261	5.12906e-05	0	UP	1.54084	0.000334701	0	UP	0.059033	0.391766	0.404086	UP	0.7969	0.00302176	0.00492009	UP
Tromantadine	9.206_280.21498	4.73218	0.00270722	0.00675978	UP	5.5003	0.0100387	0.0189488	UP	3.15626	0.0579119	0.0777207	UP	0.964482	0.0935101	0.111477	UP
Zicronapine	17.294_354.18657	4.10045	0.000402348	0	UP	6.51055	0.0176125	0.0315152	UP	2.58102	0.136867	0.161364	UP	2.27582	0.0533373	0.066027	UP
2,4,6-trihydroxy-2-(4-hydroxybenzyl)-1-benzofuran-3(2h)-one	7.575_288.06324	1.80098	1.03935e-05	0	UP	2.10843	0.000550348	0.00265429	UP	3.6412	0.0718347	0.0934018	UP	2.6509	0.0799674	0.0964186	UP
3-hydroxydodecanoylcarnitine	16.367_359.26714	2.9974	6.31715e-05	0	UP	3.41049	0.00251521	0.00690233	UP	3.16523	1.36748e-05	0	UP	0.713874	0.0306926	0.0403662	UP
Ascr#21	13.556_358.23548	2.21285	0.00132485	0.00261083	UP	1.65605	0.0243173	0.0396746	UP	1.82406	0.0158553	0.02677	UP	-0.252939	0.364359	0.375409	DOWN
(2beta,3beta,22r)-2,6,20,22-tetrahydroxy-7-oxocholesta-5,8,14-trien-3-yl beta-d-glucopyranoside	9.32_622.33513	3.965	0.000950726	0.00261083	UP	2.18	0.00048142	0	UP	3.05481	3.30644e-07	0	UP	0.64867	0.192708	0.211017	UP
2-[(3s)-1-cyclobutyl-3-pyrrolidinyl]-1h-benzimidazole-5-carbonitrile	9.392_266.14937	4.99149	0.00771456	0.0155281	UP	2.31234	0.000261433	0	UP	2.66091	0.000364767	0	UP	1.26102	0.065717	0.0809095	UP
Peg monolaurate n4	12.108_398.26684	2.22433	0.000202415	0	UP	2.58578	0.00817258	0.0156897	UP	3.23732	0.00117316	0.00228053	UP	0.479788	0.0660585	0.0809095	UP
Tautomycetin	9_606.34091	3.01813	0.000375583	0	UP	1.73362	0.00120414	0.00265429	UP	2.73345	3.14917e-06	0	UP	0.419049	0.253095	0.269235	UP
Xlr11 n-(4-pentenyl) analog	13.562_309.20653	2.17501	0.00110924	0.00261083	UP	1.67101	0.0271449	0.0436251	UP	1.93663	0.0173041	0.0281928	UP	-0.299614	0.36477	0.376253	DOWN
Adenosine-5'-diphosphoglucose	1.03_589.08276	3.67699	0.000223172	0	UP	3.01926	0.00058755	0.00265429	UP	1.57495	0.0133979	0.0224762	UP	-0.0345762	0.479172	0.48039	DOWN
Lz5776539	18.402_622.44630	3.24787	0.00029903	0	UP	2.56054	0.00294787	0.00690233	UP	3.1039	0.0153036	0.0254252	UP	0.0660378	0.449259	0.454038	UP
Pralatrexate	7.291_477.17843	2.60676	0.0107054	0.0202874	UP	4.87515	0.00770642	0.0156897	UP	2.93092	0.00642223	0.0113693	UP	0.651278	0.0939627	0.111477	UP
Methadone	12.146_309.20643	3.0163	0.00702281	0.0139395	UP	2.94097	0.00619407	0.0123149	UP	3.31505	0.0113179	0.0194233	UP	0.610338	0.210722	0.228409	UP
Dimyristoyl phosphatidylglycerol	16.711_666.44476	4.43532	5.85695e-05	0	UP	4.78302	0.00275251	0.00690233	UP	4.9791	0.000305983	0	UP	1.42862	0.0296181	0.039311	UP
Ur-144 n-(2-hydroxypentyl) metabolite	12.156_327.21703	3.13866	0.00783314	0.0155281	UP	3.06164	0.006054	0.0123149	UP	3.47951	0.0102684	0.0178553	UP	0.679145	0.190688	0.209051	UP
Betamethasone	10.985_392.19636	2.7931	1.23859e-05	0	UP	3.47546	0.000371788	0	UP	3.86365	8.76459e-06	0	UP	1.49022	0.00159845	0.00340394	UP
(7s)-7-{[(2s)-9-hydroxy-2-isobutyl-3-oxo-2,3,9,9a-tetrahydro-1h-imidazo[1,2-a]indol-9-yl]methyl}-6,7-dihydroquinazolino[3,2-a][1,4]benzodiazepine-5,13-dione	6.251_535.22070	2.27762	0.00878301	0.0171638	UP	2.62186	0.0174574	0.029916	UP	1.62164	0.0308255	0.0462657	UP	-0.939138	0.0386745	0.0496603	DOWN
Tetrahydrocortisone	16.243_364.22248	2.23888	1.45022e-05	0	UP	2.34225	0.0018518	0.00491232	UP	2.45606	0.00010382	0	UP	0.12786	0.248184	0.264321	UP
Hydroprene	15.728_266.22436	1.81558	1.63697e-05	0	UP	2.86671	0.00162154	0.00491232	UP	2.27293	9.66783e-05	0	UP	-0.244483	0.247116	0.26339	DOWN
Acmimycin	11.492_346.17552	1.71974	0.00533865	0.0103858	UP	2.58669	2.28714e-05	0	UP	2.3792	4.20496e-06	0	UP	1.0634	0.038307	0.0485959	UP
Prostaglandin a2	14.433_356.19388	1.71368	1.30597e-06	0	UP	1.67048	2.95633e-05	0	UP	1.56588	0.00116289	0.00228053	UP	1.44006	6.94836e-06	0	UP
(1-{2-[({(2r,4s,5r)-5-[3-(2-furyl)-1-methyl-1h-pyrazol-5-yl]-1-azabicyclo[2.2.2]oct-2-yl}methyl)amino]-2-oxoethyl}cyclopentyl)acetic acid	12.752_454.25444	1.86779	0.00139202	0.00261083	UP	2.05439	0.0293918	0.0463508	UP	3.00526	0.0127696	0.0224762	UP	0.521512	0.238312	0.254974	UP
(1s,3r,5z,7e,22e,25s)-26,26,26-trifluoro-9,10-secocholesta-5,7,10,22-tetraene-1,3,25-triol	11.143_468.28374	6.31092	0.00021606	0	UP	5.14188	0.000834046	0.00265429	UP	2.82894	0.00542411	0.00964186	UP	0.885933	0.0720405	0.0875915	UP
Propofol	15.882_178.13616	1.56648	4.22687e-05	0	UP	2.21145	0.000283263	0	UP	2.23946	0.000340108	0	UP	0.919697	3.29406e-05	0	UP
(8e)-8-heptadecenedioic acid	13.474_298.21431	1.72115	3.32783e-05	0	UP	1.9561	0.000567251	0.00265429	UP	2.32557	5.98078e-05	0	UP	1.48013	1.00524e-05	0	UP
11-deoxy prostaglandin f1β	18.444_357.28771	2.10367	1.26485e-06	0	UP	2.22382	0.00594898	0.0123149	UP	1.58976	2.76728e-06	0	UP	-1.11869	0.00587673	0.00916581	DOWN
2,3-dicyanospiro[cyclohexane-1,5'-cyclohexano[1,2-e]diazepine]	6.514_268.16748	2.73698	5.46335e-05	0	UP	1.86749	3.93871e-05	0	UP	2.48346	6.22987e-06	0	UP	1.42356	0.00860238	0.0131387	UP
20-hydroxyecdysone 22-phosphate	10.049_560.27686	2.09528	2.65218e-05	0	UP	2.34504	0.000634774	0.00265429	UP	2.18043	0.000185373	0	UP	-1.13353	0.00655709	0.0105765	DOWN
4-{[(3s)-3-{5-[4-(dimethylamino)phenyl]-1,3,4-oxadiazol-2-yl}-1-pyrrolidinyl]methyl}benzoic acid	10.924_392.18701	2.05874	3.89465e-05	0	UP	2.32192	1.02365e-05	0	UP	2.22631	0.000187794	0	UP	1.16649	0.00468182	0.00780497	UP
4-methyl-n-({(2r,4s,5r)-5-[1-methyl-3-(2-naphthyl)-1h-pyrazol-5-yl]-1-azabicyclo[2.2.2]oct-2-yl}methyl)benzamide	12.767_464.25388	1.78294	1.55262e-05	0	UP	2.01029	0.00448284	0.00879321	UP	2.07054	0.000142605	0	UP	-0.342337	0.141271	0.160601	DOWN
5-fluoro-3,5-ab-pfuppyca	10.987_392.19650	2.21841	3.08722e-05	0	UP	3.00986	0.000681775	0.00265429	UP	3.38551	7.08106e-05	0	UP	0.607295	0.0341429	0.0438594	UP
Ethyl 3-{[6-o-(beta-d-glucopyranosyl)-beta-d-glucopyranosyl]oxy}octanoate	6.497_512.24670	3.11394	3.76862e-05	0	UP	2.06351	0.0001024	0	UP	2.71398	2.5089e-06	0	UP	1.37561	0.0171312	0.0235411	UP
Galactosylsphingosine	12.108_461.33533	2.50158	8.34882e-05	0	UP	2.89728	0.00851567	0.0173877	UP	3.50544	0.00404913	0.00787464	UP	0.555201	0.0347145	0.0449814	UP
Glas#10	6.497_466.24134	3.09952	4.30698e-05	0	UP	2.03217	7.92113e-05	0	UP	2.6903	4.12868e-06	0	UP	1.35314	0.0180191	0.0246623	UP
Muraglitazar	13.317_516.19166	1.76901	1.19629e-06	0	UP	1.78731	3.12429e-05	0	UP	1.81037	5.29175e-06	0	UP	1.146	0.000791549	0.00182482	UP
N-{[(1s,4s,6s)-6-isopropyl-4-{2-[(4-methoxybenzyl)amino]-2-oxoethyl}-3-methyl-2-cyclohexen-1-yl]methyl}-2-furamide	12.104_438.25935	2.17196	5.20333e-05	0	UP	2.40821	0.00801207	0.0156897	UP	2.92704	0.00310503	0.00612106	UP	1.01371	0.0180933	0.0246623	UP
N-acetylornithine	0.876_174.10062	2.3821	2.00775e-05	0	UP	3.24567	1.14993e-05	0	UP	2.38907	0.00347114	0.00612106	UP	0.10994	0.275088	0.28982	UP
Oxeladin	15.791_335.24595	1.50711	0.000459845	0	UP	1.61801	0.0168964	0.029916	UP	2.87756	0.000441747	0	UP	1.32224	9.99786e-05	0	UP
Panthenyl ethyl ether	5.363_233.16254	3.52013	3.38609e-05	0	UP	3.54309	0.00647791	0.0123149	UP	2.73729	0.000958609	0.00228053	UP	0.72368	0.0571821	0.0705018	UP
Prostaglandin e1 alcohol	18.435_340.26109	2.32495	7.72934e-07	0	UP	2.50194	0.00574823	0.0123149	UP	1.77641	1.84773e-06	0	UP	-1.01363	0.0135632	0.0197026	DOWN
Trans-petroselinic acid	20.647_282.25553	1.51138	0.00328857	0.00675978	UP	2.78659	0.000219508	0	UP	2.89563	0.000127024	0	UP	4.40873	4.16885e-06	0	UP
13(s)-hotre	12.862_294.21942	1.52766	0.000372539	0	UP	2.19339	0.00166988	0.00491232	UP	2.82622	1.30108e-06	0	UP	2.67491	0.000588658	0.00182482	UP
Indospicine	1.958_173.11684	1.53305	0.00721287	0.0139395	UP	3.3222	0.00011681	0	UP	2.54668	5.87543e-05	0	UP	4.47131	1.54441e-05	0	UP
13,14-dihydro-15-keto prostaglandin j2	12.865_316.20113	1.53861	3.05947e-05	0	UP	2.0714	0.00128831	0.00265429	UP	2.65728	1.75957e-07	0	UP	2.77631	2.7024e-05	0	UP
15(r)-lipoxin a4	12.899_334.21202	1.53861	3.05947e-05	0	UP	2.0714	0.00128831	0.00265429	UP	2.65728	1.75957e-07	0	UP	2.77631	2.7024e-05	0	UP
Β-asarone	5.079_208.11019	1.55628	3.39584e-05	0	UP	2.49872	4.121e-09	0	UP	1.56325	0.000721164	0.00228053	UP	1.81204	0.000280888	0	UP
Commendamide	12.932_329.25667	1.55913	6.78156e-05	0	UP	1.98074	0.00297443	0.00690233	UP	2.71551	1.23251e-05	0	UP	2.58115	0.000143358	0	UP
Eicosatetraynoic acid	9.221_308.19853	1.55945	2.71272e-05	0	UP	1.9473	0.000466847	0	UP	1.8771	1.34604e-06	0	UP	1.6883	2.17492e-05	0	UP
Lysophosphatidylserine	14.462_525.30603	1.5666	6.74944e-05	0	UP	3.5454	4.5412e-05	0	UP	3.38536	1.55641e-08	0	UP	4.70151	6.08436e-08	0	UP
(2e)-7-{[(9z,21r,27s)-27-amino-27-carboxy-24-hydroxy-24-oxido-18-oxo-19,23,25-trioxa-24lambda~5~-phosphaheptacos-9-en-21-yl]oxy}-4,7-dioxo-2-heptenoic acid	16.845_677.31577	1.57051	2.89722e-05	0	UP	3.05346	0.000137582	0	UP	3.04703	9.13253e-08	0	UP	3.86928	2.25856e-06	0	UP
Vorinostat	4.118_264.14709	1.59923	0.00476623	0.0103858	UP	4.12154	0.00791073	0.0156897	UP	2.40107	0.0094161	0.0163086	UP	4.56601	7.0247e-09	0	UP
3,4-methylenedioxy-α-pyrrolidinopropiophenone	4.072_247.12045	1.59923	0.00476623	0.0103858	UP	4.12154	0.00791073	0.0156897	UP	2.40107	0.0094161	0.0163086	UP	4.56601	7.0247e-09	0	UP
3,14-dihydro-15-keto-tetranor prostaglandin e2	14.813_320.15975	1.6087	2.71068e-06	0	UP	2.72519	0.00216196	0.00491232	UP	3.61064	6.26633e-06	0	UP	3.39423	0.000127153	0	UP
5-methoxy-4-{5-methoxy-3-[2-(2-methoxyphenyl)ethyl]-2-methylphenoxy}-3-[2-(2-methoxyphenyl)ethyl]-2-methylphenol	11.107_542.26682	1.6156	8.34529e-05	0	UP	2.34728	0.000357669	0	UP	1.8876	0.000480829	0	UP	1.70521	0.00859527	0.0131387	UP
N-{[(1s)-1-[(4s)-2-amino-1,4,5,6-tetrahydro-4-pyrimidinyl]-2-{[(2s)-4-methyl-1-oxo-1-{[(2s)-1-oxo-3-phenyl-2-propanyl]amino}-2-pentanyl]amino}-2-oxoethyl]carbamoyl}-l-phenylalanine	15.109_607.31001	1.64003	0.0227628	0.0368747	UP	4.48464	0.000852971	0.00265429	UP	5.05723	0.00025272	0	UP	6.33609	0.000216202	0	UP
Ethyl cinnamate	8.715_176.08390	1.64083	0.000558697	0.00261083	UP	3.65927	2.55938e-06	0	UP	3.8483	1.52609e-06	0	UP	3.89946	0.000326275	0	UP
Eucalyptol	8.716_136.12536	1.64619	0.00061914	0.00261083	UP	3.78035	1.43131e-06	0	UP	3.97079	3.48817e-06	0	UP	4.03342	0.000380058	0	UP
13s-hydroxyoctadecadienoic acid	15.762_296.23486	1.65069	6.94902e-05	0	UP	2.07643	0.00240092	0.00491232	UP	2.80372	0.000280122	0	UP	1.86243	0.000110157	0	UP
(2r)-1-{[(2-aminoethoxy)(hydroxy)phosphoryl]oxy}-3-hydroxy-2-propanyl (5z,8z,11z,14z,17z)-5,8,11,14,17-icosapentaenoate	15.164_499.26790	1.6589	0.000290463	0	UP	4.54918	0.00245709	0.00491232	UP	3.98597	0.000424344	0	UP	5.39116	4.70007e-11	0	UP
Lysolecithin	16.84_495.33266	1.66227	1.65752e-05	0	UP	3.89954	3.67288e-05	0	UP	3.74319	2.28909e-06	0	UP	4.78521	1.23612e-09	0	UP
(2r)-2-hydroxy-3-(phosphonooxy)propyl (6z,9z,12z,15z)-6,9,12,15-henicosatetraenoate	14.483_472.25932	1.66841	0.000143011	0	UP	3.14291	0.000403447	0	UP	3.13945	0.000711426	0.00228053	UP	3.97636	0.000133092	0	UP
N-[(1s,2s,8s,8as)-8-hydroxy-7-{(2s)-1-[(2r)-2-(methoxymethyl)-1-pyrrolidinyl]-1-oxo-2-propanyl}-1,4a-dimethyldecahydro-2-naphthalenyl]-5-pyrimidinecarboxamide	14.463_508.27970	1.68086	0.000549779	0.00261083	UP	2.76327	0.00152354	0.00491232	UP	2.91266	7.37925e-05	0	UP	3.7288	5.34772e-05	0	UP
O-(hydroxy{(2r)-2-hydroxy-3-[(2-methoxyoctadecyl)oxy]propoxy}phosphoryl)-l-serine	16.84_541.33723	1.70769	1.52772e-05	0	UP	3.82581	4.47676e-05	0	UP	3.57957	7.90526e-08	0	UP	4.50583	4.2814e-06	0	UP
(3as,10ar,10br)-6,10a-dimethyl-3-methylene-3,3a,4,5,7,8,10a,10b-octahydrofuro[3',2':6,7]cyclohepta[1,2-b]pyran-2,9-dione	5.32_262.12019	1.72242	5.19957e-06	0	UP	4.22811	1.95859e-06	0	UP	3.42354	5.18451e-05	0	UP	3.16989	6.18401e-06	0	UP
Bardoxolone methyl	14.898_505.31767	1.72896	0.000676655	0.00261083	UP	4.06539	0.000131726	0	UP	3.39735	0.00231218	0.00423926	UP	4.73488	1.91311e-08	0	UP
6,18,19-trihydroxytrachyloban-2-one	12.91_380.21758	1.72964	3.81324e-05	0	UP	1.85698	0.000377316	0	UP	2.6094	1.49907e-07	0	UP	2.85936	8.53509e-06	0	UP
O-{hydroxy[(2r)-2-hydroxy-3-(nonadecanoyloxy)propoxy]phosphoryl}-l-serine	15.126_539.32193	1.75707	3.79732e-05	0	UP	5.04559	0.000189401	0	UP	5.49745	1.91295e-05	0	UP	6.93472	7.73885e-08	0	UP
N-palmitoyl-l-threonine	12.916_357.28797	1.76747	3.14029e-05	0	UP	2.07814	0.00247044	0.00491232	UP	2.41896	4.79977e-05	0	UP	2.2829	0.00041866	0	UP
Ascr#27	15.161_400.28253	1.78463	0.000503582	0.00261083	UP	3.06244	0.000457019	0	UP	3.68993	6.62858e-07	0	UP	3.16689	0.000401833	0	UP
Hexadecanedioic acid mono-l-carnitine ester	11.748_429.30892	1.79542	3.4406e-05	0	UP	2.60976	0.000399031	0	UP	3.30026	1.21661e-06	0	UP	3.07703	9.78908e-05	0	UP
1-[(9z)-hexadecenoyl]-sn-glycero-3-phosphocholine	16.067_493.31747	1.80925	0.00492234	0.0103858	UP	1.76985	0.0106345	0.0205432	UP	1.95437	0.00146388	0.00228053	UP	2.30471	7.80287e-05	0	UP
2-amino-5-formylamino-6-(5-phospho-d-ribosylamino)pyrimidin-4(3h)-one	1.214_381.06830	1.82949	0.00386077	0.00861954	UP	2.93758	8.24937e-06	0	UP	2.69193	1.1897e-05	0	UP	2.69867	8.55294e-05	0	UP
(7r,13e)-1-amino-4,12-dihydroxy-9-oxo-7-[(palmitoyloxy)methyl]-3,5,8-trioxa-4-phosphapentadec-13-en-15-oic acid 4-oxide	16.845_609.32588	1.83554	1.48952e-05	0	UP	3.74517	1.35593e-05	0	UP	3.33745	0.000213744	0	UP	4.37096	1.55017e-05	0	UP
5-(4-carboxy-3-methylbutyl)-1,4a-dimethyl-6-methylenedecahydro-1-naphthalenecarboxylic acid	10.441_353.25637	1.83645	5.05495e-05	0	UP	2.2821	0.00891224	0.0173877	UP	3.41935	0.000129606	0	UP	2.90477	5.57024e-05	0	UP
Mfcd00056554	8.372_464.20560	1.84109	0.0153042	0.0259992	UP	6.82479	0.000179455	0	UP	6.80949	2.84621e-07	0	UP	8.94788	8.38881e-06	0	UP
15-keto prostaglandin e1	12.928_334.21202	1.86545	4.11309e-05	0	UP	2.20599	0.00261468	0.00690233	UP	2.8647	2.52505e-06	0	UP	2.71106	0.000102007	0	UP
(3e)-3-(hydroxymethyl)-2-oxo-5-[(1s,8as)-5,5,8a-trimethyl-2-methylenedecahydro-1-naphthalenyl]-3-pentenoic acid	13.901_334.21189	1.86596	4.74014e-05	0	UP	2.65646	0.00030313	0	UP	2.96554	9.46903e-06	0	UP	1.71987	5.02762e-05	0	UP
1-[(9z)-hexadecenoyl]-2-acetyl-sn-glycero-3-phosphocholine	13.231_535.32808	1.89096	0.00325222	0.00675978	UP	2.22811	0.000555181	0.00265429	UP	2.18643	2.11374e-05	0	UP	2.35181	3.80206e-05	0	UP
3-oxo-n-[(3s)-2-oxotetrahydro-3-furanyl]hexadecanamide	10.615_353.25638	1.89257	7.36797e-05	0	UP	2.23256	0.00240867	0.00491232	UP	3.0928	5.69422e-06	0	UP	3.13308	7.96296e-05	0	UP
(5ξ,9ξ)-17-hydroxykaur-15-en-19-oic acid	15.47_364.22261	1.89785	1.33933e-06	0	UP	2.41758	0.00330041	0.00690233	UP	2.73193	0.000119281	0	UP	2.56934	0.00204464	0.00340394	UP
6-hydroxy-5a,9-dimethyl-3-methylene-3a,4,5,5a,6,7,9a,9b-octahydronaphtho[1,2-b]furan-2(3h)-one	6.317_248.14134	1.89964	0.0023763	0.00482093	UP	3.8917	0.000626081	0.00265429	UP	4.50936	7.31449e-07	0	UP	5.19403	3.72839e-05	0	UP
Zibotentan	4.634_424.09349	1.92078	0.00750368	0.0155281	UP	3.59366	0.000203871	0	UP	3.51434	0.00206481	0.00423926	UP	6.84985	7.78547e-06	0	UP
Bhas#26	9.89_404.27738	1.92396	0.000102352	0	UP	2.95434	0.0232894	0.0382964	UP	3.63794	0.000206795	0	UP	3.66899	1.58127e-05	0	UP
Stearoyl glutamic acid	16.743_413.31398	1.92557	0.000759337	0.00261083	UP	3.67007	0.00382843	0.00879321	UP	4.83106	8.81598e-05	0	UP	6.26766	3.18098e-05	0	UP
Alloca	14.57_410.26477	1.92706	8.62923e-06	0	UP	3.04141	0.00095062	0.00265429	UP	3.85088	1.23061e-05	0	UP	3.8283	7.7836e-06	0	UP
Laurilsulfate	4.09_266.15420	1.93909	0.00162178	0.00482093	UP	4.64294	0.000662698	0.00265429	UP	2.83141	0.00385837	0.00787464	UP	5.22446	2.96796e-07	0	UP
(+/-)9-hpode	13.602_312.22984	1.94898	4.21811e-05	0	UP	2.49963	0.000286394	0	UP	2.86328	6.69025e-05	0	UP	1.67916	6.21267e-05	0	UP
1-(3-cyanophenyl)-3-{[(2r,4s,5r)-5-(3-cyclohexyl-1-methyl-1h-pyrazol-5-yl)-1-azabicyclo[2.2.2]oct-2-yl]methyl}urea	13.947_482.26438	1.95414	0.000831796	0.00261083	UP	3.92793	0.000638202	0.00265429	UP	4.89869	2.77763e-05	0	UP	6.66708	0.000123213	0	UP
(+/-)9(10)-epome	15.459_296.23493	2.01113	5.42231e-05	0	UP	2.31838	0.000633419	0.00265429	UP	3.21907	0.000143978	0	UP	2.63361	1.84727e-05	0	UP
Cytochalasin h	12.891_493.28117	2.01722	8.9527e-05	0	UP	2.6573	0.000703444	0.00265429	UP	3.0245	2.13058e-05	0	UP	3.51156	5.27216e-05	0	UP
Ibrutinib	8.763_440.19474	2.0326	0.000317423	0	UP	4.63653	0.00148739	0.00265429	UP	4.11683	0.0209801	0.0334355	UP	8.65391	1.79775e-05	0	UP
Linoleic acid	19.427_280.23993	2.05088	0.000807938	0.00261083	UP	2.53698	0.000291959	0	UP	2.32285	9.73505e-05	0	UP	3.33543	1.20386e-06	0	UP
Tiamulin	15.138_493.31717	2.07371	0.000859218	0.00261083	UP	5.21459	0.000145239	0	UP	5.57187	3.36899e-05	0	UP	7.1932	2.33265e-06	0	UP
Premithramycin a1	8.523_544.15760	2.07511	0.000950384	0.00261083	UP	3.83615	2.83915e-05	0	UP	4.22369	1.70693e-07	0	UP	4.02483	1.48632e-05	0	UP
(2z)-3-phenyl-1-(1-pyrrolidinyl)-2-propen-1-one	6.251_201.11552	2.11136	2.38315e-05	0	UP	4.71783	1.43369e-05	0	UP	4.07062	1.20515e-05	0	UP	4.51406	0.00139551	0.00182482	UP
Acetyl norfentanyl	6.25_218.14211	2.13346	3.03782e-05	0	UP	4.75591	1.49997e-05	0	UP	4.11229	1.0962e-05	0	UP	4.54159	0.00140141	0.00182482	UP
(+/-)5(6)-dihet	14.634_355.27214	2.14341	7.52989e-05	0	UP	3.08347	0.0022318	0.00491232	UP	3.4195	0.00393009	0.00787464	UP	2.16526	0.00049927	0	UP
10-nitrolinoleate	10.732_325.22537	2.14374	0.000215222	0	UP	4.58154	5.19122e-05	0	UP	5.7674	3.47721e-06	0	UP	6.82619	8.82487e-06	0	UP
9,10-dihydroxystearic acid	8.398_316.26117	2.15206	0.00898656	0.0171638	UP	7.12515	0.000154662	0	UP	7.27322	9.12697e-08	0	UP	9.16155	1.88407e-06	0	UP
(7r,13e)-1-amino-4-hydroxy-7-{[(9z)-9-octadecenoyloxy]methyl}-9,12-dioxo-3,5,8-trioxa-4-phosphapentadec-13-en-15-oic acid 4-oxide	15.773_633.32723	2.16005	8.7849e-06	0	UP	3.71961	0.00028583	0	UP	3.01374	0.000625658	0.00228053	UP	4.18668	1.08745e-07	0	UP
(5ξ)-12,13-dihydroxypodocarpa-8,11,13-trien-7-one	8.204_274.15684	2.16652	0.00138066	0.00261083	UP	3.94943	5.35468e-08	0	UP	4.55211	1.05664e-06	0	UP	6.79601	3.77635e-05	0	UP
(15z)-9,12,13-trihydroxy-15-octadecenoic acid	10.55_330.24045	2.20129	1.19898e-05	0	UP	2.93831	0.00260715	0.00690233	UP	3.84205	1.631e-05	0	UP	3.24125	0.000186711	0	UP
Adb-fubinaca	20.638_382.18093	2.20801	0.00410479	0.00861954	UP	3.22902	2.01856e-05	0	UP	3.40532	9.46431e-06	0	UP	4.55062	1.11812e-07	0	UP
Bisoprolol	10.752_325.22512	2.21484	0.000233709	0	UP	4.61286	3.08151e-05	0	UP	5.78341	2.59767e-06	0	UP	6.79783	5.29363e-06	0	UP
2-hydroxy-4,5',8a'-trimethyl-1'-oxo-4-vinyloctahydro-1'h-spiro[cyclopentane-1,2'-naphthalene]-5'-carboxylic acid	14.057_334.21190	2.21834	0.000181074	0	UP	3.29703	0.000356954	0	UP	3.40219	8.64646e-05	0	UP	1.90862	9.49208e-05	0	UP
Hydrocortisone buteprate	18.089_488.27709	2.24032	1.05064e-05	0	UP	3.61231	2.38817e-05	0	UP	5.51238	0.000121762	0	UP	5.98552	0.000300583	0	UP
2-aminoethyl (2s,3r,4e,6e)-3-hydroxy-2-[(2-hydroxyoctadecanoyl)amino]-4,6-pentadecadien-1-yl hydrogen phosphate	10.457_660.48289	2.2427	0.000696132	0.00261083	UP	2.59152	0.003452	0.00690233	UP	3.84492	0.000111007	0	UP	3.5678	0.011945	0.0170969	UP
N-(4,6-dimethyl-2-pyrimidinyl)-4-[(e)-(2-hydroxybenzylidene)amino]benzenesulfonamide	7.779_382.10519	2.25598	0.0220215	0.0357694	UP	1.55344	0.0267868	0.0436251	UP	6.56336	0.00399814	0.00787464	UP	3.09932	3.19429e-05	0	UP
Olean-12-ene-3,16,21,22,23,28-hexol	10.473_506.36113	2.26673	0.000448742	0	UP	2.59501	0.00674712	0.0140338	UP	3.87914	0.000343492	0	UP	3.76219	0.000956538	0.00182482	UP
O-(hydroxy{(2r)-2-hydroxy-3-[(2-methoxy-13-methylpentadecyl)oxy]propoxy}phosphoryl)-l-serine	14.665_513.30625	2.28367	0.000236892	0	UP	4.26008	1.56694e-05	0	UP	4.01842	6.09873e-07	0	UP	4.61639	2.55923e-08	0	UP
Pravastatin	13.316_424.24399	2.29139	4.84856e-05	0	UP	3.21493	0.00217734	0.00491232	UP	3.821	0.000107811	0	UP	2.66637	0.00386875	0.00638829	UP
Buprenorphine	14.672_467.30161	2.30657	3.26812e-06	0	UP	4.14875	6.52713e-06	0	UP	3.99585	5.70167e-07	0	UP	4.46566	2.52646e-08	0	UP
Prostaglandin f3α	11.747_398.22820	2.3228	6.98519e-05	0	UP	3.20175	0.00290005	0.00690233	UP	4.31741	6.6924e-05	0	UP	3.78189	7.50179e-05	0	UP
7-ketodeoxycholic acid	10.473_406.27178	2.33483	0.00416488	0.00861954	UP	2.72669	0.0185416	0.0330151	UP	4.07796	0.00312028	0.00612106	UP	4.08863	0.00170958	0.00340394	UP
Asiatic acid	10.47_488.35053	2.34522	0.000270903	0	UP	2.73418	0.00649942	0.0123149	UP	3.96175	0.000256186	0	UP	3.88015	0.000374548	0	UP
[n'-{5-[acetyl(hydroxy-kappao)amino]pentyl}-n-[5-({4-[(5-aminopentyl)(hydroxy-kappao)amino]-4-oxobutanoyl}amino)pentyl]-n-(hydroxy-kappao)succinamidato(3-)]iron	15.157_613.26215	2.39358	9.02171e-08	0	UP	4.75206	0.00236721	0.00491232	UP	4.16351	0.000185845	0	UP	5.34332	3.36089e-07	0	UP
2-deoxy-20-hydroxyecdysone 22-phosphate	11.731_544.28136	2.39723	0.00313389	0.00675978	UP	3.4978	0.0314472	0.0490183	UP	4.10242	0.000122689	0	UP	1.88083	1.69173e-05	0	UP
Methyl 9-(alpha-d-galactosyloxy)nonanoate	7.097_350.19410	2.40184	0.000698051	0.00261083	UP	1.86523	0.000801196	0.00265429	UP	3.20679	5.63497e-07	0	UP	3.1062	0.000236289	0	UP
Sofosbuvir	0.909_529.16380	2.40997	0.00307837	0.00675978	UP	2.49418	0.00068232	0.00265429	UP	2.58465	0.00011689	0	UP	3.17895	3.48384e-05	0	UP
Ascr#19	9.212_344.21990	2.43153	3.44323e-05	0	UP	2.88437	0.000313581	0	UP	2.7488	8.21252e-09	0	UP	2.71285	9.43543e-06	0	UP
Lithocholic acid	13.624_358.29125	2.44544	6.15742e-05	0	UP	3.06437	0.000433593	0	UP	3.39732	5.58737e-06	0	UP	1.72618	0.000117811	0	UP
1-linoleoyl-2-hydroxy-sn-glycero-3-pc	15.773_519.33286	2.47914	2.05823e-05	0	UP	4.65955	3.02547e-05	0	UP	4.12259	1.66093e-05	0	UP	5.04049	7.46997e-08	0	UP
Nandrolone phenpropionate	14.557_406.24877	2.48733	3.31197e-06	0	UP	3.5233	0.00504686	0.0106199	UP	4.74672	0.000452828	0	UP	4.04065	1.61557e-05	0	UP
Acetate2?,3?-(difluoromethylene)-5?-androstan-17?-ol	15.989_366.23828	2.49612	0.0127451	0.0231919	UP	2.71671	0.0014831	0.00265429	UP	3.04291	0.00134231	0.00228053	UP	3.85251	3.1452e-05	0	UP
4,6-dihydroxy-4-(hydroxymethyl)-3,4a,8,8-tetramethyl-4a,5,6,7,8,8a-hexahydro-1(4h)-naphthalenone	8.829_268.16722	2.50076	0.000128229	0	UP	4.23839	9.64434e-08	0	UP	4.60986	4.72606e-06	0	UP	5.083	7.59293e-05	0	UP
O-[{(2r)-2-{[(6e)-5,8-dioxo-6-octenoyl]oxy}-3-[(9z)-9-octadecenoyloxy]propoxy}(hydroxy)phosphoryl]-l-serine	11.004_675.33942	2.50789	0.00665302	0.0139395	UP	4.43612	0.0258063	0.0423061	UP	5.81647	3.32856e-06	0	UP	4.62976	0.00152686	0.00340394	UP
Dihydroartemisinin	7.258_284.16222	2.51656	0.000653837	0.00261083	UP	5.07745	3.52944e-06	0	UP	5.27521	2.03438e-07	0	UP	6.74667	1.26613e-06	0	UP
Bioresmethrin	15.894_338.18343	2.51931	0.000118949	0	UP	2.89252	9.42225e-05	0	UP	2.78266	5.10047e-06	0	UP	1.77992	1.40319e-05	0	UP
2-[(11z,14z)-icosadienoyl]-sn-glycero-3-phosphoethanolamine	15.765_505.31661	2.53992	8.91977e-06	0	UP	4.43172	7.31669e-05	0	UP	3.62213	0.00176543	0.00423926	UP	4.91733	3.47855e-09	0	UP
(3r,4r)-n-(3-cyanophenyl)-4-hydroxy-3-{[4-(2-methoxyethoxy)benzoyl]amino}-1-azepanecarboxamide	7.466_452.20237	2.54697	2.44084e-05	0	UP	3.19476	1.19424e-08	0	UP	3.03829	5.97477e-05	0	UP	3.4352	6.85998e-07	0	UP
Prostaglandin j2	14.638_351.24094	2.59841	0.000183623	0	UP	4.00368	2.83948e-05	0	UP	3.59397	0.000178998	0	UP	1.53147	0.0134828	0.0183827	UP
Isophorone	14.432_138.10453	2.61434	6.09074e-06	0	UP	2.96387	0.00147611	0.00265429	UP	3.33372	6.44392e-06	0	UP	2.54477	6.14215e-05	0	UP
(e)-parinaric acid	14.431_276.20904	2.61434	6.09074e-06	0	UP	2.96387	0.00147611	0.00265429	UP	3.33372	6.44392e-06	0	UP	2.54477	6.14215e-05	0	UP
Mycophenolic acid	1.037_320.12191	2.61766	3.23636e-05	0	UP	3.37949	1.61785e-06	0	UP	2.86395	1.19071e-05	0	UP	2.73685	0.000163483	0	UP
(3s,9s,14ar)-3,6-dimethyl-9-{6-[(2s)-2-oxiranyl]-6-oxohexyl}decahydropyrrolo[1,2-a][1,4,7,10]tetraazacyclododecine-1,4,7,10-tetrone	6.91_436.23216	2.63314	0.00107506	0.00261083	UP	5.7217	5.62678e-08	0	UP	6.05193	3.54763e-06	0	UP	6.12406	0.000420153	0	UP
Isobutyl sildenafil	6.514_488.22369	2.67061	1.8065e-05	0	UP	1.93717	1.26914e-05	0	UP	2.42217	4.83715e-06	0	UP	1.6015	0.00516986	0.00780497	UP
Atractylenolide ii	8.444_232.14645	2.67719	7.93867e-06	0	UP	2.66669	5.03154e-07	0	UP	2.86619	3.77563e-05	0	UP	2.59994	0.000232078	0	UP
N-({(2r,4s,5r)-5-[3-(2-methoxyphenyl)-1-methyl-1h-pyrazol-5-yl]-1-azabicyclo[2.2.2]oct-2-yl}methyl)acetamide	11.127_368.21738	2.68415	3.19164e-05	0	UP	3.68371	0.000316632	0	UP	3.90642	0.00014023	0	UP	2.9496	3.9391e-05	0	UP
Acevaltrate	8.204_480.19972	2.69919	8.11275e-06	0	UP	4.39163	2.24842e-06	0	UP	5.17002	1.75384e-08	0	UP	7.1737	2.31893e-05	0	UP
15(r)-15-methyl prostaglandin a2	16.133_370.20970	2.70249	1.60018e-06	0	UP	3.16015	0.000342613	0	UP	3.22216	9.35516e-08	0	UP	2.89782	6.61822e-06	0	UP
4-[(2s)-2-hydroxy-3-(tetradecanoyloxy)propoxy]-2-(trimethylammonio)butanoate	15.164_445.34047	2.70794	0.00205425	0.00482093	UP	4.52448	0.000317382	0	UP	5.36304	3.27624e-07	0	UP	5.14232	0.000277842	0	UP
(3ar,4r,5r,6as)-5-hydroxy-4-[(1e,3s)-3-hydroxy-1-octen-1-yl]hexahydro-2h-cyclopenta[b]furan-2-one	8.716_268.16735	2.71845	8.6154e-05	0	UP	4.51181	1.86724e-07	0	UP	4.70542	1.06874e-06	0	UP	4.71329	0.000384571	0	UP
Gonan-3-ol	16.135_248.21425	2.74385	6.41611e-06	0	UP	3.50653	0.000422331	0	UP	3.64809	3.16216e-08	0	UP	3.1567	0.000143653	0	UP
7-[1-formyl-6-hydroxy-6-(hydroxymethyl)bicyclo[3.2.1]oct-2-yl]-3a,7-dimethyl-3-oxooctahydro-2-benzofuran-1-yl hexopyranoside	8.277_528.25770	2.7495	0.000951965	0.00261083	UP	5.64988	1.06823e-05	0	UP	6.1237	4.87338e-10	0	UP	8.38935	9.2218e-07	0	UP
(1s,4as,5r)-5-[2-(3-furyl)ethyl]-1,4a-dimethyl-6-methylenedecahydro-1-naphthalenecarboxylic acid	16.078_316.20152	2.78351	7.67559e-05	0	UP	3.27878	4.10253e-05	0	UP	3.36482	1.29796e-05	0	UP	2.613	1.01017e-07	0	UP
Zanoterone	16.116_416.21519	2.78906	2.30023e-05	0	UP	3.28473	0.000141933	0	UP	3.42705	3.71857e-06	0	UP	2.85012	2.07816e-05	0	UP
Payzone	1.183_360.08052	2.78945	0.00244439	0.00482093	UP	3.90792	9.16406e-06	0	UP	3.73963	0.000201654	0	UP	4.62913	5.09235e-07	0	UP
4,7-dihydroxy-n,n,n-trimethyl-10-oxo-3,5,9-trioxa-4-phosphahenicosan-1-aminium 4-oxide	15.18_440.27727	2.85589	3.24094e-06	0	UP	3.0475	0.000612707	0.00265429	UP	2.11135	9.72108e-05	0	UP	2.42033	1.34921e-06	0	UP
15,16-dihode	14.431_312.23007	2.85741	6.94618e-06	0	UP	3.2106	0.00135547	0.00265429	UP	3.58386	6.25293e-06	0	UP	2.81488	5.97845e-05	0	UP
3a,7a-dihydroxy-5b-cholestan-26-oic acid	10.475_434.33961	2.85788	0.000397924	0	UP	3.52504	0.00629033	0.0123149	UP	4.68603	0.000685344	0.00228053	UP	4.33947	0.000435493	0	UP
O-(hydroxy{(2r)-2-hydroxy-3-[(11z)-11-icosenoyloxy]propoxy}phosphoryl)-l-serine	12.751_551.32316	2.89508	0.000198989	0	UP	4.67722	0.00399017	0.00879321	UP	5.58033	8.20167e-07	0	UP	4.07838	0.00201819	0.00340394	UP
Yakkasterone	15.802_418.34457	2.95128	0.0280677	0.0435766	UP	4.00413	0.0133771	0.0236602	UP	6.08083	0.0245305	0.0385316	UP	2.71312	0.0142752	0.0197026	UP
Raltitrexed	0.949_458.12684	2.95633	0.00083483	0.00261083	UP	3.43872	0.000336042	0	UP	2.72213	4.17126e-05	0	UP	4.20646	3.2869e-08	0	UP
Nardosinone	10.308_250.15695	2.97638	3.19255e-05	0	UP	3.91876	2.71078e-08	0	UP	4.05123	2.83573e-05	0	UP	3.45877	0.000197589	0	UP
Helenalin	5.693_262.12054	2.97707	2.89441e-07	0	UP	3.64696	2.85547e-07	0	UP	4.08463	8.08357e-06	0	UP	3.98032	5.98011e-05	0	UP
9-oxo-ode	16.121_294.21953	2.99229	9.31618e-06	0	UP	3.69736	0.000283428	0	UP	3.83988	5.35551e-07	0	UP	3.19486	3.85145e-05	0	UP
(+/-)9,10-dihydroxy-12z-octadecenoic acid	13.354_314.24536	3.00461	0.000556875	0.00261083	UP	3.47897	0.024582	0.0409684	UP	4.42175	1.2625e-06	0	UP	5.03699	1.44702e-05	0	UP
Mb2700000	13.545_386.26685	3.00823	7.79775e-05	0	UP	4.43497	0.00207267	0.00491232	UP	5.28107	1.77993e-05	0	UP	4.76203	5.82404e-07	0	UP
3-methoxy prostaglandin f1α	13.544_408.24882	3.00823	7.79775e-05	0	UP	4.43497	0.00207267	0.00491232	UP	5.28107	1.77993e-05	0	UP	4.76203	5.82404e-07	0	UP
5-fluoro ab-pinaca	10.93_348.19124	3.03663	0.000700093	0.00261083	UP	3.28696	1.50024e-05	0	UP	2.99809	9.49899e-05	0	UP	1.82181	0.000863071	0.00182482	UP
N-cyclohexyl-2-[(3r,4s)-3-{[5-(phenoxymethyl)-1,2-oxazol-3-yl]methyl}-4-piperidinyl]acetamide	9.83_457.26750	3.04146	5.931e-05	0	UP	4.57183	1.88368e-05	0	UP	6.86583	2.81457e-05	0	UP	6.63438	1.59565e-06	0	UP
Prostaglandin d2	14.196_334.21207	3.0481	4.10322e-05	0	UP	3.58536	0.000157251	0	UP	3.21879	0.00010603	0	UP	2.0986	0.000876293	0.00182482	UP
1-{[(2r,4s,5r)-5-{[(2r)-2-(methoxymethyl)-1-pyrrolidinyl]methyl}-1-azabicyclo[2.2.2]oct-2-yl]methyl}-3-phenylurea	13.111_386.26695	3.07044	0.000104556	0	UP	3.80459	0.00639518	0.0123149	UP	4.26317	0.00129517	0.00228053	UP	1.5428	0.000528226	0.00182482	UP
(1s,4ar,5s)-5-[(3e)-5-methoxy-3-methyl-5-oxo-3-penten-1-yl]-1,4a-dimethyl-6-methylenedecahydro-1-naphthalenecarboxylic acid	16.115_348.22770	3.07046	3.56751e-05	0	UP	3.64125	0.000332088	0	UP	3.83502	6.05571e-07	0	UP	3.25039	7.23301e-05	0	UP
1-({(2r,4s,5s)-5-[(4-methyl-1-piperazinyl)methyl]-1-azabicyclo[2.2.2]oct-2-yl}methyl)-3-phenylurea	10.388_371.26726	3.08402	0.000147314	0	UP	4.27539	0.00371535	0.00879321	UP	5.33888	0.000170962	0	UP	4.80615	0.000272361	0	UP
1-o-(indol-3-ylacetyl)-beta-d-glucose	4.553_337.11598	3.08465	2.18152e-06	0	UP	3.08473	1.38361e-07	0	UP	2.55174	1.05703e-05	0	UP	3.35367	3.84526e-06	0	UP
Polygalic acid	17.821_488.31151	3.11005	0.00102941	0.00261083	UP	5.01701	0.00131434	0.00265429	UP	4.23681	0.00998154	0.0178553	UP	1.86989	0.0140018	0.0197026	UP
Prostaglandin e2-1-glyceryl ester	14.908_408.24875	3.15028	1.36138e-05	0	UP	4.48224	0.00679957	0.0140338	UP	5.61898	0.00196519	0.00423926	UP	3.69739	6.25388e-05	0	UP
Typhasterol	15.715_448.35538	3.17001	2.74289e-05	0	UP	5.66443	7.67877e-07	0	UP	6.21753	6.12836e-05	0	UP	5.65053	9.1801e-05	0	UP
4-benzyloxy-2'-hydroxy-3',4',5',6'-tetramethoxychalcone	20.636_450.16826	3.20382	0.00574275	0.0121941	UP	4.54223	3.07313e-05	0	UP	4.83721	3.21272e-05	0	UP	5.87818	4.51397e-06	0	UP
(1ar,4e,6r,7as,8s,10as,10bs)-1a,5,8-trimethyl-9-oxo-1a,2,3,6,7,7a,8,9,10a,10b-decahydrooxireno[9,10]cyclodeca[1,2-b]furan-6-yl beta-d-glucopyranoside	6.604_428.20464	3.21523	0.000120351	0	UP	5.42189	3.02122e-08	0	UP	5.58592	1.11935e-07	0	UP	6.40062	2.99371e-05	0	UP
(2r)-n-[(2s)-1-amino-3-cyclohexyl-1-oxo-2-propanyl]-1-(cyclohexylcarbonyl)-2-piperazinecarboxamide	14.53_414.26192	3.23986	2.81057e-06	0	UP	4.40217	8.57629e-06	0	UP	2.41752	3.52751e-05	0	UP	2.2916	2.04772e-06	0	UP
(2r)-2,3-bis(nonanoyloxy)propyl 2-(trimethylammonio)ethyl phosphate	12.745_537.34379	3.24703	1.77987e-05	0	UP	4.64614	2.40512e-06	0	UP	4.47659	5.08741e-07	0	UP	4.54551	1.63414e-08	0	UP
Lysopc(20:5(5z,8z,11z,14z,17z))	15.789_541.31505	3.25795	4.06802e-05	0	UP	4.73628	0.00183383	0.00491232	UP	4.94742	0.000148603	0	UP	5.71939	1.10615e-07	0	UP
Nummularine f	13.537_428.24104	3.26271	8.08872e-05	0	UP	3.11396	0.00129509	0.00265429	UP	3.6537	0.00196114	0.00423926	UP	2.78782	0.000162512	0	UP
Mfcd00010474	15.801_400.33421	3.2926	0.0251696	0.0395913	UP	4.3338	0.0138455	0.0252146	UP	6.42215	0.0242517	0.0372395	UP	2.93237	0.0252247	0.0331786	UP
Prostaglandin k1	14.684_334.21209	3.30137	2.36677e-05	0	UP	3.41862	0.00645954	0.0123149	UP	3.66956	2.87654e-05	0	UP	2.75666	8.07451e-05	0	UP
13,14-dihydro-15-keto prostaglandin a2	14.683_356.19389	3.32683	3.58932e-05	0	UP	3.13815	0.000134975	0	UP	3.66612	1.05626e-05	0	UP	2.90828	9.8813e-06	0	UP
Misoprostol	15.155_382.27178	3.36104	0.000771309	0.00261083	UP	4.37128	0.000681408	0.00265429	UP	4.88692	4.3277e-05	0	UP	3.71002	0.000393299	0	UP
Methyl (2e,4e,6e,8e,10e,12e,14e,16e)-17-[(1r,2s,4s)-2-hydroxy-2,6,6-trimethyl-7-oxabicyclo[2.2.1]hept-1-yl]-2,6,11,15-tetramethyl-2,4,6,8,10,12,14,16-heptadecaoctaenoate	18.073_478.30616	3.37767	7.82122e-06	0	UP	4.5166	2.06183e-06	0	UP	4.4264	4.38946e-05	0	UP	2.82574	0.000635546	0.00182482	UP
(2s,3ar,4r,5s,6r,6as,7r,9as,10ar)-9a-(acetoxymethyl)-2,6,7-trihydroxy-7-isopropyl-4-methyl-1-methylenetetradecahydrodicyclopenta[a,d][8]annulen-5-yl acetate	11.149_438.26182	3.38378	3.59777e-05	0	UP	3.73632	0.000269456	0	UP	3.17398	2.0652e-05	0	UP	2.34424	0.000252485	0	UP
Sarsasapogenin	15.803_416.32890	3.44919	0.0276194	0.0435766	UP	4.4866	0.0111468	0.0205432	UP	6.43088	0.0272553	0.0412158	UP	2.48678	0.00382115	0.00638829	UP
Amfetaminil	10.408_250.14798	3.45014	1.74321e-07	0	UP	3.73338	1.3673e-07	0	UP	4.74957	4.04897e-05	0	UP	4.22665	0.000218983	0	UP
Succinyladenosine	1.204_383.10778	3.45519	0.00299621	0.00675978	UP	4.23731	4.47969e-05	0	UP	3.75148	2.45289e-05	0	UP	4.77715	3.7742e-07	0	UP
Uk-416244	8.098_366.11036	3.46663	0.00016582	0	UP	3.43905	0.00093041	0.00265429	UP	7.55858	0.00283993	0.00612106	UP	3.99645	3.80185e-05	0	UP
(3ar,8r,8ar,9ar)-8-hydroxy-8a-methyl-3,5-bis(methylene)decahydronaphtho[2,3-b]furan-2(3h)-one	10.409_248.14119	3.47684	2.2622e-07	0	UP	3.7485	5.65313e-08	0	UP	4.70796	1.89093e-05	0	UP	4.25343	0.000164413	0	UP
(14r)-3beta,5,6beta,10,16-pentahydroxygrayanotoxan-14-yl acetate	14.435_412.24611	3.50128	8.69801e-05	0	UP	4.74781	0.00351677	0.00879321	UP	5.20954	6.81517e-05	0	UP	4.00007	0.000329113	0	UP
L-ergothioneine	11.137_229.08863	3.51951	0.00118532	0.00261083	UP	5.03934	0.0106313	0.0205432	UP	5.52619	0.000256826	0	UP	6.26612	0.000760947	0.00182482	UP
Irgafos 168	17.932_646.44213	3.53007	0.000305605	0	UP	4.3433	0.00261122	0.00690233	UP	5.19032	0.00835483	0.0146631	UP	3.80551	0.000244606	0	UP
(6alpha,11beta)-6,9-difluoro-11,21-dihydroxy-3,20-dioxopregna-1,4-dien-17-yl butyrate	12.22_466.21536	3.59474	0.000465381	0	UP	3.58176	0.00344391	0.00690233	UP	3.47329	9.77875e-07	0	UP	3.53702	6.20253e-09	0	UP
(+/-)17(18)-epete methyl ester	17.968_349.26155	3.60493	0.000595912	0.00261083	UP	4.03484	0.0054637	0.0106199	UP	5.14636	0.000130274	0	UP	1.75285	0.0103254	0.0144763	UP
Difloxacin	19.42_399.13920	3.61321	0.00144065	0.00261083	UP	4.22478	0.000376402	0	UP	4.03213	5.44088e-05	0	UP	4.45737	0.000373096	0	UP
Amiloxate	10.391_248.14103	3.64472	4.93312e-07	0	UP	3.86124	7.60984e-08	0	UP	4.78289	4.18397e-05	0	UP	4.3627	0.00016276	0	UP
11-dehydro thromboxane b2	11.282_368.21728	3.70007	0.000192095	0	UP	4.5609	0.00010356	0	UP	4.90924	0.000571765	0.00228053	UP	4.05349	0.000143223	0	UP
3,5a,9-trimethyl-2,3,3a,4,5,5a,8,9b-octahydronaphtho[1,2-b]furan-2,8-dione	8.206_246.12570	3.72442	1.09215e-07	0	UP	3.88046	1.98554e-07	0	UP	4.21857	8.99278e-06	0	UP	4.24905	4.13587e-05	0	UP
(1ar,4e,6s,7as,8s,10as,10bs)-1a,5,8-trimethyl-9-oxo-1a,2,3,6,7,7a,8,9,10a,10b-decahydrooxireno[9,10]cyclodeca[1,2-b]furan-6-yl beta-d-glucopyranoside	6.586_428.20483	3.73184	0.000121329	0	UP	6.0838	2.81283e-08	0	UP	6.25348	9.5286e-07	0	UP	6.94536	2.04978e-05	0	UP
N-cyclohexylidene-2-carbamylcyclohex-1-enylamine	5.431_220.15774	3.73366	1.44821e-05	0	UP	5.91093	2.18235e-05	0	UP	5.19573	5.85352e-05	0	UP	4.7948	7.2331e-05	0	UP
(3beta,5beta)-5,14-dihydroxy-3-[(14-hydroxytetradecanoyl)oxy]-19-oxobufa-20,22-dienolide	13.518_642.41252	3.74421	0.000373252	0	UP	2.53604	0.000966299	0.00265429	UP	2.7657	0.000119406	0	UP	1.88049	0.0013105	0.00182482	UP
Mfcd03411991	12.867_397.28285	3.75053	2.70774e-05	0	UP	3.4009	0.00221245	0.00491232	UP	2.45059	3.19283e-05	0	UP	2.50181	0.00024705	0	UP
(2s)-1-hydroxy-3-(tridecanoyloxy)-2-propanyl (5z,8z,11z,14z,17z)-5,8,11,14,17-icosapentaenoate	15.803_572.44434	3.77133	0.0222348	0.0357694	UP	4.9899	0.0139901	0.0252146	UP	6.89561	0.025151	0.0385316	UP	3.43532	0.00270526	0.00492009	UP
2-(alpha-glutamylamino)-3-(1h-indol-3-yl)propanoate	7.84_332.12364	3.80074	2.91646e-05	0	UP	6.30693	1.45252e-06	0	UP	6.61614	3.33706e-06	0	UP	7.57585	0.000103757	0	UP
Evacetrapib	6.659_638.28054	3.80557	0.000511837	0.00261083	UP	5.99917	1.36594e-06	0	UP	6.44252	2.53007e-06	0	UP	8.29519	7.82124e-06	0	UP
Varanic acid	17.728_466.32948	3.81981	0.00296641	0.00675978	UP	5.24627	0.00299266	0.00690233	UP	5.43801	0.0120205	0.0209747	UP	3.39873	0.0020634	0.00340394	UP
(2r)-3-({[(2s)-2,3-dihydroxypropoxy](hydroxy)phosphoryl}oxy)-2-[(9-oxononanoyl)oxy]propyl (9z)-9-octadecenoate	13.532_664.39342	4.01149	0.00214385	0.00482093	UP	2.6239	0.0044032	0.00879321	UP	2.66241	0.00048475	0	UP	2.17603	0.000455243	0	UP
7,8-bis(hydroxymethyl)-1,4a-dimethyl-3,4,4a,5,6,7-hexahydro-2h-benzo[7]annulen-2-one	8.716_250.15685	4.01445	8.11732e-05	0	UP	6.18646	6.33062e-07	0	UP	6.39594	1.43465e-06	0	UP	6.44617	0.000342982	0	UP
(z)-?-amylcinnamyl alcohol	8.715_204.15162	4.02315	3.47167e-05	0	UP	6.05022	3.95862e-07	0	UP	6.2566	1.76073e-06	0	UP	6.3219	0.000273033	0	UP
Conivaptan	7.497_498.20738	4.08789	0.000175261	0	UP	6.07476	4.77574e-06	0	UP	6.98638	6.27076e-06	0	UP	7.84404	5.76211e-06	0	UP
N-{5-hydroxy-4,8a-dimethyl-6-[1-oxo-1-(4-thiomorpholinyl)-2-propanyl]-4,4a,5,6,7,8,8a,9-octahydronaphtho[2,3-d][1,3]thiazol-2-yl}-1-methyl-1h-pyrrole-2-carboxamide	8.205_538.20331	4.15556	0.000216414	0	UP	6.29176	4.55322e-06	0	UP	7.13949	7.44806e-08	0	UP	8.94403	2.71543e-05	0	UP
1,9b-dihydroxy-6,6,9a-trimethyl-5,5a,6,7,8,9,9a,9b-octahydronaphtho[1,2-c]furan-3(1h)-one	7.999_266.15153	4.16396	1.44542e-05	0	UP	5.42661	4.07903e-07	0	UP	5.73815	0.000410256	0	UP	5.10597	0.000167898	0	UP
Prednisone	10.29_358.18111	4.16709	4.32311e-06	0	UP	5.14488	7.85463e-06	0	UP	4.62343	0.000207633	0	UP	2.88603	0.0001243	0	UP
O-{[(2r)-2-[(13z,16z)-13,16-docosadienoyloxy]-3-(palmitoyloxy)propoxy](hydroxy)phosphoryl}-l-serine	15.473_815.57065	4.23465	3.33717e-06	0	UP	6.22207	0.00169743	0.00491232	UP	6.66707	4.74981e-05	0	UP	6.60769	0.000119097	0	UP
Abscisic acid	7.86_264.13615	4.38795	1.28258e-05	0	UP	6.54174	7.38667e-07	0	UP	6.96237	1.22312e-07	0	UP	7.71414	8.4464e-05	0	UP
Isoalantolactone	8.716_232.14638	4.45935	6.54989e-05	0	UP	6.60845	7.09449e-07	0	UP	6.82461	1.46053e-06	0	UP	6.8766	0.0003125	0	UP
Phosphatidylserine o-18:0/0:0	12.101_511.32799	4.47682	9.01932e-07	0	UP	4.77706	2.34322e-05	0	UP	3.86673	4.57028e-06	0	UP	3.55735	2.04879e-07	0	UP
4-(2-carboxy-1-azetidinyl)-n-(3-carboxy-3-hydroxypropyl)threonine	0.775_320.12205	4.49249	1.3319e-05	0	UP	4.98535	3.10851e-09	0	UP	4.43114	9.75633e-06	0	UP	4.54789	2.35875e-05	0	UP
1-deoxy-1-({(7r,13z,16z,19z,22z,25z)-4-hydroxy-4-oxido-9-oxo-7-[(palmitoyloxy)methyl]-3,5,8-trioxa-4-phosphaoctacosa-13,16,19,22,25-pentaen-1-yl}amino)-beta-d-fructopyranose	15.778_899.55354	4.55485	0.000166896	0	UP	5.97794	0.00112886	0.00265429	UP	6.21031	0.00216643	0.00423926	UP	5.76389	0.00112321	0.00182482	UP
(7z,19r,25s)-22,25,26-trihydroxy-22-oxido-16-oxo-17,21,23-trioxa-22lambda~5~-phosphahexacos-7-en-19-yl (9z,12z,15z)-9,12,15-octadecatrienoate	16.07_742.47917	5.01562	0.00176635	0.00482093	UP	5.75006	0.000381912	0	UP	5.76219	0.00126318	0.00228053	UP	5.19015	4.45888e-05	0	UP
Picfeltarraenin ia	12.918_762.41682	5.12504	0.00524515	0.0103858	UP	3.44732	0.00801315	0.0156897	UP	4.83694	2.90578e-05	0	UP	2.77327	0.0234042	0.0306617	UP
Prostaglandin e2-biotin	14.432_662.40775	5.14821	0.000100814	0	UP	5.46767	0.000839516	0.00265429	UP	5.96164	1.1742e-05	0	UP	4.67621	8.03812e-05	0	UP
(3beta,5beta)-5,14-dihydroxy-3-[(14-hydroxytetradecanoyl)oxy]bufa-20,22-dienolide	20.671_628.43113	5.18637	0.00257388	0.00675978	UP	5.72812	0.0015018	0.00491232	UP	5.85252	0.000193986	0	UP	4.5634	1.93141e-05	0	UP
6,6,7b-trimethyl-2a-(palmitoyloxy)-2,2a,4a,5,6,7,7a,7b-octahydro-1h-cyclobuta[e]inden-2-yl 2,4-dihydroxy-6-methylbenzoate	16.077_610.42099	5.33884	0.00141944	0.00261083	UP	6.14238	0.00101605	0.00265429	UP	6.24243	0.000705021	0.00228053	UP	4.83696	0.00050071	0.00182482	UP
2-[(2s,4ar,8as)-2-hydroxy-4a-methyl-8-methylenedecahydro-2-naphthalenyl]acrylic acid	10.29_250.15669	5.45256	1.22781e-05	0	UP	6.43276	1.3587e-08	0	UP	6.51135	4.58484e-05	0	UP	5.81755	0.000302537	0	UP
N-{4-[(2r,3r)-4-benzyl-3-(hydroxymethyl)-5-oxo-2-morpholinyl]phenyl}-2,5-dimethyl-3-furamide	8.448_434.19169	5.49992	4.62754e-06	0	UP	5.29223	7.99422e-06	0	UP	5.74554	0.000190747	0	UP	5.30321	5.53526e-05	0	UP
Glycylserylprolylmethionylphenylalanylvalinamide	9.148_635.30838	5.50405	0.0238268	0.038212	UP	7.07572	0.00364732	0.00879321	UP	5.73819	0.00791103	0.0146631	UP	2.6264	0.00752202	0.0118373	UP
(2r)-3-(palmitoyloxy)-2-{[(5z,13e)-9,11,15-trihydroxy-1-oxoprosta-5,13-dien-1-yl]oxy}propyl 2-(trimethylammonio)ethyl phosphate	15.779_831.56537	5.69138	0.00117889	0.00261083	UP	7.68566	0.00223208	0.00491232	UP	8.60339	0.00145962	0.00228053	UP	7.63557	0.000595229	0.00182482	UP
(2s)-1-(4-chlorophenyl)-4,4-dimethyl-2-(1h-1,2,4-triazol-1-yl)-3-pentanol	6.462_293.12958	5.79297	0.00151359	0.00482093	UP	5.77434	0.0113481	0.0205432	UP	4.02716	0.00979166	0.0178553	UP	2.1698	0.0306431	0.0403662	UP
Catechin	5.323_290.07896	5.81013	0.000533033	0.00261083	UP	4.85685	0.0104626	0.0189488	UP	5.78144	0.00301053	0.00612106	UP	3.2179	0.000676015	0.00182482	UP
3-o-β-d-glucopyranosylandrographolide	10.395_558.26857	5.95637	0.000336181	0	UP	8.02353	8.80215e-08	0	UP	7.92691	4.22825e-08	0	UP	4.60677	0.000132961	0	UP
(+)-abscisic acid beta-d-glucopyranosyl ester	5.625_426.18908	6.18173	1.53238e-05	0	UP	7.33208	1.8085e-07	0	UP	7.58058	2.11637e-07	0	UP	6.65758	2.35173e-05	0	UP
Benzoylthiocarbimide	10.127_163.00928	4.88773	0.00563299	0.0121941	UP	8.7515	0.00191024	0.00491232	UP	4.04063	0.0677299	0.0892177	UP	8.0141	0.0342145	0.0438594	UP
1-{[(2r,3s,4r,5s)-3,4-dihydroxy-5-{2-[(2r)-2-(methoxymethyl)-1-pyrrolidinyl]-2-oxoethyl}tetrahydro-2-furanyl]methyl}-3-(3-fluorophenyl)urea	5.125_463.14568	1.84296	0.00974658	0.0187263	UP	4.50405	0.00103658	0.00265429	UP	1.02945	0.167106	0.191583	UP	3.58099	0.00286201	0.00492009	UP
(2s)-3-(beta-d-galactopyranosyloxy)-2-hydroxypropyl 8-{(1s,5s)-4-oxo-5-[(2z)-2-penten-1-yl]-2-cyclopenten-1-yl}octanoate	4.089_528.29512	2.51456	0.0238626	0.038212	UP	7.49189	0.000380024	0	UP	4.93907	0.0368678	0.0536746	UP	7.49888	0.00229264	0.00340394	UP
N2-succinyl-l-glutamic acid 5-semialdehyde	1.183_231.07410	1.55022	0.000246764	0	UP	1.70552	0.000560367	0.00265429	UP	1.32188	3.59503e-05	0	UP	3.07898	3.64329e-06	0	UP
7-{[(2e)-3,7-dimethyl-2,6-octadien-1-yl]oxy}-1,3-dihydroxy-9h-xanthen-9-one	19.419_380.16541	1.67165	0.000218552	0	UP	1.86229	1.98856e-05	0	UP	1.45344	0.00101368	0.00228053	UP	1.87944	0.00148463	0.00182482	UP
Methyl alpha-aspartylphenylalaninate	4.494_294.12149	1.99989	3.32475e-05	0	UP	2.09809	8.97304e-07	0	UP	0.624396	0.00652984	0.0131084	UP	1.58131	9.32059e-06	0	UP
Trifluperidol	7.17_409.16731	1.72102	0.0108297	0.0202874	UP	4.20765	1.56261e-05	0	UP	2.39716	0.133011	0.157638	UP	6.3394	0.00494197	0.00780497	UP
20(s)-ginsenoside ck	18.392_644.42606	3.21677	0.000107209	0	UP	1.32666	0.0262297	0.0423061	UP	2.13837	0.0273763	0.0412158	UP	-0.942911	0.0558567	0.0693477	DOWN
(3s,3's,5r,5'r,6r,6'r)-5,5',6,6'-tetrahydro-beta,beta-carotene-3,3',5,5',6,6'-hexol	17.097_636.43657	5.53716	0.00109519	0.00261083	UP	3.23421	0.037746	0.0580074	UP	3.25048	0.00257386	0.00612106	UP	0.3668	0.206751	0.22443	UP
N1-(3-piperidinopropyl)-2-[(4-nitrobenzoyl)amino]benzamide	9.042_410.19765	2.08687	0.000408649	0	UP	3.09736	0.0317969	0.0504456	UP	1.51907	0.0004924	0	UP	0.765698	0.0125896	0.0183827	UP
Rubescensin a	8.298_410.19418	2.79616	1.08704e-06	0	UP	1.21159	0.00477113	0.0106199	UP	1.93379	0.00192875	0.00423926	UP	1.44799	0.00432005	0.00638829	UP
(9e,11s,12s,13r,14s,16r,17s,18s)-2,11,13,15,17,27,29-heptahydroxy-3,7,12,14,16,18,22-heptamethyl-8,30-dioxa-24-azatetracyclo[23.3.1.1~4,7~.0~5,28~]triaconta-1(29),2,4,9,19,21,25,27-octaene-6,23-dione	9.87_641.28302	2.96592	0.00567457	0.0121941	UP	3.89017	0.0721053	0.0978728	UP	4.76867	0.000201378	0	UP	4.13782	0.000264219	0	UP
2-hydroxy-2-(4-methyl-2-oxocyclohexyl)propyl hexopyranoside	7.427_348.17849	2.33869	4.07743e-05	0	UP	1.42195	7.71613e-05	0	UP	2.10683	2.06726e-05	0	UP	1.85823	0.00172016	0.00340394	UP
Valaciclovir	7.445_324.15476	1.84419	3.12387e-05	0	UP	1.15692	0.000180524	0	UP	1.78292	5.33106e-05	0	UP	1.62777	0.00180848	0.00340394	UP
(2s)-1-hydroxy-3-(pentadecanoyloxy)-2-propanyl (6z,9z,12z,15z)-6,9,12,15-octadecatetraenoate	16.817_574.45977	4.11751	0.000605232	0.00261083	UP	5.03887	0.0431935	0.0640366	UP	5.76299	0.00260065	0.00612106	UP	3.71972	0.0283293	0.0369002	UP
D-gamma-glutamyl-s-[(4s,5r,6e,8e,10z,13z,16z)-1-carboxy-4-hydroxy-6,8,10,13,16-nonadecapentaen-5-yl]-l-cysteinylglycine	11.472_623.28718	2.99161	0.00388765	0.00861954	UP	4.60279	0.033175	0.0517466	UP	5.4925	7.14533e-07	0	UP	4.65806	0.000564993	0.00182482	UP
Dendronesterone d	9.964_440.25432	2.52558	0.0206227	0.0345226	UP	2.36831	0.0738077	0.100197	UP	2.63861	0.00778014	0.0146631	UP	2.34047	0.000480351	0	UP
Prostaglandin h1	13.689_336.22736	4.47854	0.00193899	0.00482093	UP	4.47171	0.0457506	0.0673432	UP	4.94003	0.00132075	0.00228053	UP	3.97508	6.78876e-08	0	UP
R79646h5z8	7.516_286.17797	2.18306	0.00358084	0.00861954	UP	1.44262	0.0122519	0.0220728	UP	2.51543	0.000377593	0	UP	3.98241	0.00123688	0.00182482	UP
2-[(1s,4s,5s)-4-{[(cyclohexylcarbamoyl)amino]methyl}-5-isopropyl-2-methyl-2-cyclohexen-1-yl]-n-(3-pyridinylmethyl)acetamide	16.201_462.29611	1.5299	6.1502e-05	0	UP	0.898807	0.00014196	0	UP	0.801342	0.0473064	0.0656543	UP	1.68422	2.70298e-06	0	UP
9-(3-methyl-5-pentyl-2-furyl)nonanoic acid	14.399_308.23527	1.60519	0.00509422	0.0103858	UP	1.04236	0.0118914	0.0220728	UP	1.26299	0.00106111	0.00228053	UP	1.95672	0.0247546	0.0331786	UP
13,14-dihydro-15-keto-tetranor prostaglandin f1α	11.048_282.18300	1.26155	1.54765e-05	0	UP	2.06839	1.87086e-05	0	UP	1.77973	0.00162183	0.00423926	UP	1.31414	0.00120109	0.00182482	UP
Palmitoyl proline	18.541_353.29287	1.38793	1.74296e-05	0	UP	2.00311	0.00363908	0.00879321	UP	1.98237	0.00131163	0.00228053	UP	-0.464276	0.0472123	0.0591208	DOWN
Erythronolide b	10.811_402.26191	0.629538	0.0973568	0.12276	UP	2.76555	0.00511505	0.0106199	UP	2.83053	0.000617878	0.00228053	UP	1.22666	0.000806498	0.00182482	UP
Ac 45594	15.492_208.14624	0.875324	0.00329782	0.00675978	UP	1.51316	0.000636214	0.00265429	UP	1.70612	0.000629792	0.00228053	UP	1.35541	0.000360676	0	UP
(+/-)12(13)-dihome	16.697_296.23506	1.44998	2.68939e-05	0	UP	1.91901	0.00226366	0.00491232	UP	2.25332	0.00212027	0.00423926	UP	1.49675	9.78351e-05	0	UP
Malonyldaidzin	0.886_502.10930	-0.236236	0.00320687	0.00675978	DOWN	2.20056	0.0119385	0.0220728	UP	2.27928	0.00414577	0.00787464	UP	0.233506	0.103747	0.12201	UP
3-hydroxytetradecanedioic acid	7.796_274.17776	0.886012	0.0247788	0.0395913	UP	2.24159	0.000366619	0	UP	2.45935	0.000284056	0	UP	0.583824	0.0831333	0.0992839	UP
Tisocalcitate	19.719_500.34816	0.80111	0.000689298	0.00261083	UP	1.99976	1.66188e-08	0	UP	2.43069	1.63597e-06	0	UP	1.02117	0.00952268	0.0144763	UP
O-{[(2r)-2-{[(6e)-5,8-dioxo-6-octenoyl]oxy}-3-(palmitoyloxy)propoxy](hydroxy)phosphoryl}-l-serine	10.529_649.32484	3.82873	0.0339246	0.0512969	UP	4.93792	0.00468247	0.0106199	UP	2.35872	0.0271068	0.0412158	UP	1.1808	0.000229414	0	UP
Verbenalin	1.23_434.14203	-2.23941	0.00112175	0.00261083	DOWN	3.22301	0.00136655	0.00265429	UP	2.66827	0.000406612	0	UP	4.63437	0.000445725	0	UP
Benazepril	9.381_424.19991	1.19539	0.00069235	0.00261083	UP	4.55863	0.000143306	0	UP	3.94793	0.0140286	0.0239851	UP	7.89694	0.000138087	0	UP
Carteolol	4.846_292.17851	0.434842	0.297422	0.317689	UP	2.58332	0.0025225	0.00690233	UP	2.72119	0.00785479	0.0146631	UP	6.09971	3.5362e-08	0	UP
Sesamex	5.293_298.14158	0.924352	0.00354915	0.00861954	UP	4.8486	2.75928e-06	0	UP	3.67641	0.000235532	0	UP	2.72222	0.000211414	0	UP
(2s)-2-[(1s,2s,4as,7s,8s,8as)-7-acetamido-1-hydroxy-4a,8-dimethyldecahydro-2-naphthalenyl]-n-(2-methoxybenzyl)propanamide	13.465_412.28000	0.602166	0.0146921	0.0259992	UP	2.63932	0.000466892	0	UP	3.02273	0.00065096	0.00228053	UP	5.16944	0.00095862	0.00182482	UP
(3r,4s,6r)-6-{[4-(3-aminophenyl)-1h-1,2,3-triazol-1-yl]methyl}-n-(4-fluorobenzyl)quinuclidine-3-carboxamide	5.91_470.20000	0.247271	0.120827	0.148071	UP	3.26261	0.000420983	0	UP	2.61022	0.000114746	0	UP	7.42949	2.13158e-05	0	UP
(9ar,9bs)-9a-hydroxy-6,9-dimethyl-3-methylene-3,3a,4,5,9a,9b-hexahydroazuleno[4,5-b]furan-2,7-dione	5.705_260.10488	-1.09531	2.18813e-05	0	DOWN	2.79034	0.000564735	0.00265429	UP	4.09003	1.69139e-05	0	UP	4.24783	0.00105938	0.00182482	UP
{3-[(3-{[4-(hydroxymethyl)cyclohexyl]amino}-3-oxetanyl)methyl]-1,2-oxazol-5-yl}methanol	5.298_278.16251	0.0177409	0.485918	0.489305	UP	2.17385	0.00926193	0.0173877	UP	3.4421	0.000109279	0	UP	4.72057	0.00582857	0.00916581	UP
7-acetoxy-4-hydroxy-n,n,n-trimethyl-3,5,9-trioxa-4-phosphapentacosan-1-aminium 4-oxide	15.783_524.37145	0.619093	0.000317779	0	UP	1.76353	0.000603178	0.00265429	UP	3.60647	0.0198925	0.0321146	UP	2.62937	0.00836221	0.0118373	UP
Castasterone	13.15_464.35032	0.970063	0.00045556	0	UP	1.83207	5.5324e-08	0	UP	2.13702	0.00038583	0	UP	1.54337	0.000897588	0.00182482	UP
Mfcd00270409	13.45_354.27696	0.590786	0.054656	0.0764176	UP	1.57279	0.000269085	0	UP	2.07197	0.000881016	0.00228053	UP	3.68739	0.000195209	0	UP
N-(1-amino-1-oxo-2-propanyl)-1,3,4-trihydroxy-5-({[4-(trifluoromethoxy)phenyl]carbamoyl}amino)cyclohexanecarboxamide	1.512_486.13542	-1.40484	0.000415057	0	DOWN	2.69883	0.00376086	0.00879321	UP	2.14759	6.26236e-06	0	UP	4.27003	1.14205e-05	0	UP
N-tetradecanoyl-l-homoserine lactone	12.927_311.24618	1.26625	6.14532e-05	0	UP	1.5069	0.0134987	0.0236602	UP	2.38022	1.52102e-05	0	UP	1.61697	0.0150387	0.0209394	UP
Phosphopantothenic acid	1.186_299.07687	-0.15173	0.256062	0.281234	DOWN	3.97161	0.0126173	0.0236602	UP	4.32547	0.000313564	0	UP	4.66639	8.08179e-06	0	UP
Ro 20-1724	5.287_278.16287	0.242974	0.32797	0.34638	UP	2.71886	0.0101299	0.0189488	UP	4.18376	0.000129527	0	UP	5.64664	0.0106702	0.0157916	UP
Tanespimycin	16.881_585.30234	1.43284	0.000878485	0.00261083	UP	3.70762	0.00108617	0.00265429	UP	3.1223	1.19125e-05	0	UP	3.94036	0.00033802	0	UP
Sinapinic acid	6.654_224.06840	0.354845	0.278945	0.301704	UP	1.54114	0.0313079	0.0490183	UP	1.78122	0.00945206	0.0163086	UP	3.88561	0.0038696	0.00638829	UP
1-stearoyl-2-hydroxy-sn-glycero-3-pe	15.726_481.31734	0.627573	0.00999372	0.0187263	UP	2.94934	6.31465e-05	0	UP	2.80697	5.7077e-08	0	UP	4.00301	3.73303e-07	0	UP
Perindoprilat	16.719_340.19876	0.749098	0.0363728	0.0537666	UP	1.56231	0.00408329	0.00879321	UP	1.62242	3.57673e-05	0	UP	1.78736	0.000385119	0	UP
Decoquinate	11.994_417.25148	0.132053	0.179104	0.206607	UP	3.46409	0.0257151	0.0423061	UP	5.05115	0.0101567	0.0178553	UP	5.93915	0.0010906	0.00182482	UP
(2s,3r,4e,6e)-2-amino-4,6-tetradecadiene-1,3-diol	18.402_241.20426	0.416266	0.0417002	0.0613141	UP	2.83337	0.00586374	0.0123149	UP	2.82457	7.88986e-06	0	UP	5.01834	0.000319379	0	UP
1-oleoyl-2-hydroxy-sn-glycero-3-pe	16.348_479.30146	0.0406009	0.462596	0.46911	UP	3.26889	0.0194305	0.0330151	UP	3.07961	0.000653554	0.00228053	UP	5.87223	4.40227e-08	0	UP
1-tetradecanoyl-sn-glycero-3-phospho-(1'-sn-glycerol)	13.551_456.24880	1.07988	0.00109076	0.00261083	UP	2.49201	4.28507e-05	0	UP	3.09053	1.24829e-06	0	UP	4.3743	2.3176e-05	0	UP
2978	5.706_216.11528	-1.02828	0.00857404	0.0171638	DOWN	2.24232	0.000682649	0.00265429	UP	3.49737	3.27973e-05	0	UP	3.60917	0.000922181	0.00182482	UP
3-{[(2,3-dihydroxypropoxy)(hydroxy)phosphoryl]oxy}-2-hydroxypropyl stearate	16.899_512.31117	0.976208	0.021688	0.0357694	UP	3.62853	0.00452508	0.0106199	UP	2.54172	3.22721e-06	0	UP	5.40925	8.83094e-10	0	UP
9,12-hexadecadienoylcarnitine	18.407_395.30324	1.24234	0.00509753	0.0103858	UP	2.46655	0.0107255	0.0205432	UP	2.59278	1.48299e-05	0	UP	4.90505	4.08058e-08	0	UP
Iclaprim	20.573_354.17091	1.04476	0.0010585	0.00261083	UP	1.50916	0.000236048	0	UP	1.605	1.67166e-05	0	UP	2.38593	2.04788e-05	0	UP
Mfcd01320532	17.777_339.27707	1.33073	0.0011997	0.00261083	UP	2.45937	0.00548034	0.0106199	UP	2.98309	0.000225141	0	UP	2.48732	0.000119603	0	UP
Ricinelaidic acid	17.78_298.25056	0.705488	0.00378868	0.00861954	UP	1.67972	0.00285684	0.00690233	UP	2.14165	0.000337013	0	UP	1.79358	0.000318275	0	UP
2',3'-cyclic ump	1.152_306.02518	1.22482	0.0450364	0.0650523	UP	2.52098	0.000394157	0	UP	1.82322	0.00241706	0.00423926	UP	3.5862	0.00241502	0.00340394	UP
Dl-4-hydroxyphenyllactic acid	4.758_182.05558	0.949756	1.04067e-06	0	UP	1.99001	4.83589e-07	0	UP	2.93676	3.76834e-05	0	UP	2.10208	0.000250087	0	UP
Chlorproethazine	3.59_346.12387	0.195234	0.235105	0.261911	UP	1.99075	0.000486443	0	UP	1.64548	0.000329511	0	UP	2.63798	7.43629e-06	0	UP
(1s,4r,4as,8as)-1,2-bis(hydroxymethyl)-5,5,8a-trimethyl-1,4,4a,5,6,7,8,8a-octahydro-1,4-naphthalenediol	9.678_270.18285	0.955672	0.0121138	0.0217068	UP	2.85995	3.9332e-07	0	UP	2.9609	1.17927e-05	0	UP	2.17621	0.00144991	0.00182482	UP
(2e)-4,8-dioxo-8-{[(2r)-1-(palmitoyloxy)-3-(phosphonooxy)-2-propanyl]oxy}-2-octenoic acid	15.461_578.28368	0.807442	0.0343794	0.0512969	UP	2.5329	0.00223901	0.00491232	UP	2.80665	7.55427e-05	0	UP	4.74148	1.85528e-05	0	UP
(2r)-3-({[(2s)-2,3-dihydroxypropoxy](hydroxy)phosphoryl}oxy)-2-hydroxypropyl (5z,8z,11z,14z)-5,8,11,14-icosatetraenoate	15.229_532.27837	0.751058	0.0070195	0.0139395	UP	1.83538	0.000392828	0	UP	2.60213	1.05823e-06	0	UP	3.61941	5.70322e-06	0	UP
(7r,13e)-1-amino-4,12-dihydroxy-7-{[(9z)-9-octadecenoyloxy]methyl}-9-oxo-3,5,8-trioxa-4-phosphapentadec-13-en-15-oic acid 4-oxide	17.208_635.34298	1.16993	0.000305222	0	UP	3.7805	0.000190133	0	UP	3.63991	7.64878e-06	0	UP	4.89613	8.28815e-05	0	UP
16-heptadecyne-1,2,4-triol	18.522_306.21699	0.720167	0.000808886	0.00261083	UP	1.6891	1.97486e-05	0	UP	1.87668	0.000117885	0	UP	1.61078	0.00201178	0.00340394	UP
Etizolam	7.023_342.07158	0.661528	0.210973	0.23928	UP	2.30271	0.0224201	0.0370479	UP	7.82839	0.018451	0.0294274	UP	6.88142	0.000948019	0.00182482	UP
N-(3,4-dimethoxybenzyl)-2-[(3r,4s)-3-{[5-(phenoxymethyl)-1,2-oxazol-3-yl]methyl}-4-piperidinyl]acetamide	9.847_479.24970	1.33292	0.000351247	0	UP	2.98541	1.47123e-05	0	UP	5.59863	2.13686e-08	0	UP	4.95268	5.31773e-07	0	UP
Tomelukast	7.26_318.16782	1.09058	0.00252717	0.00675978	UP	1.96301	0.000883423	0.00265429	UP	2.41664	8.13645e-05	0	UP	3.80152	0.00013898	0	UP
Trimetozine	4.818_281.12610	0.271065	0.124016	0.150941	UP	4.1517	0.00518543	0.0106199	UP	2.35386	0.0320451	0.0474506	UP	5.74467	2.95782e-12	0	UP
Succinic acid	1.217_118.02660	0.762346	0.0035002	0.00861954	UP	1.89479	3.60116e-06	0	UP	1.58894	3.26409e-05	0	UP	1.93713	2.8504e-06	0	UP
Adenosine 3'5'-cyclic monophosphate	1.176_329.05231	1.19147	0.0878474	0.113096	UP	2.56376	7.42691e-05	0	UP	2.04871	0.00355707	0.00787464	UP	3.69762	0.00514352	0.00780497	UP
Hexanoic acid	4.761_116.08374	0.884723	4.131e-05	0	UP	1.83727	3.55131e-06	0	UP	2.76879	7.99796e-05	0	UP	1.7496	0.000230564	0	UP
Pimelic acid	4.762_160.07365	0.84577	2.12124e-05	0	UP	1.79623	2.01308e-07	0	UP	2.70195	6.43854e-05	0	UP	1.6719	0.000104809	0	UP
Nevirapine	8.097_266.11330	0.521696	0.0906306	0.116446	UP	1.83947	0.000158577	0	UP	3.33467	0.000271501	0	UP	2.65951	8.62096e-05	0	UP
Triamcinolone hexacetonide	15.514_532.27769	0.58833	0.073063	0.0964493	UP	2.72271	0.000651695	0.00265429	UP	3.14094	3.51586e-05	0	UP	4.72601	0.000164614	0	UP
3,7,15-trihydroxy-12,13-epoxytrichothec-9-en-8-one	5.687_296.12587	-1.04831	4.8471e-05	0	DOWN	2.79364	0.000608034	0.00265429	UP	4.08192	2.14962e-05	0	UP	4.19317	0.00113004	0.00182482	UP
Zinnolide	5.705_278.11548	-1.09531	2.18813e-05	0	DOWN	2.79034	0.000564735	0.00265429	UP	4.09003	1.69139e-05	0	UP	4.24783	0.00105938	0.00182482	UP
Iridodial glucoside tetraacetate	8.204_498.21056	0.389589	0.260259	0.285175	UP	2.43555	8.89738e-05	0	UP	3.22656	3.97781e-07	0	UP	5.22468	3.72175e-05	0	UP
Butyrin	9.741_302.17285	1.40368	3.30838e-05	0	UP	2.6685	0.00830131	0.0156897	UP	3.00988	1.00372e-06	0	UP	3.90695	3.88755e-05	0	UP
Sl3675000	18.157_262.22960	0.497494	0.00868953	0.0171638	UP	2.53851	0.00603476	0.0123149	UP	3.25481	3.64224e-05	0	UP	4.6898	0.00101925	0.00182482	UP
2-s-glutathionyl acetate	1.157_365.08895	0.747911	0.00777245	0.0155281	UP	2.77067	0.00674742	0.0140338	UP	2.8044	0.00430127	0.00787464	UP	2.49931	0.012362	0.0170969	UP
(10s)-juvenile hormone iii diol	12.505_284.19859	1.1999	0.00747394	0.0139395	UP	1.89321	0.00101955	0.00265429	UP	2.14729	0.000350892	0	UP	1.868	0.00159987	0.00340394	UP
Methyl hexadecanoate	14.257_316.26122	1.03779	0.000100948	0	UP	2.11453	1.58686e-05	0	UP	3.01818	2.71516e-07	0	UP	3.90606	8.20218e-09	0	UP
Bis(1l-myo-inositol) 3,1'-phosphate 1-phosphate	0.761_502.04889	0.341622	0.212284	0.240282	UP	1.69032	0.000295274	0	UP	2.43068	0.000584431	0.00228053	UP	4.55295	4.83887e-06	0	UP
N~6~-(5-oxo-d-isoleucyl)-l-lysine	3.882_273.16881	0.410294	0.0427241	0.0626416	UP	1.52934	0.00106808	0.00265429	UP	2.17792	0.00444689	0.00787464	UP	2.45242	8.73757e-05	0	UP
(2s,4ar,4br,6as,12bs,12cs,14as)-2-(2-hydroxy-2-propanyl)-12b,12c-dimethyl-3,4,5,6,6a,7,12,12b,12c,13,14,14a-dodecahydro-2h-chromeno[5',6':6,7]indeno[1,2-b]indole-4a(4bh)-carbaldehyde	15.984_435.27522	-0.655529	0.0134123	0.0231919	DOWN	3.54446	0.0127704	0.0236602	UP	3.09881	0.00140984	0.00228053	UP	5.10246	7.09599e-09	0	UP
(1r,2s,3r,4r)-3-(isobutylamino)-4-(3-pyridinyl)-1,2-cyclopentanediol	6.768_232.15768	0.018843	0.484866	0.488535	UP	2.74508	0.00142389	0.00265429	UP	4.01537	1.31459e-05	0	UP	5.59059	0.00685563	0.0105765	UP
(2r)-1-{[(2-aminoethoxy)(hydroxy)phosphoryl]oxy}-3-hydroxy-2-propanyl (9z,12z,15z)-9,12,15-octadecatrienoate	14.272_475.27009	0.444211	0.049608	0.0704623	UP	2.58399	0.0059649	0.0123149	UP	2.33266	0.000369922	0	UP	4.30931	6.76572e-08	0	UP
(2r)-2-hydroxy-3-[(hydroxy{[(1s,2r,3r,4s,5s,6r)-2,3,4,5,6-pentahydroxycyclohexyl]oxy}phosphoryl)oxy]propyl (9z)-9-hexadecenoate	13.05_570.28138	0.0201846	0.465292	0.470217	UP	1.5102	0.0168335	0.029916	UP	1.93594	0.000299978	0	UP	3.62484	0.000251701	0	UP
(2r)-3-({[(2s)-2,3-dihydroxypropoxy](hydroxy)phosphoryl}oxy)-2-hydroxypropyl (9z,12z)-9,12-octadecadienoate	14.226_508.28073	1.11582	0.000471392	0	UP	1.6718	1.57708e-05	0	UP	1.95126	1.99061e-07	0	UP	2.18081	4.60202e-09	0	UP
(2r)-3-({[(2s)-2,3-dihydroxypropoxy](hydroxy)phosphoryl}oxy)-2-hydroxypropyl palmitate	15.167_484.27980	0.73239	0.00274906	0.00675978	UP	2.08613	0.000692114	0.00265429	UP	2.42899	3.27028e-05	0	UP	3.56295	1.8309e-06	0	UP
(2r)-3-{[(2-aminoethoxy)(hydroxy)phosphoryl]oxy}-2-[(4-oxobutanoyl)oxy]propyl (9z)-9-octadecenoate	14.747_563.32322	0.759982	0.00192213	0.00482093	UP	2.6145	9.22975e-05	0	UP	2.22875	0.000101776	0	UP	3.57531	1.10342e-06	0	UP
(2r)-3-{[(2-aminoethoxy)(hydroxy)phosphoryl]oxy}-2-hydroxypropyl (9z)-9-hexadecenoate	14.593_451.27012	0.454565	0.153543	0.182424	UP	3.96323	0.00514301	0.0106199	UP	4.36164	0.00039836	0	UP	6.86301	5.73001e-07	0	UP
(2s)-1-hydroxy-3-(octanoyloxy)-2-propanyl decanoate	16.746_372.28734	0.729497	0.0104811	0.0187263	UP	2.76567	0.00364125	0.00879321	UP	3.89357	4.67904e-05	0	UP	5.49592	3.26589e-06	0	UP
(3alpha,5alpha,7beta,12alpha)-3,7,12-trihydroxy-6-oxocholan-24-oic acid	15.166_422.26538	0.930093	0.0111342	0.0202874	UP	2.2079	0.00107533	0.00265429	UP	2.83539	1.71358e-06	0	UP	2.31236	0.000885133	0.00182482	UP
(3r,4r,6r)-6-{[4-(1-hydroxycyclopentyl)-1h-1,2,3-triazol-1-yl]methyl}-n-(2-methoxybenzyl)quinuclidine-3-carboxamide	8.668_439.26048	-0.556741	0.000122315	0	DOWN	5.38377	6.52008e-05	0	UP	6.73965	1.57117e-05	0	UP	7.39067	0.000530321	0.00182482	UP
(3s,4r,8r,9e)-10-methyl-5-methylene-6,14-dioxo-7,13-dioxatricyclo[10.2.1.04,8]pentadeca-1(15),9-dien-3-yl (2z)-2-methyl-2-butenoate	9.072_380.12552	1.20778	0.00113561	0.00261083	UP	1.58869	0.0164998	0.0284704	UP	6.57551	0.00613224	0.0113693	UP	3.21187	0.000795247	0.00182482	UP
(3s,5z,7e,22e)-26,26,26,27,27,27-hexafluoro-9,10-secocholesta-5,7,10,22-tetraene-3,25-diol	14.926_506.26236	1.02454	0.00342603	0.00675978	UP	1.8188	0.000388327	0	UP	2.06954	1.40873e-07	0	UP	2.74203	3.85912e-05	0	UP
1-(9z-octadecenoyl)-sn-glycero-3-phospho-(1'-sn-glycerol)	15.468_510.29552	1.03486	0.00145407	0.00261083	UP	2.89733	0.000206959	0	UP	3.30842	8.19592e-06	0	UP	4.9364	0.000230136	0	UP
1-arachidonoyl-sn-glycero-3-phosphocholine	16.874_543.33078	1.49902	0.000292876	0	UP	3.60522	0.000271716	0	UP	3.89732	2.35426e-05	0	UP	4.61274	0.000651248	0.00182482	UP
1-linoleoyl-sn-glycero-3-phosphoethanolamine	15.176_477.28570	1.41063	0.000135694	0	UP	4.299	0.003166	0.00690233	UP	3.83061	0.000442874	0	UP	5.53431	4.58706e-11	0	UP
1,1,6-trimethyl-1,2-dihydronaphthalene	8.714_172.12536	1.19836	0.000140938	0	UP	3.10592	3.42926e-06	0	UP	3.25019	1.799e-06	0	UP	3.47282	7.81135e-05	0	UP
2-(14,15-epoxyeicosatrienoyl) glycerol	16.751_394.26941	0.729497	0.0104811	0.0187263	UP	2.76567	0.00364125	0.00879321	UP	3.89357	4.67904e-05	0	UP	5.49592	3.26589e-06	0	UP
2-(8-hydroxy-4a,8-dimethyldecahydro-2-naphthalenyl)acrylic acid	9.696_234.16211	0.876131	0.000549153	0.00261083	UP	2.27604	1.77836e-06	0	UP	2.42391	7.06277e-06	0	UP	1.81383	0.000615175	0.00182482	UP
2-(benzylthio)-n-{2-[(2-furylmethyl)thio]ethyl}acetamide	2.021_343.07006	0.920079	0.0331349	0.0500432	UP	4.85052	0.000442225	0	UP	3.80022	1.5761e-06	0	UP	6.07137	3.99898e-05	0	UP
2-[(2s,3r,4s,5r)-5-(acetamidomethyl)-3,4-dihydroxytetrahydro-2-furanyl]-n-(4-fluorobenzyl)acetamide	7.276_340.14961	1.19313	0.000199499	0	UP	1.92126	0.000794524	0.00265429	UP	2.34583	0.000666771	0.00228053	UP	3.64364	0.00029621	0	UP
2-adamantanone	12.885_150.10476	1.30395	3.4257e-05	0	UP	1.72963	0.00127374	0.00265429	UP	2.26371	3.66532e-06	0	UP	1.97347	0.000113808	0	UP
2-methoxy-n-[(3s,3as,8s,9s,9as,9bs)-3,5a,9-trimethyl-2-oxododecahydronaphtho[1,2-b]furan-8-yl]acetamide	11.413_323.20954	-0.172371	0.327357	0.345676	DOWN	1.8319	0.00122441	0.00265429	UP	2.95752	7.54009e-05	0	UP	2.44602	0.000522792	0.00182482	UP
24-methyl-3,26-dioxo-22,26-epoxy-18-norcholesta-1,4,24-trien-13-yl acetate	15.166_466.26999	0.596279	0.0119593	0.0217068	UP	2.22528	0.000111239	0	UP	2.65997	6.95629e-05	0	UP	3.75044	4.06586e-06	0	UP
3-hydroxyhexadecanoylcarnitine	15.633_415.32978	0.654229	0.044787	0.0650523	UP	4.34675	0.00590451	0.0123149	UP	3.91309	0.000502553	0.00228053	UP	6.0853	1.91573e-08	0	UP
7-hydroxycoumarinyl arachidonate	15.189_448.25905	0.402464	0.0208832	0.0345226	UP	1.96704	0.000363447	0	UP	2.3351	7.9695e-05	0	UP	3.17292	0.000168817	0	UP
Alcyopterosin j	6.348_293.12624	-0.76864	0.0663022	0.0889006	DOWN	3.66958	0.0251948	0.0409684	UP	3.61903	0.00911751	0.0163086	UP	9.50376	0.000170594	0	UP
Cyclopentynafil	15.253_528.24455	0.614238	0.00312188	0.00675978	UP	2.01074	0.00392508	0.00879321	UP	1.93608	0.00727182	0.0131084	UP	2.36661	1.90542e-05	0	UP
Desmethylolanzapine	1.31_298.12627	0.330044	0.171471	0.19859	UP	2.0636	0.000355796	0	UP	2.6191	0.000769178	0.00228053	UP	3.16722	5.79152e-05	0	UP
Elacytarabine	16.17_507.33348	1.30164	0.0045654	0.0103858	UP	3.44463	0.000272458	0	UP	3.39762	1.25574e-06	0	UP	4.81967	1.6664e-10	0	UP
Glycerophospho-n-palmitoyl ethanolamine	15.988_453.28567	-0.112284	0.373445	0.388167	DOWN	3.62722	0.0097548	0.0189488	UP	3.17857	0.000640458	0.00228053	UP	5.19428	1.01043e-07	0	UP
Guaiapate	11.391_323.20986	-0.0760265	0.444388	0.452069	DOWN	2.14546	0.000758426	0.00265429	UP	3.33544	0.000180573	0	UP	2.79323	0.000374367	0	UP
Heptylbenzene	8.715_176.15666	0.340302	0.073594	0.0973981	UP	2.06909	2.42564e-05	0	UP	2.23883	3.44496e-06	0	UP	2.31778	0.000580034	0.00182482	UP
Hexadecyl beta-d-glucopyranosiduronic acid	14.95_418.29320	1.35643	5.9844e-05	0	UP	2.41283	0.00157553	0.00491232	UP	2.85557	5.94561e-06	0	UP	4.41462	3.69158e-05	0	UP
Isobornyl methacrylate	8.715_222.16212	1.44665	0.000562255	0.00261083	UP	3.36238	1.46752e-06	0	UP	3.54851	2.81536e-06	0	UP	3.60696	0.000403905	0	UP
Koiganal ii	19.43_264.24524	-0.418072	0.0123553	0.0217068	DOWN	1.55433	0.0252369	0.0409684	UP	2.24247	0.00125685	0.00228053	UP	4.39053	0.00106966	0.00182482	UP
Linoelaidic acid	19.434_280.24006	1.14114	0.00646864	0.0121941	UP	1.73481	4.84201e-05	0	UP	1.54182	0.0113497	0.0194233	UP	1.98932	0.00946091	0.0131387	UP
Lysopc(18:3(9z,12z,15z))	14.755_517.31723	0.734205	0.00179713	0.00482093	UP	2.58198	0.00026625	0	UP	2.28884	4.5088e-05	0	UP	3.58701	6.2416e-07	0	UP
Monoolein	19.428_356.29233	-0.319521	0.157435	0.185448	DOWN	2.74184	0.0153165	0.0267829	UP	3.68513	0.000154527	0	UP	6.06996	0.000165723	0	UP
N-{[(2r,4s,5r)-5-(3-cyclohexyl-1-methyl-1h-pyrazol-5-yl)-1-azabicyclo[2.2.2]oct-2-yl]methyl}-4-morpholinecarboxamide	14.577_451.26993	0.55834	0.0781933	0.101694	UP	3.88092	0.0046942	0.0106199	UP	4.50925	9.64236e-05	0	UP	6.8835	1.81668e-07	0	UP
O-{[(2r)-3-(henicosanoyloxy)-2-hydroxypropoxy](hydroxy)phosphoryl}-l-serine	17.208_567.35414	1.27473	0.000245342	0	UP	3.92364	0.000203549	0	UP	3.81847	1.00547e-05	0	UP	5.38564	3.13665e-10	0	UP
Oroxin b	5.835_594.15892	-0.271245	0.328897	0.347259	DOWN	2.66637	0.0285046	0.0463508	UP	5.27278	0.0344552	0.0498106	UP	4.84881	0.000657574	0.00182482	UP
Palmitoyl serinol	17.568_329.29294	0.924903	0.0157705	0.0274797	UP	2.03188	0.0125758	0.0236602	UP	2.28642	0.0305999	0.0462657	UP	1.53175	2.35797e-05	0	UP
Prostaglandin e2 1-glyceryl ester	9.902_426.25948	1.27553	0.000222309	0	UP	1.91067	0.00464356	0.0106199	UP	2.92328	1.25884e-05	0	UP	2.74846	1.12162e-08	0	UP
Ri2735000	10.559_154.09951	0.946274	0.00323127	0.00675978	UP	1.57612	0.00278174	0.00690233	UP	2.08564	6.23216e-05	0	UP	1.97738	7.16261e-05	0	UP
Setipiprant	0.839_402.13675	1.39933	9.57773e-05	0	UP	1.83073	1.32898e-05	0	UP	1.76186	0.000122579	0	UP	2.87343	0.000194455	0	UP
Stiripentol	5.308_234.12548	0.405733	0.00821053	0.0155281	UP	3.79882	6.33817e-06	0	UP	2.82784	0.000241444	0	UP	2.14526	6.12432e-08	0	UP
Thymolphthalein	7.5_430.22018	1.15462	0.00393107	0.00861954	UP	2.83692	1.42137e-05	0	UP	3.77435	1.01555e-06	0	UP	4.53526	3.1372e-06	0	UP
U-44069	14.672_332.23507	1.31798	0.0066896	0.0139395	UP	2.14384	0.00154952	0.00491232	UP	2.8897	1.59622e-05	0	UP	4.30318	1.5843e-06	0	UP
Β-cortolone	9.885_348.22989	1.42138	0.00377427	0.00861954	UP	2.48526	0.00895313	0.0173877	UP	3.22388	0.00039657	0	UP	3.26524	0.00016141	0	UP
(2e,4e,6e,8e,10e,12e,14e,16e,18e,20e,22e)-24-methoxy-2,6,10,15,19,23-hexamethyl-24-oxo-2,4,6,8,10,12,14,16,18,20,22-tetracosaundecaenoic acid	15.205_474.27486	0.9857	0.000801633	0.00261083	UP	2.21623	0.000220144	0	UP	3.03763	2.80318e-06	0	UP	4.2774	1.40528e-09	0	UP
Mfcd00133435	17.209_521.34847	1.25011	0.00080976	0.00261083	UP	4.19067	0.000920775	0.00265429	UP	4.00351	1.80224e-05	0	UP	5.69054	1.44388e-09	0	UP
N-phenylacetylglutamic acid	5.29_265.09465	0.710164	0.00292817	0.00675978	UP	3.17864	0.00883137	0.0173877	UP	1.95416	0.0269707	0.0412158	UP	7.38473	0.000127816	0	UP
(5z)-7-{(1r,4s,5r,6r)-6-[(1e,3s)-3-hydroxy-1-octen-1-yl]-2,3-dioxabicyclo[2.2.1]hept-5-yl}-n-propyl-5-heptenamide	17.332_393.28786	0.721012	0.0122128	0.0217068	UP	1.6163	0.0301514	0.0477283	UP	1.40317	0.00931302	0.0163086	UP	4.61433	5.03712e-06	0	UP
3,5-dihydroxy-2-(4-hydroxyphenyl)-4-oxo-3,4-dihydro-2h-chromen-7-yl hexopyranoside	6.666_450.11658	-0.741661	0.160023	0.188348	DOWN	3.35023	0.0265124	0.0436251	UP	5.98544	0.0612251	0.0813203	UP	4.29229	0.00390717	0.00638829	UP
Cgmp	1.209_345.04720	0.577694	0.0933169	0.118859	UP	2.08957	0.0226494	0.0382964	UP	1.33716	0.00615497	0.0113693	UP	4.14614	0.00884328	0.0131387	UP
Visnagin	4.766_230.05776	0.274792	0.100556	0.126816	UP	3.37657	0.0248922	0.0409684	UP	6.22307	0.0580452	0.0777207	UP	2.76576	0.0314414	0.0403662	UP
8-hydroxy-8-azabicyclo[3.2.1]oct-3-yl 3,4-dimethoxybenzoate	7.895_307.14185	0.536909	0.000440666	0	UP	2.26475	0.000518569	0.00265429	UP	1.34556	0.000552464	0.00228053	UP	6.22475	0.00630344	0.00916581	UP
(-)-epigallocatechin	8.52_306.07402	0.445261	0.307435	0.326867	UP	4.64602	0.0227058	0.0382964	UP	7.85748	0.080298	0.102118	UP	4.68851	0.00751893	0.0118373	UP
Dehypoxanthine futalosine	6.051_296.08943	-0.655746	0.115332	0.141902	DOWN	1.88653	0.00345635	0.00690233	UP	-0.0614049	0.470635	0.474203	DOWN	2.07043	0.00138725	0.00182482	UP
4-acetyl-3-hydroxy-5-methylphenyl β-d-glucopyranoside	5.126_374.12130	0.840117	0.0239868	0.038212	UP	1.95119	7.90696e-06	0	UP	-0.43441	0.138267	0.162265	DOWN	1.76952	0.0184434	0.0246623	UP
1-(2-carboxyphenylamino)-1-deoxy-d-ribulose 5-phosphate	3.527_349.05614	0.221157	0.234471	0.261218	UP	1.85108	0.000325498	0	UP	0.297663	0.327803	0.3455	UP	2.44796	3.78211e-06	0	UP
Butyryl dihydrogen phosphate	16.32_168.01896	0.998833	0.000312231	0	UP	1.84974	5.93387e-05	0	UP	1.02224	0.000202454	0	UP	2.26513	0.00127424	0.00182482	UP
Digitogenin	15.798_448.31911	1.14501	0.0584119	0.0798897	UP	1.66719	0.00113396	0.00265429	UP	3.40757	0.038717	0.0561828	UP	1.77869	8.03571e-08	0	UP
Deet	10.812_191.13123	0.446633	0.130062	0.157596	UP	1.52905	0.00461431	0.0106199	UP	0.082346	0.358403	0.373307	UP	1.67233	0.017545	0.0246623	UP
Geldanamycin	13.566_560.27517	0.797895	0.00606914	0.0121941	UP	1.93931	0.0246401	0.0409684	UP	1.08715	0.033376	0.0486897	UP	2.18029	0.00113974	0.00182482	UP
19-hydroxy-8-o-methyltetrangulol	3.475_334.08550	0.181366	0.295844	0.316783	UP	1.74014	0.00157859	0.00491232	UP	0.222923	0.399855	0.411106	UP	2.17197	0.00403435	0.00638829	UP
Delta-guanidinovaleric acid	1.178_159.10094	0.750903	0.001557	0.00482093	UP	1.86875	0.000480055	0	UP	1.35145	0.000132761	0	UP	2.29118	1.82233e-05	0	UP
(2e)-2,3-diphenyl-3-(2-pyridinyl)acrylonitrile	5.315_282.11487	0.145323	0.40011	0.413154	UP	2.80104	0.000675205	0.00265429	UP	0.878466	0.266264	0.286005	UP	7.09852	0.0164525	0.0221711	UP
Flucetosulfuron	5.161_487.11528	0.11268	0.229102	0.256743	UP	1.91761	0.000338717	0	UP	0.0609978	0.426282	0.433529	UP	1.70303	2.47427e-06	0	UP
Paliperidone	2.464_426.20033	0.30686	0.361553	0.377858	UP	4.33032	0.00901107	0.0173877	UP	1.78687	0.0580335	0.0777207	UP	5.95479	8.59945e-05	0	UP
(5z,8z,11z,14z,17z,20z)-22-(dimethylarsoryl)-5,8,11,14,17,20-docosahexaenoic acid	6.392_448.19461	0.89436	0.00241738	0.00482093	UP	2.52305	5.98685e-07	0	UP	1.47668	0.0117837	0.0209747	UP	3.58112	0.00163134	0.00340394	UP
1-linoleoyl-sn-glycero-3-phospho-d-myo-inositol	13.529_596.29645	0.709963	0.0141379	0.0245118	UP	1.51506	0.0120783	0.0220728	UP	0.916817	0.00375123	0.00787464	UP	1.86235	0.000512215	0.00182482	UP
1-oleoyl-rac-glycerol	16.143_356.29263	0.566387	0.0955274	0.121717	UP	1.60489	0.0117255	0.0220728	UP	1.32993	0.0146691	0.0254252	UP	3.79385	8.7494e-05	0	UP
2-{(2e)-5-(2-furyl)-2-(2-furylmethylene)-4-[(1e)-1-(2-furyl)-3-oxo-1-propen-2-yl]-3-oxo-2,3-dihydro-1h-pyrrol-1-yl}propanoic acid	9.621_419.10066	-0.922787	0.0779202	0.101694	DOWN	6.40287	0.0271263	0.0436251	UP	5.60388	0.0740258	0.0955776	UP	7.89555	5.15134e-05	0	UP
4-carboxy nevirapine	5.766_296.08948	-0.404007	0.191895	0.220142	DOWN	1.62549	0.00280357	0.00690233	UP	0.199487	0.395867	0.407601	UP	3.34109	0.000470432	0	UP
5-hydroxy-11-methyl-2-(1,2,3-trihydroxy-2-propanyl)-1,11-dihydrofuro[2,3-c]acridin-6(2h)-one	7.239_357.12112	-0.559677	0.18255	0.210755	DOWN	4.36813	0.0244619	0.0396746	UP	3.94177	0.0438213	0.0622183	UP	2.43439	0.00078394	0.00182482	UP
5,7-dihydroxy-3',4',5'-trimethoxyflavanone	10.552_346.10502	1.1241	2.5741e-05	0	UP	2.44797	0.00461381	0.0106199	UP	5.19529	0.104734	0.129101	UP	2.16856	0.000117125	0	UP
8-o-acetyl shanzhiside methyl ester	1.678_494.16341	0.136407	0.384906	0.399252	UP	1.53117	0.0146916	0.0267829	UP	1.31758	0.0309679	0.0462657	UP	4.76205	1.2025e-06	0	UP
Goralatide	5.93_487.22688	-1.03379	7.48864e-07	0	DOWN	1.84754	0.0108455	0.0205432	UP	1.28485	0.00161755	0.00423926	UP	5.9934	2.15646e-05	0	UP
Hexitol	0.799_182.07897	0.944404	0.00222098	0.00482093	UP	1.74157	0.00021779	0	UP	0.90407	0.00543054	0.00964186	UP	2.52175	8.60511e-05	0	UP
Mavik	16.36_430.24846	0.876655	0.00350796	0.00861954	UP	1.91997	0.000188397	0	UP	1.26074	9.36177e-06	0	UP	2.36261	0.00102443	0.00182482	UP
Methyl 4-(3-{6-amino-9-[(2r,3r,4s,5s)-5-(ethylcarbamoyl)-3,4-dihydroxytetrahydro-2-furanyl]-9h-purin-2-yl}-2-propyn-1-yl)cyclohexanecarboxylate	4.547_486.22176	-0.815617	2.64253e-05	0	DOWN	4.43999	0.0227728	0.0382964	UP	2.16761	0.0499194	0.0689162	UP	5.85433	5.91213e-05	0	UP
Methyl n-{[(2r)-4-[4-(dimethylamino)benzoyl]-1-(phenylsulfonyl)-2-piperazinyl]carbonyl}-o-methyl-l-tyrosinate	7.775_608.23428	1.33016	0.000974201	0.00261083	UP	3.2284	0.00496456	0.0106199	UP	1.16716	0.085902	0.108508	UP	6.87394	2.48533e-06	0	UP
N-[2,6-bis(phenylthio)pyridin-3-yl]-3,5-dimethylisoxazole-4-carboxamide	6.537_433.09867	0.243671	0.371463	0.386474	UP	2.59229	0.0109105	0.0205432	UP	1.98081	0.0456373	0.0644311	UP	5.49793	0.000338206	0	UP
Naluzotan	16.291_450.26478	1.293	0.0143355	0.0245118	UP	2.0075	2.85051e-05	0	UP	1.32578	0.00184165	0.00423926	UP	2.47143	0.000534488	0.00182482	UP
Taxifolin 7-rhamnoside	6.373_450.11630	-0.343469	0.361769	0.377858	DOWN	3.38754	0.0307099	0.0490183	UP	6.45938	0.0562706	0.0755781	UP	5.60258	0.00143474	0.00182482	UP
Pimpinellin	8.492_246.05307	-2.11515	0.0073302	0.0139395	DOWN	0.411212	0.165009	0.196917	UP	3.86812	0.00425931	0.00787464	UP	4.09711	1.72668e-07	0	UP
5-o-methylgenistein	7.199_284.06844	-1.79838	0.0131137	0.0231919	DOWN	-0.0138984	0.490648	0.492664	DOWN	3.49509	0.00405837	0.00787464	UP	4.17107	0.00617971	0.00916581	UP
1-(3-o-sulfo-beta-d-galactosyl)-n-stearoylsphingosine	21.565_807.54949	-2.11696	0.024378	0.038212	DOWN	2.77985	0.0650656	0.0901908	UP	1.99163	0.024309	0.0372395	UP	5.23862	8.37367e-07	0	UP
Byakangelicol	12.088_316.09454	-1.59793	0.0121433	0.0217068	DOWN	-2.39693	0.00209891	0.00491232	DOWN	4.46971	0.0110112	0.0194233	UP	3.55403	0.00717893	0.0105765	UP
(2r)-2-î²-gdimboa	1.63_373.10104	0.387464	0.0229267	0.0368747	UP	0.735546	0.000315697	0	UP	2.16523	0.000627831	0.00228053	UP	4.4707	0.00596979	0.00916581	UP
Vomicine	5.741_380.17355	-1.20926	0.0278125	0.0435766	DOWN	-1.42344	0.00678773	0.0140338	DOWN	2.72432	0.00957805	0.0178553	UP	2.50933	0.00793601	0.0118373	UP
Ononin	5.85_430.12651	-0.694755	0.0487366	0.0695733	DOWN	0.823096	0.124955	0.155818	UP	5.47592	0.00220756	0.00423926	UP	4.30274	9.85213e-06	0	UP
2-arachidonoyl glycerol	19.681_378.27442	-0.375673	0.265502	0.290526	DOWN	2.79866	0.0433595	0.0640366	UP	2.5863	0.000156457	0	UP	4.4649	0.00807014	0.0118373	UP
Deferasirox	1.647_373.10083	0.298966	0.0531294	0.0740856	UP	0.400457	0.0100612	0.0189488	UP	1.878	0.000611568	0.00228053	UP	4.03991	0.00355128	0.00638829	UP
(-)-11-hydroxy-9,10-dihydrojasmonic acid 11-beta-d-glucoside	4.823_390.18888	0.722119	0.00473837	0.0103858	UP	1.15519	0.000151175	0	UP	1.65799	7.93041e-06	0	UP	1.94414	0.000142472	0	UP
[4-(2-methoxyphenyl)piperazino](1-phenyl-5-propyl-1h-pyrazol-4-yl)methanone	12.333_404.21755	1.00472	0.000402321	0	UP	1.36634	9.16846e-07	0	UP	1.72889	7.23744e-05	0	UP	1.72249	5.33045e-05	0	UP
1,4:3,6-dianhydro-2-[(cyclopropylcarbonyl)amino]-2,5-dideoxy-5-{[4-(3-fluorophenyl)-2-pyrimidinyl]amino}-l-iditol	10.601_384.15996	1.00923	0.00445965	0.00861954	UP	1.47105	0.00687867	0.0140338	UP	2.10575	1.52904e-05	0	UP	2.33658	0.0108868	0.0157916	UP
2-methyl-5-(2-thienyl)-1-(2,6,6-trimethylcyclohex-2-enyl)penta-1,4-dien-3-one	7.028_300.15724	0.406442	0.0334147	0.0500432	UP	0.685354	0.0109022	0.0205432	UP	1.56996	2.41717e-05	0	UP	2.43956	0.000363984	0	UP
3-methoxy-n-[(1r,9r)-6-oxo-11-(8-quinolinylsulfonyl)-7,11-diazatricyclo[7.3.1.02,7]trideca-2,4-dien-5-yl]propanamide	12.226_520.11653	-0.553034	0.217954	0.246141	DOWN	-0.954437	0.12252	0.153694	DOWN	5.21143	0.0324768	0.0474506	UP	3.64455	0.0190937	0.0257937	UP
Apigenin 7-o-glucuronide	6.145_446.08510	-0.727945	0.00214433	0.00482093	DOWN	0.0989226	0.427268	0.441262	UP	6.14596	0.0235833	0.0372395	UP	6.0464	0.0110562	0.0157916	UP
N-benzoylaspartic acid	4.342_237.06359	-0.424909	0.0101583	0.0187263	DOWN	0.346304	0.102668	0.13262	UP	2.88252	0.00200641	0.00423926	UP	3.92799	0.018748	0.0257937	UP
Thysanone	5.611_276.06320	0.0980911	0.448788	0.456935	UP	1.42974	0.100782	0.130207	UP	7.65383	0.0229223	0.0360385	UP	4.83727	0.00245128	0.00340394	UP
Phloridzin	6.274_436.13713	-0.473789	0.254974	0.280581	DOWN	1.53705	0.0606405	0.0853259	UP	5.21731	0.00513505	0.00964186	UP	4.67984	8.16905e-05	0	UP
Kaempferol	7.069_286.04779	-0.276238	0.341482	0.358647	DOWN	0.398614	0.306353	0.330384	UP	5.87538	0.0195885	0.0321146	UP	6.60905	0.000137813	0	UP
Galangin	10.487_270.05290	-1.21022	0.0239981	0.038212	DOWN	0.056386	0.45404	0.46225	UP	4.77088	0.0326212	0.0486897	UP	2.49561	0.00265002	0.00492009	UP
Patuletin	8.407_332.05278	-0.566608	7.36258e-06	0	DOWN	-0.593026	0.000145505	0	DOWN	5.4319	0.033957	0.0498106	UP	2.91186	0.000397016	0	UP
Phenanthrene-4,5-dicarboxylate	5.563_266.05786	-0.824905	0.0997633	0.125713	DOWN	0.42291	0.228139	0.257712	UP	5.41628	0.0206198	0.0334355	UP	4.03007	0.00212572	0.00340394	UP
Propargite	16.737_350.15413	1.12609	0.000733606	0.00261083	UP	1.6918	0.100045	0.129239	UP	1.86278	0.000670762	0.00228053	UP	1.97479	0.000125025	0	UP
2-cyano-n-[(1r,9s)-6-oxo-11-(phenoxyacetyl)-7,11-diazatricyclo[7.3.1.02,7]trideca-2,4-dien-5-yl]benzenesulfonamide	10.001_526.12771	-0.53141	0.265256	0.289739	DOWN	0.157966	0.423589	0.438818	UP	5.77533	0.0320332	0.0474506	UP	4.748	0.00267673	0.00492009	UP
Genistein 4'-o-glucuronide	6.158_446.08496	-0.951554	0.110238	0.136463	DOWN	-0.184153	0.399169	0.416899	DOWN	5.50884	0.0242471	0.0372395	UP	5.65278	0.00180635	0.00340394	UP
Myristinin a	13.328_548.27857	0.885026	0.000218553	0	UP	1.22688	0.00102778	0.00265429	UP	6.34124	0.0141981	0.0239851	UP	5.59252	0.00153432	0.00340394	UP
Lecanoricacid	4.983_318.07385	0.962761	0.20462	0.233497	UP	2.01442	0.0645452	0.0901908	UP	7.95603	0.0233095	0.0360385	UP	7.13653	0.00139321	0.00182482	UP
Adenylsuccinic acid	1.239_463.07411	1.43735	0.087838	0.113096	UP	3.26639	0.0606311	0.0853259	UP	2.79655	0.000674665	0.00228053	UP	3.32484	7.06205e-06	0	UP
6-hydroxyprotopine	5.894_369.12116	-0.839108	7.02975e-06	0	DOWN	3.45313	0.149027	0.180208	UP	5.35459	0.0265036	0.0412158	UP	4.22606	0.00775308	0.0118373	UP
Bellidifolin	5.799_274.04772	-0.855588	0.00246714	0.00482093	DOWN	2.33408	0.062505	0.0878272	UP	7.01953	0.0342355	0.0498106	UP	2.46355	0.0037443	0.00638829	UP
Hispidulin	10.011_300.06327	-0.79991	0.0747759	0.0983397	DOWN	1.63316	0.0582287	0.0816253	UP	4.36932	0.0236206	0.0372395	UP	4.40433	0.00183465	0.00340394	UP
(.+/-.)-usnic acid	11.58_344.08959	0.209093	0.156819	0.185448	UP	0.993986	0.0630765	0.0878272	UP	4.07983	0.0279713	0.0423988	UP	4.08617	0.00186504	0.00340394	UP
(3e,5e,7e)-6-ethyl-4-methyl-3,5,7-decatriene	18.155_178.17226	-0.121023	0.377158	0.39174	DOWN	1.33619	0.0217228	0.0370479	UP	1.92497	0.000292221	0	UP	3.29375	0.00384215	0.00638829	UP
2,6-bis(1,3-benzodioxol-5-ylmethylidene)cyclohexan-1-one	15.221_362.11530	-0.720619	0.000178071	0	DOWN	-0.0553837	0.460324	0.467212	DOWN	3.95061	0.000926412	0.00228053	UP	3.65143	4.77806e-05	0	UP
3,5-dihydroxy-2-[3-(4-methoxyphenyl)propanoyl]phenyl β-d-glucopyranoside	4.734_450.15239	-0.649244	0.0200109	0.0333548	DOWN	1.12318	0.166849	0.198846	UP	4.35844	0.0152911	0.0254252	UP	3.23174	1.17017e-06	0	UP
5dhu18m5d6	0.876_489.14122	0.0791721	0.346891	0.364403	UP	1.13175	0.00495055	0.0106199	UP	2.12643	0.00286523	0.00612106	UP	2.99559	1.12571e-06	0	UP
Ramatroban	6.327_416.12200	-0.597313	0.0535259	0.0752804	DOWN	1.27812	0.116705	0.147352	UP	2.47619	0.033018	0.0486897	UP	5.67893	0.00446385	0.00638829	UP
D-mannitol 1-phosphate	4.572_262.04745	-0.680886	0.0377818	0.056227	DOWN	-0.752942	0.0127992	0.0236602	DOWN	6.25314	0.021565	0.034655	UP	3.75013	0.00419328	0.00638829	UP
Cdp-ribitol	1.156_537.07370	-0.00933689	0.487826	0.490603	DOWN	1.34734	0.00484689	0.0106199	UP	1.72074	0.00210586	0.00423926	UP	3.84654	0.00768106	0.0118373	UP
Biochanin a	6.756_284.06840	-1.47146	0.0167548	0.0288861	DOWN	0.625122	0.220703	0.251307	UP	3.82774	0.0249865	0.0385316	UP	2.72685	0.00342675	0.00492009	UP
Formononetin	7.623_268.07361	-1.2199	0.00658621	0.0139395	DOWN	0.0319917	0.467224	0.473163	UP	5.31837	0.0145902	0.0254252	UP	4.91832	0.00195937	0.00340394	UP
Prostaglandin b1	14.298_336.22750	1.12429	0.0070268	0.0139395	UP	2.2427	0.0403087	0.0604373	UP	3.27624	0.00383354	0.00787464	UP	2.44411	0.00164876	0.00340394	UP
Apigenin	9.833_270.05249	-0.551133	0.130556	0.158346	DOWN	1.72562	0.0444312	0.0651049	UP	6.36188	0.0305386	0.0462657	UP	3.39183	0.0008988	0.00182482	UP
6-ketoprostaglandin f1α	10.473_352.22233	1.03381	0.000522321	0.00261083	UP	1.18565	0.00502635	0.0106199	UP	1.81295	9.01595e-06	0	UP	1.9529	1.21893e-05	0	UP
2'-deoxyinosine 5'-monophosphate	5.627_332.05324	1.44137	0.164019	0.192401	UP	2.3627	0.0900551	0.117858	UP	8.77254	0.0162487	0.02677	UP	6.39555	0.00211658	0.00340394	UP
Naringeninchalcone	7.416_272.06844	-0.541036	0.156065	0.184477	DOWN	0.254805	0.299939	0.324752	UP	4.28361	0.0299419	0.0451306	UP	4.20938	0.0266752	0.0356503	UP
P-cymene	10.472_134.10970	0.812127	0.000172988	0	UP	0.938397	0.0102742	0.0189488	UP	1.54583	3.15738e-06	0	UP	1.78277	1.65806e-05	0	UP
Carboprost	14.457_368.25651	0.532562	0.0383333	0.056227	UP	1.07772	0.0217788	0.0370479	UP	2.25821	9.42899e-05	0	UP	2.87055	0.012351	0.0170969	UP
Thymol	10.472_150.10466	1.05462	5.59986e-05	0	UP	1.19381	0.00425087	0.00879321	UP	1.86479	3.91055e-07	0	UP	2.0142	3.03886e-05	0	UP
Methysticin	6.289_274.08412	-0.445312	0.245991	0.272559	DOWN	1.32451	0.0709235	0.0967673	UP	4.74011	0.00470848	0.00964186	UP	4.41382	0.000392149	0	UP
In00488	7.327_298.08406	-0.0872185	0.422181	0.431577	DOWN	1.93249	0.0445292	0.0663006	UP	6.38604	0.0139263	0.0239851	UP	5.64583	0.00183457	0.00340394	UP
Isorhamnetin	9.108_316.05788	-0.745576	0.00741671	0.0139395	DOWN	-0.552107	0.0677401	0.0936016	DOWN	4.92335	0.024367	0.0372395	UP	3.44494	0.0181891	0.0246623	UP
Daidzein	6.936_254.05767	-1.07168	0.0537268	0.0752804	DOWN	0.744435	0.201003	0.231614	UP	5.48791	0.0206517	0.0334355	UP	6.64115	0.00196003	0.00340394	UP
Daidzin	5.561_416.11072	-0.680136	0.176205	0.203258	DOWN	1.46984	0.0539771	0.0769361	UP	4.14436	0.00218258	0.00423926	UP	5.23274	3.18973e-05	0	UP
Rubiadin	6.942_254.05768	-0.734585	0.0514802	0.0717252	DOWN	0.607464	0.214926	0.245427	UP	5.80173	0.0131464	0.0224762	UP	6.24941	0.000413789	0	UP
Acetovanillone	8.396_166.06309	-0.570442	0.000509179	0.00261083	DOWN	-0.512961	0.00964064	0.0189488	DOWN	2.40345	0.0154048	0.0254252	UP	1.69395	0.00444146	0.00638829	UP
Tectochrysin	8.074_268.07387	-0.89035	0.00314796	0.00675978	DOWN	-0.0348821	0.463652	0.470583	DOWN	5.4831	0.0148359	0.0254252	UP	4.45255	0.000484312	0	UP
2bsx67j222	10.475_469.30173	0.97743	0.000758615	0.00261083	UP	0.986401	0.00582906	0.0123149	UP	1.81402	4.65855e-06	0	UP	1.84586	2.85754e-05	0	UP
2-(diethoxymethyl)furan	12.934_170.09458	1.19485	3.9948e-05	0	UP	1.4942	0.00339172	0.00690233	UP	2.18229	2.01509e-05	0	UP	2.20156	0.000173105	0	UP
9-fluoro-17?-oxa-dextro-homoandrosta-1,4-diene-3,11,17-trione	15.494_332.14308	1.1751	0.00170832	0.00482093	UP	1.12424	0.0237267	0.0396746	UP	2.05658	2.564e-06	0	UP	1.51525	0.000515657	0.00182482	UP
Traumatic acid	10.013_228.13633	1.0301	0.0201952	0.0333548	UP	2.08108	0.0505746	0.0732661	UP	3.18476	0.00106241	0.00228053	UP	2.61642	0.000779899	0.00182482	UP
Traumatin	10.471_212.14149	0.993301	0.000107664	0	UP	1.04654	0.00552311	0.0123149	UP	1.62959	5.30716e-06	0	UP	1.89035	1.94449e-05	0	UP
3,4-dihydroxybenzaldehyde	7.038_138.03193	-1.06976	0.0720747	0.0953712	DOWN	-1.41381	0.0339275	0.0529144	DOWN	3.5193	0.0190324	0.0308918	UP	2.67703	0.00173417	0.00340394	UP
Estrane	19.442_246.23477	-0.641492	0.0460636	0.066129	DOWN	1.16751	0.0411069	0.0616338	UP	1.96431	0.000335616	0	UP	3.95874	0.00121951	0.00182482	UP
(1s,3r,5z,7e)-1-fluoro-9,10-secocholesta-5,7,10,16-tetraen-23-yne-3,25-diol	13.76_412.27974	-0.409878	0.0792991	0.102933	DOWN	1.06969	0.0500247	0.0720793	UP	2.21989	0.00232256	0.00423926	UP	3.53267	6.49615e-05	0	UP
(1s,5s,6s,9s,11r,12s,13s,14r,15r)-6-(3-furyl)-14-hydroxy-5,12,16,16-tetramethyl-8,21-dioxo-7,10,17-trioxahexacyclo[13.3.3.01,15 02,12 05,11 09,11]henicos-19-en-13-yl 3-methylbutanoate	15.486_554.25863	0.944042	0.0402442	0.0589339	UP	2.529	0.0343248	0.0529144	UP	3.47484	7.35639e-05	0	UP	4.63093	0.00176157	0.00340394	UP
(2r)-2-hydroxy-3-(phosphonooxy)propyl (9z)-9-heptadecenoate	15.713_422.24354	0.540335	0.00541292	0.0103858	UP	1.43159	0.00012067	0	UP	2.53106	0.00115855	0.00228053	UP	3.66638	0.000366995	0	UP
(2r)-2-hydroxy-3-(phosphonooxy)propyl tridecanoate	10.476_368.19634	0.899541	0.00070943	0.00261083	UP	1.04808	0.00562712	0.0123149	UP	1.85277	0.00210407	0.00423926	UP	1.86336	2.07903e-05	0	UP
(2s,3r)-3,5-dihydroxy-2-(4-hydroxyphenyl)-3,4-dihydro-2h-chromen-7-yl β-d-glucopyranoside	6.287_436.13706	-0.0776612	0.457003	0.463938	DOWN	1.70258	0.0475398	0.069486	UP	5.27425	0.00525013	0.00964186	UP	4.80766	0.000129074	0	UP
(2s,5as,8ar)-6-(1h-imidazol-2-ylmethyl)-1-methyl-2-[3-(4-morpholinyl)-3-oxopropyl]octahydropyrrolo[3,2-e][1,4]diazepin-5(2h)-one	13.719_390.23809	0.636996	0.0282644	0.0435766	UP	1.36315	0.00175274	0.00491232	UP	1.9019	6.24435e-05	0	UP	2.39072	1.57544e-06	0	UP
(2s)-1-[(6z,9z,12z)-6,9,12-octadecatrienoyloxy]-3-(pentadecanoyloxy)-2-propanyl (6z,9z,12z,15z)-6,9,12,15-octadecatetraenoate	15.499_834.67119	0.927167	7.51354e-05	0	UP	1.40832	7.46651e-05	0	UP	3.99083	0.0252617	0.0385316	UP	1.81704	6.63803e-07	0	UP
(4as,7ar)-3-(3-fluorophenyl)-2,4-dioxo-n-propyl-1-(2-thienylmethyl)octahydro-5h-pyrrolo[3,2-d]pyrimidine-5-carboxamide	5.99_452.13089	-0.345263	0.24225	0.268702	DOWN	0.403306	0.194249	0.224171	UP	2.99252	0.0114619	0.0194233	UP	3.28826	0.00593122	0.00916581	UP
(4r,5s,9s,10r,12s,13s)-1,5,9-trimethyl-11,14,15,16-tetraoxatetracyclo[10.3.1.0~4,13~.0~8,13~]hexadecan-10-ol	7.448_284.16232	1.49811	8.25289e-05	0	UP	0.904775	0.000393221	0	UP	1.8311	1.99191e-06	0	UP	1.52853	0.00121321	0.00182482	UP
1-cyclohexyl-3-[(1s,2s,3s,4r,5r)-3-hydroxy-4-(1-piperidinyl)-6,8-dioxabicyclo[3.2.1]oct-2-yl]urea	10.549_353.22579	0.452643	0.261486	0.285969	UP	1.14692	0.0679822	0.0936016	UP	1.97355	0.00125473	0.00228053	UP	1.83094	0.00225204	0.00340394	UP
1-tetradecylglycerone 3-phosphate	10.533_366.21724	0.555574	0.214099	0.24202	UP	1.17639	0.0584045	0.0816253	UP	2.70234	0.00155951	0.00423926	UP	1.60636	0.00572338	0.00916581	UP
1,2,3,9,10-pentamethoxy-7h-dibenzo[de,g]quinolin-7-one	6.188_381.12121	-0.446796	0.00132701	0.00261083	DOWN	-0.0459793	0.448515	0.457609	DOWN	6.01227	0.0286926	0.043849	UP	3.74098	0.00153427	0.00340394	UP
2-(3,4-dihydroxyphenyl)-3,5-dihydroxy-7-methoxy-4-oxo-4h-chromen-8-yl acetate	6.598_374.06395	-0.64227	2.76443e-05	0	DOWN	-0.617296	0.000595629	0.00265429	DOWN	3.83426	0.017747	0.0294274	UP	7.3865	0.00144626	0.00182482	UP
2-[(3r,4s)-3-{[5-(cyclohexylmethyl)-1,2-oxazol-3-yl]methyl}-4-piperidinyl]-n-(3-pyridinylmethyl)acetamide	13.374_410.26487	1.14363	0.0887281	0.114169	UP	3.21612	0.136047	0.166526	UP	4.49044	0.0176862	0.0294274	UP	4.2867	0.00264719	0.00492009	UP
2-[2,6-dihydroxy-4-(methoxycarbonyl)benzoyl]-3-hydroxybenzoic acid	5.643_332.05312	-0.235	0.294959	0.316039	DOWN	0.193082	0.376799	0.396711	UP	6.96046	0.0310591	0.0462657	UP	3.73549	0.00772425	0.0118373	UP
3-[(4-methylpyrimidin-2-yl)thio]-1-phenylprop-2-en-1-one	6.94_256.06475	-0.744107	0.117743	0.145085	DOWN	0.914848	0.183245	0.213003	UP	6.42789	0.0132919	0.0224762	UP	6.86849	0.000500971	0.00182482	UP
3,3'-(7,12-diethyl-3,8,13,17-tetramethyl-2,18-porphyrindiyl)dipropanoic acid	13.93_566.28832	0.158907	0.0967171	0.12276	UP	0.738933	0.0215112	0.0370479	UP	5.70702	0.012135	0.0209747	UP	4.00779	0.00717155	0.0105765	UP
4,4',5,5'-tetrahydroxy-2'-methyl-10,10'-dioxo-9,9',10,10'-tetrahydro-9,9'-bianthracene-2-carboxylic acid	9.606_508.11635	-0.99869	0.037649	0.056227	DOWN	-0.445561	0.19034	0.220409	DOWN	3.08506	0.00669979	0.0131084	UP	3.87393	0.00124312	0.00182482	UP
5-hydroxy-2-(4-hydroxy-3-methoxyphenyl)-3,6-dimethoxy-4-oxo-4h-chromen-7-yl β-d-glucopyranoside	10.276_522.13200	-0.999742	0.0887127	0.114169	DOWN	0.259398	0.397264	0.415018	UP	3.33283	0.0183023	0.0294274	UP	3.84377	4.4377e-05	0	UP
5-hydroxy-3,7-dimethoxy-3',4'-methylenedioxyflavone	6.633_342.07405	-1.22949	0.0952848	0.120745	DOWN	0.39601	0.359418	0.37931	UP	3.39322	0.0153537	0.0254252	UP	7.03153	0.00553793	0.00916581	UP
7,8-dihydroxyflavone	8.081_254.05820	-1.0384	0.0546867	0.0764176	DOWN	0.04306	0.473563	0.478851	UP	5.04207	0.0165296	0.0281928	UP	5.52125	0.000417954	0	UP
Corylin	9.554_320.10494	1.31122	0.000794592	0.00261083	UP	1.10523	0.209721	0.241314	UP	4.08601	0.0155928	0.02677	UP	4.58746	0.00015236	0	UP
Dihydrojasmone	10.472_166.13599	1.03543	0.000120919	0	UP	1.12407	0.00662074	0.0140338	UP	1.82195	5.56842e-06	0	UP	2.04423	1.26571e-05	0	UP
Hypocrellin b	10.681_528.14175	1.27665	0.0531365	0.0740856	UP	0.401402	0.220009	0.250307	UP	6.54597	0.0183601	0.0294274	UP	3.76829	0.0364791	0.0461807	UP
N-({(1s,4s,6s)-6-isopropyl-3-methyl-4-[2-oxo-2-(1-pyrrolidinyl)ethyl]-2-cyclohexen-1-yl}methyl)-2-pyrazinecarboxamide	12.327_406.23307	1.03528	0.000452967	0	UP	1.38552	1.12173e-06	0	UP	1.86424	8.89377e-05	0	UP	1.75305	5.52231e-05	0	UP
Piperalin	7.388_329.08985	-0.382536	0.0175601	0.0303613	DOWN	0.291179	0.319437	0.342636	UP	6.16457	0.028402	0.0423988	UP	5.51472	0.000407066	0	UP
Ssr504734	9.649_396.12088	1.35629	0.0103129	0.0187263	UP	1.32256	0.125385	0.155818	UP	6.37759	0.0219231	0.034655	UP	3.22122	0.00122505	0.00182482	UP
Tranilast	5.563_327.11051	-0.682775	0.173314	0.200463	DOWN	1.02941	0.101015	0.130207	UP	6.46651	0.0203044	0.0321146	UP	4.9384	0.00149388	0.00182482	UP
Yq2581000	17.779_596.50151	2.43324	0.0608873	0.0834123	UP	5.55292	0.0454911	0.0663006	UP	6.25459	0.00820161	0.0146631	UP	4.75337	0.0111589	0.0157916	UP
Licochalcone b	8.411_286.08390	-0.682857	0.0621905	0.0846122	DOWN	1.25733	0.0411265	0.0616338	UP	7.13673	0.0183059	0.0294274	UP	5.97042	0.00276665	0.00492009	UP
Beta-naphthoxyacetic acid	5.774_202.06303	-2.33048	0.0172849	0.0288861	DOWN	-1.05241	0.0956331	0.124458	DOWN	4.30254	0.0412402	0.0584546	UP	-0.289772	0.320716	0.334388	DOWN
(3r,4s)-6,8-dihydroxy-3,4,5-trimethyl-1-oxo-3,4-dihydro-1h-isochromene-7-carboxylic acid	1.428_266.07910	-2.23323	3.79043e-05	0	DOWN	-1.03991	0.00181795	0.00491232	DOWN	-1.38853	0.000100212	0	DOWN	0.845529	7.13464e-05	0	UP
Chlorpromazine	1.249_318.09502	-2.04727	7.41488e-05	0	DOWN	-0.00480159	0.492929	0.493953	DOWN	-0.371707	0.0723695	0.0934018	DOWN	-0.579634	0.0691618	0.0842385	DOWN
2-hydroxy-3-(octanoyloxy)propyl 11-methyldodecanoate	20.461_414.33441	-2.02479	0.00261139	0.00675978	DOWN	-0.247405	0.276851	0.303821	DOWN	-0.26559	0.285047	0.304853	DOWN	0.964711	0.0514903	0.0636502	UP
Kaempferol-3-o-rutinoside	6.613_594.15882	-1.99977	0.000531352	0.00261083	DOWN	0.0327919	0.481584	0.485042	UP	0.104205	0.452447	0.457071	UP	1.38952	0.0068049	0.0105765	UP
Plantagoside	6.225_466.11119	-1.96571	0.00206514	0.00482093	DOWN	-1.40948	0.00194991	0.00491232	DOWN	-0.482716	0.104476	0.1281	DOWN	1.48362	0.018453	0.0246623	UP
Thioproperazine	6.649_446.17897	-1.87824	0.00225735	0.00482093	DOWN	0.0459112	0.417425	0.432653	UP	1.36543	0.013685	0.0239851	UP	2.00404	0.0637818	0.0788307	UP
Gingerglycolipid c	15.965_680.40078	-1.65635	1.45967e-05	0	DOWN	-0.680697	0.0102332	0.0189488	DOWN	-0.445447	0.0111302	0.0194233	DOWN	1.48526	0.000101388	0	UP
[3,3'-(3,7,12,17-tetramethyl-8,13-divinyl-2,18-porphyrindiyl-kappa~2~n~22~,n~24~)dipropanoato(2-)]iron	5.67_616.17681	-1.65006	0.0162972	0.0274797	DOWN	-0.4522	0.208234	0.239148	DOWN	-0.29699	0.363867	0.378421	DOWN	-0.671447	0.177118	0.19653	DOWN
7-methoxy-5,3',4'-trihydroxyflavanone	9.303_302.07891	-1.54819	0.00185925	0.00482093	DOWN	-0.596625	0.13775	0.168775	DOWN	6.01995	0.13664	0.161364	UP	1.49086	0.021648	0.0294232	UP
N-{[(2r,4s,5r)-5-{2-methyl-6-[4-(trifluoromethyl)phenyl]-4-pyrimidinyl}-1-azabicyclo[2.2.2]oct-2-yl]methyl}cyclobutanecarboxamide	21.223_458.23315	-1.54022	0.00617168	0.0121941	DOWN	-0.138014	0.387757	0.406224	DOWN	-0.505525	0.119469	0.143423	DOWN	0.636192	0.0207974	0.0281949	UP
O-veratraldehyde	10.717_166.06322	-1.52055	0.0188226	0.0319182	DOWN	-1.46948	0.0366668	0.0566896	DOWN	0.79417	0.222098	0.2444	UP	-1.36355	0.0218134	0.0294232	DOWN
Luotonin a	1.52_285.08489	-1.13052	0.0228576	0.0368747	DOWN	-1.71855	0.00484551	0.0106199	DOWN	-0.725864	0.0493426	0.0678084	DOWN	1.7504	0.148742	0.168509	UP
2-(4-hydroxy-3-methoxyphenyl)-7-methoxy-4-oxo-4h-chromen-5-yl (2xi)-5-ethyl-beta-d-threo-pentopyranoside	8.228_474.15254	0.234176	0.316245	0.33576	UP	-2.71112	0.000454907	0	DOWN	-1.14235	0.017732	0.0294274	DOWN	3.85815	0.182695	0.201465	UP
(1r,9s)-11-(1-acetyl-4-piperidinyl)-5-{2-[(dimethylamino)methyl]phenyl}-7,11-diazatricyclo[7.3.1.02,7]trideca-2,4-dien-6-one	15.904_448.28035	-0.617096	0.0399951	0.0589339	DOWN	-2.46305	0.000156728	0	DOWN	-0.241794	0.247019	0.26836	DOWN	-1.05559	0.0027465	0.00492009	DOWN
3,4,5-trimethoxycinnamic acid	6.047_238.08396	-1.32108	0.000344769	0	DOWN	-1.90036	7.26232e-06	0	DOWN	-1.44678	0.000310074	0	DOWN	2.43811	0.198919	0.216891	UP
Agnuside	6.772_466.14754	-0.746649	0.0976217	0.123799	DOWN	-1.89962	0.00703944	0.0140338	DOWN	2.41374	0.0902395	0.112799	UP	-0.221842	0.302441	0.316185	DOWN
(2s)-3-(beta-d-galactopyranosyloxy)-2-hydroxypropyl (7z,10z)-7,10-hexadecadienoate	16.475_488.29832	-1.05748	0.00595846	0.0121941	DOWN	-1.7487	0.00113378	0.00265429	DOWN	-1.21374	0.00348428	0.00612106	DOWN	0.956796	0.155009	0.174723	UP
Pentobarbital	1.255_226.13188	-1.00802	8.8342e-05	0	DOWN	-1.64092	5.2984e-05	0	DOWN	-1.44192	2.36731e-05	0	DOWN	-1.10745	0.000382715	0	DOWN
2-methoxyacetaminophen sulfate	1.185_261.03043	-1.14619	6.00391e-05	0	DOWN	-1.54959	2.21893e-05	0	DOWN	-1.46286	9.21464e-06	0	DOWN	-1.12106	3.00909e-05	0	DOWN
L-serine	0.801_105.04258	-0.87925	8.02638e-06	0	DOWN	-1.21902	5.76889e-06	0	DOWN	-1.91404	1.57262e-07	0	DOWN	-0.878283	1.87134e-05	0	DOWN
2-hydroxy-4-[(1r)-1-hydroxy-2-(methylamino)ethyl]phenyl î²-d-glucopyranosiduronic acid	4.582_359.12105	-0.779454	0.0124298	0.0217068	DOWN	-0.844945	0.0450149	0.0663006	DOWN	-3.00932	0.000192624	0	DOWN	0.947404	0.255811	0.272287	UP
Shinorine	8.492_332.12364	0.536111	0.0105107	0.0202874	UP	-1.35189	0.00131759	0.00265429	DOWN	-2.63539	0.000187701	0	DOWN	-0.851376	0.0087659	0.0131387	DOWN
(2r,3s)-5,7-diacetoxy-2-(3,4-diacetoxyphenyl)-3,4-dihydro-2h-chromen-3-yl laurate	14.091_640.28526	-0.707907	0.00771642	0.0155281	DOWN	-1.09837	0.00273154	0.00690233	DOWN	-2.26099	7.11375e-05	0	DOWN	-0.926524	0.00316425	0.00492009	DOWN
(±)-abscisic acid	8.493_264.13588	0.380095	0.0163452	0.0274797	UP	-1.4292	8.37061e-05	0	DOWN	-2.23933	2.10086e-05	0	DOWN	-1.04496	0.000396561	0	DOWN
Ambrosic acid	8.511_246.12569	0.362316	0.0142758	0.0245118	UP	-1.47335	3.08261e-05	0	DOWN	-2.22272	8.37214e-06	0	DOWN	-1.04284	0.00017865	0	DOWN
Bisphenol a	8.51_228.11519	0.372148	0.0121844	0.0217068	UP	-1.45975	2.41708e-05	0	DOWN	-2.21551	6.48779e-06	0	DOWN	-1.07587	0.000111265	0	DOWN
(2r)-2-hydroxy-3-[(hydroxy{[(1s,2r,3r,4s,5s,6r)-2,3,4,5,6-pentahydroxycyclohexyl]oxy}phosphoryl)oxy]propyl palmitate	14.09_572.29692	-0.675208	0.00840859	0.0155281	DOWN	-0.99419	0.00304536	0.00690233	DOWN	-2.13122	6.75836e-05	0	DOWN	-0.853902	0.00360456	0.00638829	DOWN
2-isobutoxynaphthalene	8.511_200.12043	0.358602	0.0327896	0.0500432	UP	-1.37974	0.000220165	0	DOWN	-2.11663	5.67195e-05	0	DOWN	-0.955505	0.00120856	0.00182482	DOWN
Acrovestone	14.12_554.28581	-0.572218	0.0166759	0.0288861	DOWN	-0.922383	0.00483081	0.0106199	DOWN	-2.05649	7.48163e-05	0	DOWN	-1.09022	0.00112958	0.00182482	DOWN
N-[3-carboxy-2-(carboxymethyl)-2-hydroxypropanoyl]glutamic acid	1.162_321.06944	-1.16909	0.000100361	0	DOWN	-1.40774	2.9687e-05	0	DOWN	-1.94201	7.25678e-06	0	DOWN	-1.44584	2.45873e-05	0	DOWN
Estrone sulfate	4.959_350.12144	-0.617699	0.000241859	0	DOWN	-1.14407	7.4016e-06	0	DOWN	-1.91387	8.15493e-07	0	DOWN	-1.19442	8.45129e-06	0	DOWN
Bezafibrate	3.986_361.10917	-0.919176	0.104895	0.131361	DOWN	-1.0587	0.0882932	0.115751	DOWN	-1.83182	0.0302001	0.0451306	DOWN	-0.970738	0.0953824	0.112406	DOWN
Succinylacetone	4.945_158.05799	-0.877859	8.92555e-06	0	DOWN	-1.18578	1.34258e-07	0	DOWN	-1.82609	2.33584e-09	0	DOWN	-1.30685	5.26989e-08	0	DOWN
Γ-linolenic acid	18.381_278.22436	-0.287706	0.035044	0.0526142	DOWN	-1.48243	1.77373e-05	0	DOWN	-1.75833	3.93821e-06	0	DOWN	-0.442849	0.00932987	0.0131387	DOWN
(3s,5z,7e)-26,26,26,27,27,27-hexafluoro-9,10-secocholesta-5,7,10,16-tetraen-23-yne-3,25-diol	15.956_502.23054	-0.538414	0.0637197	0.0868272	DOWN	-0.547877	0.173237	0.204114	DOWN	-1.7489	0.00312315	0.00612106	DOWN	-1.42896	0.00515448	0.00780497	DOWN
3-hydroxy-3-methylglutaric acid	3.453_162.05295	-0.877097	0.0101101	0.0187263	DOWN	-0.288879	0.156166	0.18758	DOWN	-1.72189	0.000912933	0.00228053	DOWN	-0.552763	0.0339291	0.0438594	DOWN
D-(-)-ribose	3.502_150.05288	-1.27854	0.0192078	0.0319182	DOWN	-0.314226	0.233911	0.263488	DOWN	-1.71267	0.00838987	0.0146631	DOWN	-0.459075	0.138732	0.158584	DOWN
1-(sn-glycero-3-phospho)-1d-myo-inositol	0.765_334.06664	-0.520617	0.00195076	0.00482093	DOWN	-1.26414	4.6397e-05	0	DOWN	-1.68501	1.57456e-05	0	DOWN	-1.11621	0.000139171	0	DOWN
2-(6'-methylthio)hexylmalic acid	0.958_264.10442	-0.945981	0.00489218	0.0103858	DOWN	-0.402521	0.0218097	0.0370479	DOWN	-1.55807	1.38591e-05	0	DOWN	-0.578021	0.0209493	0.0281949	DOWN
N-{[(2r,4s,5s)-5-{[4-(2-pyrimidinyl)-1-piperazinyl]methyl}-1-azabicyclo[2.2.2]oct-2-yl]methyl}benzamide	7.931_458.21301	0.384131	0.0385208	0.0575833	UP	-0.200105	0.14554	0.1772	DOWN	-1.55722	0.000158937	0	DOWN	-1.18856	0.000898956	0.00182482	DOWN
(1as,3s,4r,5s,5as,8ar,10r,10as)-3-hydroxy-3,10-dimethyl-6-methylene-2,7-dioxododecahydrooxireno[7,8]cyclodeca[1,2-b]furan-4,5-diyl bis(2-methylacrylate)	6.795_448.17107	-0.169649	0.0826029	0.107202	DOWN	-1.05035	0.000111632	0	DOWN	-1.55515	1.77276e-05	0	DOWN	-0.802395	0.000343665	0	DOWN
Mfcd00135810	1.148_291.09511	-0.273462	0.148508	0.177108	DOWN	-0.836771	0.0032764	0.00690233	DOWN	-1.54903	0.000284427	0	DOWN	-0.956827	0.0033082	0.00492009	DOWN
Dl-tyrosine	0.874_181.07393	-0.174693	0.139714	0.168049	DOWN	-0.251201	0.0740561	0.100197	DOWN	-1.52772	5.31346e-06	0	DOWN	-1.18093	4.81729e-05	0	DOWN
L-phenylalanine	1.968_165.07920	0.267748	0.0140111	0.0245118	UP	-0.524158	0.00288491	0.00690233	DOWN	-1.52757	9.78763e-06	0	DOWN	-1.47157	1.83849e-05	0	DOWN
3-methoxy-4-hydroxyphenylglycol glucuronide	4.036_360.10583	-0.876784	0.00390395	0.00861954	DOWN	-0.989271	0.00290165	0.00690233	DOWN	-1.50081	0.000538218	0.00228053	DOWN	-0.915476	0.00649793	0.00916581	DOWN
G-butyrobetaine	0.882_145.11033	-1.27123	1.48006e-05	0	DOWN	-1.04354	8.43319e-06	0	DOWN	-0.889036	0.00423344	0.00787464	DOWN	-4.21226	7.89927e-09	0	DOWN
Acetyl-β-methylcholine	0.883_159.12604	0.0623248	0.336113	0.354107	UP	0.0966572	0.31947	0.342636	UP	-0.336881	0.1658	0.190542	DOWN	-4.09082	7.76144e-07	0	DOWN
2-[(2s,3r,4s,5r)-3,4-dihydroxy-5-{[(isopropylcarbamoyl)amino]methyl}tetrahydro-2-furanyl]-n-(3-pyridinylmethyl)acetamide	6.087_388.17092	0.281489	0.00957817	0.0187263	UP	-0.339074	0.00863771	0.0173877	DOWN	-0.914846	0.000266099	0	DOWN	-2.71	6.17011e-07	0	DOWN
Testosterone	14.287_288.20889	-0.742702	0.0595502	0.0822619	DOWN	-1.47209	0.0113744	0.0205432	DOWN	-1.46712	0.0109694	0.0194233	DOWN	-2.68351	0.00278084	0.00492009	DOWN
Ubiquinol 10	14.652_320.19866	0.573095	0.0224597	0.0357694	UP	-0.136467	0.283098	0.309419	DOWN	-0.556682	0.00520617	0.00964186	DOWN	-2.61409	3.53767e-06	0	DOWN
U-69593	0.834_178.12126	0.381825	0.0653722	0.087839	UP	0.579222	0.0686837	0.0946012	UP	0.0348634	0.467353	0.470632	UP	-2.50954	0.000776808	0.00182482	DOWN
3,4-bis(4-propan-2-ylanilino)cyclobut-3-ene-1,2-dione	8.913_348.17848	-0.766741	0.000139774	0	DOWN	-0.160129	0.129413	0.16013	DOWN	-0.0939833	0.306611	0.326197	DOWN	-2.17055	1.0504e-05	0	DOWN
Sufentanil	12.943_386.20427	0.811283	0.00756861	0.0155281	UP	0.474875	0.15744	0.188564	UP	0.148831	0.325561	0.343918	UP	-2.06308	0.00179101	0.00340394	DOWN
Pevonedistat	1.897_443.16405	1.19212	7.3592e-05	0	UP	0.30997	0.0709077	0.0967673	UP	-0.6644	0.0133412	0.0224762	DOWN	-1.91113	2.12469e-05	0	DOWN
Mebutizide	1.224_381.05910	-0.0895922	0.223535	0.251954	DOWN	-0.681268	3.43104e-05	0	DOWN	-1.16509	7.37653e-07	0	DOWN	-1.72666	1.45227e-07	0	DOWN
Quillaic acid	12.045_486.33507	-1.3578	0.0142171	0.0245118	DOWN	-1.1385	0.00980502	0.0189488	DOWN	0.21764	0.410196	0.419304	UP	-4.66339	1.24497e-08	0	DOWN
Tetranor-12r-hete	15.778_248.17770	0.627616	0.0166256	0.0288861	UP	-0.621057	0.028399	0.0449605	DOWN	-1.17106	0.001306	0.00228053	DOWN	-2.7758	7.96121e-05	0	DOWN
Butyl (3s)-3-{[6-o-(alpha-l-arabinopyranosyl)-beta-d-glucopyranosyl]oxy}butanoate	6.762_454.20524	0.824421	0.00246334	0.00482093	UP	-0.263575	0.0337853	0.0529144	DOWN	-1.38713	3.19613e-06	0	DOWN	-2.35343	1.04685e-08	0	DOWN
Saccharopine	0.89_276.13190	1.05682	0.00118571	0.00261083	UP	0.682324	0.0452769	0.0663006	UP	-0.766203	0.0277969	0.0423988	DOWN	-2.35313	0.000146612	0	DOWN
(25s)-11alpha,20,26-trihydroxyecdysone	12.6_512.29920	0.190427	0.116853	0.144027	UP	-0.971374	0.0036838	0.00879321	DOWN	-0.456693	0.0230239	0.0360385	DOWN	-2.22182	1.53369e-05	0	DOWN
P-nitrophenyl sulfate	0.776_218.98348	0.735492	0.00462573	0.0103858	UP	0.820444	0.000337042	0	UP	0.839267	0.017252	0.0281928	UP	-1.99713	0.000161891	0	DOWN
2-methylidene-4-[(2r,3r,4s,5s,6r)-3,4,5-trihydroxy-6-(hydroxymethyl)oxan-2-yl]oxybutanoic acid	1.399_278.09996	0.138318	0.205434	0.233497	UP	-0.644192	0.0038152	0.00879321	DOWN	-0.947307	0.00208241	0.00423926	DOWN	-1.60481	5.80875e-05	0	DOWN
N-[5,10-dioxo-1-(2-thienylacetyl)dodecahydrodipyrrolo[1,2-a:3',2'-e][1,4]diazepin-7-yl]cyclopropanecarboxamide	0.818_454.10869	0.239754	0.0972891	0.12276	UP	1.01074	0.00235314	0.00491232	UP	0.601151	0.114022	0.138524	UP	-6.86101	3.35175e-06	0	DOWN
4-{5-[(3s)-1-(4-methoxybenzyl)-3-pyrrolidinyl]-1,3,4-oxadiazol-2-yl}-n,n-dimethylaniline	13.518_378.20201	0.970393	0.0460619	0.066129	UP	-0.659857	0.134494	0.16466	DOWN	-0.508534	0.191861	0.215377	DOWN	-4.00829	0.00373926	0.00638829	DOWN
Di-n-amyl phthalate	9.021_306.18299	-0.251473	0.260837	0.285969	DOWN	-0.126645	0.367764	0.387831	DOWN	-1.08314	0.00979709	0.0178553	DOWN	-2.37	0.00098764	0.00182482	DOWN
3,5-di-tert-butyl-4-hydroxybenzoic acid	0.775_250.15309	1.3472	0.00255643	0.00675978	UP	1.43856	0.00305749	0.00690233	UP	-0.705318	0.0162776	0.02677	DOWN	-1.8669	0.00071242	0.00182482	DOWN
(6alpha,8xi,11beta,14xi,16alpha,17alpha)-6,9-difluoro-11,17-dihydroxy-16-methyl-3-oxoandrosta-1,4-diene-17-carboxylic acid	7.71_396.17597	0.730766	0.00358303	0.00861954	UP	-0.693138	0.000972118	0.00265429	DOWN	-1.28194	7.02881e-05	0	DOWN	-1.59976	1.41606e-05	0	DOWN
Estriol	11.692_288.17247	0.166385	0.317496	0.336478	UP	-0.153536	0.306998	0.331292	DOWN	-0.608345	0.0453833	0.0633299	DOWN	-1.5831	0.00281032	0.00492009	DOWN
N4-acetylsulfamethoxazole	0.816_295.05836	-0.488014	0.00641743	0.0121941	DOWN	-0.589315	0.000443566	0	DOWN	-1.09772	0.00303409	0.00612106	DOWN	-8.41269	2.64374e-08	0	DOWN
Gomphrenin-i	8.834_550.14290	-5.80956	0.040889	0.0601507	DOWN	-6.6757	0.0398649	0.0604373	DOWN	-7.76786	0.0392185	0.0561828	DOWN	-7.8961	0.0391702	0.0496603	DOWN
4-[(1s,3as,4r,6ar)-3a-hydroxy-4-(4-hydroxy-3-methoxyphenyl)tetrahydro-1h,3h-furo[3,4-c]furan-1-yl]-2-methoxyphenyl β-d-glucopyranoside	6.725_536.18897	-3.76178	0.0478518	0.0684818	DOWN	-5.616	0.0402817	0.0604373	DOWN	-6.30958	0.0393036	0.0561828	DOWN	-7.73322	0.0383301	0.0485959	DOWN
N-3-oxo-pentanoyl-l-homoserine lactone	0.893_199.08453	0.189596	0.0205332	0.0345226	UP	0.138521	0.230534	0.260535	UP	-1.05747	0.00223332	0.00423926	DOWN	-7.18507	4.29796e-08	0	DOWN
Rhusflavanone	0.837_542.12525	0.0553871	0.286025	0.30863	UP	0.488804	0.0304639	0.0477283	UP	-0.0837492	0.408986	0.418695	DOWN	-5.80164	1.76699e-09	0	DOWN
2-hydroxycinnamic acid	0.89_164.04752	0.085709	0.174277	0.201285	UP	0.0118915	0.472637	0.478074	UP	-1.11623	0.00151873	0.00423926	DOWN	-5.67458	1.06896e-07	0	DOWN
Trigonelline	0.858_137.04777	-0.574882	0.000185577	0	DOWN	-0.572408	0.000334678	0	DOWN	-1.12124	0.00100432	0.00228053	DOWN	-5.61265	3.02774e-08	0	DOWN
Tafamidis	0.783_306.97960	0.11071	0.175921	0.203258	UP	0.000122309	0.499624	0.5	UP	-0.219076	0.229159	0.251306	DOWN	-4.90257	2.90639e-08	0	DOWN
2-hydroxyfelbamate	0.867_254.09018	0.902569	0.0234015	0.0368747	UP	1.41502	0.000258217	0	UP	0.759038	0.0931061	0.116208	UP	-4.85004	0.00296877	0.00492009	DOWN
N-{2-[4-({(z)-hydroxy[(trans-4-hydroxycyclohexyl)imino]methyl}sulfamoyl)phenyl]ethyl}-5-methyl-2-pyrazinecarboximidic acid	0.864_461.17432	0.875991	0.0104143	0.0187263	UP	0.989324	0.00334973	0.00690233	UP	-0.722213	0.0685483	0.0901873	DOWN	-4.82735	0.000451175	0	DOWN
Bis(2-methyl-3-furyl)tetrasulfide	0.799_289.95583	-1.03041	0.000302123	0	DOWN	-1.21509	0.000146539	0	DOWN	-1.02862	0.00222443	0.00423926	DOWN	-4.53504	2.56611e-06	0	DOWN
1-(5-aminopentyl)guanidine	0.8_144.13772	0.580259	0.0519107	0.0729337	UP	0.759968	0.0441747	0.0651049	UP	-0.606532	0.0923082	0.115167	DOWN	-4.49303	0.00066789	0.00182482	DOWN
2,6-diamino-7-hydroxynonanedioic acid	0.883_234.12167	-0.0784541	0.131378	0.158346	DOWN	-0.170703	0.0951631	0.123238	DOWN	-0.561476	0.0423458	0.059757	DOWN	-4.46008	3.75657e-09	0	DOWN
N-(4-hydroxy-3,5-dimethoxybenzoyl)glycine	0.874_255.07419	0.548453	0.00251336	0.00675978	UP	0.997461	0.000235396	0	UP	0.465613	0.161824	0.186466	UP	-4.45124	3.7468e-07	0	DOWN
Unii:74d1ohc38h	15.778_324.22992	0.871411	0.00857765	0.0171638	UP	-0.543333	0.0937424	0.122324	DOWN	-1.21229	0.00507783	0.00964186	DOWN	-4.34979	0.000248198	0	DOWN
Apm	0.874_175.08459	-0.618509	4.78853e-05	0	DOWN	-1.16477	1.02888e-05	0	DOWN	-1.16209	0.000447888	0	DOWN	-4.34835	1.87057e-08	0	DOWN
Aspoxicillin	0.889_493.16423	0.0607044	0.348935	0.366132	UP	0.968898	0.000747051	0.00265429	UP	1.05088	0.0339503	0.0498106	UP	-4.28122	1.16129e-07	0	DOWN
3-({5-[(3s)-1-(1-methyl-4-piperidinyl)-3-pyrrolidinyl]-1,3,4-oxadiazol-2-yl}methyl)-1h-indole	13.627_365.22594	0.53448	0.027189	0.0424023	UP	-0.169613	0.3309	0.354057	DOWN	-0.942642	0.00589459	0.0113693	DOWN	-4.27935	6.04519e-05	0	DOWN
1-isothiocyanato-8-(methylthio)octane	0.884_217.09508	-0.0784541	0.131378	0.158346	DOWN	-0.170703	0.0951631	0.123238	DOWN	-0.559599	0.0420281	0.059757	DOWN	-4.26841	4.19042e-09	0	DOWN
1-(4-chlorophenyl)-2-{[4-(2,2-dimethyl-3,4-dihydro-2h-chromen-6-yl)pyrimidin-2-yl]thio}ethan-1-one	5.403_424.09807	-1.08657	0.0698908	0.0933183	DOWN	-1.2821	0.0168819	0.029916	DOWN	-1.15633	0.0571957	0.0766284	DOWN	-4.12075	0.000181955	0	DOWN
5-trans prostaglandin f2β	14.342_376.22244	1.3696	0.00723538	0.0139395	UP	0.535221	0.224719	0.254599	UP	0.492343	0.0531919	0.0722347	UP	-4.09092	0.000256259	0	DOWN
3-hydroxybutyrylcarnitine	2.77_247.14174	0.706279	0.000496551	0	UP	-0.70731	0.00737391	0.0140338	DOWN	-0.669269	0.0142606	0.0239851	DOWN	-4.064	1.93951e-05	0	DOWN
2-aminoadipic acid	0.876_161.06889	0.38584	0.0127788	0.0231919	UP	0.3876	0.0848432	0.112807	UP	-0.484238	0.0861611	0.108508	DOWN	-3.88146	1.75774e-06	0	DOWN
L-serine o-phosphate	0.817_185.00902	-1.32266	0.0020056	0.00482093	DOWN	-0.12013	0.327573	0.351029	DOWN	0.0570781	0.447841	0.453469	UP	-3.77664	0.000135297	0	DOWN
Lagochilin	15.155_356.25613	0.654634	0.0170248	0.0288861	UP	0.0871405	0.431784	0.445097	UP	-0.81663	0.0185904	0.0308918	DOWN	-3.76527	0.00024575	0	DOWN
Tetrahydrofuran fentanyl 3-tetrahydrofurancarboxamide	15.148_378.23813	0.654634	0.0170248	0.0288861	UP	0.0871405	0.431784	0.445097	UP	-0.81663	0.0185904	0.0308918	DOWN	-3.76527	0.00024575	0	DOWN
6 β-hydroxycortisol	12.847_378.20171	-0.0119725	0.493241	0.49467	DOWN	-1.83955	0.0704869	0.095719	DOWN	-2.22413	0.0536986	0.0732605	DOWN	-3.75524	0.032266	0.0415379	DOWN
Dl-stachydrine	0.907_143.09484	-0.786535	0.000108461	0	DOWN	-1.29597	4.28343e-06	0	DOWN	-1.30352	4.35855e-05	0	DOWN	-3.73427	6.31532e-08	0	DOWN
Dihydrothymine	0.85_128.05868	0.368067	0.0147043	0.0259992	UP	0.325597	0.0671319	0.0924707	UP	-0.092484	0.398787	0.410281	DOWN	-3.68708	6.77116e-07	0	DOWN
3-[(3-hydroxypentadecanoyl)oxy]-4-(trimethylammonio)butanoate	15.163_401.31404	0.444565	0.0412067	0.0601507	UP	-0.0114596	0.490604	0.492664	DOWN	-0.809993	0.0128983	0.0224762	DOWN	-3.64152	0.000114006	0	DOWN
(9alpha,11alpha,13e,15s,19r)-9,11,15,19-tetrahydroxyprost-13-en-1-oic acid	15.725_372.25112	1.17118	0.00798703	0.0155281	UP	0.0447731	0.472458	0.477529	UP	-0.335322	0.260376	0.27999	DOWN	-3.57442	0.00458905	0.00780497	DOWN
Doxapram	15.961_378.23805	0.82935	0.026286	0.0409559	UP	1.05074	0.0838936	0.111623	UP	-0.775564	0.0537647	0.0732605	DOWN	-3.47223	0.00186179	0.00340394	DOWN
9-[(5r)-5-ethyl-alpha-d-xylopyranosyl]-n-(3-methyl-2-buten-1-yl)-9h-purin-6-amine	6.503_363.18921	1.33799	7.77016e-06	0	UP	-0.336879	0.052267	0.0744962	DOWN	-1.49018	3.48926e-05	0	DOWN	-3.38443	9.48024e-07	0	DOWN
Adenosine 5′-monophosphate	0.878_347.06271	0.458037	0.183238	0.210755	UP	1.99114	0.0474909	0.0684687	UP	0.568809	0.201435	0.223417	UP	-3.3414	0.0194141	0.0257937	DOWN
Bis-beta-d-fructofuranose 1,2':2,3'-dianhydride	0.93_324.10528	0.663565	0.0370598	0.0550222	UP	0.732253	0.0327498	0.0517466	UP	-0.906473	0.0783214	0.0998111	DOWN	-3.34108	0.00278203	0.00492009	DOWN
2-amino-2-deoxy-4-o-î²-d-galactopyranosyl-d-glucose	0.776_341.13253	-0.286506	0.0353587	0.0526142	DOWN	-0.35882	0.0463842	0.0673432	DOWN	-1.42319	8.78778e-05	0	DOWN	-3.25587	2.78502e-06	0	DOWN
Convallatoxin	11.582_550.27617	1.09514	0.0311082	0.0473916	UP	0.740644	0.0824801	0.109457	UP	-1.11662	0.0221582	0.034655	DOWN	-3.18547	0.00185351	0.00340394	DOWN
N-acetyl-l-2-aminoadipic acid	0.873_203.07950	-0.818068	0.0474133	0.0672866	DOWN	-0.670407	0.0888468	0.116844	DOWN	-0.890885	0.0477482	0.0667364	DOWN	-3.13814	0.00202007	0.00340394	DOWN
N-acetyl-beta-d-glucosaminylamine	0.871_220.10610	-0.818068	0.0474133	0.0672866	DOWN	-0.670407	0.0888468	0.116844	DOWN	-0.88696	0.0478479	0.0667364	DOWN	-3.12574	0.00203343	0.00340394	DOWN
Ala-pro	0.867_186.10062	-0.296023	0.0060147	0.0121941	DOWN	0.413396	0.036746	0.0566896	UP	0.268268	0.247742	0.269164	UP	-3.08935	1.07344e-07	0	DOWN
2'-deoxymugineic acid	0.917_304.12697	0.37124	0.173072	0.200463	UP	-0.869346	0.0268538	0.0436251	DOWN	-1.45032	0.00651129	0.0131084	DOWN	-3.06859	0.000592998	0.00182482	DOWN
Mfcd00037215	0.885_218.09036	0.479106	0.00343186	0.00675978	UP	0.567367	0.039344	0.059272	UP	-0.208773	0.266808	0.286932	DOWN	-2.98402	4.50919e-07	0	DOWN
Curine	11.234_594.27156	1.35849	0.000746973	0.00261083	UP	0.0262157	0.461252	0.467999	UP	-0.796967	0.00102577	0.00228053	DOWN	-2.90226	3.40281e-06	0	DOWN
Boc-asn-oh	0.889_232.10594	0.331772	0.00752693	0.0155281	UP	0.486615	0.0128867	0.0236602	UP	-0.489374	0.0576978	0.0777207	DOWN	-2.89099	1.04429e-07	0	DOWN
Dl-lysine	0.781_146.10577	0.092479	0.304152	0.324173	UP	0.219583	0.22295	0.253026	UP	-1.013	0.00245278	0.00423926	DOWN	-2.86684	6.28762e-06	0	DOWN
Pyridoxal	0.883_167.05837	-0.5858	0.00867878	0.0171638	DOWN	-0.97304	0.0086083	0.0173877	DOWN	-0.946607	0.00256272	0.00612106	DOWN	-2.80516	1.04673e-05	0	DOWN
Val-ser	0.866_204.11116	-0.191415	0.0481897	0.0684818	DOWN	0.454308	0.0297057	0.0477283	UP	0.264066	0.246819	0.26836	UP	-2.79153	1.34526e-07	0	DOWN
Oi1695000	8.122_172.11003	-0.288655	0.12479	0.152069	DOWN	-0.555797	0.0461557	0.0673432	DOWN	-1.30962	0.0020554	0.00423926	DOWN	-2.77596	0.000172229	0	DOWN
17α-hydroxyprogesterone	16.972_330.21693	-0.760685	0.00034723	0	DOWN	-1.34623	0.000156046	0	DOWN	-0.934591	0.000250773	0	DOWN	-2.74151	7.70536e-07	0	DOWN
2-(n(omega)-l-arginine)succinic acid	0.868_290.12238	0.630509	0.00782645	0.0155281	UP	-0.745333	0.0565874	0.0803816	DOWN	-1.39511	0.0012887	0.00228053	DOWN	-2.73316	5.09075e-05	0	DOWN
Celecoxib	0.961_381.07507	-0.174955	0.0799218	0.103975	DOWN	0.205682	0.164766	0.196917	UP	-0.458232	0.0787769	0.101028	DOWN	-2.71851	1.36532e-07	0	DOWN
P-hydroxy-cinnamic acid	4.961_164.04747	-0.00206973	0.493974	0.495194	DOWN	-1.37259	8.72108e-05	0	DOWN	-1.37837	9.9258e-05	0	DOWN	-2.69231	6.98633e-06	0	DOWN
N-isovalerylglycine	0.876_159.08965	-0.522336	1.44914e-06	0	DOWN	-0.370065	0.0271033	0.0436251	DOWN	-0.829156	0.00421629	0.00787464	DOWN	-2.64089	9.02796e-11	0	DOWN
Bikaverin	0.967_382.06987	-0.0287565	0.417763	0.427908	DOWN	0.270785	0.101207	0.130207	UP	-0.422897	0.098248	0.121504	DOWN	-2.63369	3.7449e-07	0	DOWN
Diethylpyrocarbonate	0.942_162.05282	-0.118775	0.289966	0.312296	DOWN	0.0294226	0.450615	0.459422	UP	-0.884189	0.00590572	0.0113693	DOWN	-2.54944	1.82691e-05	0	DOWN
(2s)-3-{[6-o-(alpha-d-galactopyranosyl)-beta-d-galactopyranosyl]oxy}-2-hydroxypropyl (6z,9z,12z,15z)-6,9,12,15-octadecatetraenoate	11.659_674.35067	0.285385	0.0780302	0.101694	UP	-0.449184	0.116754	0.147352	DOWN	-0.0417063	0.430702	0.437757	DOWN	-2.4712	0.0001553	0	DOWN
17-hydroxymargaric acid	18.288_286.25076	1.14467	1.31658e-06	0	UP	-0.09167	0.294905	0.320175	DOWN	-1.0616	6.60055e-05	0	DOWN	-2.45568	1.73383e-06	0	DOWN
Arg-leu	1.163_287.19573	-0.846748	0.0164749	0.0274797	DOWN	-1.17212	0.00523069	0.0106199	DOWN	-1.05944	0.00840206	0.0146631	DOWN	-2.41122	0.000609687	0.00182482	DOWN
Palmitoyl glutamic acid	12.19_385.28282	0.345283	0.162896	0.191336	UP	-0.314941	0.250954	0.279143	DOWN	-0.539125	0.133234	0.157638	DOWN	-2.39689	0.0047718	0.00780497	DOWN
5-o-methyl embelin	12.873_308.19898	-0.100594	0.406217	0.417686	DOWN	-0.540493	0.137304	0.167651	DOWN	-0.981302	0.0374309	0.0536746	DOWN	-2.35887	0.00296053	0.00492009	DOWN
(2beta,3beta,5beta,11alpha)-2,3,11,14,20,25-hexahydroxycholest-7-ene-6,22-dione	11.953_494.28832	0.115638	0.220232	0.247993	UP	-0.766223	0.00785101	0.0156897	DOWN	-0.540791	0.00883505	0.0163086	DOWN	-2.35015	6.62743e-06	0	DOWN
Dimethyl fumarate	0.936_144.04235	0.143119	0.19312	0.221044	UP	-0.101837	0.37979	0.398654	DOWN	-1.06388	0.00271246	0.00612106	DOWN	-2.34164	1.81918e-07	0	DOWN
5α-dihydrotestosterone	16.97_290.22445	-0.54486	0.0110289	0.0202874	DOWN	-0.597728	0.0528879	0.0756674	DOWN	-0.165008	0.244925	0.266606	DOWN	-2.33733	2.23761e-05	0	DOWN
O-[{(2r)-2-{[(5e)-4,7-dioxo-5-heptenoyl]oxy}-3-[(9z)-9-octadecenoyloxy]propoxy}(hydroxy)phosphoryl]-l-serine	11.821_661.32465	1.39258	0.00235101	0.00482093	UP	3.40757	0.0405274	0.0616338	UP	0.385457	0.333595	0.351106	UP	-2.32866	0.00532135	0.00780497	DOWN
7α-hydroxytestosterone	13.955_304.20376	0.132113	0.321982	0.340738	UP	-0.838635	0.0275963	0.0449605	DOWN	-0.985743	0.0121444	0.0209747	DOWN	-2.30832	0.000980318	0.00182482	DOWN
Glu-glu	0.888_276.09563	-0.158238	0.296235	0.316783	DOWN	-0.319129	0.0420161	0.063	DOWN	-0.139085	0.358977	0.374161	DOWN	-2.2998	5.75328e-07	0	DOWN
D-(+)-glucosamine	0.993_179.07949	-0.18695	0.263391	0.288008	DOWN	-0.241402	0.216141	0.246433	DOWN	-1.03215	0.0154797	0.0254252	DOWN	-2.29306	0.001053	0.00182482	DOWN
5,5'-{disulfanediylbis[(1-carboxy-2,1-ethanediyl)imino]}bis(2-amino-5-oxopentanoic acid)	0.909_498.10735	0.884451	0.00131774	0.00261083	UP	0.0821415	0.385626	0.404539	UP	-0.369791	0.192555	0.216147	DOWN	-2.28062	0.00113851	0.00182482	DOWN
3,10-dihydroxydecanoic acid	6.087_204.13643	0.385925	0.00261646	0.00675978	UP	-0.166368	0.113544	0.144451	DOWN	-0.749237	0.00130169	0.00228053	DOWN	-2.27499	5.05204e-06	0	DOWN
Docosahexaenoic acid	18.004_340.26121	1.19233	0.000250733	0	UP	1.03241	0.0251476	0.0409684	UP	0.743304	0.00608099	0.0113693	UP	-2.26772	0.000419193	0	DOWN
15-(tert-butyl)-2,3,5,6,8,9,11,12-octahydro-1,4,7,10,13-benzopentaoxacyclopentadecine	8.976_324.19356	-0.480898	0.149437	0.177108	DOWN	-0.790247	0.0509411	0.0732661	DOWN	-1.12951	0.0215068	0.034655	DOWN	-2.25584	0.00438023	0.00638829	DOWN
Fostedil	0.832_361.09141	-0.000267971	0.498961	0.499	DOWN	-0.100091	0.297622	0.323093	DOWN	-0.480972	0.0723126	0.0934018	DOWN	-2.2427	9.65316e-07	0	DOWN
Olaparib	6.069_434.17649	0.421424	0.00482681	0.0103858	UP	-0.095755	0.274368	0.300849	DOWN	-0.737791	0.0031573	0.00612106	DOWN	-2.23642	2.11186e-05	0	DOWN
Adenosine diphosphate (adp)	1.92_427.02954	0.25349	0.252576	0.278676	UP	-0.30762	0.213061	0.243815	DOWN	-1.28221	0.0154596	0.0254252	DOWN	-2.20617	0.00277796	0.00492009	DOWN
Methyl (5z,9alpha,11alpha,13e,15s)-11,15,18-triacetoxy-9-hydroxyprosta-5,13-dien-1-oate	10.559_510.28335	0.847766	0.000892258	0.00261083	UP	-0.149865	0.298996	0.323839	DOWN	-0.613292	0.0182627	0.0294274	DOWN	-2.20074	3.95487e-06	0	DOWN
D-glutamic acid	0.876_147.05322	0.189331	0.26355	0.288798	UP	0.460241	0.0596086	0.0840974	UP	-0.0399498	0.445483	0.451093	DOWN	-2.18898	4.90926e-06	0	DOWN
Gln-gln	0.869_274.12746	0.621529	0.0615912	0.0846122	UP	0.4547	0.0832167	0.110649	UP	-0.868329	0.0174416	0.0281928	DOWN	-2.18511	0.00017778	0	DOWN
2-norbornaneacetic acid	7.886_154.09947	0.597144	0.00131755	0.00261083	UP	-0.790313	0.000749706	0.00265429	DOWN	-1.42375	7.30309e-05	0	DOWN	-2.18157	7.58514e-06	0	DOWN
N-(2-furylmethyl)-3-[(2s,5as,8ar)-1-methyl-5-oxodecahydropyrrolo[3,2-e][1,4]diazepin-2-yl]propanamide	6.068_366.18895	0.270318	0.0159355	0.0274797	UP	-0.283556	0.0282666	0.0449605	DOWN	-0.833645	0.000453021	0	DOWN	-2.15591	3.93934e-06	0	DOWN
N-({(2r,4s,5r)-5-[1-methyl-3-(2-naphthyl)-1h-pyrazol-5-yl]-1-azabicyclo[2.2.2]oct-2-yl}methyl)-2-phenoxyacetamide	11.265_480.24872	1.47295	0.000103406	0	UP	1.12318	0.024844	0.0409684	UP	0.631797	0.0767585	0.0988365	UP	-2.15125	0.000285229	0	DOWN
Diflucortolone	10.799_394.19688	-0.0483719	0.453101	0.460328	DOWN	-0.315741	0.187327	0.21705	DOWN	-1.19174	0.00613102	0.0113693	DOWN	-2.1273	0.000939026	0.00182482	DOWN
Gamma-glu-gln	0.878_275.11150	1.12979	2.61709e-05	0	UP	0.4021	0.143336	0.174069	UP	-1.20305	0.0113951	0.0194233	DOWN	-2.09304	0.000422305	0	DOWN
Β-nicotinamide mononucleotide	0.89_334.05631	-0.120662	0.388339	0.40176	DOWN	0.64017	0.0456322	0.0673432	UP	0.0399896	0.466736	0.470632	UP	-2.09291	0.00709379	0.0105765	DOWN
9,9b-dihydroxy-6,6,9a-trimethyl-1-oxo-1,3,5,5a,6,7,8,9,9a,9b-decahydronaphtho[1,2-c]furan-5-yl hexanoate	13.179_380.21726	1.22402	0.0021561	0.00482093	UP	0.51756	0.0945238	0.123238	UP	-0.426399	0.0942096	0.117245	DOWN	-2.05806	0.00116451	0.00182482	DOWN
6,7a-dihydroxy-9,10-dimethoxy-3,3-dimethyl-13,13a-dihydro-3h-chromeno[3,4-b]pyrano[2,3-h]chromen-7(7ah)-one	10.609_426.13142	-1.28431	0.0162803	0.0274797	DOWN	-1.15724	0.00254698	0.00690233	DOWN	-1.4686	0.0172563	0.0281928	DOWN	-2.01747	0.000233073	0	DOWN
240i539pwq	0.807_215.05600	0.404444	0.0677457	0.0911209	UP	0.941964	0.00581466	0.0123149	UP	0.662388	0.0340185	0.0498106	UP	-2.00685	0.000232319	0	DOWN
Muramic acid	0.86_251.10043	1.38693	0.00498767	0.0103858	UP	1.12524	0.00129919	0.00265429	UP	-0.770928	0.0319723	0.0474506	DOWN	-1.97477	0.000198823	0	DOWN
(-)-camphanic acid	7.887_198.08916	0.518712	0.00311064	0.00675978	UP	-0.925585	0.000325385	0	DOWN	-1.32198	0.000104392	0	DOWN	-1.96248	1.73838e-05	0	DOWN
(3beta,5beta,12beta)-3-[(6-deoxy-alpha-l-mannopyranosyl)oxy]-5,12,14,19-tetrahydroxy-19-oxocard-20(22)-enolide	9.555_582.26559	0.560011	0.018184	0.0303613	UP	0.0862661	0.34239	0.363759	UP	-1.08565	0.000152519	0	DOWN	-1.93278	2.23385e-05	0	DOWN
Octinoxate	12.195_290.18822	0.241731	0.293653	0.31562	UP	-0.456226	0.196488	0.226355	DOWN	-0.388241	0.227381	0.24964	DOWN	-1.9199	0.0156056	0.0221711	DOWN
3-methylindole	3.769_131.07371	-0.62105	0.0146431	0.0259992	DOWN	0.19242	0.166579	0.198846	UP	-0.666432	0.0098394	0.0178553	DOWN	-1.915	0.000125102	0	DOWN
4-hydroxynonenal	9.121_156.11518	0.818275	0.00234257	0.00482093	UP	-0.31606	0.0422708	0.063	DOWN	-0.545582	0.0192526	0.0308918	DOWN	-1.9147	4.95277e-05	0	DOWN
Hypusine	0.794_233.17411	-0.489665	0.0731999	0.0964493	DOWN	-0.641923	0.0436912	0.0651049	DOWN	-0.574521	0.0656861	0.0872564	DOWN	-1.90964	0.00113371	0.00182482	DOWN
(9z)-3-hydroxydodecenoylcarnitine	13.176_357.25141	1.28931	0.00287035	0.00675978	UP	0.598187	0.0794101	0.105929	UP	-0.332821	0.147728	0.172653	DOWN	-1.90624	0.00182169	0.00340394	DOWN
Leu-gln	0.89_259.15312	-0.865119	0.0771275	0.100771	DOWN	-0.290511	0.281158	0.307395	DOWN	-0.0981698	0.423793	0.431705	DOWN	-1.89973	0.0113506	0.0157916	DOWN
Dl-tryptophan	3.721_204.09009	-0.574453	0.0105456	0.0202874	DOWN	-0.0640205	0.415395	0.430794	DOWN	-0.943728	0.00393524	0.00787464	DOWN	-1.88596	6.99761e-05	0	DOWN
Flunitrazepam	0.882_313.08438	-0.215566	0.0438132	0.0637846	DOWN	-0.0005017	0.498958	0.499482	DOWN	0.312256	0.239404	0.261864	UP	-1.87649	1.19781e-07	0	DOWN
Indole-3-acrylic acid	3.773_187.06358	-0.550054	0.0144691	0.0245118	DOWN	0.163248	0.198294	0.228538	UP	-0.673184	0.0085974	0.0163086	DOWN	-1.8492	9.987e-05	0	DOWN
Trans-5-o-(4-coumaroyl)-d-quinic acid	4.331_338.10017	0.746849	0.000856579	0.00261083	UP	0.415901	0.0552912	0.0781996	UP	-0.394833	0.151838	0.176228	DOWN	-1.83977	0.000676189	0.00182482	DOWN
2-(methylsulfonyl)-3-(pyrazin-2-ylamino)acrylonitrile	1.195_224.03534	-0.662357	0.00021036	0	DOWN	-0.843551	8.25236e-05	0	DOWN	-1.36738	6.35309e-06	0	DOWN	-1.83022	1.14547e-06	0	DOWN
1,5-naphthalenediamine	3.77_158.08464	-0.655657	0.0344515	0.0512969	DOWN	0.277074	0.112602	0.143447	UP	-0.701722	0.0296384	0.0451306	DOWN	-1.81361	0.000514098	0.00182482	DOWN
Udp-arabinose	0.969_536.04379	-0.85007	0.00212373	0.00482093	DOWN	-0.662926	0.0150764	0.0267829	DOWN	-1.16036	0.000315816	0	DOWN	-1.80248	6.8307e-05	0	DOWN
(5z,8z)-tetradecadienoylcarnitine	12.666_367.27214	0.233078	0.151706	0.180261	UP	-0.206682	0.275535	0.302884	DOWN	-0.00402428	0.490743	0.491949	DOWN	-1.79646	4.21881e-05	0	DOWN
D-(+)-tryptophan	3.765_204.08991	-0.541607	0.0139158	0.0245118	DOWN	0.183605	0.168852	0.200766	UP	-0.65164	0.00979438	0.0178553	DOWN	-1.79637	0.000108174	0	DOWN
Vanilloloside	2.495_316.11584	-0.637544	0.0995257	0.125713	DOWN	-0.643639	0.0981121	0.126813	DOWN	-0.844297	0.0378545	0.0550098	DOWN	-1.79364	0.00351131	0.00638829	DOWN
5-chloro-3-[(1e)-3,4-dihydroxy-3,5-dimethyl-1-hepten-1-yl]-7,8-dihydroxy-7-methyl-7,8-dihydro-6h-isochromen-6-one	5.035_384.13966	-0.135723	0.110558	0.137539	DOWN	-1.06225	0.000112159	0	DOWN	-0.788116	0.000955858	0.00228053	DOWN	-1.78542	2.67511e-06	0	DOWN
N-oleoyl-l-serine	14.865_369.28774	0.100715	0.354421	0.37044	UP	-0.424056	0.0841013	0.111623	DOWN	-0.382354	0.0678774	0.0892177	DOWN	-1.74173	0.000594789	0.00182482	DOWN
(9z,13z,15z)-14,18-dihydroxy-12-oxo-9,13,15-octadecatrienoic acid	11.667_324.19370	-0.0907572	0.404424	0.416455	DOWN	-0.136068	0.344628	0.366386	DOWN	-0.51884	0.101496	0.12485	DOWN	-1.73088	0.00591963	0.00916581	DOWN
Tert-butyl 3-amino-1-methyl-2,3-dioxopropylcarbamate	1.171_216.11131	-1.08206	0.00900581	0.0171638	DOWN	-1.33431	0.00472537	0.0106199	DOWN	-1.11959	0.00857909	0.0163086	DOWN	-1.71948	0.00227322	0.00340394	DOWN
N-butyl lactate	5.613_146.09439	0.206833	0.0485846	0.0695733	UP	-0.174163	0.107716	0.13803	DOWN	-0.590296	0.0171478	0.0281928	DOWN	-1.6806	9.94813e-06	0	DOWN
6-methylquinoline	3.759_143.07373	-0.3619	0.139396	0.167139	DOWN	0.363133	0.101061	0.130207	UP	-0.875219	0.0344666	0.0498106	DOWN	-1.66895	0.00300998	0.00492009	DOWN
Chloralodol	0.751_264.00839	-1.10384	3.67916e-05	0	DOWN	-1.1629	8.12342e-05	0	DOWN	-1.31042	2.1088e-05	0	DOWN	-1.64109	6.74253e-06	0	DOWN
Convalloside	11.503_712.32821	1.25701	0.000593299	0.00261083	UP	0.908455	0.0249962	0.0409684	UP	0.428161	0.0723905	0.0934018	UP	-1.61692	0.000106139	0	DOWN
Yq1927500	8.715_270.18308	0.992575	0.00029737	0	UP	0.60567	0.00412664	0.00879321	UP	-0.656919	0.00990413	0.0178553	DOWN	-1.59503	0.000208761	0	DOWN
4-indolecarbaldehyde	3.774_145.05297	-0.383056	0.150115	0.178093	DOWN	0.336551	0.170255	0.201608	UP	-0.502166	0.107519	0.132085	DOWN	-1.59051	0.00462885	0.00780497	DOWN
Adb-pinaca pentanoic acid metabolite	7.694_374.19416	0.642261	0.00740399	0.0139395	UP	-0.764103	0.000482668	0	DOWN	-1.2941	6.02905e-05	0	DOWN	-1.5897	1.16885e-05	0	DOWN
Leu-leu	5.724_244.17877	-1.05076	0.0105653	0.0202874	DOWN	-1.46102	0.00354329	0.00879321	DOWN	-0.946548	0.013447	0.0224762	DOWN	-1.58556	0.00283563	0.00492009	DOWN
Glucosylgalactosyl hydroxylysine	6.752_486.20809	1.01285	8.35085e-05	0	UP	-0.0790503	0.378326	0.39736	DOWN	-0.214069	0.208846	0.231441	DOWN	-1.58532	0.000660327	0.00182482	DOWN
2,3-dinor-6-keto-pgf1?	9.016_342.20427	-0.128303	0.368078	0.383734	DOWN	0.0519599	0.441407	0.450341	UP	-0.886544	0.013037	0.0224762	DOWN	-1.57875	0.00116383	0.00182482	DOWN
(2s)-n-cyclohexyl-2-{(1s,2s,4as,7s,8s,8as)-1-hydroxy-4a,8-dimethyl-7-[(methylsulfonyl)amino]decahydro-2-naphthalenyl}propanamide	12.572_464.25395	1.01769	0.00124266	0.00261083	UP	0.981033	0.051487	0.0732661	UP	1.35719	0.00389427	0.00787464	UP	-1.57428	0.00204528	0.00340394	DOWN
6-methoxyquinoline	3.767_159.06863	-0.565415	0.0139153	0.0245118	DOWN	0.165398	0.239064	0.267231	UP	-0.761598	0.00763849	0.0146631	DOWN	-1.55867	0.000148742	0	DOWN
7-{[(1s,4as,6r,8ar)-6-hydroxy-5,5,8a-trimethyl-2-methylenedecahydro-1-naphthalenyl]methoxy}-2h-chromen-2-one	15.104_364.20144	0.177047	0.0259325	0.0409559	UP	-0.205633	0.150543	0.182096	DOWN	-0.315592	0.00300917	0.00612106	DOWN	-1.53017	5.10305e-07	0	DOWN
3-methyl-5-(5,5,8a-trimethyl-2-methylene-7-oxodecahydro-1-naphthalenyl)pentyl acetate	17.208_348.26632	0.245045	0.0363281	0.0537666	UP	-0.688959	0.000703483	0.00265429	DOWN	-1.03435	0.000363055	0	DOWN	-1.52531	1.62911e-05	0	DOWN
Corticosterone	14.853_346.21181	0.187299	0.230007	0.257585	UP	-0.329381	0.148186	0.179208	DOWN	-0.36644	0.085234	0.107508	DOWN	-1.51955	0.000891813	0.00182482	DOWN
4-(5,7-dihydroxy-4-oxo-4h-chromen-2-yl)-2-(β-d-glucopyranosyloxy)phenyl β-d-glucopyranoside	6.028_610.15325	-1.05815	0.026876	0.0424023	DOWN	-0.494136	0.127687	0.159175	DOWN	1.50836	0.103954	0.1281	UP	-1.5111	0.00876368	0.0131387	DOWN
Talarozole	2.343_377.16854	-0.00149557	0.498425	0.49824	DOWN	-0.844324	0.0600078	0.0840974	DOWN	-1.00968	0.0455755	0.0644311	DOWN	-2.89672	0.00461979	0.00780497	DOWN
1-(4-methyl-1-piperazinyl)-2-[(3r,4s)-3-{[5-(phenoxymethyl)-1,2-oxazol-3-yl]methyl}-4-piperidinyl]ethanone	15.469_394.23243	0.320959	0.215551	0.244015	UP	0.85791	0.11133	0.141167	UP	-1.41204	0.00180278	0.00423926	DOWN	-2.56166	0.000106708	0	DOWN
Juvenile hormone iii	15.709_266.18819	-0.0418056	0.415771	0.426282	DOWN	-0.482367	0.0596222	0.0840974	DOWN	-0.690598	0.00456605	0.00964186	DOWN	-2.24701	1.091e-05	0	DOWN
D-(+)-maltose	0.979_364.09787	-0.0316677	0.40604	0.417686	DOWN	0.217282	0.163137	0.194867	UP	-0.486034	0.0376462	0.0550098	DOWN	-2.11069	7.93965e-06	0	DOWN
Mefloquine	1.8_378.11637	0.452007	0.168248	0.195984	UP	-0.71067	0.167703	0.199807	DOWN	-1.5682	0.0565514	0.0766284	DOWN	-2.06839	0.0329117	0.0427022	DOWN
4,4'(5')-dihydroxydibenzo-15-crown-5	0.96_348.12409	-0.109399	0.269001	0.293339	DOWN	0.457955	0.0700464	0.095719	UP	-0.546531	0.0370258	0.0536746	DOWN	-1.98082	2.83691e-06	0	DOWN
11β-hydroxyandrosterone	14.862_306.21944	0.00359205	0.494816	0.495957	UP	-0.609767	0.0348922	0.0543076	DOWN	-0.600518	0.0219403	0.034655	DOWN	-1.67137	0.000680169	0.00182482	DOWN
2,3-dinor-8-epi-prostaglandin f2α	10.821_348.19106	-0.0319487	0.468061	0.472789	DOWN	-0.317048	0.175727	0.206362	DOWN	-1.08441	0.00648082	0.0113693	DOWN	-1.60839	0.00181895	0.00340394	DOWN
1,5-isoquinolinediol	1.652_161.04788	-3.58664	0.0287765	0.0449641	DOWN	-3.56958	0.0289052	0.0463508	DOWN	-1.23227	0.121032	0.14541	DOWN	0.0512105	0.483219	0.484168	UP
Genipin	7.567_208.07348	-1.92003	0.0020003	0.00482093	DOWN	-1.80589	0.00134238	0.00265429	DOWN	1.89099	0.0563912	0.0755781	UP	0.244959	0.191983	0.210035	UP
Scoparone	4.483_206.05821	-1.76104	0.00197218	0.00482093	DOWN	-1.93715	0.000111487	0	DOWN	0.767374	0.138093	0.162265	UP	-0.430938	0.0274512	0.0356503	DOWN
Astragaloside	6.563_640.16587	-2.04541	0.00125328	0.00261083	DOWN	-1.68507	4.558e-05	0	DOWN	-0.605309	0.118166	0.142799	DOWN	-0.013888	0.460502	0.464812	DOWN
Safflomin a	5.566_612.17128	-2.52071	5.78982e-05	0	DOWN	-1.75073	0.000171844	0	DOWN	-0.256677	0.368127	0.382388	DOWN	-0.374688	0.00868401	0.0131387	DOWN
1,3,7-trimethyluric acid	0.833_210.07389	-1.72797	2.715e-07	0	DOWN	-1.82238	1.72776e-07	0	DOWN	-1.09229	1.41016e-05	0	DOWN	-0.783547	2.81753e-05	0	DOWN
Phloionolic acid	10.292_332.25628	-1.83533	0.0103951	0.0187263	DOWN	-2.25735	0.00676825	0.0140338	DOWN	-1.24496	0.0265771	0.0412158	DOWN	1.13812	0.000782313	0.00182482	UP
(1s,2s,8ξ,9β,16α,17ξ)-1-(β-d-glucopyranosyloxy)-2,16,20-trihydroxy-9,10,14-trimethyl-11,22-dioxo-4,9-cyclo-9,10-secocholest-5-en-25-yl acetate	14.552_724.39078	-1.68281	5.04333e-05	0	DOWN	-1.70434	7.83539e-06	0	DOWN	-0.992198	0.000205312	0	DOWN	-0.938433	0.000446083	0	DOWN
2-aminooctadec-4-yne-1,3-diol	15.405_297.26631	-1.56077	0.000396093	0	DOWN	-1.5053	0.000324233	0	DOWN	-0.852678	0.00671297	0.0131084	DOWN	0.893589	0.132416	0.151599	UP
3-({3-[(6-deoxy-alpha-l-mannopyranosyl)oxy]nonanoyl}oxy)decanoic acid	17.706_490.31395	-2.24382	0.00346471	0.00675978	DOWN	-2.42005	0.00339707	0.00690233	DOWN	-1.1742	0.0202561	0.0321146	DOWN	1.73123	0.126518	0.146343	UP
3,8-dihydroxy-7,14-dimethoxy-17-methyl-12,16,21-trioxapentacyclo[15.3.1.02,15 04,13 06,11]henicosa-2(15),3,6,8,10,13-hexaen-5-one	7.43_400.11553	-1.61793	0.00181231	0.00482093	DOWN	-1.75874	0.00145683	0.00265429	DOWN	5.01658	0.11016	0.134214	UP	-1.28371	0.00402508	0.00638829	DOWN
Senkyunolide h	5.232_224.10510	-2.08795	0.000286428	0	DOWN	-2.10378	5.6427e-06	0	DOWN	-0.754148	0.00218513	0.00423926	DOWN	-1.45057	6.47384e-05	0	DOWN
Sinapinic acid-o-glucuronide isomer	5.567_400.10054	-1.87899	0.00153504	0.00482093	DOWN	-2.57909	5.08281e-05	0	DOWN	0.956625	0.249757	0.27091	UP	0.649271	0.163336	0.183044	UP
4-(2-aminophenyl)-2,4-dioxobutanoic acid	4.523_207.05309	-5.09242	0.0229726	0.0368747	DOWN	-4.62179	0.0239852	0.0396746	DOWN	-4.53677	0.0242238	0.0372395	DOWN	-1.56073	0.110388	0.128395	DOWN
Zuclopenthixol acetate	6.712_442.14763	-2.29035	8.33629e-07	0	DOWN	-3.16768	2.32795e-07	0	DOWN	-4.60963	1.22459e-07	0	DOWN	-0.649469	0.01467	0.0209394	DOWN
Phenylacetaldehyde	6.111_120.05753	-1.95556	1.7295e-06	0	DOWN	-2.25547	1.74108e-07	0	DOWN	-1.6098	5.52634e-06	0	DOWN	0.881992	0.27853	0.293438	UP
5-amino-2-(4,6'-dihydroxy-2',5',5',8a'-tetramethyl-6-oxo-3',4',4a',5',6,6',7',8,8',8a'-decahydro-2'h-spiro[furo[2,3-e]isoindole-2,1'-naphthalen]-7(3h)-yl)-5-oxopentanoic acid	9.035_514.27592	-2.36992	0.00312246	0.00675978	DOWN	-2.94944	0.00135886	0.00265429	DOWN	-1.82813	0.00415641	0.00787464	DOWN	-0.95113	0.0813614	0.0972281	DOWN
D-glucono-delta-lactone	0.839_178.04759	-1.5741	8.94533e-08	0	DOWN	-1.64678	3.986e-07	0	DOWN	-1.61087	1.7841e-07	0	DOWN	-1.05576	3.3779e-06	0	DOWN
D-(-)-lyxose	0.821_150.05273	-1.92485	9.49744e-07	0	DOWN	-2.13953	3.3538e-07	0	DOWN	-1.67227	1.65876e-06	0	DOWN	-0.731321	0.000161828	0	DOWN
Ibuprofen	5.431_206.05823	-1.51599	0.0146506	0.0259992	DOWN	-1.7461	0.00453542	0.0106199	DOWN	-2.30784	0.00203171	0.00423926	DOWN	-1.37342	0.00775437	0.0118373	DOWN
1,4-d-xylobiose	0.865_282.09475	-2.27069	6.36226e-06	0	DOWN	-2.34435	5.67063e-06	0	DOWN	-1.75889	2.00754e-05	0	DOWN	-1.22198	8.99906e-05	0	DOWN
Phosphoarginine	5.244_254.07897	-2.0984	3.7355e-07	0	DOWN	-2.52857	3.36613e-08	0	DOWN	-2.46128	3.5888e-08	0	DOWN	4.35336	0.167861	0.187642	UP
S-formylmycothiol	9.461_514.14797	-2.64904	8.88223e-05	0	DOWN	-2.68779	5.15979e-05	0	DOWN	-2.67969	5.36652e-05	0	DOWN	-0.96766	0.0377774	0.0485959	DOWN
3-coumaric acid	6.113_164.04745	-1.86267	2.77615e-06	0	DOWN	-2.14866	5.8417e-07	0	DOWN	-1.61644	7.2922e-06	0	DOWN	0.830397	0.283	0.297193	UP
2,4-quinolinediol	4.523_161.04759	-5.09386	0.0229701	0.0368747	DOWN	-4.62179	0.0239852	0.0396746	DOWN	-4.53677	0.0242238	0.0372395	DOWN	-1.56073	0.110388	0.128395	DOWN
Ascorbyl glucoside	0.874_338.08480	-1.89955	5.11013e-06	0	DOWN	-1.76127	1.20956e-05	0	DOWN	-1.67361	4.55839e-06	0	DOWN	-0.479582	0.0060211	0.00916581	DOWN
Î³-oxo-3-pyridinebutanal	4.522_163.06344	-5.07858	0.0226482	0.0368747	DOWN	-4.78952	0.0232272	0.0382964	DOWN	-4.46359	0.0240662	0.0372395	DOWN	-1.5685	0.108799	0.127371	DOWN
Oleoyl ethanolamide	15.006_307.28746	-1.51621	0.000343096	0	DOWN	-2.48828	6.57731e-05	0	DOWN	-2.16821	9.70469e-05	0	DOWN	-0.384086	0.20184	0.219699	DOWN
Phthaldialdehyde	4.785_134.03698	-1.89206	0.0146702	0.0259992	DOWN	-1.65422	0.0177836	0.0315152	DOWN	-2.07915	0.0115669	0.0209747	DOWN	-0.756202	0.120991	0.139896	DOWN
(3beta)-cholesta-5,7-dien-3-yl hydrogen sulfate	17.377_464.29826	-2.21124	0.00245738	0.00482093	DOWN	-2.52307	0.00200677	0.00491232	DOWN	-2.27564	0.00216545	0.00423926	DOWN	0.219468	0.398521	0.408458	UP
{(3s)-3-[5-(1-methyl-1h-imidazol-5-yl)-1,3,4-oxadiazol-2-yl]-1-pyrrolidinyl}(4-pyridinyl)methanone	5.476_324.13200	-1.88246	7.43256e-07	0	DOWN	-1.79309	6.91661e-07	0	DOWN	-1.53006	7.2343e-07	0	DOWN	-0.702291	6.76248e-05	0	DOWN
2-oxo-3-(phosphonooxy)propyl decanoate	5.46_324.13222	-1.95991	7.55051e-07	0	DOWN	-1.79525	1.12313e-06	0	DOWN	-1.53977	1.27787e-06	0	DOWN	-0.703429	0.00011556	0	DOWN
3-(2-oxo-2,3-dihydro-1,3-benzoxazol-3-yl)propanoic acid	4.541_207.05340	-5.07693	0.0208693	0.0345226	DOWN	-4.62638	0.0217782	0.0370479	DOWN	-4.5185	0.022057	0.034655	DOWN	-1.50092	0.114358	0.132765	DOWN
3-[(4-o-acetyl-6-deoxy-alpha-l-mannopyranosyl)oxy]-2-(3,4-dihydroxyphenyl)-5-hydroxy-6-methoxy-4-oxo-4h-chromen-7-yl 2-o-acetyl-6-deoxy-alpha-l-mannopyranoside	8.65_708.18743	-2.21275	0.000133529	0	DOWN	-2.14613	0.000104871	0	DOWN	-2.2746	7.90855e-05	0	DOWN	-1.40754	0.0146794	0.0209394	DOWN
3'-(3,5-dihydroxyphenyl)-6'-hydroxy-2,2'-bis(4-hydroxyphenyl)-2,2',3,3'-tetrahydro-3,4'-bi-1-benzofuran-5-carbaldehyde	1.154_574.16510	-2.36675	0.000572588	0.00261083	DOWN	-2.76709	0.000119926	0	DOWN	-3.25377	8.60973e-05	0	DOWN	0.155957	0.309096	0.322861	UP
Gallic acid trimethyl ether	4.338_212.06871	-2.01245	0.00155217	0.00482093	DOWN	-1.94377	0.000896429	0.00265429	DOWN	-1.875	0.000992707	0.00228053	DOWN	0.197418	0.205374	0.222495	UP
Gamma-glutamyl-3-(allyldisulfanyl)alanine	5.233_322.06642	-2.82602	4.13333e-06	0	DOWN	-3.37346	2.1182e-06	0	DOWN	-3.47464	1.9688e-06	0	DOWN	3.42451	0.184649	0.203451	UP
N-({(2r,4s,5r)-5-[6-(2-bromophenyl)-2-methyl-4-pyrimidinyl]-1-azabicyclo[2.2.2]oct-2-yl}methyl)-4-methylbenzamide	3.735_504.14784	-1.97414	4.38236e-05	0	DOWN	-3.72482	7.88273e-06	0	DOWN	-3.37399	1.17789e-05	0	DOWN	-0.67556	0.24597	0.262459	DOWN
N-[(1s,4s)-4-{3,5-dimethyl-1-[4-(trifluoromethyl)phenyl]-1h-pyrazol-4-yl}-2-cyclopenten-1-yl]-2-thiophenesulfonamide	5.284_467.08861	-7.4448	0.000840008	0.00261083	DOWN	-8.86536	0.000821595	0.00265429	DOWN	-9.75156	0.000816709	0.00228053	DOWN	-8.88923	0.000821437	0.00182482	DOWN
N-(4-isopropylphenyl)-2-({4-[2-(2-methyl-1,3-thiazol-4-yl)-1,3-thiazol-4-yl]pyrimidin-2-yl}thio)acetamide	5.302_467.08846	-7.16595	0.000673934	0.00261083	DOWN	-8.51785	0.000656064	0.00265429	DOWN	-9.4771	0.000650706	0.00228053	DOWN	-8.60297	0.000655423	0.00182482	DOWN
N-{2-[(3-chloro-2-fluorobenzyl)sulfanyl]phenyl}-5-methyl-1-phenyl-1h-pyrazole-4-carboxamide	5.304_451.09380	-6.90395	0.00141054	0.00261083	DOWN	-7.24447	0.001396	0.00265429	DOWN	-6.90348	0.00141036	0.00228053	DOWN	-6.02935	0.00146947	0.00182482	DOWN
Wistin	8.507_460.13719	-6.29215	0.0168193	0.0288861	DOWN	-6.55106	0.0166748	0.029916	DOWN	-5.0855	0.0180653	0.0294274	DOWN	-4.38803	0.019429	0.0257937	DOWN
N-[(3s,5s)-1-methyl-5-{3-[4-(trifluoromethoxy)phenyl]-1,2,4-oxadiazol-5-yl}-3-pyrrolidinyl]benzamide	8.551_454.12428	-5.88402	0.0196868	0.0333548	DOWN	-5.78128	0.0197849	0.0343496	DOWN	-5.0752	0.0207207	0.0334355	DOWN	-5.39827	0.0202263	0.0269746	DOWN
Emedastine	10.489_302.20930	-5.8259	0.0195875	0.0333548	DOWN	-5.83119	0.0195843	0.0343496	DOWN	-5.59991	0.0198168	0.0321146	DOWN	-4.70862	0.0212316	0.0281949	DOWN
4-(tert-butyl)-n'-({[2-methyl-5-(morpholinosulfonyl)-3-furyl]carbonyl}oxy)benzenecarboximidamide	8.551_449.16872	-5.77342	0.0205155	0.0345226	DOWN	-5.72736	0.0205608	0.0358002	DOWN	-6.83787	0.019772	0.0321146	DOWN	-6.98837	0.019703	0.0269746	DOWN
Morphine 6-beta-d-glucopyranosiduronide	6.221_461.16893	-5.72565	0.0201592	0.0333548	DOWN	-6.00429	0.0198981	0.0343496	DOWN	-6.22514	0.0197289	0.0321146	DOWN	-6.17437	0.0197639	0.0269746	DOWN
4-hydroxy-8-(beta-d-talopyranosyloxy)-2-quinolinecarboxylic acid	3.835_367.09045	-5.6322	0.0166432	0.0288861	DOWN	-5.04205	0.0173534	0.029916	DOWN	-6.41026	0.0160876	0.02677	DOWN	-4.7672	0.0178182	0.0246623	DOWN
Exoticin	7.908_462.15274	-5.61878	0.0211534	0.0345226	DOWN	-5.51643	0.0212745	0.0358002	DOWN	-6.78321	0.0202546	0.0321146	DOWN	-4.74192	0.0226526	0.0306617	DOWN
Pinoresinol 4-o-glucoside	6.586_537.22179	-5.46495	4.30373e-05	0	DOWN	-6.78188	3.85042e-05	0	DOWN	-6.58125	3.88777e-05	0	DOWN	-6.04867	4.0199e-05	0	DOWN
288r4cav1v	8.533_432.14227	-5.37689	0.0226348	0.0368747	DOWN	-5.26548	0.022796	0.0382964	DOWN	-4.09713	0.0261852	0.0399244	DOWN	-5.55965	0.0224052	0.0294232	DOWN
1-o-({3-phenyl-3-[4-(trifluoromethyl)phenoxy]propyl}amino)-alpha-d-glucopyranuronic acid	8.834_487.14756	-5.36498	0.0216818	0.0357694	DOWN	-6.11639	0.0208713	0.0358002	DOWN	-9.47803	0.0198546	0.0321146	DOWN	-8.38415	0.0199769	0.0269746	DOWN
Quercetin	5.938_302.04244	-5.2015	0.0208314	0.0345226	DOWN	-6.29983	0.0196737	0.0343496	DOWN	-6.73805	0.0194229	0.0308918	DOWN	-5.52717	0.0203768	0.0269746	DOWN
Phellodensin f	6.584_502.18443	-5.10746	5.30979e-05	0	DOWN	-7.01608	4.44047e-05	0	DOWN	-7.0432	4.43188e-05	0	DOWN	-7.04532	4.42978e-05	0	DOWN
Diltiazem	4.079_414.16363	-5.00074	0.0215435	0.0357694	DOWN	-6.68239	0.0198156	0.0343496	DOWN	-4.86589	0.0218559	0.034655	DOWN	-5.84563	0.0204138	0.0269746	DOWN
Quercetin 3,7-diglucoside	5.939_626.14815	-4.99262	0.0207718	0.0345226	DOWN	-6.13606	0.0194023	0.0330151	DOWN	-8.14071	0.01861	0.0308918	DOWN	-7.11876	0.0188812	0.0257937	DOWN
Quercetin-3β-d-glucoside	5.938_464.09572	-4.93566	0.0205582	0.0345226	DOWN	-6.01327	0.0191976	0.0330151	DOWN	-8.53433	0.0182587	0.0294274	DOWN	-6.99644	0.0186341	0.0257937	DOWN
Indole-3-carboxylic acid	8.855_161.04793	-4.6235	0.0196504	0.0333548	DOWN	-4.74056	0.0194322	0.0330151	DOWN	-6.52691	0.017448	0.0281928	DOWN	-6.23412	0.017617	0.0246623	DOWN
(2e,2'e)-n,n'-1,4-butanediylbis[3-(4-hydroxyphenyl)acrylamide]	15.771_358.19099	-4.57301	1.2265e-05	0	DOWN	-4.14306	1.37549e-05	0	DOWN	-4.389	1.27926e-05	0	DOWN	-3.74509	1.57071e-05	0	DOWN
(2s)-5-hydroxy-6,8-dimethyl-4-oxo-2-phenyl-3,4-dihydro-2h-chromen-7-yl 6-o-(4-carboxy-3-hydroxy-3-methylbutanoyl)-beta-d-glucopyranoside	6.498_590.19791	-4.52843	0.00919541	0.0171638	DOWN	-5.88732	0.00807037	0.0156897	DOWN	-7.03406	0.00772739	0.0146631	DOWN	-8.44013	0.00755607	0.0118373	DOWN
(2z)-3-[4,5-dihydroxy-2-(2-hydroxy-2-propanyl)-2,3-dihydro-1-benzofuran-7-yl]acrylic acid	5.743_280.09462	-4.50352	0.0145917	0.0259992	DOWN	-4.20185	0.0152339	0.0267829	DOWN	-3.98446	0.0158756	0.02677	DOWN	-3.81302	0.0164043	0.0221711	DOWN
Binapacryl	4.981_322.11644	-4.47888	2.58524e-06	0	DOWN	-7.23015	1.61803e-06	0	DOWN	-6.85965	1.64316e-06	0	DOWN	-7.01589	1.632e-06	0	DOWN
Prostaglandin d1	17.321_336.22995	-4.30243	0.000477782	0	DOWN	-6.41985	0.000367524	0	DOWN	-8.07671	0.000348768	0	DOWN	-6.45308	0.000366613	0	DOWN
[5,7,7'-trihydroxy-2'-(4-methyl-3-penten-1-yl)-4-oxo-3,4-dihydro-2h,2'h-2,6'-bichromen-2'-yl]methyl hydrogen sulfate	2.278_518.12691	-4.28669	0.000316884	0	DOWN	-8.42899	0.000209427	0	DOWN	-7.74795	0.000211954	0	DOWN	-8.4262	0.000209433	0	DOWN
4-methylumbelliferone	5.18_176.04739	-4.06204	3.25968e-06	0	DOWN	-6.48455	1.32286e-06	0	DOWN	-6.222	1.34506e-06	0	DOWN	-5.78467	1.42456e-06	0	DOWN
Tiotropium	4.086_391.08781	-4.04182	0.0138833	0.0245118	DOWN	-4.82997	0.0123795	0.0220728	DOWN	-3.98262	0.0141496	0.0239851	DOWN	-5.48477	0.0116945	0.0170969	DOWN
Calceolarioside b	7.598_478.14755	-4.00803	7.09071e-06	0	DOWN	-7.56838	2.63607e-06	0	DOWN	-7.92463	2.61467e-06	0	DOWN	-9.47685	2.55714e-06	0	DOWN
Beta-d-glucose pentaacetate	4.017_390.11638	-3.94861	0.00105013	0.00261083	DOWN	-5.15409	0.000768574	0.00265429	DOWN	-5.04816	0.000793521	0.00228053	DOWN	-9.4365	0.000645128	0.00182482	DOWN
Nifurquinazol	4.021_344.11077	-3.94822	0.00105021	0.00261083	DOWN	-5.15409	0.000768574	0.00265429	DOWN	-5.04816	0.000793521	0.00228053	DOWN	-9.13326	0.000646474	0.00182482	DOWN
Gentiopicrin	4.542_356.11085	-3.93033	4.55356e-05	0	DOWN	-4.66066	3.61816e-05	0	DOWN	-5.23272	3.25124e-05	0	DOWN	-3.2258	7.09919e-05	0	DOWN
4-hydroxy-5-(3',4'-dihydroxyphenyl)-valeric acid-o-glucuronide	4.539_402.11639	-3.93033	4.55356e-05	0	DOWN	-4.66066	3.61816e-05	0	DOWN	-5.23272	3.25124e-05	0	DOWN	-3.2258	7.09919e-05	0	DOWN
[(3r,4s)-1-(4-morpholinylcarbonyl)-3-(2-{4-[3-(trifluoromethyl)phenyl]-1-piperazinyl}ethyl)-4-piperidinyl]acetic acid	8.526_512.26006	-3.9132	0.00702241	0.0139395	DOWN	-4.72537	0.00600776	0.0123149	DOWN	-3.59706	0.00755454	0.0146631	DOWN	-3.00735	0.00999599	0.0144763	DOWN
4-(1,3-benzodioxol-5-yl)-3-[4-(tert-butyl)phenyl]-5-[(1-methyl-4-nitro-1h-imidazol-5-yl)sulfanyl]-4h-1,2,4-triazole	7.616_500.12994	-3.75351	7.84414e-06	0	DOWN	-6.8602	2.13612e-06	0	DOWN	-7.84753	2.06778e-06	0	DOWN	-7.42517	2.09046e-06	0	DOWN
Ciliatine	3.898_125.02389	-3.72351	7.54823e-05	0	DOWN	-5.76497	2.92857e-05	0	DOWN	-5.35536	3.2146e-05	0	DOWN	-9.47914	2.55803e-05	0	DOWN
6-hydroxy-8-methoxy-3-methyl-3,4-dihydro-1h-isochromen-1-one	6.503_208.07382	-3.68171	2.84018e-05	0	DOWN	-5.06287	1.74029e-05	0	DOWN	-5.26432	1.66875e-05	0	DOWN	-5.02174	1.73352e-05	0	DOWN
Butyl 5,7-dihydroxy-2-(4-methoxyphenyl)-4-oxo-4h-chromen-8-yl beta-d-glucopyranosiduronate	9.059_532.15790	-3.59438	8.86729e-06	0	DOWN	-6.68805	1.87383e-06	0	DOWN	-7.62054	1.80476e-06	0	DOWN	-7.32944	1.81834e-06	0	DOWN
1d-3-amino-1-guanidino-1,3-dideoxy-scyllo-inositol 6-phosphate	1.34_300.08441	-3.58154	1.10469e-05	0	DOWN	-5.71218	3.78036e-06	0	DOWN	-5.36144	3.98869e-06	0	DOWN	-5.84487	3.73049e-06	0	DOWN
Prunin	7.9_434.12139	-3.56847	3.2873e-07	0	DOWN	-4.40457	2.32416e-07	0	DOWN	-5.09738	2.04417e-07	0	DOWN	-4.47961	2.31246e-07	0	DOWN
1,9-dihydroxy-2-(3-methyl-2-buten-1-yl)-6h-[1]benzofuro[3,2-c]chromen-3-yl hexopyranosiduronic acid	10.01_514.14807	-3.54688	0.000149397	0	DOWN	-4.34922	8.14122e-05	0	DOWN	-3.71941	0.000107724	0	DOWN	-2.58704	0.000862294	0.00182482	DOWN
3-(3,5,7-trihydroxy-4-oxo-3,4-dihydro-2h-chromen-2-yl)phenyl hydrogen sulfate	2.746_368.01946	-3.51834	0.00906669	0.0171638	DOWN	-3.13527	0.0103231	0.0189488	DOWN	-4.3799	0.00744326	0.0131084	DOWN	-4.20989	0.00768651	0.0118373	DOWN
5-(3',5'-dihydroxyphenyl)-gamma-valerolactone 3-o-glucuronide	5.652_384.10561	-3.48603	3.41169e-05	0	DOWN	-5.01794	8.3227e-06	0	DOWN	-2.39963	0.000243665	0	DOWN	-3.46463	1.78482e-05	0	DOWN
2-deoxy-4-o-[(2e)-3-(4-hydroxyphenyl)-2-propenoyl]pentaric acid	4.96_310.06885	-3.4759	8.55326e-06	0	DOWN	-5.1199	1.18648e-06	0	DOWN	-4.30503	1.66195e-06	0	DOWN	-2.13485	0.000108394	0	DOWN
2,19-dihydroxy-13,16,23-trimethyl-6,10,17,26,27,30-hexaoxanonacyclo[23.2.2.1~5,14~.1~5,15~.0~1,23~.0~4,22~.0~8,13~.0~11,16~.0~15,19~]hentriacont-28-ene-9,18,24,31-tetrone	6.747_558.17143	-3.45963	0.0287623	0.0449641	DOWN	-5.11781	0.0224311	0.0370479	DOWN	-6.25311	0.0211271	0.0334355	DOWN	-6.30381	0.0210898	0.0281949	DOWN
(2s)-5-hydroxy-2-(4-methoxyphenyl)-6,8-dimethyl-4-oxo-3,4-dihydro-2h-chromen-7-yl 6-o-(4-carboxy-3-hydroxy-3-methylbutanoyl)-beta-d-glucopyranoside	6.463_620.20781	-3.42168	0.00350038	0.00861954	DOWN	-5.85423	0.00208921	0.00491232	DOWN	-6.85826	0.001988	0.00423926	DOWN	-7.10092	0.00197288	0.00340394	DOWN
N-feruloylglycine	5.186_251.07916	-3.31975	0.0117609	0.0217068	DOWN	-4.49255	0.00815421	0.0156897	DOWN	-2.35888	0.0239679	0.0372395	DOWN	-5.88828	0.00712533	0.0105765	DOWN
Ombuoside	6.635_638.18673	-3.28161	2.04298e-05	0	DOWN	-5.72869	2.79979e-06	0	DOWN	-5.87453	2.91901e-06	0	DOWN	-7.69985	2.47126e-06	0	DOWN
Tenuifoliside b	6.725_668.19699	-3.25292	1.1573e-05	0	DOWN	-5.92728	9.9384e-07	0	DOWN	-6.58365	9.61916e-07	0	DOWN	-8.37411	8.83283e-07	0	DOWN
6,7-dimethoxy-2-(4-methoxyphenyl)-4-oxo-4h-chromen-5-yl 3-o-(6-o-acetyl-beta-d-glucopyranosyl)-beta-d-galactopyranoside	7.065_694.21395	-3.23709	9.07274e-06	0	DOWN	-6.04724	5.84003e-07	0	DOWN	-7.12897	5.36602e-07	0	DOWN	-8.64758	5.1165e-07	0	DOWN
Aminohippuric acid	0.83_194.06992	-3.23226	8.99857e-05	0	DOWN	-3.60034	7.26379e-05	0	DOWN	-4.10719	5.99286e-05	0	DOWN	-3.68267	6.95569e-05	0	DOWN
Fraxin	5.424_370.09019	-3.23165	4.38298e-07	0	DOWN	-4.78451	3.64647e-08	0	DOWN	-4.58647	5.17378e-08	0	DOWN	-4.61102	3.69809e-08	0	DOWN
6,7-dimethoxy-4-oxo-2-(3,4,5-trimethoxyphenyl)-3,4-dihydro-2h-chromen-5-yl 6-deoxy-alpha-l-mannopyranoside	6.516_536.18901	-3.22841	0.00286228	0.00675978	DOWN	-4.42137	0.00193895	0.00491232	DOWN	-5.39783	0.00169537	0.00423926	DOWN	-6.11006	0.0016067	0.00340394	DOWN
Swertiamarin	4.311_420.12696	-3.22263	0.0144397	0.0245118	DOWN	-5.01609	0.00983819	0.0189488	DOWN	-3.94643	0.0120063	0.0209747	DOWN	-7.24546	0.00878777	0.0131387	DOWN
5-hydroxy-6-methoxy-2-(4-methoxyphenyl)-4-oxo-4h-chromen-7-yl 6-o-(4-o-acetyl-6-deoxy-alpha-l-mannopyranosyl)-beta-d-glucopyranoside	6.995_664.20198	-3.2218	2.8133e-06	0	DOWN	-5.94524	5.15136e-08	0	DOWN	-6.98361	4.50197e-08	0	DOWN	-7.27145	4.3703e-08	0	DOWN
Tazanolast	1.257_289.11609	-3.19593	4.99847e-05	0	DOWN	-2.2477	0.0001186	0	DOWN	-2.47498	7.99418e-05	0	DOWN	-1.97486	0.000686264	0.00182482	DOWN
Cloprostenol	8.181_424.16695	-3.16261	9.4176e-08	0	DOWN	-4.51649	8.12604e-10	0	DOWN	-5.3057	6.93809e-10	0	DOWN	-3.06248	1.04508e-06	0	DOWN
Streptonigrin	6.715_506.14234	-3.13379	0.000502769	0.00261083	DOWN	-6.437	0.000147365	0	DOWN	-6.67031	0.000145879	0	DOWN	-8.03806	0.000139619	0	DOWN
2-methylbenzoic acid	5.636_136.05254	-3.13229	1.22263e-05	0	DOWN	-4.08738	2.6523e-06	0	DOWN	-2.26078	0.000131656	0	DOWN	-3.20864	5.34872e-06	0	DOWN
[(4z,6e,10z,13z)-1-carboxy-4,6,10,13-nonadecatetraen-8-yl]dioxidanyl	4.07_335.22072	-3.13019	0.0231704	0.0368747	DOWN	-4.56431	0.0166743	0.029916	DOWN	-4.69862	0.0164211	0.02677	DOWN	-5.0816	0.0157855	0.0221711	DOWN
R-l3	0.885_397.15767	-3.11922	1.23835e-05	0	DOWN	-3.02762	1.38325e-05	0	DOWN	-3.50511	9.97357e-06	0	DOWN	-2.49298	2.29777e-05	0	DOWN
5,5'-dehydrodivanillate	4.031_334.06865	-3.10792	0.00137839	0.00261083	DOWN	-5.01658	0.000513072	0.00265429	DOWN	-4.33699	0.000606434	0.00228053	DOWN	-6.96416	0.000438015	0	DOWN
Lv1850000	3.9_140.04746	-3.10706	6.57008e-05	0	DOWN	-4.33229	6.32598e-06	0	DOWN	-4.51019	6.71259e-06	0	DOWN	-6.77021	4.18841e-06	0	DOWN
Eleutheroside b/syringin	3.846_389.16855	-3.07439	0.000609938	0.00261083	DOWN	-3.48338	0.000367512	0	DOWN	-4.97445	0.000236919	0	DOWN	-2.49335	0.00081392	0.00182482	DOWN
N-[(6-hydroxy-7-methoxy-1,3-benzodioxol-5-yl)carbonyl]glycine	1.411_269.05351	-3.05178	1.53519e-06	0	DOWN	-4.24273	1.30351e-07	0	DOWN	-3.37635	3.87825e-07	0	DOWN	-4.6351	1.06745e-07	0	DOWN
Niceritrol	11.235_556.15794	-3.03466	0.000106383	0	DOWN	-3.71939	3.1159e-05	0	DOWN	-3.48366	3.52377e-05	0	DOWN	-2.06487	0.00126252	0.00182482	DOWN
Kinetin	5.935_215.08095	-3.01243	9.22207e-06	0	DOWN	-4.83074	4.34127e-06	0	DOWN	-5.24601	4.06765e-06	0	DOWN	-7.12541	3.49019e-06	0	DOWN
Trimazosin	3.096_435.21060	-3.01134	3.99814e-07	0	DOWN	-3.24772	1.39873e-08	0	DOWN	-3.70074	1.0766e-08	0	DOWN	-3.46648	9.23068e-09	0	DOWN
3-(4-hydroxy-5-oxo-3-phenyl-2,5-dihydro-2-furanyl)propanoic acid	4.036_248.06846	-3.00313	0.00190869	0.00482093	DOWN	-5.00502	0.000713018	0.00265429	DOWN	-4.23444	0.000900014	0.00228053	DOWN	-7.52906	0.000600498	0.00182482	DOWN
Loganin	3.059_436.15823	-2.98315	0.000100258	0	DOWN	-3.02208	6.02336e-05	0	DOWN	-3.68337	4.20419e-05	0	DOWN	-3.61823	4.41403e-05	0	DOWN
(4e)-5-(4-methoxyphenyl)-2-methyl-3-oxo-4-penten-1-yl hydrogen sulfate	6.12_300.06660	-2.96095	0.000795877	0.00261083	DOWN	-5.15567	0.000269821	0	DOWN	-5.89276	0.000249569	0	DOWN	-5.99831	0.000245676	0	DOWN
1-s-[(1e)-5-phenyl-n-(sulfooxy)pentanimidoyl]-1-thiohexopyranose	4.017_451.09630	-2.94273	0.000146726	0	DOWN	-6.03171	8.59347e-06	0	DOWN	-5.10599	1.09477e-05	0	DOWN	-8.03527	7.79566e-06	0	DOWN
Wh6860000	0.896_385.98878	-2.9193	0.00565295	0.0121941	DOWN	-3.04862	0.00532735	0.0106199	DOWN	-3.48229	0.00445621	0.00787464	DOWN	-3.09386	0.00520884	0.00780497	DOWN
4-(beta-d-glucosyloxy)benzoic acid	1.75_300.08448	-2.89864	3.83246e-05	0	DOWN	-3.66933	1.29089e-05	0	DOWN	-4.25681	1.048e-05	0	DOWN	-3.29373	1.57946e-05	0	DOWN
N-{[(1s,2s)-2-hexylcyclopropyl]acetyl}-l-histidine	3.894_321.20516	-2.8498	0.0290725	0.0449641	DOWN	-3.57274	0.0230702	0.0382964	DOWN	-3.59181	0.0229638	0.0360385	DOWN	-3.93049	0.0214299	0.0281949	DOWN
Iridin	6.315_522.13805	-2.84463	0.000178923	0	DOWN	-4.80629	8.22112e-05	0	DOWN	-7.94482	6.55461e-05	0	DOWN	-7.28684	6.66289e-05	0	DOWN
Shikimic acid	1.095_174.05285	-2.82626	1.70184e-06	0	DOWN	-3.32702	9.48748e-07	0	DOWN	-3.29136	1.09182e-06	0	DOWN	-2.84908	1.27598e-06	0	DOWN
Ethyl levulinate	3.937_144.07883	-2.82242	0.000193959	0	DOWN	-4.78176	8.63503e-05	0	DOWN	-6.20995	7.33153e-05	0	DOWN	-6.53034	7.18668e-05	0	DOWN
(1e)-5-oxo-1,7-diphenyl-1-hepten-3-yl hydrogen sulfate	3.953_360.10306	-2.80942	0.000484514	0	DOWN	-5.04548	0.000202557	0	DOWN	-6.41761	0.000178434	0	DOWN	-5.24989	0.000197113	0	DOWN
3,4-dihydroxyphenylpropionic acid	4.033_164.04752	-2.80411	0.00390884	0.00861954	DOWN	-3.9466	0.00202037	0.00491232	DOWN	-4.40347	0.00177821	0.00423926	DOWN	-4.07672	0.00188336	0.00340394	DOWN
Dihydrozeatin-o-glucoside	3.946_383.17911	-2.79112	0.000402022	0	DOWN	-4.65266	0.000185941	0	DOWN	-5.43523	0.000165927	0	DOWN	-4.01919	0.000224343	0	DOWN
15-epi cloprostenol	8.197_446.14890	-2.79108	3.67316e-06	0	DOWN	-4.02191	1.7765e-07	0	DOWN	-4.24911	1.82997e-07	0	DOWN	-2.40062	9.6387e-05	0	DOWN
Avenein	2.737_314.10018	-2.77124	0.000358896	0	DOWN	-3.07195	0.000233644	0	DOWN	-4.54069	0.000132737	0	DOWN	-4.35825	0.000136682	0	DOWN
Geniposidic acid	4.341_374.12150	-2.76315	0.0131218	0.0231919	DOWN	-5.07223	0.0063525	0.0123149	DOWN	-4.00257	0.00786554	0.0146631	DOWN	-7.3016	0.00565076	0.00916581	DOWN
Hexadecanedioic acid	11.48_286.21431	-2.75485	0.0191502	0.0319182	DOWN	-3.91602	0.0132212	0.0236602	DOWN	-3.97247	0.01316	0.0224762	DOWN	-2.82836	0.0185746	0.0257937	DOWN
(2r,3r)-3,5-dihydroxy-2-(4-hydroxy-3-methoxyphenyl)-3,4-dihydro-2h-chromen-7-yl beta-d-glucopyranosiduronic acid	5.816_480.12682	-2.75367	0.000628049	0.00261083	DOWN	-5.46254	9.21869e-05	0	DOWN	-4.64283	0.000110908	0	DOWN	-5.43563	9.19605e-05	0	DOWN
Tretinoin glucuronide	11.716_476.23876	-2.74538	0.0259309	0.0409559	DOWN	-3.13465	0.0224515	0.0370479	DOWN	-3.92728	0.0181671	0.0294274	DOWN	-4.13749	0.0175222	0.0246623	DOWN
D-(-)-quinic acid	0.834_192.06335	-2.74494	8.80188e-06	0	DOWN	-4.89327	3.31178e-06	0	DOWN	-4.66769	3.47444e-06	0	DOWN	-4.19296	4.03667e-06	0	DOWN
Desmethyl thiosildenafil	8.404_476.15964	-2.74257	4.42902e-06	0	DOWN	-3.56685	8.42313e-08	0	DOWN	-3.50566	1.02212e-07	0	DOWN	-3.05813	5.86605e-07	0	DOWN
Esculin	4.89_340.07957	-2.73946	7.72456e-05	0	DOWN	-5.21457	1.9501e-07	0	DOWN	-4.41027	4.33044e-07	0	DOWN	-6.67135	1.41383e-07	0	DOWN
Methyl (6ar,7s,10ar)-6a,7,12-trihydroxy-3,8,10a-trimethoxy-1-methyl-6,10,11-trioxo-6,6a,7,10,10a,11-hexahydro-2-tetracenecarboxylate	8.14_486.11616	-2.73817	0.000197334	0	DOWN	-4.45506	1.29039e-05	0	DOWN	-3.12269	5.35714e-05	0	DOWN	-4.74172	1.16774e-05	0	DOWN
Droxicam	0.786_357.04024	-2.72137	2.07356e-05	0	DOWN	-2.5489	2.28323e-05	0	DOWN	-3.71879	9.2041e-06	0	DOWN	-4.38324	7.83553e-06	0	DOWN
Butabarbital	1.226_212.11629	-2.71894	8.53914e-05	0	DOWN	-2.40374	0.000147703	0	DOWN	-2.12468	0.000185046	0	DOWN	-1.86307	0.000419078	0	DOWN
Valyl-4-hydroxyproline	1.22_230.12695	-2.70149	0.000121746	0	DOWN	-2.47272	0.000187518	0	DOWN	-2.46109	0.000210299	0	DOWN	-1.84562	0.000569235	0.00182482	DOWN
{8-(2,4-dihydroxyphenyl)-7-[(2z)-3,7-dimethyl-2,6-octadien-1-yl]-5-hydroxy-2-methyl-6-oxo-2h,6h-pyrano[3,2-g]chromen-2-yl}methyl hydrogen sulfate	5.139_584.17453	-2.6887	0.000192992	0	DOWN	-4.11607	3.84942e-06	0	DOWN	-4.31863	4.30369e-06	0	DOWN	-5.31376	2.42748e-06	0	DOWN
7-methoxycoumarin	8.061_176.04757	-2.68859	5.3296e-05	0	DOWN	-3.50076	2.85801e-06	0	DOWN	-3.91443	2.06787e-06	0	DOWN	-3.43318	2.37492e-06	0	DOWN
4-nitrophenol	1.168_139.02713	-2.68587	1.50393e-05	0	DOWN	-3.29613	4.8271e-06	0	DOWN	-3.14268	6.051e-06	0	DOWN	-3.70784	4.36828e-06	0	DOWN
Methyl 4-[2-cyano-3-(4-methoxyphenyl)-3-oxoprop-1-enyl]-2,5-dimethyl-1h-pyrrole-3-carboxylate	3.92_338.12140	-2.68185	0.000271256	0	DOWN	-4.53463	0.000115127	0	DOWN	-6.02429	9.4713e-05	0	DOWN	-5.98183	9.49413e-05	0	DOWN
2-[(2s,3r,4s,5r)-3,4-dihydroxy-5-{[(isopropylcarbamoyl)amino]methyl}tetrahydro-2-furanyl]-n-[2-(dimethylamino)ethyl]acetamide	5.98_382.19937	-2.67814	3.69304e-07	0	DOWN	-3.8292	4.2595e-11	0	DOWN	-3.67197	7.47695e-10	0	DOWN	-4.41982	5.6633e-11	0	DOWN
2-[(2-oxo-2-{4-[4-(trifluoromethyl)-2-pyrimidinyl]-1,4-diazepan-1-yl}ethyl)sulfanyl]acetic acid	5.185_378.09255	-2.6677	7.72266e-06	0	DOWN	-3.56959	1.6682e-07	0	DOWN	-4.21556	1.03659e-07	0	DOWN	-3.46018	1.86473e-07	0	DOWN
(z)-desulfoglucotropeolin	4.853_329.09314	-2.63756	1.98679e-05	0	DOWN	-3.42862	2.65867e-06	0	DOWN	-4.62789	1.70679e-06	0	DOWN	-4.24171	1.86985e-06	0	DOWN
5-methyl-n'-({[3-(trifluoromethyl)anilino]carbonyl}oxy)isoxazole-3-carboximidamide	0.841_350.06118	-2.63342	2.56049e-06	0	DOWN	-2.68295	4.15168e-06	0	DOWN	-1.62491	0.000144996	0	DOWN	-4.91281	8.93757e-07	0	DOWN
Uredofos	0.876_500.09336	-2.63141	5.70762e-05	0	DOWN	-2.49139	6.88434e-05	0	DOWN	-2.92807	4.44323e-05	0	DOWN	-1.97756	0.000133219	0	DOWN
Bensulfuron methyl	4.003_410.08240	-2.62844	0.000723469	0.00261083	DOWN	-5.11282	6.23808e-05	0	DOWN	-4.5014	7.82365e-05	0	DOWN	-7.40136	5.16233e-05	0	DOWN
2-hydroxy-3-[3-(3-methyl-2-buten-1-yl)-4-(sulfooxy)phenyl]propanoic acid	5.962_330.07724	-2.62539	3.85631e-05	0	DOWN	-3.94378	2.08413e-06	0	DOWN	-3.73298	3.17053e-06	0	DOWN	-4.95033	1.52588e-06	0	DOWN
Ixoside	4.037_388.10035	-2.62106	0.000567935	0.00261083	DOWN	-4.73336	4.50427e-05	0	DOWN	-4.6348	5.04775e-05	0	DOWN	-9.47551	3.30886e-05	0	DOWN
Prazosin	5.593_383.15795	-2.61007	1.96555e-05	0	DOWN	-4.63707	7.01388e-06	0	DOWN	-5.98115	5.80719e-06	0	DOWN	-4.15883	8.60441e-06	0	DOWN
Terizidone	1.649_302.10002	-2.58358	0.000168707	0	DOWN	-2.85135	5.80588e-05	0	DOWN	-3.13641	4.83883e-05	0	DOWN	-3.98567	2.95501e-05	0	DOWN
Cp-471358	10.407_466.12389	-2.557	6.30591e-05	0	DOWN	-3.62773	1.54968e-06	0	DOWN	-3.77129	2.97726e-06	0	DOWN	-3.10886	4.58007e-06	0	DOWN
5-hydroxy-2-oxo-4-ureido-2,5-dihydro-1h-imidazole-5-carboxylic acid	0.795_202.03300	-2.55644	4.46632e-07	0	DOWN	-3.3971	1.46894e-07	0	DOWN	-3.34315	1.98412e-07	0	DOWN	-6.42969	6.6812e-08	0	DOWN
3,5,8-trihydroxy-2-(4-hydroxy-3-methoxyphenyl)-4-oxo-4h-chromen-7-yl 6-o-acetyl-2-o-(6-deoxy-alpha-l-mannopyranosyl)-beta-d-glucopyranoside	3.604_682.17164	-2.51889	0.00226633	0.00482093	DOWN	-6.00534	0.000748037	0.00265429	DOWN	-3.80988	0.00109199	0.00228053	DOWN	-7.40664	0.000703756	0.00182482	DOWN
(5ξ,9ξ,16ξ)-17-hydroxykauran-19-oic acid	13.506_320.23483	-2.51736	0.0147014	0.0259992	DOWN	-4.52034	0.00703627	0.0140338	DOWN	-4.6785	0.0068759	0.0131084	DOWN	-5.03433	0.00658966	0.0105765	DOWN
4-nitrophenyl-beta-d-galactoside	1.165_301.07978	-2.4968	8.78503e-05	0	DOWN	-3.5891	1.70856e-05	0	DOWN	-3.47652	1.95016e-05	0	DOWN	-4.68971	1.11596e-05	0	DOWN
15-deoxy-δ12,14-prostaglandin j2-2-glycerol ester	13.016_390.23816	-2.49637	0.0022621	0.00482093	DOWN	-3.04201	0.00139872	0.00265429	DOWN	-2.74462	0.00170281	0.00423926	DOWN	-1.80122	0.00453517	0.00780497	DOWN
Modavigil(r)	0.802_274.06523	-2.48632	6.4042e-06	0	DOWN	-3.57351	2.25294e-06	0	DOWN	-3.56826	3.14126e-06	0	DOWN	-4.17116	1.80508e-06	0	DOWN
Α-hydroxyalprazolam	1.66_324.08193	-2.48574	0.000360924	0	DOWN	-2.79295	0.000146355	0	DOWN	-3.17178	0.000102635	0	DOWN	-4.34848	6.03798e-05	0	DOWN
Sweroside	6.273_358.12652	-2.47076	2.46939e-05	0	DOWN	-4.16319	8.01276e-06	0	DOWN	-5.17761	5.77269e-06	0	DOWN	-6.20743	5.15017e-06	0	DOWN
2-hydroxy-n-{2-[2-(1h-imidazol-5-yl)ethyl]-5-methyl-3-oxo-1,2-oxazolidin-4-yl}benzamide	5.947_330.13157	-2.46658	0.0116315	0.0217068	DOWN	-3.4331	0.00708483	0.0140338	DOWN	-3.71804	0.00654501	0.0131084	DOWN	-4.30221	0.00567178	0.00916581	DOWN
4-amino-2-methyl-5-phosphooxymethylpyrimidine	0.793_219.04021	-2.46146	1.46062e-06	0	DOWN	-3.14765	8.01251e-07	0	DOWN	-3.03422	8.52092e-07	0	DOWN	-3.01732	8.19017e-07	0	DOWN
[1-(5-phosphoribosyl)imidazol-4-yl]acetic acid	1.156_338.05156	-2.45195	7.51088e-07	0	DOWN	-3.34311	3.96529e-07	0	DOWN	-4.49591	2.06311e-07	0	DOWN	-4.3392	2.20361e-07	0	DOWN
Icia5682	2.953_450.11961	-2.43073	3.16815e-05	0	DOWN	-3.7484	1.32695e-07	0	DOWN	-3.58526	4.06716e-07	0	DOWN	-5.64645	6.43522e-08	0	DOWN
(4e)-5-(4-methoxyphenyl)-3-oxo-4-penten-2-yl hydrogen sulfate	4.548_286.05098	-2.42271	1.79987e-06	0	DOWN	-4.02515	6.55734e-11	0	DOWN	-4.62867	1.64e-10	0	DOWN	-6.10882	2.67604e-11	0	DOWN
Γ-cyhalothrin	10.425_466.12398	-2.39145	0.000144907	0	DOWN	-3.05532	2.24291e-05	0	DOWN	-3.52106	2.67321e-05	0	DOWN	-2.75386	3.85439e-05	0	DOWN
1,3-propane sultone	4.551_122.00381	-2.38891	1.6237e-06	0	DOWN	-3.82864	1.69503e-10	0	DOWN	-4.07762	4.4355e-10	0	DOWN	-5.00304	1.18659e-10	0	DOWN
2-c-methylerythritol 4-phosphate	0.792_216.04003	-2.37699	1.85811e-06	0	DOWN	-2.96952	1.04177e-06	0	DOWN	-3.20849	1.41159e-06	0	DOWN	-2.91735	1.03182e-06	0	DOWN
8-(6-carboxy-2,3,4-trihydroxyphenoxy)-3,4,9,10-tetrahydroxy-6-oxo-6h-benzo[c]chromene-1-carboxylic acid	4.018_488.02507	-2.3552	0.00857847	0.0171638	DOWN	-4.3808	0.0021905	0.00491232	DOWN	-4.27009	0.00230011	0.00423926	DOWN	-8.20922	0.00166458	0.00340394	DOWN
Salicylic acid	1.75_138.03177	-2.35036	5.52361e-05	0	DOWN	-2.57573	3.85121e-05	0	DOWN	-2.85023	2.6693e-05	0	DOWN	-2.41269	4.32887e-05	0	DOWN
2-(3,4-dimethoxyphenyl)-5,7-dihydroxy-8-methoxy-4-oxo-4h-chromen-3-yl (2z)-2-methyl-2-butenoate	6.765_442.12646	-2.33635	0.00102766	0.00261083	DOWN	-4.44368	2.64881e-05	0	DOWN	-3.84257	3.74645e-05	0	DOWN	-4.39276	2.66021e-05	0	DOWN
5'-o-beta-d-glucosylpyridoxine	2.739_331.12666	-2.33369	0.00257021	0.00675978	DOWN	-2.52234	0.0017441	0.00491232	DOWN	-4.17225	0.000775864	0.00228053	DOWN	-3.73663	0.000879451	0.00182482	DOWN
5,7,3'-trihydroxy-6,4',5'-trimethoxyflavone	5.583_360.08214	-2.33064	7.70892e-06	0	DOWN	-3.82623	2.42056e-06	0	DOWN	-5.48747	1.66494e-06	0	DOWN	-3.44549	3.23536e-06	0	DOWN
Orsellinic acid	4.772_168.04241	-2.32599	0.000684626	0.00261083	DOWN	-3.1714	0.000473586	0	DOWN	-3.94099	0.000264177	0	DOWN	-4.80726	0.000207763	0	DOWN
(6s)-2,6-anhydro-1-deoxy-6-[5-hydroxy-7-methoxy-3-(4-methoxyphenyl)-4-oxo-4h-chromen-6-yl]-d-erythro-hexitol	10.409_444.14199	-2.3141	7.7694e-05	0	DOWN	-3.1022	5.19951e-07	0	DOWN	-3.15504	3.60135e-06	0	DOWN	-2.68233	3.84523e-06	0	DOWN
L-proline	0.859_115.06331	-2.31163	9.85514e-06	0	DOWN	-3.79643	1.76082e-06	0	DOWN	-5.27868	1.15692e-06	0	DOWN	-4.01412	1.61603e-06	0	DOWN
Perphenazine	6.042_403.14783	-2.30986	2.53669e-05	0	DOWN	-1.84638	9.41969e-05	0	DOWN	-1.61667	0.000780483	0.00228053	DOWN	-3.51439	3.09239e-06	0	DOWN
1-caffeoylquinic acid	5.098_354.09530	-2.30967	5.0955e-05	0	DOWN	-4.0217	4.58932e-06	0	DOWN	-5.15768	3.55793e-06	0	DOWN	-4.99464	3.50966e-06	0	DOWN
Scopolin	5.099_400.10066	-2.30967	5.0955e-05	0	DOWN	-4.0217	4.58932e-06	0	DOWN	-4.97532	3.64274e-06	0	DOWN	-4.80463	3.60068e-06	0	DOWN
7-hydroxy-6-methoxy-2-oxo-2h-chromen-8-yl beta-d-allopyranoside	4.763_370.08992	-2.30291	3.32808e-06	0	DOWN	-3.48234	5.00966e-07	0	DOWN	-3.19638	9.8721e-07	0	DOWN	-3.98974	3.50899e-07	0	DOWN
3-(3,5-dimethoxyphenyl)propanoic acid	6.042_210.08951	-2.28085	8.79756e-06	0	DOWN	-1.89262	3.36512e-05	0	DOWN	-1.63565	0.000445554	0	DOWN	-3.6085	4.99949e-07	0	DOWN
Bmk methyl glycidate	6.043_192.07899	-2.28085	8.79756e-06	0	DOWN	-1.89262	3.36512e-05	0	DOWN	-1.63565	0.000445554	0	DOWN	-3.6085	4.99949e-07	0	DOWN
Picrotin	5.551_356.11084	-2.27608	7.86859e-06	0	DOWN	-3.48019	2.7252e-06	0	DOWN	-4.7063	1.79707e-06	0	DOWN	-3.31512	3.50109e-06	0	DOWN
Sulfaquinoxaline	5.809_300.06671	-2.27287	1.73134e-05	0	DOWN	-3.21136	2.19208e-07	0	DOWN	-3.36619	3.56471e-07	0	DOWN	-4.19157	1.28983e-07	0	DOWN
Flurazepam	7.19_387.15291	-2.26606	5.04496e-06	0	DOWN	-4.00161	3.4457e-08	0	DOWN	-4.23396	4.40543e-08	0	DOWN	-6.52428	1.28195e-08	0	DOWN
4-methoxybenzaldehyde	5.652_136.05263	-2.26093	4.78157e-06	0	DOWN	-2.41925	1.92129e-06	0	DOWN	-2.14912	2.3587e-05	0	DOWN	-2.69889	1.2112e-06	0	DOWN
5,8-dihydroxy-2-(1-hydroxy-3-methoxy-4-oxocyclohexyl)-3,7-dimethoxy-4h-chromen-4-one	8.649_380.11063	-2.23481	0.000266429	0	DOWN	-2.18829	0.000239498	0	DOWN	-2.45514	0.000159515	0	DOWN	-1.76867	0.00516936	0.00780497	DOWN
Etoposide	7.413_588.18212	-2.23161	0.00288144	0.00675978	DOWN	-5.2915	2.09469e-05	0	DOWN	-5.25708	2.12407e-05	0	DOWN	-6.52407	1.82989e-05	0	DOWN
5-hydroxy-2-(4-hydroxyphenyl)-7-methoxy-4-oxo-4h-chromen-3-yl 6-o-acetyl-beta-d-glucopyranoside	6.494_504.12665	-2.23066	0.00166612	0.00482093	DOWN	-4.92859	6.397e-05	0	DOWN	-5.23598	5.94314e-05	0	DOWN	-6.95332	5.07454e-05	0	DOWN
L-glutathione oxidized	0.886_612.15122	-2.22272	1.06722e-07	0	DOWN	-2.57658	1.19669e-07	0	DOWN	-3.66583	3.65846e-08	0	DOWN	-6.66075	1.03949e-08	0	DOWN
Chelidonic acid	1.17_184.00093	-2.22096	0.000245738	0	DOWN	-3.1755	1.55926e-05	0	DOWN	-2.8165	2.60056e-05	0	DOWN	-4.72488	3.07451e-06	0	DOWN
R-palmitoyl-(1-methyl) ethanolamide	10.877_325.30913	-2.22027	1.18588e-05	0	DOWN	-3.34827	4.37226e-06	0	DOWN	-3.76972	3.37213e-06	0	DOWN	-5.23094	2.29571e-06	0	DOWN
2',4,4',5,5'-pentahydroxy-7,7'-dimethyl-9,9',10,10'-tetraoxo-9,9',10,10'-tetrahydro-1,1'-bianthracen-2-yl pentopyranoside	0.877_670.13536	-2.2068	3.1524e-05	0	DOWN	-2.19608	3.46916e-05	0	DOWN	-2.29547	3.89591e-05	0	DOWN	-1.55201	0.000115138	0	DOWN
N6-threonylcarbamoyladenosine	4.405_412.13442	-2.20172	8.73069e-06	0	DOWN	-3.10454	8.42342e-07	0	DOWN	-3.85318	6.04522e-07	0	DOWN	-2.12195	3.49848e-06	0	DOWN
Phenylglyoxylic acid	3.481_150.03191	-2.19503	0.000661563	0.00261083	DOWN	-3.85149	0.000177607	0	DOWN	-3.40331	0.000215365	0	DOWN	-4.39711	0.000149679	0	DOWN
Hydroxy-1,4-benzoquinone	4.016_124.01612	-2.19032	0.0118742	0.0217068	DOWN	-2.28217	0.00970408	0.0189488	DOWN	-2.70058	0.0067257	0.0131084	DOWN	-4.08336	0.00361305	0.00638829	DOWN
Roburic acid	21.821_440.36519	-2.18687	0.00481267	0.0103858	DOWN	-3.69634	0.000179695	0	DOWN	-4.08135	0.000139604	0	DOWN	-3.76013	0.000176182	0	DOWN
2,5-furandicarboxylic acid	1.294_156.00603	-2.17723	6.48952e-05	0	DOWN	-4.29853	3.81303e-06	0	DOWN	-4.20256	3.80319e-06	0	DOWN	-4.5806	3.80125e-06	0	DOWN
Prochlorperazine	5.131_373.13721	-2.15962	0.000427571	0	DOWN	-2.43556	8.01748e-05	0	DOWN	-4.30881	1.85266e-05	0	DOWN	-2.98914	3.16292e-05	0	DOWN
4-iodoanisole	0.755_233.95421	-2.1476	3.37557e-05	0	DOWN	-2.4714	2.29647e-05	0	DOWN	-2.7668	1.74398e-05	0	DOWN	-1.58514	0.000346564	0	DOWN
Tioconazole	1.303_385.97972	-2.14697	0.00010493	0	DOWN	-4.34604	3.84363e-06	0	DOWN	-4.39239	3.81855e-06	0	DOWN	-4.21734	4.08332e-06	0	DOWN
N4-acetyl sulfamethazine	10.428_320.08944	-2.12656	0.000162728	0	DOWN	-2.68491	2.44904e-06	0	DOWN	-2.69358	3.19657e-05	0	DOWN	-2.37253	2.67348e-05	0	DOWN
1-o-{[(3as,6z,10e,11ar)-10-methyl-3-methylene-2-oxo-2,3,3a,4,5,8,9,11a-octahydrocyclodeca[b]furan-6-yl]carbonyl}-β-d-glucopyranose	6.489_470.17643	-2.11199	0.000235549	0	DOWN	-2.781	1.20351e-06	0	DOWN	-2.99351	1.10253e-06	0	DOWN	-3.51114	2.17809e-07	0	DOWN
Riboflavin reduced	1.533_348.10564	-2.11152	1.60217e-05	0	DOWN	-2.19996	2.36471e-06	0	DOWN	-2.44264	2.30221e-06	0	DOWN	-3.88022	3.33497e-07	0	DOWN
Cmpf	5.754_240.09967	-2.11046	6.22683e-07	0	DOWN	-3.52606	1.62687e-07	0	DOWN	-3.57263	1.48789e-07	0	DOWN	-1.9006	2.2588e-06	0	DOWN
Methyl {2-[(2e)-5-(hexopyranosyloxy)-2-penten-1-yl]-3-oxocyclopentyl}acetate	6.49_402.18897	-2.09272	0.000251255	0	DOWN	-2.90329	5.7079e-07	0	DOWN	-3.04981	7.54174e-07	0	DOWN	-3.59879	1.3102e-07	0	DOWN
{(2r,4s,5r)-5-[1-methyl-3-(2-thienyl)-1h-pyrazol-5-yl]-1-azabicyclo[2.2.2]oct-2-yl}methyl [3-(trifluoromethyl)phenyl]carbamate	5.47_490.16663	-2.05012	2.9929e-05	0	DOWN	-2.73793	2.52242e-06	0	DOWN	-2.23945	9.49544e-06	0	DOWN	-2.03554	5.834e-06	0	DOWN
Beta-2,3,4,5,6-pentachlorocyclohexanol	0.758_269.89412	-2.04974	1.22622e-05	0	DOWN	-3.31081	2.82553e-06	0	DOWN	-3.68189	2.30016e-06	0	DOWN	-5.24961	1.51641e-06	0	DOWN
N-(1-benzylpiperidin-4-yl)-6-phenylthieno[3,2-d]pyrimidin-4-amine	6.705_400.17351	-2.04951	0.000796802	0.00261083	DOWN	-3.35828	1.65155e-06	0	DOWN	-3.43847	1.6541e-06	0	DOWN	-3.60025	8.56181e-07	0	DOWN
3-butene-1,2,3-tricarboxylic acid	2.141_188.03218	-2.04747	0.000947804	0.00261083	DOWN	-2.04511	0.000739359	0.00265429	DOWN	-2.55466	0.000486881	0	DOWN	-3.29249	0.000258032	0	DOWN
4-hydroxy-5-methylfuran-3(2h)-one	0.815_114.03170	-2.04567	8.54666e-07	0	DOWN	-2.26766	1.91733e-07	0	DOWN	-2.32617	3.15074e-07	0	DOWN	-1.86137	7.03662e-07	0	DOWN
4-hydroxy-5-(3',4',5'-trihydroxyphenyl)-valeric acid-o-methyl-o-glucuronide	5.977_448.12190	-2.03853	0.000336925	0	DOWN	-4.97239	6.28414e-05	0	DOWN	-6.88174	5.26838e-05	0	DOWN	-9.96455	4.99314e-05	0	DOWN
Vanillic acid	2.46_168.04236	-2.03213	0.000343064	0	DOWN	-3.12814	9.23185e-05	0	DOWN	-3.13237	9.61479e-05	0	DOWN	-2.9584	0.000102238	0	DOWN
Bentiamine	5.453_490.16611	-2.0251	4.50928e-05	0	DOWN	-2.58768	7.77749e-06	0	DOWN	-2.18311	1.74251e-05	0	DOWN	-1.81488	2.34143e-05	0	DOWN
Isoscopoletin	5.977_192.04260	-2.00313	0.000285738	0	DOWN	-4.07931	6.05649e-05	0	DOWN	-3.72629	8.8384e-05	0	DOWN	-4.39972	5.65811e-05	0	DOWN
Dithioerythritol	0.811_154.01173	-1.99743	8.27515e-05	0	DOWN	-2.44211	1.28514e-05	0	DOWN	-2.28887	3.2178e-05	0	DOWN	-5.40783	3.04314e-06	0	DOWN
Gardenoside	5.673_404.13204	-1.99559	0.000376918	0	DOWN	-4.89611	6.69117e-05	0	DOWN	-6.68175	5.6013e-05	0	DOWN	-9.08704	5.29219e-05	0	DOWN
5-[(e)-2-carboxyvinyl]-2-hydroxyphenyl beta-d-glucopyranosiduronic acid	4.371_356.07447	-1.97941	3.201e-06	0	DOWN	-3.41895	2.24419e-07	0	DOWN	-3.66961	2.41695e-07	0	DOWN	-4.14451	1.6284e-07	0	DOWN
Armstrong's acid	0.775_287.97627	-1.96513	5.07313e-05	0	DOWN	-3.02581	5.81834e-06	0	DOWN	-3.2695	5.23426e-06	0	DOWN	-5.30641	2.52963e-06	0	DOWN
Cis-aconitic acid	0.898_174.01643	-1.96443	3.48497e-05	0	DOWN	-2.99149	3.55497e-06	0	DOWN	-2.87851	4.37137e-06	0	DOWN	-3.05615	2.97385e-06	0	DOWN
4,4'-sulfonylbis[2-(prop-2-en-1-yl)phenol]	3.565_330.09499	-1.96064	1.14724e-05	0	DOWN	-3.59528	1.1241e-06	0	DOWN	-3.17279	1.54509e-06	0	DOWN	-4.74317	7.75416e-07	0	DOWN
5-hydroxyisouric acid	0.818_184.02252	-1.94466	0.00032382	0	DOWN	-1.88816	0.000393371	0	DOWN	-1.86492	0.00039604	0	DOWN	-2.44383	0.00021939	0	DOWN
2'-o-methylinosine	1.103_282.09488	-1.94082	1.0166e-05	0	DOWN	-2.05813	8.44514e-06	0	DOWN	-1.95749	1.14769e-05	0	DOWN	-1.59366	3.72718e-05	0	DOWN
5-carboxyvanillic acid	4.906_212.03204	-1.93996	4.34335e-05	0	DOWN	-3.81873	3.46211e-08	0	DOWN	-4.43338	3.96038e-08	0	DOWN	-6.74686	1.688e-08	0	DOWN
Equilin sulfate	0.806_348.10170	-1.91494	3.62399e-07	0	DOWN	-4.06537	4.58284e-08	0	DOWN	-6.48362	2.84082e-08	0	DOWN	-7.86682	2.68618e-08	0	DOWN
(e)-2-[(2s)-2-amino-2-carboxyethoxy]-2-hydroxyethenediazonium	0.805_174.05079	-1.91494	3.62399e-07	0	DOWN	-4.06537	4.58284e-08	0	DOWN	-6.40966	2.85654e-08	0	DOWN	-7.5733	2.70788e-08	0	DOWN
Mollicellin f	0.799_432.06285	-1.91067	2.82462e-05	0	DOWN	-3.11631	6.49321e-06	0	DOWN	-3.00511	7.3377e-06	0	DOWN	-5.62655	2.8188e-06	0	DOWN
Tf5775000	0.796_248.03833	-1.8972	2.91577e-07	0	DOWN	-2.48494	1.40943e-07	0	DOWN	-2.93672	1.84797e-07	0	DOWN	-6.92501	1.74373e-08	0	DOWN
Methyl 4-hydroxy-3-methoxycinnamate	9.375_208.07380	-1.89193	0.000102841	0	DOWN	-2.73454	2.93375e-07	0	DOWN	-2.88126	3.15692e-07	0	DOWN	-2.24435	7.74157e-07	0	DOWN
2-acetoxy-3-[3-(4-hydroxy-phenyl)-acryloyloxy]-succinic acid	6.091_338.06389	-1.88834	0.000116497	0	DOWN	-2.84441	6.16556e-07	0	DOWN	-2.91546	1.34918e-06	0	DOWN	-3.97636	1.93922e-07	0	DOWN
Diacetyl trimer	7.135_258.11017	-1.88043	1.45962e-05	0	DOWN	-3.94562	1.60694e-06	0	DOWN	-4.57627	1.36202e-06	0	DOWN	-3.9755	1.66438e-06	0	DOWN
Gluconic acid	0.831_196.05818	-1.87376	0.000692403	0.00261083	DOWN	-2.2318	0.00033162	0	DOWN	-2.7966	0.000259851	0	DOWN	-2.08022	0.00054172	0.00182482	DOWN
Citraconic acid	1.276_130.02669	-1.87146	3.43729e-05	0	DOWN	-3.66408	8.23883e-07	0	DOWN	-3.92184	7.15369e-07	0	DOWN	-4.31534	5.37472e-07	0	DOWN
N'1,n'3-bis[(2,2-dimethylpropanoyl)oxy]-5-methylbenzene-1,3-dicarboximidamide	8.231_398.19159	-1.86322	1.65828e-05	0	DOWN	-4.04194	2.20304e-06	0	DOWN	-5.10267	1.70509e-06	0	DOWN	-5.36793	1.65313e-06	0	DOWN
Cyclic adp-ribose	1.157_541.06212	-1.85893	0.0215031	0.0357694	DOWN	-2.20733	0.0167061	0.029916	DOWN	-3.80942	0.00702613	0.0131084	DOWN	-4.13144	0.00644659	0.00916581	DOWN
4-methylumbelliferyl glucuronide	2.321_352.07698	-1.85622	1.0221e-07	0	DOWN	-2.72831	9.00877e-09	0	DOWN	-3.02994	9.58631e-09	0	DOWN	-2.87564	1.51089e-08	0	DOWN
Astemizole	12.949_458.24939	-1.83877	0.000106083	0	DOWN	-4.25463	1.29954e-05	0	DOWN	-4.80499	1.1368e-05	0	DOWN	-5.31639	1.04529e-05	0	DOWN
Dh2207000	6.504_222.12578	-1.83336	0.000371747	0	DOWN	-1.95401	5.48174e-06	0	DOWN	-2.53937	1.31843e-06	0	DOWN	-1.90146	8.08986e-06	0	DOWN
Mycenolide a	6.508_240.13632	-1.83336	0.000371747	0	DOWN	-1.95401	5.48174e-06	0	DOWN	-2.53937	1.31843e-06	0	DOWN	-1.90146	8.08986e-06	0	DOWN
7-hydroxy-9-methoxy-6-(1,3,4-trihydroxy-2-butanyl)-1,2-dihydrocyclopenta[c]chromene-3,4-dione	0.803_350.09904	-1.83036	3.61194e-06	0	DOWN	-4.12286	2.30629e-07	0	DOWN	-3.96058	3.20922e-07	0	DOWN	-4.68944	1.99055e-07	0	DOWN
L-sorbose	0.801_180.06336	-1.81168	7.3857e-07	0	DOWN	-2.14897	5.06763e-07	0	DOWN	-2.12703	4.82834e-07	0	DOWN	-1.77836	8.67385e-07	0	DOWN
Transfluthrin	1.284_370.01482	-1.80395	0.000108416	0	DOWN	-4.07289	8.16737e-07	0	DOWN	-4.19808	7.9181e-07	0	DOWN	-5.48966	4.01082e-07	0	DOWN
2-hydroxy-3-(phosphonooxy)propyl (9z,12z,15z)-9,12,15-octadecatrienoate	14.713_432.22774	-1.80019	0.000102141	0	DOWN	-2.31813	5.30546e-05	0	DOWN	-2.97878	1.71937e-05	0	DOWN	-3.02984	1.87509e-05	0	DOWN
Aucubin	4.733_392.13190	-1.79686	5.17053e-05	0	DOWN	-3.62526	6.69057e-06	0	DOWN	-4.06685	5.75151e-06	0	DOWN	-4.98636	4.56722e-06	0	DOWN
N-{[(1s,4s,6s)-6-isopropyl-3-methyl-4-{[5-(4-pyridinyl)-1,3,4-oxadiazol-2-yl]methyl}-2-cyclohexen-1-yl]methyl}-2-pyrazinecarboxamide	14.688_432.22782	-1.79468	0.0045642	0.0103858	DOWN	-2.24988	0.0028639	0.00690233	DOWN	-2.6435	0.00188489	0.00423926	DOWN	-2.85542	0.00157178	0.00340394	DOWN
7-chloro-5-(4-hydroxyphenyl)-1-methyl-1h-1,5-benzodiazepine-2,4(3h,5h)-dione	4.829_316.06173	-1.78634	1.25143e-05	0	DOWN	-2.39831	3.31946e-07	0	DOWN	-2.39416	3.91478e-07	0	DOWN	-3.15156	1.07558e-07	0	DOWN
Ethyl 3-oxohexanoate	5.332_158.09434	-1.77981	0.000479953	0	DOWN	-2.8684	0.000133222	0	DOWN	-4.56363	6.45905e-05	0	DOWN	-5.04897	5.89051e-05	0	DOWN
Ethanal tetramer	5.351_176.10504	-1.77	0.000659434	0.00261083	DOWN	-3.00804	0.000170247	0	DOWN	-4.55382	9.04076e-05	0	DOWN	-5.04999	8.24112e-05	0	DOWN
3-[(2z)-1-oxo-2-buten-2-yl]pentanedioic acid	5.69_200.06877	-1.76286	0.000287606	0	DOWN	-4.31825	3.51318e-05	0	DOWN	-5.90656	2.72234e-05	0	DOWN	-6.83204	2.56347e-05	0	DOWN
Isovanillic acid	3.574_168.04249	-1.75373	0.00319414	0.00675978	DOWN	-3.53869	0.000548015	0.00265429	DOWN	-3.25228	0.000630591	0.00228053	DOWN	-4.43035	0.000418605	0	DOWN
3-methoxy-4-hydroxyhippuric acid	2.897_225.06391	-1.75047	6.77839e-05	0	DOWN	-2.21354	6.18613e-06	0	DOWN	-2.01206	8.51089e-06	0	DOWN	-2.29776	6.78085e-06	0	DOWN
N1-[3-(1h-imidazol-1-yl)propyl]-2,6-dimethoxy-3-nitrobenzamide	5.332_334.12605	-1.74625	3.96664e-06	0	DOWN	-3.04746	7.8695e-07	0	DOWN	-4.55416	3.64799e-07	0	DOWN	-5.05373	3.24229e-07	0	DOWN
3-[2-(β-d-glucopyranosyloxy)-4-methoxyphenyl]propanoic acid	4.729_358.12648	-1.73938	1.30244e-06	0	DOWN	-2.63435	3.91343e-08	0	DOWN	-2.66956	6.31295e-08	0	DOWN	-3.36469	2.54101e-08	0	DOWN
Helicid	2.468_330.09507	-1.73454	0.000913334	0.00261083	DOWN	-3.08611	0.000138729	0	DOWN	-3.31243	0.000129743	0	DOWN	-3.4638	0.000113488	0	DOWN
Mitomycin	4.754_334.12627	-1.6792	4.62261e-06	0	DOWN	-2.34483	8.65686e-07	0	DOWN	-3.16669	3.95741e-07	0	DOWN	-3.02769	4.28563e-07	0	DOWN
2-methylaminoethylphosphonic acid	4.038_139.03965	-1.67822	0.000187422	0	DOWN	-2.67239	1.94037e-05	0	DOWN	-2.54917	1.66533e-05	0	DOWN	-2.70995	1.41175e-05	0	DOWN
Hydralazine pyruvic acid hydrazone	5.725_230.07918	-1.64908	2.1792e-06	0	DOWN	-3.49446	2.27452e-07	0	DOWN	-4.6399	1.50077e-07	0	DOWN	-5.18437	1.34347e-07	0	DOWN
Bilobalide	4.616_326.10019	-1.63406	0.00145475	0.00261083	DOWN	-2.26692	0.000159502	0	DOWN	-3.66306	5.03569e-05	0	DOWN	-1.69598	0.000478079	0	DOWN
N-{4-[(2r,3r)-3-(hydroxymethyl)-4-isopropyl-5-oxo-2-morpholinyl]phenyl}-2-methoxyacetamide	5.349_374.11867	-1.63337	3.55351e-06	0	DOWN	-2.87459	6.5487e-07	0	DOWN	-4.52717	2.54543e-07	0	DOWN	-5.16918	2.18808e-07	0	DOWN
1-naphthylacetylspermine	13.737_370.27169	-1.63238	3.24829e-06	0	DOWN	-2.62398	1.94365e-07	0	DOWN	-2.44395	2.7077e-07	0	DOWN	-3.19035	1.39412e-07	0	DOWN
Quinmerac	0.815_221.02203	-1.62634	2.26777e-06	0	DOWN	-2.07849	7.80923e-07	0	DOWN	-3.30213	1.62705e-07	0	DOWN	-7.7	3.47424e-08	0	DOWN
Sarracenin	4.962_226.08436	-1.62599	2.46679e-06	0	DOWN	-3.08276	1.02926e-07	0	DOWN	-4.06803	6.15907e-08	0	DOWN	-4.00308	6.48994e-08	0	DOWN
Lobucavir	5.725_265.11619	-1.62327	7.99402e-06	0	DOWN	-3.54114	8.06818e-07	0	DOWN	-4.60077	5.5519e-07	0	DOWN	-5.24368	4.91456e-07	0	DOWN
Ent-8-iso prostaglandin f2α	14.425_354.24063	-1.62066	0.0123351	0.0217068	DOWN	-3.57848	0.0027659	0.00690233	DOWN	-5.55522	0.00187091	0.00423926	DOWN	-7.1596	0.00172175	0.00340394	DOWN
(2s)-3-(4-hydroxyphenyl)-2-({[(3s,4s,5r)-2,3,4-trihydroxy-5-(hydroxymethyl)tetrahydro-2-furanyl]methyl}amino)propanoic acid (non-preferred name)	4.633_343.12618	-1.61851	0.000815086	0.00261083	DOWN	-2.28555	5.62096e-05	0	DOWN	-3.64239	1.581e-05	0	DOWN	-1.93405	9.23151e-05	0	DOWN
Theodrenaline	3.588_375.15288	-1.61223	2.28758e-05	0	DOWN	-3.31017	1.98119e-06	0	DOWN	-2.20132	2.07686e-05	0	DOWN	-4.39184	7.28044e-07	0	DOWN
Diacetin monopropanoate	5.504_232.09453	-1.60377	2.7831e-06	0	DOWN	-2.78622	1.68802e-07	0	DOWN	-2.98437	1.56969e-07	0	DOWN	-4.87864	5.36061e-08	0	DOWN
N-(3,5-dimethoxybenzoyl)glycine	4.787_239.07927	-1.60348	0.000668199	0.00261083	DOWN	-2.42443	4.83047e-05	0	DOWN	-2.05956	0.000138764	0	DOWN	-3.59953	2.03634e-05	0	DOWN
4-[1-hydroxy-3-(5-methoxy-2,2-dimethyl-2h-chromen-6-yl)propyl]phenyl hydrogen sulfate	5.32_420.12431	-1.599	0.000599678	0.00261083	DOWN	-2.86171	0.000120488	0	DOWN	-4.41801	5.84168e-05	0	DOWN	-4.75344	5.43718e-05	0	DOWN
Mhpg	4.755_184.07384	-1.59194	7.42514e-05	0	DOWN	-3.36564	6.06562e-06	0	DOWN	-3.79705	5.19669e-06	0	DOWN	-4.93848	3.66982e-06	0	DOWN
5-chloro-2-[(3s)-1-(3,4-difluorobenzyl)-3-pyrrolidinyl]-1,3-benzoxazole	4.635_348.08163	-1.58659	0.00130733	0.00261083	DOWN	-2.34598	9.98513e-05	0	DOWN	-3.82048	3.22478e-05	0	DOWN	-2.8988	4.96857e-05	0	DOWN
Neopterin	2.224_253.07987	-1.53736	0.000266808	0	DOWN	-3.92887	4.04554e-06	0	DOWN	-2.63945	1.3531e-05	0	DOWN	-4.9486	2.59279e-06	0	DOWN
1-o-vanilloyl-beta-d-glucose	3.587_330.09501	-1.5372	0.00383311	0.00861954	DOWN	-3.78296	0.000211922	0	DOWN	-3.02612	0.000341285	0	DOWN	-4.512	0.000173234	0	DOWN
Allamandin	7.638_308.08951	-1.53629	7.66372e-06	0	DOWN	-4.95897	3.89186e-07	0	DOWN	-5.78316	3.47302e-07	0	DOWN	-5.53479	3.59709e-07	0	DOWN
Sphinganine	17.711_301.29799	-1.5348	6.82576e-05	0	DOWN	-1.81495	8.56884e-05	0	DOWN	-2.52432	1.28844e-05	0	DOWN	-1.6271	0.00027447	0	DOWN
Pregnanediol-3-glucuronide	14.916_496.30397	-1.53421	4.64537e-05	0	DOWN	-3.18403	2.43326e-06	0	DOWN	-3.10438	2.63101e-06	0	DOWN	-3.28693	2.67236e-06	0	DOWN
Methyl 2-{[2-o-(6-deoxy-α-l-mannopyranosyl)-β-d-glucopyranosyl]oxy}benzoate	8.506_482.14034	-1.52878	1.34259e-05	0	DOWN	-3.36871	9.49958e-09	0	DOWN	-3.83371	9.73289e-09	0	DOWN	-5.18294	4.87694e-09	0	DOWN
Yk6000000	7.661_260.12566	-1.50905	1.39869e-05	0	DOWN	-3.75653	6.45342e-07	0	DOWN	-4.51745	4.95576e-07	0	DOWN	-3.87232	6.21302e-07	0	DOWN
(z)-2-butene-1,2,3-tricarboxylic acid	1.161_188.03235	-1.56851	0.000564562	0.00261083	DOWN	-1.53291	0.000858547	0.00265429	DOWN	-1.19075	0.00321813	0.00612106	DOWN	-1.61823	0.000596613	0.00182482	DOWN
3,5,7-trihydroxy-2-(1-hydroxy-3-methoxy-4-oxocyclohexyl)-6-methoxy-4h-chromen-4-one	5.426_366.09493	-1.69318	0.00846807	0.0155281	DOWN	-1.99196	0.000916391	0.00265429	DOWN	-1.48712	0.0176493	0.0294274	DOWN	-4.6309	3.9586e-05	0	DOWN
Sulforhodamine b	6.627_558.14857	-5.56339	0.0215055	0.0357694	DOWN	-5.43086	0.0216732	0.0370479	DOWN	-2.44655	0.0446231	0.0633299	DOWN	-5.5224	0.021561	0.0294232	DOWN
2-acetyl-5-hydroxy-3-methoxyphenyl hexopyranoside	5.56_344.11081	-3.9605	0.0245951	0.0395913	DOWN	-4.57612	0.0225585	0.0382964	DOWN	-2.50186	0.0398008	0.0573444	DOWN	-4.03871	0.0242843	0.0319128	DOWN
N-{(3s,5s)-1-methyl-5-[3-(2-pyrazinyl)-1,2,4-oxadiazol-5-yl]-3-pyrrolidinyl}benzenesulfonamide	6.035_408.10369	-2.17134	5.14365e-05	0	DOWN	-1.66461	0.00024176	0	DOWN	-0.578756	0.0835538	0.106438	DOWN	-3.09583	5.98402e-06	0	DOWN
2,3-dihydroxybenzoyl 5'-adenylate	0.882_483.07758	-2.66541	0.0213964	0.0345226	DOWN	-2.75399	0.0205548	0.0358002	DOWN	-1.0198	0.127626	0.153024	DOWN	-2.7431	0.0206497	0.0281949	DOWN
3,4-mdpa	5.484_221.14176	-3.62165	0.01416	0.0245118	DOWN	-2.92941	0.0180041	0.0315152	DOWN	-1.85332	0.0389658	0.0561828	DOWN	-2.91009	0.017929	0.0246623	DOWN
N-methylethanolamine phosphate	0.833_155.03492	-1.98135	2.88844e-05	0	DOWN	-1.79038	3.75621e-05	0	DOWN	-1.43251	0.000849874	0.00228053	DOWN	-8.90245	3.07475e-06	0	DOWN
Ascr#22	12.442_360.25124	-1.85377	0.025281	0.0395913	DOWN	-2.06831	0.0213547	0.0358002	DOWN	-1.29287	0.0504507	0.0689162	DOWN	-2.30121	0.0180559	0.0246623	DOWN
Orotidine	1.157_288.05930	-1.8238	0.0013616	0.00261083	DOWN	-2.88063	9.51008e-06	0	DOWN	-1.23718	0.000686746	0.00228053	DOWN	-4.8688	3.81915e-06	0	DOWN
Tri-o-cresyl phosphate	5.482_368.11062	-2.02912	0.000195616	0	DOWN	-1.98596	0.00011673	0	DOWN	-1.29262	0.00189397	0.00423926	DOWN	-3.3688	2.17653e-05	0	DOWN
Sibiricose a5	4.593_518.16335	-2.6688	6.89142e-05	0	DOWN	-1.1816	0.00128373	0.00265429	DOWN	-2.57988	9.22085e-05	0	DOWN	-1.04925	0.00190598	0.00340394	DOWN
Rotenone	5.196_394.13771	-3.30045	1.4024e-06	0	DOWN	-1.45656	0.000273849	0	DOWN	-2.7291	1.12325e-05	0	DOWN	3.36044	0.154245	0.173784	UP
7-hydroxycoumarine	4.776_162.03182	-2.59282	0.0305193	0.0473916	DOWN	-2.47443	0.032743	0.0517466	DOWN	-3.64386	0.021429	0.0334355	DOWN	-0.950939	0.196034	0.213959	DOWN
Deltorphin 1	15.619_768.37949	-1.65756	6.69655e-05	0	DOWN	-1.18695	0.000577148	0.00265429	DOWN	-1.93311	2.28571e-05	0	DOWN	-0.836153	0.000504925	0.00182482	DOWN
N-(2-{4-[5-(acetylamino)-1h-benzimidazol-2-yl]phenyl}-1h-benzimidazol-5-yl)acetamide	6.5_424.17092	-1.61355	0.000380073	0	DOWN	-0.673854	0.00767341	0.0156897	DOWN	-1.7434	1.13837e-05	0	DOWN	0.0502301	0.448337	0.453469	UP
Uridine 5'-diphosphogalactose	0.966_566.05564	-1.60021	0.00247119	0.00482093	DOWN	-1.3669	0.00368486	0.00879321	DOWN	-2.70126	0.000511933	0.00228053	DOWN	-3.71451	0.000283311	0	DOWN
Naringin	7.187_580.17988	-1.96946	0.00677871	0.0139395	DOWN	-0.962935	0.0532734	0.0756674	DOWN	-0.567598	0.270738	0.290778	DOWN	-2.01905	0.0060036	0.00916581	DOWN
6-o-phosphono-d-gluconic acid	0.881_276.02455	-1.87607	3.44681e-05	0	DOWN	-1.25158	0.000652716	0.00265429	DOWN	-0.251503	0.254743	0.275464	DOWN	-4.16869	4.68271e-06	0	DOWN
Tf9050000	0.86_262.00896	-2.08335	6.21126e-06	0	DOWN	-1.39147	0.000103006	0	DOWN	-0.376901	0.148985	0.173526	DOWN	-5.32493	8.72438e-07	0	DOWN
1-{[(3s,4s,5r)-2,3,4-trihydroxy-5-(hydroxymethyl)tetrahydro-2-furanyl]methyl}-2-pyrrolidinecarboxylic acid (non-preferred name)	0.871_277.11579	-2.76215	0.0260808	0.0409559	DOWN	-1.8401	0.0449831	0.0663006	DOWN	-1.6642	0.0548134	0.0743253	DOWN	-3.53097	0.0199807	0.0269746	DOWN
Sitaxentan	0.818_454.00451	-1.57467	4.35755e-06	0	DOWN	-1.08362	0.000109348	0	DOWN	-1.47243	0.000154444	0	DOWN	-5.73396	1.74376e-07	0	DOWN
Triflusal	0.825_248.02973	-2.12264	1.75131e-05	0	DOWN	-0.152472	0.319714	0.343532	DOWN	-0.381238	0.180681	0.205034	DOWN	-4.4122	2.75702e-06	0	DOWN
2,5-dimethyl-4-ethoxy-3(2h)-furanone	5.28_156.07878	-0.962389	0.0722991	0.0953712	DOWN	-1.74852	0.0218325	0.0370479	DOWN	-1.61942	0.0260114	0.0399244	DOWN	-0.963589	0.143699	0.163748	DOWN
Caffeic acid	4.567_180.04230	-0.581821	0.0409989	0.0601507	DOWN	-1.70678	0.00166193	0.00491232	DOWN	-2.17818	0.00103699	0.00228053	DOWN	-0.139345	0.43688	0.443852	DOWN
4-coumaroylshikimic acid	6.553_320.08959	-0.854481	0.000772192	0.00261083	DOWN	-2.08826	1.47076e-05	0	DOWN	-2.66436	7.85282e-06	0	DOWN	-0.509358	0.312876	0.326876	DOWN
Handelin	15.204_552.27062	-1.28297	0.000138495	0	DOWN	-1.53354	0.000214694	0	DOWN	-1.98531	2.05742e-05	0	DOWN	-1.08562	0.000420671	0	DOWN
11-cyclopropyl-4-methyl-6-oxo-6,11-dihydro-5h-dipyrido[3,2-b:2',3'-e][1,4]diazepin-8-yl beta-l-glucopyranosiduronic acid	4.46_458.14256	-1.44391	3.95428e-05	0	DOWN	-1.83746	1.52354e-05	0	DOWN	-2.18269	7.40364e-06	0	DOWN	0.0820105	0.338207	0.350688	UP
1î²-hydroxycholic acid	16.138_424.28280	-0.411343	0.00724188	0.0139395	DOWN	-1.57017	1.2091e-05	0	DOWN	-1.92733	8.32042e-06	0	DOWN	-0.935665	0.000339069	0	DOWN
Actodigin	15.204_536.29637	-1.12585	0.000196325	0	DOWN	-1.63931	3.76274e-05	0	DOWN	-2.16856	5.95414e-06	0	DOWN	-1.12168	0.000185279	0	DOWN
Methyl 4-hydroxycinnamate	9.042_178.06305	-1.30596	4.67925e-05	0	DOWN	-1.61416	2.18078e-05	0	DOWN	-1.82505	4.03502e-05	0	DOWN	-0.161116	0.417402	0.425623	DOWN
Valylproline	1.184_214.13189	-1.3001	5.72109e-05	0	DOWN	-1.5169	3.31388e-05	0	DOWN	-1.5512	1.19849e-05	0	DOWN	-0.736393	0.000577272	0.00182482	DOWN
Metipranolol	8.511_309.19394	0.22631	0.0523095	0.0729337	UP	-1.5856	6.43269e-06	0	DOWN	-2.52727	1.78049e-06	0	DOWN	-1.34842	1.72325e-05	0	DOWN
9-ribosylzeatin	4.456_351.15417	-1.26676	0.000101352	0	DOWN	-1.95484	1.73386e-05	0	DOWN	-1.9663	1.59532e-05	0	DOWN	-1.58118	3.13624e-05	0	DOWN
(2s)-2-piperazinecarboxamide	0.804_129.09029	-0.131552	0.338988	0.356724	DOWN	-3.67281	0.000596769	0.00265429	DOWN	-4.57616	0.000468473	0	DOWN	-5.23229	0.000423837	0	DOWN
(3r,4r)-4-hydroxy-3-[(4-methoxybenzoyl)amino]-n-[3-(trifluoromethyl)phenyl]-1-azepanecarboxamide	6.544_433.15860	0.0513875	0.314528	0.334869	UP	-2.84388	9.27899e-07	0	DOWN	-5.49336	2.6842e-07	0	DOWN	-6.43803	2.44847e-07	0	DOWN
Acetylsulfaphenazole	0.805_356.09343	-1.4994	7.59157e-05	0	DOWN	-2.59784	6.38819e-06	0	DOWN	-2.75243	9.82424e-06	0	DOWN	-3.48129	2.91719e-06	0	DOWN
C18-carnitine	14.193_427.36641	-0.506875	0.00146145	0.00261083	DOWN	-2.32845	6.67042e-07	0	DOWN	-2.6124	1.7565e-08	0	DOWN	-5.49394	2.31042e-09	0	DOWN
Methylseleno carboxyethylglutamine	0.777_312.02089	0.118905	0.148713	0.177108	UP	-1.57231	1.83179e-05	0	DOWN	-3.57797	8.14148e-07	0	DOWN	-3.66593	7.84471e-07	0	DOWN
Mollicellin e	0.8_446.07864	-0.928749	0.000932772	0.00261083	DOWN	-2.44655	1.67066e-05	0	DOWN	-4.15505	5.34927e-06	0	DOWN	-5.63443	3.81316e-06	0	DOWN
Nat13-331713_pos	7.623_484.19238	-0.269211	0.132219	0.159369	DOWN	-1.66712	0.000616541	0.00265429	DOWN	-2.36224	0.000174403	0	DOWN	-3.10292	8.35061e-05	0	DOWN
Diethyl (2r,3r)-2-hydroxy-3-methylsuccinate	4.918_204.09979	-1.39425	1.73324e-05	0	DOWN	-2.65939	1.32595e-06	0	DOWN	-2.61781	1.75822e-06	0	DOWN	-3.54386	6.54933e-07	0	DOWN
Kukoamine b	15.763_530.30864	-1.02097	0.000810438	0.00261083	DOWN	-2.27936	9.73479e-06	0	DOWN	-2.09034	2.50885e-05	0	DOWN	-2.17158	3.92418e-05	0	DOWN
Testosterone undecanoate	16.452_456.36056	-1.40571	0.031478	0.0473916	DOWN	-2.8336	2.44169e-06	0	DOWN	-2.42688	0.000112853	0	DOWN	-5.98108	5.64229e-09	0	DOWN
2-[4-(3-hydroxypropyl)-2-methoxyphenoxy]-1,3-propanediol	5.216_256.13089	-0.485147	0.00832031	0.0155281	DOWN	-1.60154	5.79306e-05	0	DOWN	-3.13855	5.83246e-06	0	DOWN	-2.95407	6.72255e-06	0	DOWN
2-phenylethyl 3-o-(4-carboxy-3-hydroxy-3-methylbutanoyl)-β-d-glucopyranoside	6.498_450.15272	-0.409447	0.162836	0.191336	DOWN	-2.58473	0.00282824	0.00690233	DOWN	-4.51907	0.00111132	0.00228053	DOWN	-4.43747	0.00125151	0.00182482	DOWN
N-[(1s,2s,8s,8as)-8-hydroxy-7-{(2s)-1-[(4-methoxybenzyl)amino]-1-oxo-2-propanyl}-1,4a-dimethyldecahydro-2-naphthalenyl]-4-methoxybenzamide	12.905_560.26567	-0.520851	0.0475528	0.0684818	DOWN	-3.16092	1.50277e-05	0	DOWN	-4.37864	8.9433e-06	0	DOWN	-4.98357	7.34994e-06	0	DOWN
2-hydroxy-2-(9-hydroxy-7-oxo-2,3-dihydro-7h-furo[3,2-g]chromen-2-yl)propyl hydrogen sulfate	7.678_358.03505	-1.1585	0.000124511	0	DOWN	-2.97348	3.44037e-06	0	DOWN	-3.92176	2.03122e-06	0	DOWN	-3.42706	2.54779e-06	0	DOWN
Famciclovir	7.677_321.14228	-1.24289	4.61933e-05	0	DOWN	-3.29865	1.42688e-06	0	DOWN	-4.17235	9.65788e-07	0	DOWN	-3.74361	1.12865e-06	0	DOWN
Fosamprenavir	5.466_585.19121	-0.344773	0.0296491	0.046135	DOWN	-2.32668	1.34302e-05	0	DOWN	-2.51055	7.81179e-06	0	DOWN	-2.87804	4.90192e-06	0	DOWN
Nicotinamide adenine dinucleotide (nad+)	1.172_663.10933	-0.764709	0.058877	0.0811054	DOWN	-1.59982	0.0126203	0.0236602	DOWN	-4.20679	0.00147612	0.00228053	DOWN	-4.58299	0.00135675	0.00182482	DOWN
L-glutamine	1.95_146.06938	0.264481	0.148164	0.176223	UP	-1.76287	8.77796e-06	0	DOWN	-3.67131	4.78649e-07	0	DOWN	-3.55005	5.34695e-07	0	DOWN
Asparagine	0.885_132.05358	-0.957104	0.00269299	0.00675978	DOWN	-1.72097	2.09447e-06	0	DOWN	-2.10855	1.13751e-05	0	DOWN	-4.6638	1.53032e-07	0	DOWN
Dl-glutamine	0.795_146.06929	-0.0612501	0.356222	0.37197	DOWN	-1.56876	8.1096e-05	0	DOWN	-4.10256	3.83364e-06	0	DOWN	-11.3563	2.23054e-06	0	DOWN
Pyridoxine	2.328_169.07410	-0.800844	0.0151465	0.0259992	DOWN	-2.04935	0.000580954	0.00265429	DOWN	-2.05808	0.000507429	0.00228053	DOWN	-2.49885	0.000382352	0	DOWN
Spermidine	0.727_145.15808	-1.24446	3.29358e-05	0	DOWN	-1.70313	5.37695e-06	0	DOWN	-2.3516	1.30274e-06	0	DOWN	-3.83169	4.45026e-07	0	DOWN
D-fructose-1,6-diphosphate	0.708_339.99607	-1.00768	0.00374117	0.00861954	DOWN	-2.82283	0.000107863	0	DOWN	-2.06637	0.000304264	0	DOWN	-2.83097	9.98784e-05	0	DOWN
Cortisol	12.906_362.20691	-0.604119	0.0824287	0.106109	DOWN	-1.52339	0.00276463	0.00690233	DOWN	-2.0076	0.000811265	0.00228053	DOWN	-3.36922	0.00017657	0	DOWN
Bergaptol	0.788_202.02621	-1.20318	7.48763e-05	0	DOWN	-2.98367	7.29508e-09	0	DOWN	-3.29396	8.10968e-09	0	DOWN	-5.24271	1.76627e-09	0	DOWN
Choline o-sulfate	0.848_183.05668	-0.934094	0.0175925	0.0303613	DOWN	-1.61671	0.00114906	0.00265429	DOWN	-3.093	0.000152118	0	DOWN	-4.71966	7.50616e-05	0	DOWN
Porphobilinogen	2.047_226.09524	-1.16769	0.000113379	0	DOWN	-1.58778	1.42207e-05	0	DOWN	-2.31529	2.21971e-06	0	DOWN	-2.24038	4.17554e-06	0	DOWN
Glucogallin	1.571_332.07442	-1.42255	0.00887071	0.0171638	DOWN	-2.32821	0.00083148	0.00265429	DOWN	-2.23719	0.00131352	0.00228053	DOWN	-3.92717	0.00029912	0	DOWN
4-(methylthio)-2-oxobutyric acid	0.85_148.01950	-0.934094	0.0175925	0.0303613	DOWN	-1.61671	0.00114906	0.00265429	DOWN	-3.10638	0.000151973	0	DOWN	-4.7929	7.40115e-05	0	DOWN
Methoxsalen	0.796_216.04160	-0.417305	0.0115793	0.0217068	DOWN	-2.63555	1.66158e-06	0	DOWN	-4.22649	5.61088e-07	0	DOWN	-5.31109	3.97647e-07	0	DOWN
L-pyroglutamic acid	0.847_129.04267	0.179265	0.211076	0.23928	UP	-1.84062	0.0020123	0.00491232	DOWN	-3.44825	0.000173947	0	DOWN	-9.90529	7.69548e-05	0	DOWN
Trimethoprim	7.92_290.13653	-0.913373	0.000641595	0.00261083	DOWN	-3.95347	4.32999e-06	0	DOWN	-5.30465	3.17643e-06	0	DOWN	-7.35449	2.72066e-06	0	DOWN
Dl-arginine	0.805_174.11182	-0.385993	0.0459505	0.066129	DOWN	-2.74173	4.03026e-05	0	DOWN	-4.24815	1.9087e-05	0	DOWN	-8.47794	1.25517e-05	0	DOWN
N-acetylmuramic acid	5.522_293.11102	-1.36852	4.56201e-06	0	DOWN	-2.36484	3.46283e-07	0	DOWN	-2.59912	3.34783e-07	0	DOWN	-4.69171	7.91531e-08	0	DOWN
Glycine anhydride	0.794_114.04294	-1.14861	0.000528736	0.00261083	DOWN	-2.63946	1.24447e-05	0	DOWN	-2.5645	1.34623e-05	0	DOWN	-3.46603	6.85115e-06	0	DOWN
H-met(o)-oh	0.854_165.04606	-0.920188	0.0176433	0.0303613	DOWN	-1.61671	0.00114906	0.00265429	DOWN	-3.06165	0.000152687	0	DOWN	-4.11768	8.61707e-05	0	DOWN
Folinic acid	3.683_473.16621	-1.37588	2.25409e-05	0	DOWN	-2.442	2.45541e-06	0	DOWN	-2.52731	2.22742e-06	0	DOWN	-2.45455	2.70008e-06	0	DOWN
N-benzoyl-d-arginine-4-nitroanilide	4.762_398.16873	-0.814234	0.000380582	0	DOWN	-2.94394	4.25277e-06	0	DOWN	-3.98201	1.20547e-06	0	DOWN	-3.9952	1.31574e-06	0	DOWN
Hydromorphone	1.537_285.13247	-0.642891	0.000679131	0.00261083	DOWN	-2.19676	3.53599e-06	0	DOWN	-3.49236	7.2574e-07	0	DOWN	-3.6946	6.42847e-07	0	DOWN
Azulfidine	0.8_398.06817	0.293015	0.109252	0.135304	UP	-2.27679	0.000400515	0	DOWN	-3.47638	0.000136798	0	DOWN	-4.43489	8.23043e-05	0	DOWN
Midazolam	4.07_325.07961	-0.95567	0.0229723	0.0368747	DOWN	-4.62077	8.13161e-06	0	DOWN	-4.04219	9.03945e-06	0	DOWN	-4.75544	7.07396e-06	0	DOWN
10,16-dihydroxyhexadecanoic acid	10.796_288.22992	-1.51119	0.047382	0.0672866	DOWN	-2.49606	0.0215199	0.0370479	DOWN	-3.46718	0.0144845	0.0239851	DOWN	-4.01321	0.0127314	0.0183827	DOWN
?-antiarin	11.524_566.27043	0.359625	0.0901665	0.11538	UP	-1.67822	0.000504995	0.00265429	DOWN	-2.33228	3.95048e-05	0	DOWN	-5.57538	7.00581e-06	0	DOWN
Catalpol	4.75_362.12133	-0.677398	0.00815101	0.0155281	DOWN	-2.73376	5.27046e-05	0	DOWN	-4.19946	1.92469e-05	0	DOWN	-4.57173	1.7656e-05	0	DOWN
Cyclohexanecarboxylic acid	4.609_128.08377	-1.08775	0.000119622	0	DOWN	-3.01949	1.60502e-06	0	DOWN	-3.59945	1.18273e-06	0	DOWN	-4.52602	8.29493e-07	0	DOWN
Pinocembrin	5.322_256.07342	-1.13003	0.0199583	0.0333548	DOWN	-2.83381	0.00204104	0.00491232	DOWN	-3.78841	0.00132648	0.00228053	DOWN	-3.5929	0.00141557	0.00182482	DOWN
Paeonolide	4.681_460.15817	-1.42408	1.86734e-05	0	DOWN	-1.98504	5.18153e-06	0	DOWN	-2.66457	2.66664e-06	0	DOWN	-1.58914	1.73386e-05	0	DOWN
Mfcd01741622	4.61_325.17321	-1.16012	2.9103e-05	0	DOWN	-3.40338	3.79352e-07	0	DOWN	-3.92974	2.90444e-07	0	DOWN	-6.4029	1.78572e-07	0	DOWN
L-ethionine	0.796_163.06685	-0.335307	0.0321609	0.0487048	DOWN	-1.75196	2.18228e-05	0	DOWN	-3.63676	3.29741e-06	0	DOWN	-9.3729	1.44499e-06	0	DOWN
Methyl jasmonate	10.611_224.14144	-0.768964	0.0287807	0.0449641	DOWN	-1.51954	0.00363844	0.00879321	DOWN	-1.77044	0.00221942	0.00423926	DOWN	-1.56187	0.00471966	0.00780497	DOWN
(+/-)-6-acetonyldihydrochelerythrine	5.125_405.15690	0.0781761	0.416675	0.427095	UP	-1.55166	0.0155751	0.0284704	DOWN	-2.28929	0.00625594	0.0113693	DOWN	-4.43274	0.00239916	0.00340394	DOWN
3-(4-fluorophenyl)-2,2,4-trimethyl-2h-chromen-7-yl acetate	0.805_326.13246	-1.24199	1.51653e-07	0	DOWN	-2.92469	1.97374e-09	0	DOWN	-4.15139	7.18247e-10	0	DOWN	-3.39366	1.85151e-09	0	DOWN
1-(3-(n-a-benzyloxycarbonyl-l-asparaginyl)amino-2-hydroxy-4-phenylbutyryl)-n-tert-butyl-l-prolinamide	12.899_595.30326	-0.624077	0.0275307	0.0435766	DOWN	-2.90194	2.18737e-05	0	DOWN	-3.83097	1.22852e-05	0	DOWN	-5.91132	7.88893e-06	0	DOWN
Citrinin	6.741_232.07372	-3.56817	0.0356541	0.0537666	DOWN	-5.27481	0.0287874	0.0463508	DOWN	-5.96136	0.0278073	0.0423988	DOWN	-7.22877	0.0268948	0.0356503	DOWN
Picrocrocin	8.002_330.16788	-0.751564	0.00038402	0	DOWN	-1.62095	1.05411e-06	0	DOWN	-2.45411	1.42297e-07	0	DOWN	-3.84517	3.70056e-08	0	DOWN
Kanokoside a	6.205_476.18944	-1.2997	3.36853e-06	0	DOWN	-1.70037	4.22103e-08	0	DOWN	-1.86485	1.23343e-07	0	DOWN	-2.29109	4.38952e-10	0	DOWN
Pheophorbide a	20.149_592.26883	-1.12499	0.0159863	0.0274797	DOWN	-1.77738	0.00553848	0.0123149	DOWN	-3.28668	0.00120865	0.00228053	DOWN	-3.00548	0.00136675	0.00182482	DOWN
1,4,5,8-tetraamino-9,10-anthraquinone	7.678_268.09472	-1.26197	9.80502e-06	0	DOWN	-3.34947	2.58738e-07	0	DOWN	-4.1981	1.75899e-07	0	DOWN	-3.82708	2.01073e-07	0	DOWN
Hc blue 1	1.17_255.12192	-1.04862	0.000287959	0	DOWN	-1.79444	3.11938e-05	0	DOWN	-2.13049	1.63414e-05	0	DOWN	-2.06354	1.83392e-05	0	DOWN
Oxidized dinoflagellate luciferin	13.595_602.27413	-0.620543	0.0229208	0.0368747	DOWN	-2.23702	2.32825e-06	0	DOWN	-2.50635	1.5623e-06	0	DOWN	-4.58505	4.15787e-07	0	DOWN
Halazepam	0.809_352.06355	-0.438084	0.0228562	0.0368747	DOWN	-3.13875	1.90442e-05	0	DOWN	-5.49928	8.32619e-06	0	DOWN	-6.20131	7.81397e-06	0	DOWN
(1s,2r,5s)-2-isopropyl-5-methylcyclohexyl 3-oxobutanoate	14.126_240.17262	-0.529693	0.0991281	0.124834	DOWN	-1.59187	0.00243764	0.00491232	DOWN	-1.50197	0.00263361	0.00612106	DOWN	-3.30316	0.000307661	0	DOWN
(2r)-2-{[(5e)-4-hydroxy-7-oxo-5-heptenoyl]oxy}-3-(phosphonooxy)propyl palmitate	15.17_550.29036	-0.935079	0.000119024	0	DOWN	-1.75712	4.73359e-06	0	DOWN	-2.20615	2.15367e-06	0	DOWN	-1.5699	2.32196e-05	0	DOWN
(2r)-2-hydroxy-3-[(hydroxy{[(1s,2r,3r,4s,5s,6r)-2,3,4,5,6-pentahydroxycyclohexyl]oxy}phosphoryl)oxy]propyl (9z,12z,15z)-9,12,15-octadecatrienoate	12.603_594.28081	-1.29111	0.000129996	0	DOWN	-2.0923	1.1585e-05	0	DOWN	-2.31097	5.99739e-06	0	DOWN	-2.02896	1.56263e-05	0	DOWN
(2s,3r)-2-{[6-o-(beta-d-galactopyranosyl)-beta-d-galactopyranosyl]oxy}-3-hydroxyundecanoic acid	7.21_542.25719	-0.500798	0.0259456	0.0409559	DOWN	-2.14352	9.76727e-05	0	DOWN	-3.01748	3.80279e-05	0	DOWN	-4.68274	1.65088e-05	0	DOWN
(2s)-2-hydroxy-3-(palmitoyloxy)propyl 6-deoxy-6-sulfo-alpha-d-glucopyranoside	14.269_556.29268	-0.275464	0.0795343	0.103975	DOWN	-1.61383	5.35854e-07	0	DOWN	-2.06288	1.70441e-06	0	DOWN	-1.95728	9.8866e-06	0	DOWN
(2s)-3-(beta-d-galactopyranosyloxy)-2-hydroxypropyl (9z,12z,15z)-9,12,15-octadecatrienoate	15.168_514.31469	-1.01326	0.000229495	0	DOWN	-2.12151	7.36134e-06	0	DOWN	-2.44448	4.56126e-06	0	DOWN	-1.92333	1.39324e-05	0	DOWN
(3s,6r,6as,7s)-6,6a,7,8-tetrahydroxy-3-methyl-2,3,4,5,6,6a,7,12a-octahydro-1,12-tetraphenedione	3.69_344.12324	-0.961834	4.09781e-05	0	DOWN	-1.51052	4.51819e-06	0	DOWN	-1.67577	2.38271e-06	0	DOWN	-1.55718	5.78531e-06	0	DOWN
(5z,7e,9e,11r,12s)-11-{[(2r)-2-acetamido-2-carboxyethyl]sulfanyl}-12-hydroxy-5,7,9-hexadecatrienedioic acid	0.86_457.17928	-1.11069	5.84513e-06	0	DOWN	-2.44581	2.02495e-07	0	DOWN	-3.99332	7.82553e-08	0	DOWN	-8.55374	3.45711e-08	0	DOWN
[3,4,6-triacetoxy-5-(benzoyloxy)-1-cyclohexen-1-yl]methyl benzoate	0.826_510.15478	-0.826645	0.0462405	0.066129	DOWN	-2.24029	5.0666e-06	0	DOWN	-4.87682	8.06074e-07	0	DOWN	-6.93867	6.43501e-07	0	DOWN
1-(β-d-glucopyranosyloxy)-7-methyl-1,4a,5,6,7,7a-hexahydrocyclopenta[c]pyran-4-carboxylic acid	6.364_360.14210	-0.30943	0.0241805	0.038212	DOWN	-1.96278	8.94086e-06	0	DOWN	-2.6557	2.3308e-06	0	DOWN	-3.21027	1.24201e-06	0	DOWN
13,14-dihydro prostaglandin e1	17.167_338.24555	-0.280082	0.248355	0.274482	DOWN	-1.58707	0.013765	0.0252146	DOWN	-2.31263	0.00508615	0.00964186	DOWN	-6.65131	0.00148694	0.00182482	DOWN
17α-methyl-androstan-3-hydroxyimine-17β-ol	18.389_319.25086	-0.41932	0.00119886	0.00261083	DOWN	-1.68236	3.2632e-06	0	DOWN	-2.52808	9.07611e-08	0	DOWN	-2.04745	8.26646e-07	0	DOWN
2-(2-carboxyethyl)-4-methyl-5-pentyl-3-furoic acid	6.702_268.13082	0.480076	0.00770844	0.0155281	UP	-1.63626	7.80915e-05	0	DOWN	-2.65361	1.73396e-05	0	DOWN	-2.7451	1.33142e-05	0	DOWN
2-[2-({5-[(4-chlorobenzyl)sulfanyl]-1h-1,2,4-triazol-3-yl}amino)-2-oxoethoxy]acetic acid	0.76_356.03605	-1.25924	4.65752e-05	0	DOWN	-1.99374	4.82967e-06	0	DOWN	-2.60568	1.81979e-06	0	DOWN	-2.78223	3.37846e-06	0	DOWN
2-{(3r,4s)-3-[(5-butyl-1,2-oxazol-3-yl)methyl]-4-piperidinyl}-n,n-diethylacetamide	14.908_335.25386	-1.48154	7.67171e-05	0	DOWN	-3.08842	5.80506e-06	0	DOWN	-3.0231	6.214e-06	0	DOWN	-3.24242	5.99781e-06	0	DOWN
2-monolinolenin	14.914_352.26119	-1.44887	6.09534e-05	0	DOWN	-2.8323	5.3007e-06	0	DOWN	-2.42436	9.98211e-06	0	DOWN	-2.93041	5.33153e-06	0	DOWN
20 β-dihydrocortisol	11.829_364.22237	-1.38171	0.00362204	0.00861954	DOWN	-2.18487	0.00120366	0.00265429	DOWN	-2.62613	0.000551306	0.00228053	DOWN	-4.08624	0.0002597	0	DOWN
3-(4-chlorophenyl)-2-{2-[3-(2-methylpyrimidin-4-yl)phenyl]hydrazono}-3-oxopropanenitrile	4.753_375.09281	-0.512725	0.00129088	0.00261083	DOWN	-2.26414	3.37369e-06	0	DOWN	-2.78334	9.80853e-07	0	DOWN	-3.32593	6.91003e-07	0	DOWN
3-[14-ethyl-13-formyl-21-(methoxycarbonyl)-4,8,18-trimethyl-20-oxo-9-vinyl-3-phorbinyl]propanoic acid	18.801_606.24836	-0.585989	0.0324792	0.0487048	DOWN	-1.62356	0.000870639	0.00265429	DOWN	-2.78543	0.000202934	0	DOWN	-3.59113	0.00012306	0	DOWN
3-{1-hydroxy-2-[13-hydroxy-13-(hydroxymethyl)-8-methylpodocarpan-14-yl]ethyl}-5-oxo-2,5-dihydro-2-furanyl acetate	13.731_478.29296	-1.46398	2.441e-06	0	DOWN	-2.42445	1.14675e-07	0	DOWN	-2.31268	1.26371e-07	0	DOWN	-3.79511	4.15371e-08	0	DOWN
3,4-difluoro-î³-oxobenzenebutanoic acid	0.796_214.04416	-0.389351	0.00410623	0.00861954	DOWN	-2.39551	2.02021e-07	0	DOWN	-4.52821	3.3206e-08	0	DOWN	-8.20977	2.18972e-08	0	DOWN
4-(4-methylpent-3-enyl)-3,6-dihydro-1,2-dithiin	4.768_200.06873	-0.479802	0.0200969	0.0333548	DOWN	-2.66222	4.73472e-05	0	DOWN	-4.31687	1.49084e-05	0	DOWN	-5.0637	1.28019e-05	0	DOWN
4-[(6e)-3-hydroxy-8,10-dimethyl-2-(methylamino)-6-dodecen-1-yl]phenol	20.705_333.26651	-1.16035	1.40498e-07	0	DOWN	-2.4589	1.0019e-09	0	DOWN	-2.76534	3.51893e-10	0	DOWN	-3.26438	6.84488e-11	0	DOWN
4-{[(4,6-dimethoxypyrimidin-2-yl)amino]methylidene}-2-phenyl-4,5-dihydro-1,3-oxazol-5-one	7.678_326.09762	-1.28544	3.15383e-05	0	DOWN	-3.38857	1.0771e-06	0	DOWN	-4.24228	7.49827e-07	0	DOWN	-3.8592	8.54246e-07	0	DOWN
4,15-diacetoxy-3-hydroxy-12,13-epoxytrichothec-9-en-8-yl 3-hydroxy-3-methylbutanoate	9.637_482.21307	-0.442198	0.0248634	0.0395913	DOWN	-1.68105	0.000212798	0	DOWN	-2.71333	2.49809e-05	0	DOWN	-3.69641	1.12188e-05	0	DOWN
5-(1-oxopropan-2-yl)isolongifol-5-ene	15.191_260.21409	-1.02271	0.000325658	0	DOWN	-1.88305	7.07079e-06	0	DOWN	-2.3712	2.58625e-06	0	DOWN	-1.5464	3.79617e-05	0	DOWN
5-methyl-n-[1-methyl-4-phenyl-3-(trifluoromethyl)-1h-pyrazol-5-yl]-3-isoxazolecarboxamide	4.221_350.09766	-1.21064	4.64113e-05	0	DOWN	-2.1297	5.106e-06	0	DOWN	-2.07319	6.98717e-06	0	DOWN	-2.91095	1.99877e-06	0	DOWN
6-hydroxysphing-4e-enine	14.643_315.27726	-1.3868	4.68112e-07	0	DOWN	-1.73852	7.32501e-07	0	DOWN	-2.15575	3.66246e-08	0	DOWN	-2.12703	1.26339e-06	0	DOWN
6,7-dimethoxy-2-oxo-2h-chromen-8-yl β-d-glucopyranoside	4.766_384.10326	-0.117168	0.223401	0.250966	DOWN	-2.87063	9.89993e-06	0	DOWN	-3.95201	4.94335e-06	0	DOWN	-5.05655	3.81444e-06	0	DOWN
7-hydroxy-2-(4-hydroxyphenyl)-4-oxo-3,4-dihydro-2h-chromen-5-yl β-d-glucopyranoside	6.518_434.12134	-0.152667	0.320245	0.338968	DOWN	-1.62737	0.00399068	0.00879321	DOWN	-2.8559	0.000978773	0.00228053	DOWN	-2.6126	0.00117832	0.00182482	DOWN
8-hydroxy-4-methoxy-7-methyl-7,8-dihydro-5h-furo[2,3-g]isochromen-5-one	0.82_248.06952	-1.40427	0.000186229	0	DOWN	-3.20332	1.76848e-06	0	DOWN	-3.54586	1.76176e-06	0	DOWN	-6.69782	7.48988e-07	0	DOWN
Androsin	4.207_328.11580	-1.25598	1.29635e-05	0	DOWN	-1.75996	3.40644e-06	0	DOWN	-2.04677	1.99747e-06	0	DOWN	-2.51579	1.00733e-06	0	DOWN
Ascr#11	4.382_234.11021	-1.42086	6.63615e-06	0	DOWN	-2.34644	2.96841e-07	0	DOWN	-2.33916	5.44712e-07	0	DOWN	-2.16015	6.50814e-07	0	DOWN
Aspartyl-l-proline	1.169_230.09040	-1.45837	9.65877e-05	0	DOWN	-2.12346	2.3138e-05	0	DOWN	-2.3083	2.00163e-05	0	DOWN	-1.78221	4.75215e-05	0	DOWN
Catalposide	5.316_482.14245	-0.976231	0.0280298	0.0435766	DOWN	-2.66801	0.00234118	0.00491232	DOWN	-3.52153	0.0015	0.00228053	DOWN	-3.09714	0.00181081	0.00340394	DOWN
Crizotinib	5.298_449.11703	-1.455	0.0493064	0.0695733	DOWN	-2.4999	0.0118119	0.0220728	DOWN	-2.85919	0.00997993	0.0178553	DOWN	-3.62716	0.00687352	0.0105765	DOWN
Diacetylacyclovir	0.875_309.10576	-1.25582	1.52793e-06	0	DOWN	-3.56066	3.2003e-08	0	DOWN	-6.15829	1.56113e-08	0	DOWN	-4.33553	2.10069e-08	0	DOWN
Dibutyl malate	7.903_246.14648	-1.03604	5.18825e-05	0	DOWN	-4.00816	2.95516e-07	0	DOWN	-5.0671	2.24773e-07	0	DOWN	-6.26695	1.94643e-07	0	DOWN
Fenleuton	0.805_314.10736	-0.242542	0.104205	0.130267	DOWN	-3.75824	1.20538e-05	0	DOWN	-5.9322	7.2029e-06	0	DOWN	-7.03642	6.62872e-06	0	DOWN
Hopantenic acid	3.99_233.12646	-1.26243	4.14253e-06	0	DOWN	-1.69381	1.7021e-07	0	DOWN	-2.05901	2.26134e-07	0	DOWN	-2.51325	9.7408e-09	0	DOWN
Isorhapontigenin	6.495_258.08920	-0.175292	0.211251	0.23928	DOWN	-2.16198	0.000198122	0	DOWN	-3.35662	3.8754e-05	0	DOWN	-5.38434	2.05865e-05	0	DOWN
Kyotorphin	2.312_337.17361	-1.07717	5.4323e-05	0	DOWN	-2.41602	2.57123e-06	0	DOWN	-2.58604	1.73456e-06	0	DOWN	-3.69476	6.43418e-07	0	DOWN
Methyl (2r)-3-[(s)-cyano(phenyl)methoxy]-2-hydroxy-3-{[(2s)-3-hydroxy-1-methoxy-1-oxo-2-propanyl]oxy}propanoate	4.744_353.11134	-0.93393	1.61543e-05	0	DOWN	-2.04457	2.26031e-06	0	DOWN	-2.29843	7.81856e-07	0	DOWN	-3.07138	1.13172e-07	0	DOWN
N-({(2r,3s,4r,5s)-3,4-dihydroxy-5-[2-(isopropylamino)-2-oxoethyl]tetrahydro-2-furanyl}methyl)cyclopentanecarboxamide	5.522_364.17348	-0.963027	2.53832e-05	0	DOWN	-1.58431	2.26686e-06	0	DOWN	-1.78079	2.49275e-06	0	DOWN	-2.21327	7.50578e-07	0	DOWN
N-oleoyl-l-methionine	16.849_413.29628	-0.276373	0.210639	0.23928	DOWN	-2.30234	0.000760629	0.00265429	DOWN	-2.8305	0.000410131	0	DOWN	-2.30185	0.00140946	0.00182482	DOWN
N'-cyano-n-[2-(trifluoromethyl)phenyl]pyrrolidine-1-carboximidamide	7.661_282.10772	-1.41342	2.43483e-05	0	DOWN	-3.64236	1.02725e-06	0	DOWN	-4.53256	7.43911e-07	0	DOWN	-3.85189	9.42115e-07	0	DOWN
N'2-[3-(trifluoromethyl)benzoyl]-3-aminopyrazine-2-carbohydrazide	4.062_325.07987	-1.44127	0.00527316	0.0103858	DOWN	-5.31643	1.26233e-05	0	DOWN	-4.71569	1.36413e-05	0	DOWN	-4.79858	1.40538e-05	0	DOWN
Nonadecanedioic acid	15.306_328.26119	-1.18348	3.98493e-05	0	DOWN	-2.31354	3.05531e-06	0	DOWN	-1.9777	6.21883e-06	0	DOWN	-1.86443	7.3345e-06	0	DOWN
Nor-9-carboxy-δ9-thc	17.092_344.19632	-0.503	0.020794	0.0345226	DOWN	-1.73022	0.000218516	0	DOWN	-1.82071	7.33639e-05	0	DOWN	-5.24018	6.48405e-06	0	DOWN
Oxyphenonium	14.287_347.24582	-0.794108	0.05307	0.0740856	DOWN	-1.64674	0.00936109	0.0173877	DOWN	-1.70232	0.00769495	0.0146631	DOWN	-3.21829	0.00210086	0.00340394	DOWN
Propizepine	10.601_296.15982	-1.14357	0.0155242	0.0274797	DOWN	-3.21537	0.00128714	0.00265429	DOWN	-3.81391	0.00101225	0.00228053	DOWN	-4.59336	0.000832434	0.00182482	DOWN
Propoxyphenyl homohydroxysildenafil	7.222_518.23449	-1.0249	0.00319066	0.00675978	DOWN	-2.46183	0.000132502	0	DOWN	-3.3797	6.44763e-05	0	DOWN	-4.88688	3.62277e-05	0	DOWN
Sr-49498	15.18_446.24350	-1.33497	3.51691e-05	0	DOWN	-2.1993	4.10226e-06	0	DOWN	-1.91494	1.30433e-05	0	DOWN	-1.62106	5.10634e-05	0	DOWN
Ssr146977	20.671_620.26315	-0.954975	0.00739841	0.0139395	DOWN	-1.67627	0.00108464	0.00265429	DOWN	-2.9525	0.000210041	0	DOWN	-3.22555	0.000170088	0	DOWN
Tecadenoson	5.731_337.13719	-1.37737	9.81936e-06	0	DOWN	-2.82643	3.22429e-07	0	DOWN	-3.10122	3.15676e-07	0	DOWN	-3.25609	2.32492e-07	0	DOWN
Trans-2-dodecenoylcarnitine	14.39_341.25656	-0.55392	0.0694494	0.0921037	DOWN	-1.67676	0.00443547	0.00879321	DOWN	-1.70733	0.00299337	0.00612106	DOWN	-3.3601	0.000656421	0.00182482	DOWN
Triethyl citrate	5.713_276.12070	-1.48513	3.42612e-05	0	DOWN	-3.0015	2.45745e-06	0	DOWN	-3.25006	2.24481e-06	0	DOWN	-3.34184	1.94282e-06	0	DOWN
Auriculoside	6.479_450.15270	-0.357973	0.108699	0.135304	DOWN	-2.85854	0.000355064	0	DOWN	-3.76662	0.000200886	0	DOWN	-6.44421	0.000128738	0	DOWN
Isoliquiritin	5.323_418.12607	-1.18456	0.0143878	0.0245118	DOWN	-2.98323	0.00143296	0.00265429	DOWN	-4.04598	0.000936284	0.00228053	DOWN	-3.66826	0.00105315	0.00182482	DOWN
Pterostilbene	13.149_256.11000	-1.53612	0.0519104	0.0729337	DOWN	-2.88101	0.00435877	0.00879321	DOWN	3.08043	0.114726	0.139494	UP	-3.36348	0.00336913	0.00492009	DOWN
Decylubiquinone	16.207_322.21431	-0.324346	0.0629005	0.0858075	DOWN	-1.58959	8.72415e-05	0	DOWN	-0.492727	0.0282055	0.0423988	DOWN	-2.17235	2.50282e-05	0	DOWN
Sucrose 6'-phosphate	4.73_422.08250	-3.33384	0.0357728	0.0537666	DOWN	-3.30321	0.0360202	0.0554443	DOWN	-6.02658	0.0262422	0.0399244	DOWN	-3.9158	0.031659	0.0415379	DOWN
Chlorogenic acid	4.737_354.09519	-3.10324	0.0375038	0.056227	DOWN	-2.65518	0.0440993	0.0651049	DOWN	-4.62797	0.0283897	0.0423988	DOWN	-3.61626	0.0329561	0.0427022	DOWN
4,4'-(diphenylethenylidene)bis[n,n-dimethylbenzenamine]	6.431_418.24270	0.406333	0.0249941	0.0395913	UP	-0.467355	0.0365472	0.0566896	DOWN	-1.88111	3.64732e-05	0	DOWN	-4.02333	3.73133e-06	0	DOWN
N-(3,4-dimethoxybenzyl)-2-[(3r,4s)-3-{[5-(methoxymethyl)-1,2-oxazol-3-yl]methyl}-4-piperidinyl]acetamide	13.759_439.20281	1.01245	0.00477557	0.0103858	UP	-1.18219	0.000920246	0.00265429	DOWN	-1.56625	6.48492e-05	0	DOWN	-3.82882	5.26992e-07	0	DOWN
Valproic acid beta-d-glucuronide	6.517_320.14716	-0.414732	0.00119058	0.00261083	DOWN	-1.08053	1.03662e-05	0	DOWN	-1.70019	1.67541e-06	0	DOWN	-1.9367	1.04603e-06	0	DOWN
S-adenosylmethionine	0.927_398.13691	0.105348	0.228591	0.256743	UP	-0.625613	0.00456165	0.0106199	DOWN	-1.94262	1.31503e-05	0	DOWN	-3.33595	4.6602e-07	0	DOWN
L-(-)-methionine	1.033_149.05133	1.34775	7.67338e-05	0	UP	-0.0516361	0.433622	0.445608	DOWN	-2.29869	0.00111485	0.00228053	DOWN	-3.3475	0.00051125	0.00182482	DOWN
L-leucine	1.318_131.09476	-0.0550781	0.243797	0.270632	DOWN	-1.02986	5.7737e-06	0	DOWN	-2.01398	4.97225e-07	0	DOWN	-2.41232	2.22236e-07	0	DOWN
L-isoleucine	0.945_131.09472	0.130084	0.0313389	0.0473916	UP	-0.785528	8.13227e-06	0	DOWN	-1.98467	2.26296e-06	0	DOWN	-5.51655	2.88848e-09	0	DOWN
Cortisone	13.925_360.19119	-0.367116	0.171283	0.19859	DOWN	-1.39191	0.011838	0.0220728	DOWN	-1.60994	0.00758173	0.0146631	DOWN	-3.6116	0.00139182	0.00182482	DOWN
D-(-)-glutamine	0.857_146.06921	0.142149	0.23102	0.258426	UP	-1.19949	0.000156795	0	DOWN	-3.6927	4.21254e-06	0	DOWN	-8.50434	2.00259e-06	0	DOWN
S(6)-acetyldihydrolipoamide	1.86_249.08629	-0.524125	0.166833	0.194927	DOWN	-1.12732	0.051003	0.0732661	DOWN	-1.7381	0.0214142	0.0334355	DOWN	-1.62252	0.0241833	0.0319128	DOWN
Methionine	1.136_149.05124	1.07558	3.38562e-05	0	UP	-0.259999	0.159743	0.191833	DOWN	-2.23101	0.000278228	0	DOWN	-2.90067	0.000173018	0	DOWN
4-oxoproline	1.153_129.04270	0.571375	0.000726568	0.00261083	UP	-1.0984	7.32019e-05	0	DOWN	-3.34997	9.99008e-07	0	DOWN	-2.96209	1.49803e-06	0	DOWN
Homo-l-arginine	0.819_188.12745	0.241872	0.131393	0.158346	UP	-1.01055	0.00280895	0.00690233	DOWN	-3.27919	3.89197e-05	0	DOWN	-5.21096	1.98097e-05	0	DOWN
3-oxolauric acid	10.463_214.15688	-0.236025	0.162107	0.190378	DOWN	-0.76085	0.0252632	0.0409684	DOWN	-2.24452	0.000216029	0	DOWN	-1.95048	0.000439013	0	DOWN
4-(acetylamino)butanoic acid	0.86_145.07400	-0.913057	0.169157	0.196708	DOWN	-1.06522	0.0774153	0.10365	DOWN	-3.05457	0.0107765	0.0194233	DOWN	-5.82715	0.00637394	0.00916581	DOWN
N6,n6,n6-trimethyl-l-lysine	0.795_188.15274	-0.421096	0.0052226	0.0103858	DOWN	-0.619461	0.00219368	0.00491232	DOWN	-1.52099	0.000168175	0	DOWN	-7.16816	2.31313e-07	0	DOWN
Norfloxacin	0.784_319.13806	-0.0332403	0.425642	0.435238	DOWN	-0.659631	0.00569384	0.0123149	DOWN	-1.60617	0.000277758	0	DOWN	-3.39368	1.35121e-05	0	DOWN
Carbidopa	2.078_226.09554	-1.11482	0.000147413	0	DOWN	-1.16539	0.00101971	0.00265429	DOWN	-2.11236	1.10863e-05	0	DOWN	-1.64991	3.87111e-05	0	DOWN
Caffeic acid 3-glucoside	5.589_342.09507	-1.22075	0.000251495	0	DOWN	-1.44956	0.000135117	0	DOWN	-1.99785	7.62137e-05	0	DOWN	-3.72576	8.46275e-06	0	DOWN
Oxycarboxin	8.14_267.05574	-0.319297	0.052024	0.0729337	DOWN	-0.710732	0.0107474	0.0205432	DOWN	-1.58521	0.000302639	0	DOWN	-3.13141	1.39596e-05	0	DOWN
Mfcd00942304	0.786_244.04580	0.447535	0.00526423	0.0103858	UP	-1.08691	0.000417206	0	DOWN	-3.05657	9.11459e-06	0	DOWN	-3.10992	1.03097e-05	0	DOWN
Alanylclavam	0.869_200.07982	0.575992	0.00144509	0.00261083	UP	-0.435988	0.0139398	0.0252146	DOWN	-1.57961	0.000299829	0	DOWN	-2.3411	6.9087e-06	0	DOWN
(+/-)11(12)-dihet	17.619_360.22752	0.254716	0.21939	0.247001	UP	-0.709196	0.0721914	0.0978728	DOWN	-1.50092	0.00771265	0.0146631	DOWN	-3.87086	0.00101892	0.00182482	DOWN
(1e)-4-{6-[(formyloxy)methyl]-1,2-dithiin-3-yl}-1-buten-3-yn-1-yl acetate	0.789_282.00165	-0.0180553	0.450208	0.457504	DOWN	-0.924082	0.000333552	0	DOWN	-2.24325	6.19418e-06	0	DOWN	-1.64687	5.23518e-05	0	DOWN
(2e,2'e)-n,n'-[(5,5'-dihydroxy-1h,1'h-4,4'-biindole-3,3'-diyl)di-2,1-ethanediyl]bis[3-(4-hydroxyphenyl)acrylamide]	20.669_642.24510	-0.349296	0.116733	0.144027	DOWN	-0.958131	0.00675048	0.0140338	DOWN	-2.18831	0.000346279	0	DOWN	-2.77421	0.000164925	0	DOWN
(3beta,5alpha,16beta)-3-(beta-d-glucopyranosyloxy)-14,16-dihydroxy-19-oxobufa-20,22-dienolide	14.319_578.27386	-0.258858	0.0168587	0.0288861	DOWN	-1.47816	1.96407e-06	0	DOWN	-1.9761	1.08177e-06	0	DOWN	-1.79391	3.94948e-05	0	DOWN
(3r,4s,6r)-n-(2-methoxybenzyl)-6-{[4-(2-pyridinyl)-1h-1,2,3-triazol-1-yl]methyl}quinuclidine-3-carboxamide	14.918_432.22781	-1.00456	0.000204689	0	DOWN	-1.15158	0.0032316	0.00690233	DOWN	-2.23175	7.46546e-06	0	DOWN	-1.69375	3.74769e-05	0	DOWN
(3β,9ξ)-3,14-dihydroxycarda-5,20(22)-dienolide	6.419_418.24287	0.363992	0.0499794	0.0704623	UP	-0.468286	0.0413812	0.0616338	DOWN	-1.92537	5.63354e-05	0	DOWN	-4.08983	6.38082e-06	0	DOWN
[3-(hydroxymethyl)-3-methyl-2-oxobicyclo[2.2.1]hept-1-yl]methyl hexopyranoside	6.484_346.16289	1.16993	8.85078e-06	0	UP	-0.466752	0.0183231	0.0315152	DOWN	-1.58028	3.77594e-05	0	DOWN	-2.89943	1.78001e-06	0	DOWN
1-(3,5-dihydroxyphenyl)-2-heptadecanone	19.453_362.28189	-0.323989	0.0181876	0.0303613	DOWN	-1.3687	1.92074e-05	0	DOWN	-2.10901	2.92177e-06	0	DOWN	-2.88169	1.14533e-06	0	DOWN
1-{4-[(3s)-3-(5-fluoro-1h-benzimidazol-2-yl)-1-pyrrolidinyl]-1-piperidinyl}ethanone	13.523_330.18066	-0.183065	0.334619	0.353232	DOWN	-0.456077	0.132452	0.162685	DOWN	-1.65702	0.00764968	0.0146631	DOWN	-2.29806	0.00367612	0.00638829	DOWN
10-propoxydecanoic acid	14.047_242.20363	-1.04915	7.45287e-05	0	DOWN	-1.32892	1.18509e-05	0	DOWN	-1.89971	6.89129e-07	0	DOWN	-1.69706	3.22166e-06	0	DOWN
2,2'-dihydroxy-4,4'-diphenyl-3h,3'h-1,1'-biphenalene-3,3'-dione	7.427_542.15426	-4.98952	0.0337443	0.0512969	DOWN	-5.99127	0.0319685	0.0504456	DOWN	-7.26838	0.03098	0.0462657	DOWN	-7.31401	0.0309601	0.0403662	DOWN
3-[(6-deoxy-4-o-hexopyranosylhexopyranosyl)oxy]-14,19-dihydroxycard-20(22)-enolide	14.046_698.34826	-1.07873	5.25171e-05	0	DOWN	-1.32356	1.869e-05	0	DOWN	-1.99949	5.85754e-07	0	DOWN	-1.67084	4.35232e-06	0	DOWN
3-hydroxysebacic acid	6.7_218.11528	-0.523697	0.000111525	0	DOWN	-1.43094	5.06304e-07	0	DOWN	-2.36472	2.71978e-08	0	DOWN	-2.74022	1.79567e-08	0	DOWN
3-methylsulfolene	1.172_132.02462	1.06954	3.57159e-05	0	UP	-0.265512	0.15514	0.186486	DOWN	-2.23424	0.00028401	0	DOWN	-2.11868	0.000592797	0.00182482	DOWN
4-(dimethylarsorothioyl)butanoic acid	0.751_223.98535	-1.33588	0.00634944	0.0121941	DOWN	-1.28623	0.00762215	0.0156897	DOWN	-1.5334	0.00422251	0.00787464	DOWN	-2.39299	0.0018383	0.00340394	DOWN
4-[4-(4-chlorophenyl)-4-hydroxy-1-oxido-1-piperidinyl]-n,n-dimethyl-2,2-diphenylbutanamide	10.481_492.22032	0.469736	0.0514293	0.0717252	UP	-0.618649	0.0530932	0.0756674	DOWN	-2.39203	1.97718e-05	0	DOWN	-2.89243	6.1827e-06	0	DOWN
5-beta-d-ribofuranosylpicolinamide adenine-dinucleotide	1.163_663.11060	-1.04375	0.0647465	0.087839	DOWN	-1.26974	0.0493769	0.0707854	DOWN	-4.06613	0.00524116	0.00964186	DOWN	-4.32608	0.00489469	0.00780497	DOWN
5-oxo-6-[(1s,3r,5z,7e,11alpha)-1,3,25-trihydroxy-9,10-secocholesta-5,7,10-trien-11-yl]hexanoic acid	15.952_544.37729	-0.485194	0.0573759	0.0787215	DOWN	-1.44448	0.00126724	0.00265429	DOWN	-1.54066	0.000881014	0.00228053	DOWN	-2.27116	0.000254318	0	DOWN
5,6-dimethoxysterigmatocystin	0.957_384.08456	-0.995821	0.00063973	0.00261083	DOWN	-0.826919	0.00260033	0.00690233	DOWN	-2.2195	3.6916e-06	0	DOWN	-3.10719	5.4974e-07	0	DOWN
6-amino-1,5-dihydro-4h-imidazo[4,5-c]pyridin-4-one	0.895_150.05454	1.42007	2.9072e-05	0	UP	0.127506	0.355228	0.375467	UP	-2.251	0.00256533	0.00612106	DOWN	-3.92809	0.000827274	0.00182482	DOWN
8-(methylsulfinyl)octyl isothiocyanate	3.785_233.08978	1.29661	1.75305e-05	0	UP	-0.0479121	0.402678	0.42002	DOWN	-2.1581	0.000116374	0	DOWN	-1.99092	0.000150229	0	DOWN
8-isoprostaglandin f1β	17.545_338.24561	0.105473	0.383301	0.397377	UP	-1.19264	0.0196943	0.0343496	DOWN	-2.5649	0.00188171	0.00423926	DOWN	-5.33757	0.000729189	0.00182482	DOWN
Ascr#7	7.321_274.14140	-1.22432	0.00723859	0.0139395	DOWN	-1.12265	0.00890112	0.0173877	DOWN	-1.94806	0.00153103	0.00423926	DOWN	-2.74865	0.000639379	0.00182482	DOWN
Clavepictine b	13.946_305.27174	-0.409635	0.0283743	0.0435766	DOWN	-1.33703	0.000201376	0	DOWN	-1.81174	3.89209e-05	0	DOWN	-1.82606	7.08995e-05	0	DOWN
Fructosylglycine	0.814_237.08475	-0.346847	0.0564155	0.0775989	DOWN	-1.44061	2.62208e-05	0	DOWN	-1.73248	1.52965e-05	0	DOWN	-2.58991	3.87094e-06	0	DOWN
Gingerglycolipid a	14.024_676.36937	-0.996013	0.000147892	0	DOWN	-1.42247	6.31574e-06	0	DOWN	-1.85488	1.14994e-06	0	DOWN	-1.69275	3.22839e-06	0	DOWN
Hu-331	17.887_328.20136	-0.518399	0.0139724	0.0245118	DOWN	-1.46698	0.000157308	0	DOWN	-1.86394	3.33546e-05	0	DOWN	-3.92997	4.87106e-06	0	DOWN
Lauryl gallate	13.924_338.20908	-0.367116	0.171283	0.19859	DOWN	-1.39191	0.011838	0.0220728	DOWN	-1.60994	0.00758173	0.0146631	DOWN	-3.6116	0.00139182	0.00182482	DOWN
N-{[(1s,4s,6s)-4-{[5-(2-fluorophenyl)-1,3,4-oxadiazol-2-yl]methyl}-6-isopropyl-3-methyl-2-cyclohexen-1-yl]methyl}isonicotinamide	9.252_470.21290	-0.208667	0.232733	0.260242	DOWN	-0.94381	0.0123638	0.0220728	DOWN	-1.80958	0.000706738	0.00228053	DOWN	-1.60998	0.00230022	0.00340394	DOWN
N-oleoylthreonine	17.545_383.30350	0.396403	0.118247	0.145085	UP	-0.598819	0.0989214	0.128027	DOWN	-1.64049	0.0040087	0.00787464	DOWN	-4.21866	0.000490508	0	DOWN
N'2-[3-(trifluoromethyl)benzoyl]-5-(trifluoromethyl)pyridine-2-carbohydrazonamide	4.748_376.07703	-3.33384	0.0357728	0.0537666	DOWN	-3.30321	0.0360202	0.0554443	DOWN	-5.99933	0.0262695	0.0399244	DOWN	-3.91079	0.0316835	0.0415379	DOWN
N~6~,n~6~-dimethyllysine	0.797_174.13683	0.0934872	0.276903	0.300168	UP	-0.72762	0.00267762	0.00690233	DOWN	-2.96476	6.74812e-06	0	DOWN	-6.56046	2.01305e-06	0	DOWN
Nicotinamide adenine dinucleotide phosphate (nadp+)	1.176_743.07588	-0.0980316	0.432553	0.441954	DOWN	-0.679152	0.150453	0.181312	DOWN	-2.58257	0.0127069	0.0224762	DOWN	-3.37693	0.00845315	0.0118373	DOWN
Terpestacin	19.544_402.27451	-0.328023	0.0189954	0.0319182	DOWN	-1.45128	3.30382e-05	0	DOWN	-2.25859	5.60531e-06	0	DOWN	-3.13008	2.23603e-06	0	DOWN
Α-linolenoyl ethanolamide	16.366_321.26671	-0.913162	0.00301834	0.00675978	DOWN	-1.31814	0.000750422	0.00265429	DOWN	-1.92355	0.000201334	0	DOWN	-2.18426	0.000137331	0	DOWN
Phloroglucinol	8.067_126.03173	-2.3106	0.0685477	0.0921037	DOWN	0.671623	0.234825	0.264327	UP	3.48307	0.0824089	0.104286	UP	0.59548	0.22898	0.246478	UP
(2s)-2-(3,4-dihydroxyphenyl)-7-hydroxy-3,4-dihydro-2h-chromen-5-yl (2xi)-2-o-(4-hydroxybenzoyl)-beta-d-threo-pentopyranoside	10.355_526.14785	-8.41013	0.170952	0.19859	DOWN	-6.50317	0.172815	0.204114	DOWN	-8.67137	0.170841	0.195847	DOWN	-7.78041	0.17132	0.190685	DOWN
Vicenin iii	5.906_564.14811	-3.74206	0.107768	0.134384	DOWN	-3.51371	0.110326	0.140154	DOWN	-2.221	0.143933	0.168556	DOWN	-1.56168	0.181869	0.200577	DOWN
Biotin	6.062_244.09229	-1.02002	0.00204123	0.00482093	DOWN	-1.42191	0.000106949	0	DOWN	-1.18087	0.000928062	0.00228053	DOWN	2.86949	0.186018	0.204334	UP
4-hydroxyphenylacetic acid	7.035_152.04744	-0.575802	0.000204047	0	DOWN	-0.623474	0.000194361	0	DOWN	2.18763	0.045457	0.0633299	UP	2.73502	0.0613525	0.0753594	UP
Sepiapterin	1.153_237.08495	-1.23787	6.05966e-07	0	DOWN	-1.08946	2.5192e-06	0	DOWN	-0.382788	0.00433692	0.00787464	DOWN	0.268914	0.0105305	0.0157916	UP
Fumarylacetoacetic acid	0.791_200.03147	-0.269814	0.0137108	0.0245118	DOWN	-1.20049	5.50515e-05	0	DOWN	0.376672	0.383299	0.39599	UP	1.35202	0.0445751	0.0568811	UP
Ferulic acid	5.576_194.05784	-1.05821	0.00261753	0.00675978	DOWN	-0.738979	0.00972877	0.0189488	DOWN	0.390609	0.268782	0.288931	UP	-0.334695	0.103041	0.121043	DOWN
6-methylhept-5-en-2-one	7.44_126.10450	-0.326591	0.0645748	0.087839	DOWN	-0.0996166	0.308814	0.333103	DOWN	0.200017	0.191004	0.214603	UP	-0.117166	0.284456	0.298092	DOWN
Pimozide	4.393_461.22638	-0.0240557	0.401062	0.413981	DOWN	-0.729203	0.000250074	0	DOWN	-1.10779	6.13752e-05	0	DOWN	-1.32027	1.07384e-05	0	DOWN
Sular	5.22_388.16340	-0.650979	0.0631893	0.0858075	DOWN	2.27014	0.104642	0.134944	UP	2.42656	0.0666892	0.0882969	UP	-0.695179	0.0387072	0.0496603	DOWN
Cassyfiline	7.828_341.12622	-0.949303	0.101283	0.126816	DOWN	1.83031	0.072431	0.0978728	UP	1.65154	0.0621272	0.0824413	UP	1.9604	0.047374	0.0591208	UP
Narceine	9.273_445.17372	-1.61462	0.124337	0.150941	DOWN	-1.39516	0.144305	0.17508	DOWN	-1.7176	0.1173	0.141671	DOWN	4.00307	0.182163	0.200577	UP
Geniposide	6.083_388.13705	-0.00974835	0.480474	0.483734	DOWN	-0.254436	0.17362	0.204828	DOWN	-0.758277	0.00548017	0.00964186	DOWN	-1.00978	0.0054661	0.00780497	DOWN
Dihydromethysticin	7.189_276.09981	0.530987	0.0194035	0.0319182	UP	-0.551567	0.0182752	0.0315152	DOWN	-0.0244891	0.454209	0.458646	DOWN	1.28317	0.00091824	0.00182482	UP
Picrasin b	9.342_376.18847	-0.541999	0.0222185	0.0357694	DOWN	-0.542136	0.0674028	0.0924707	DOWN	-0.975621	0.00435012	0.00787464	DOWN	-0.278117	0.271415	0.286186	DOWN
Isofraxidin	4.334_222.05275	-1.45814	0.0256229	0.0409559	DOWN	-0.509379	0.150682	0.182096	DOWN	3.14218	0.0375238	0.0550098	UP	1.48145	0.00173121	0.00340394	UP
Astragaloside ii	12.186_826.24791	-0.546628	0.105916	0.132452	DOWN	-0.885274	0.0537652	0.0769361	DOWN	-0.00290396	0.498593	0.499	DOWN	-1.0741	0.008213	0.0118373	DOWN
Profenofos	0.742_371.93674	-1.21856	2.7805e-06	0	DOWN	-0.330936	0.0828625	0.110649	DOWN	-0.630083	0.000229053	0	DOWN	-1.42787	0.000208395	0	DOWN
Noreugenin	6.242_192.04230	-1.10605	0.0114267	0.0202874	DOWN	-0.902717	0.0224384	0.0370479	DOWN	3.24983	0.0440987	0.0622183	UP	0.602106	0.0538884	0.0671518	UP
(2e)-4,7-dioxo-7-{[(2r)-1-(palmitoyloxy)-3-(phosphonooxy)-2-propanyl]oxy}-2-heptenoic acid	14.834_564.27245	-1.10599	0.00012017	0	DOWN	0.614834	0.204795	0.23583	UP	3.99218	0.0814583	0.103268	UP	0.768349	0.0561861	0.0693477	UP
13(s)-hpotre	15.142_292.20373	1.0367	0.00899021	0.0171638	UP	0.642506	0.00249711	0.00491232	UP	0.286956	0.185275	0.20854	UP	0.0957859	0.334023	0.347233	UP
2-[(3r,4s)-3-{[5-(4-fluorophenyl)-1,2-oxazol-3-yl]methyl}-4-piperidinyl]-n-(1,3-thiazol-2-yl)acetamide	5.662_422.11879	0.0352039	0.45904	0.46574	UP	0.442731	0.20032	0.23059	UP	-0.359813	0.308369	0.326757	DOWN	4.79109	0.1211	0.139896	UP
2,8,9-trihydroxy-6-oxo-6h-[1]benzofuro[3,2-c]chromen-3-yl acetate	1.153_342.03698	0.338821	0.0502077	0.0704623	UP	-0.145724	0.183166	0.213003	DOWN	-0.635189	0.00604548	0.0113693	DOWN	-1.47472	8.57375e-05	0	DOWN
3'-methylepicatechin-4'-sulfate	6.056_384.05058	-0.587972	1.98592e-05	0	DOWN	-0.821186	5.10708e-06	0	DOWN	-0.762067	6.39152e-05	0	DOWN	4.085	0.178491	0.197112	UP
4-(2,4-dihydroxyphenyl)-8-[(z)-2-(2,4-dihydroxyphenyl)vinyl]-10,18-dihydroxy-14-methyl-3,5,15-trioxahexacyclo[12.7.1.0~2,4~.0~2,12~.0~6,11~.0~16,21~]docosa-6,8,10,16,18,20-hexaen-13-one	8.413_594.15013	-0.529423	3.45229e-05	0	DOWN	-0.579916	0.000242188	0	DOWN	6.9403	0.0676466	0.0892177	UP	3.67179	0.0550558	0.0683543	UP
5-hydroxy-2-(4-hydroxy-3-methoxyphenyl)-4-oxo-4h-chromen-7-yl 6-o-(carboxyacetyl)-beta-d-glucopyranoside	8.204_548.11741	-4.39795	0.158638	0.187383	DOWN	0.000490338	0.499871	0.5	UP	-0.230717	0.442887	0.449505	DOWN	-0.628316	0.353879	0.366189	DOWN
Apixaban	10.268_459.18938	-0.375277	0.212965	0.241152	DOWN	-0.383954	0.16884	0.200766	DOWN	-0.874787	0.0904905	0.112799	DOWN	-0.336864	0.320913	0.334388	DOWN
Ascr#4	5.031_408.19961	-0.252712	0.122431	0.149119	DOWN	-0.293418	0.13232	0.162685	DOWN	0.321325	0.118858	0.143423	UP	-0.898828	0.00492156	0.00780497	DOWN
Benztropine	5.899_307.18932	-2.8213	0.0543236	0.0752804	DOWN	-2.50853	0.0634196	0.0878272	DOWN	-3.20561	0.0495127	0.0689162	DOWN	2.10271	0.215016	0.232375	UP
Dehydrotumulosic acid	20.171_484.35308	-0.944029	7.99191e-05	0	DOWN	-0.226745	0.0972208	0.125597	DOWN	0.275022	0.0756002	0.0977952	UP	0.785981	0.000206062	0	UP
Dipyrocetyl	8.502_238.04765	-1.19035	0.0316762	0.0487048	DOWN	3.56674	0.0519937	0.0744962	UP	5.87375	0.0435506	0.0622183	UP	0.831782	0.0807289	0.0972281	UP
Ethyl 4-(2-methoxyphenyl)piperazine-1-carboxylate	5.154_264.14743	-0.894763	0.00171746	0.00482093	DOWN	0.337879	0.0835754	0.111623	UP	0.438719	0.0340147	0.0498106	UP	0.725176	0.00407611	0.00638829	UP
Gamma-glutamyl-gamma-glutamyl-s-methylcysteine	1.151_393.12052	1.36908	0.000159608	0	UP	1.43705	3.51531e-07	0	UP	-0.655145	0.00488152	0.00964186	DOWN	-1.45844	9.71668e-05	0	DOWN
Gamma-glutamyl-s-[1-(6,7-dimethoxy-1,3-benzodioxol-5-yl)-1-hydroxy-3-oxo-2-propanyl]cysteinylglycine	4.856_559.14733	-2.05265	0.0980447	0.123799	DOWN	-1.83256	0.112528	0.143447	DOWN	-2.13807	0.0948761	0.11835	DOWN	5.46918	0.174127	0.193614	UP
Haplamine	1.052_257.10289	0.438956	0.0324499	0.0487048	UP	-0.439198	0.129392	0.16013	DOWN	-1.20921	0.000591775	0.00228053	DOWN	-0.380168	0.0306708	0.0403662	DOWN
Laurolactam	13.982_197.17824	-0.34743	0.0689344	0.0921037	DOWN	-0.252909	0.221768	0.252168	DOWN	0.0129142	0.485697	0.487175	UP	0.318434	0.0650419	0.0798726	UP
Mesitol	7.38_136.08901	-0.0701974	0.279658	0.302628	DOWN	-0.0363632	0.438454	0.448826	DOWN	0.472882	0.0303405	0.0451306	UP	0.787996	0.000106112	0	UP
Methyl 2-[(2-methoxy-2-oxoethyl)amino]acetate	1.168_161.06895	-0.458544	0.0446415	0.0650523	DOWN	-0.377129	0.082353	0.109457	DOWN	-0.582578	0.0323102	0.0474506	DOWN	-0.0254999	0.455852	0.460442	DOWN
N-(2,3,4-trimethoxybenzoyl)glycine	1.231_269.08972	-0.243961	0.1382	0.166129	DOWN	0.20451	0.128015	0.159175	UP	-0.194245	0.155424	0.179205	DOWN	0.110051	0.282341	0.296293	UP
N-(8-methyl-8-azabicyclo[3.2.1]oct-3-yl)-2-(phenylsulfonyl)acetamide	8.518_322.13912	0.0471718	0.438721	0.447637	UP	0.062246	0.433914	0.445608	UP	0.356075	0.133306	0.157638	UP	0.55738	0.0451053	0.0568811	UP
N-{(3s,5s)-1-methyl-5-[3-(4-methylphenyl)-1,2,4-oxadiazol-5-yl]-3-pyrrolidinyl}-2-phenylacetamide	9.341_398.17042	-0.541999	0.0222185	0.0357694	DOWN	-0.542136	0.0674028	0.0924707	DOWN	-0.975621	0.00435012	0.00787464	DOWN	-0.278117	0.271415	0.286186	DOWN
Norverapamil	10.855_440.27505	0.041466	0.472055	0.476134	UP	-0.437457	0.249039	0.277068	DOWN	0.918906	0.0551738	0.0743253	UP	0.323473	0.235925	0.253486	UP
Scutellarin	6.784_462.07997	-1.18497	0.0436169	0.0637846	DOWN	2.07872	0.0757012	0.102437	UP	7.06275	0.107546	0.132085	UP	1.94861	0.0490535	0.0614129	UP
D-glucopyranuronic acid	0.827_194.04252	-0.531757	0.07426	0.0973981	DOWN	-1.10749	0.00214232	0.00491232	DOWN	-0.621359	0.0126414	0.0224762	DOWN	0.0620897	0.394369	0.403938	UP
Indole-3-pyruvic acid	8.918_203.05824	0.169008	0.302731	0.323439	UP	-0.217303	0.334635	0.357414	DOWN	-0.790345	0.0487429	0.0678084	DOWN	3.69224	0.17722	0.19653	UP
L-5-hydroxytryptophan	1.464_220.08509	-0.945366	0.00061689	0.00261083	DOWN	-0.164135	0.262783	0.291239	DOWN	-0.839948	6.25406e-05	0	DOWN	0.625631	0.00107991	0.00182482	UP
Gallic acid	1.983_170.02162	-1.24798	0.00776695	0.0155281	DOWN	-0.39456	0.204783	0.23583	DOWN	2.04703	0.126197	0.150807	UP	-0.12036	0.386258	0.39652	DOWN
Aldosterone	14.171_360.19124	0.134303	0.355641	0.37197	UP	-0.583327	0.10568	0.136145	DOWN	-1.40225	0.0124648	0.0209747	DOWN	-1.28997	0.016127	0.0221711	DOWN
Udp-rhamnose	0.969_550.05915	-0.396535	0.0950932	0.120745	DOWN	-0.0777496	0.384169	0.402646	DOWN	-0.768736	0.000570779	0.00228053	DOWN	-0.614839	0.00776541	0.0118373	DOWN
Coenzyme b	1.179_343.08365	-0.746417	0.00519196	0.0103858	DOWN	-0.0668837	0.407405	0.423337	DOWN	-0.136215	0.250445	0.27091	DOWN	1.24886	0.000107832	0	UP
5-hydroxyindole-3-acetic acid	5.569_191.05828	0.170078	0.199632	0.228304	UP	-0.102539	0.311573	0.335988	DOWN	-0.286944	0.160395	0.184369	DOWN	0.403183	0.117115	0.135877	UP
Kuromanin	7.912_448.10069	-0.948919	2.62255e-06	0	DOWN	1.89208	0.0843606	0.111623	UP	4.05726	0.0970575	0.120624	UP	0.942553	0.0193278	0.0257937	UP
Bengenin	4.366_328.07957	-1.78347	0.0648665	0.087839	DOWN	-0.0137351	0.493062	0.493953	DOWN	-1.59405	0.0833218	0.105364	DOWN	-0.741019	0.191086	0.209051	DOWN
8-methyl-8-azabicyclo[3.2.1]oct-3-yl (3s)-1,2-dithiolane-3-carboxylate	1.152_273.08488	0.418648	0.000809216	0.00261083	UP	0.754671	0.00169794	0.00491232	UP	0.518187	0.00195059	0.00423926	UP	1.35215	5.32569e-07	0	UP
Curdione	15.741_236.17779	0.429752	0.0207663	0.0345226	UP	0.247802	0.122005	0.152906	UP	0.551334	0.00595913	0.0113693	UP	0.346111	0.038154	0.0485959	UP
Cortivazol	13.413_530.26760	-0.203152	0.411109	0.421993	DOWN	0.399146	0.317871	0.342093	UP	-0.347464	0.347116	0.362932	DOWN	0.696027	0.212416	0.229372	UP
Opeo	18.227_250.19335	0.112391	0.29448	0.31562	UP	-0.338649	0.106837	0.137259	DOWN	-0.0685591	0.374955	0.388882	DOWN	-1.06183	0.00282475	0.00492009	DOWN
Manidipine	11.042_610.27752	1.04014	0.0027608	0.00675978	UP	0.457552	0.0747954	0.101287	UP	0.707874	0.00980492	0.0178553	UP	-0.609299	0.0319849	0.0415379	DOWN
(2,2,7,7-tetramethyltetrahydro-3ah-bis[1,3]dioxolo[4,5-b:4',5'-d]pyran-3a-yl)methyl sulfamate	0.887_339.10006	-0.165845	0.0299628	0.046135	DOWN	-0.116737	0.236079	0.264734	DOWN	-0.660904	3.70367e-05	0	DOWN	1.47906	0.0825169	0.0992839	UP
(3as,4ar,7as,9bs)-3-ethyl-2-oxo-3,3a,7a,9b-tetrahydro-2h,4ah-1,4,5-trioxadicyclopenta[a,hi]indene-7-carboxylic acid	6.061_260.06612	-0.985592	0.000875176	0.00261083	DOWN	-1.49555	8.68274e-05	0	DOWN	-1.22791	0.00122762	0.00228053	DOWN	3.00883	0.182142	0.200577	UP
1-(3,5-dihydroxyphenyl)-12-hydroxy-2-tridecanyl acetate	13.159_388.22244	1.11459	0.00590541	0.0121941	UP	1.21103	0.0123482	0.0220728	UP	0.777538	0.0326786	0.0486897	UP	0.467822	0.146353	0.165658	UP
1,4:3,6-dianhydro-2-deoxy-5-o-[(4-isopropylphenyl)carbamoyl]-2-[(2-thienylsulfonyl)amino]-d-glucitol	9.607_452.10863	-1.10649	0.0908132	0.116446	DOWN	-1.11217	0.0911628	0.118943	DOWN	-0.767834	0.155714	0.18016	DOWN	4.72152	0.176625	0.19653	UP
2-(3,4-dimethoxyphenyl)-1-[4-(2-pyrimidinyl)piperazino]-1-ethanone	6.47_342.16530	0.232581	0.210566	0.23928	UP	0.718277	0.114057	0.144451	UP	0.872305	0.0238447	0.0372395	UP	1.4312	0.00519869	0.00780497	UP
2-hydroxy-4-methoxybenzaldehyde	6.679_152.04756	-0.984289	2.45371e-06	0	DOWN	-0.793474	0.00070651	0.00265429	DOWN	0.432323	0.173472	0.197701	UP	-0.051864	0.335898	0.348787	DOWN
3-(trifluoromethoxy) benzoic acid	8.497_206.02150	-1.3901	0.0215603	0.0357694	DOWN	3.20404	0.0568868	0.0803816	UP	5.42168	0.0460696	0.0644311	UP	0.678654	0.131306	0.150701	UP
3-[(6-deoxy-alpha-l-mannopyranosyl)oxy]-2-(3,4-dihydroxyphenyl)-5-hydroxy-7-methoxy-4-oxo-4h-chromen-8-yl acetate	7.979_520.12239	0.245078	0.404863	0.417072	UP	2.22414	0.0711268	0.0967673	UP	2.82634	0.130855	0.155713	UP	-1.14601	0.0386746	0.0496603	DOWN
3-hydroxy-n-[(3s)-2-oxotetrahydro-3-furanyl]pentanamide	1.36_201.10041	-0.327357	0.0175447	0.0303613	DOWN	-0.228072	0.0935889	0.122324	DOWN	-0.61973	0.000618255	0.00228053	DOWN	0.426638	0.0062338	0.00916581	UP
3,5-dioxooctanedioic acid	0.949_202.04840	-1.10057	3.88609e-06	0	DOWN	-1.03595	3.68389e-05	0	DOWN	-0.168102	0.342395	0.358607	DOWN	1.39779	0.00244237	0.00340394	UP
4-acetamidobenzaldehyde	6.269_163.06348	-1.31161	0.0643434	0.0868272	DOWN	-0.178611	0.428776	0.442887	DOWN	-1.82747	0.0386282	0.0561828	DOWN	0.744014	0.203771	0.221525	UP
4-methyleneglutamic acid	0.874_159.05321	-0.67601	0.00179341	0.00482093	DOWN	-0.570609	0.00477483	0.0106199	DOWN	-0.292079	0.0802744	0.102118	DOWN	0.592023	0.012148	0.0170969	UP
4,4',5,5',8,8'-hexahydroxy-2,2'-dimethoxy-7,7'-dimethyl-1,1'-bianthracene-9,9',10,10'-tetrone	8.069_598.10907	-0.476382	3.73827e-05	0	DOWN	4.01254	0.0935853	0.122324	UP	9.21812	0.0914292	0.113984	UP	3.18468	0.0880676	0.104841	UP
5-hydroxy-2-furoic acid	1.175_128.01110	-1.4003	0.0058622	0.0121941	DOWN	-0.718681	0.0381524	0.0580074	DOWN	-0.0260324	0.464665	0.469073	DOWN	0.588422	0.0231463	0.0306617	UP
A-12(13)-epode	15.11_294.21942	0.665349	0.000268001	0	UP	0.676035	0.0214502	0.0358002	UP	0.701806	0.00181529	0.00423926	UP	-0.454272	0.0192117	0.0257937	DOWN
App-fubinaca	4.925_438.15029	-5.7348	0.123746	0.150941	DOWN	-6.65395	0.121799	0.152906	DOWN	-6.78624	0.12161	0.146358	DOWN	-6.65097	0.121804	0.140895	DOWN
Bedaquiline	12.136_554.15776	-1.64886	0.126358	0.153106	DOWN	-0.151588	0.441311	0.450341	DOWN	6.16687	0.130667	0.155713	UP	2.33007	0.118225	0.136962	UP
Bicyclo prostaglandin e2	14.678_316.20150	0.166117	0.248341	0.274482	UP	0.0130034	0.477493	0.48071	UP	0.445483	0.109272	0.133151	UP	-0.593818	0.0114644	0.0157916	DOWN
Dihydro-pgf1?	14.988_358.27184	-0.51229	0.000613104	0.00261083	DOWN	-0.563667	0.00260177	0.00690233	DOWN	-0.832918	7.65747e-05	0	DOWN	2.93993	0.131568	0.151599	UP
Glu-asp	1.167_262.08012	-0.624363	0.00385677	0.00861954	DOWN	0.109381	0.227497	0.256722	UP	0.441525	0.0149255	0.0254252	UP	0.57583	0.00291102	0.00492009	UP
Glucosyl steviol	13.701_480.27217	1.295	0.000351102	0	UP	3.14838	0.171083	0.20233	UP	2.73806	0.0481176	0.0667364	UP	0.0554257	0.433982	0.44167	UP
Oleoyl glutamic acid	13.159_411.29839	1.24093	0.00486515	0.0103858	UP	1.35942	0.00790048	0.0156897	UP	0.954654	0.0101244	0.0178553	UP	0.434866	0.167342	0.186626	UP
T-2 triol	9.033_364.18603	0.0125226	0.487878	0.490603	UP	0.282436	0.239956	0.267916	UP	-0.753744	0.0298406	0.0451306	DOWN	-1.16389	0.00300577	0.00492009	DOWN
Tolycaine	6.128_278.16294	-0.795415	0.00607843	0.0121941	DOWN	-0.535285	0.0278949	0.0449605	DOWN	0.138563	0.245224	0.266606	UP	0.596568	0.00316118	0.00492009	UP
Zuclopenthixol	5.63_400.13689	-0.0579897	0.430096	0.439108	DOWN	0.032995	0.471065	0.47675	UP	-0.225047	0.385494	0.397661	DOWN	5.12222	0.145483	0.164614	UP
(2r)-2,3-dihydroxypropanoic acid	0.841_106.02656	-0.576614	0.0027156	0.00675978	DOWN	-0.436679	0.00741871	0.0140338	DOWN	0.336582	0.0388423	0.0561828	UP	1.1057	0.00171974	0.00340394	UP
Uridine	1.155_244.06932	-0.120713	0.227	0.25519	DOWN	0.62684	0.000783335	0.00265429	UP	0.396314	0.0139591	0.0239851	UP	0.528662	0.00416072	0.00638829	UP
5-aminovaleric acid	1.152_117.07904	0.595837	0.0592049	0.0811054	UP	-0.0777557	0.348031	0.369005	DOWN	-1.44456	0.000352719	0	DOWN	-1.10895	0.00954646	0.0144763	DOWN
3-phosphoglyceric acid	0.925_185.99294	0.454547	0.0163808	0.0274797	UP	0.140756	0.343682	0.365511	UP	1.05917	0.00166892	0.00423926	UP	0.232887	0.276456	0.290578	UP
Vanillin	7.424_152.04743	0.71353	0.0503861	0.0704623	UP	1.21478	7.87722e-05	0	UP	1.82954	0.0365759	0.0536746	UP	1.03801	0.00190699	0.00340394	UP
Coniferin	6.102_359.15794	0.360474	0.0657067	0.0889006	UP	0.269704	0.193353	0.223638	UP	-0.183927	0.256248	0.276256	DOWN	-0.403338	0.12469	0.144118	DOWN
Desoxycortone	18.111_330.21698	1.27378	0.00331096	0.00675978	UP	1.44162	0.000572271	0.00265429	UP	0.601374	0.121871	0.146358	UP	-0.408912	0.0865955	0.103769	DOWN
N-acetylglucosamine 1-phosphate	0.769_301.05625	-0.444864	0.0607048	0.0834123	DOWN	0.1586	0.2944	0.319425	UP	0.807341	0.00492487	0.00964186	UP	1.08144	0.000393982	0	UP
His-leu	1.324_268.15347	-0.658588	0.0766555	0.100771	DOWN	-0.262597	0.289836	0.315906	DOWN	0.191531	0.287336	0.306834	UP	0.686061	0.0313079	0.0403662	UP
Isokaempferide	5.223_300.06329	-1.01321	0.0363506	0.0537666	DOWN	2.10935	0.12026	0.150764	UP	2.39139	0.073266	0.0945215	UP	-0.86082	0.0443309	0.0557872	DOWN
Quinoline	3.768_129.05804	-0.288682	0.0729967	0.0964493	DOWN	0.117653	0.298664	0.323839	UP	-0.460404	0.0266878	0.0412158	DOWN	-1.47712	0.000501561	0.00182482	DOWN
Diethyl phosphate	7.714_154.03964	-1.30334	0.0311943	0.0473916	DOWN	5.6674	0.174649	0.205771	UP	-0.664237	0.136806	0.161364	DOWN	0.0742165	0.464405	0.467382	UP
5,7-dihydroxychromone	7.034_178.02669	-1.39882	0.0258363	0.0409559	DOWN	0.658042	0.133914	0.16466	UP	1.47488	0.0460178	0.0644311	UP	1.46722	0.105394	0.122975	UP
Khellin	8.302_260.06865	-0.08254	0.388805	0.402394	DOWN	-0.123909	0.3788	0.398008	DOWN	4.41776	0.0741722	0.0955776	UP	3.67798	0.0512313	0.0636502	UP
Liquiritigenin	10.759_256.07356	-0.534306	0.0242428	0.038212	DOWN	-0.55462	0.0240056	0.0396746	DOWN	5.28279	0.0743687	0.0955776	UP	1.41589	0.00799014	0.0118373	UP
Luteolin 7-o-malonylglucoside	8.238_534.10228	-0.594245	2.10147e-06	0	DOWN	1.46184	0.0374865	0.0566896	UP	5.0417	0.0944394	0.117245	UP	0.797801	0.00030779	0	UP
Chryso-obtusin glucoside	8.782_520.15797	-6.2928	0.0686313	0.0921037	DOWN	-6.37511	0.0685077	0.0946012	DOWN	-6.46481	0.0683805	0.0892177	DOWN	-5.81585	0.0694958	0.0842385	DOWN
N-acetylleucylleucyltyrosinamide	9.342_448.26736	-0.0262209	0.471063	0.475357	DOWN	-0.0148784	0.483732	0.486346	DOWN	0.404671	0.115482	0.139494	UP	0.745144	0.0142614	0.0197026	UP
(-)-citronellal	12.127_154.13600	0.29226	0.130615	0.158346	UP	0.212852	0.215281	0.245427	UP	0.830184	0.00309218	0.00612106	UP	0.303094	0.112262	0.130509	UP
Amitiza	16.774_390.22044	-0.33986	0.180558	0.2088	DOWN	-0.317983	0.235676	0.264734	DOWN	-0.876823	0.0172375	0.0281928	DOWN	-0.0904075	0.447636	0.453469	DOWN
Senkyunolide a	13.565_192.11541	0.174058	0.249984	0.276253	UP	0.146476	0.193905	0.224171	UP	0.137974	0.316981	0.335618	UP	-0.36007	0.0963417	0.113395	DOWN
Fenfuram	5.988_201.07925	-0.592853	0.00100443	0.00261083	DOWN	0.43789	0.0400919	0.0604373	UP	-0.542393	0.00249955	0.00423926	DOWN	1.03432	4.09246e-05	0	UP
Crufomate	1.171_291.07815	-0.0357923	0.412527	0.423626	DOWN	0.777369	0.000433799	0	UP	0.548432	0.0108246	0.0194233	UP	0.602574	0.00530283	0.00780497	UP
4-hydroxyisoleucine	0.883_147.08962	-0.0663465	0.436019	0.444797	DOWN	1.05568	0.00541061	0.0106199	UP	0.118084	0.393876	0.405945	UP	-1.40697	0.00839037	0.0118373	DOWN
2,4,6-trihydroxyacetophenone	8.063_168.04239	-0.41654	0.0992842	0.124834	DOWN	-0.10615	0.368299	0.387831	DOWN	2.27156	0.0663778	0.0872564	UP	0.834694	0.0146868	0.0209394	UP
(1e)-4-(6-methyl-1,2-dithiin-3-yl)-1-buten-3-yn-1-yl acetate	0.829_238.01309	-0.230291	0.0718553	0.0953712	DOWN	-0.379669	0.0297956	0.0477283	DOWN	-0.695534	0.00132443	0.00228053	DOWN	1.30835	0.0392357	0.0496603	UP
(2e)-3-[4-({2-o-[(2s,3r,4r)-3,4-dihydroxy-4-(hydroxymethyl)tetrahydro-2-furanyl]-β-d-glucopyranosyl}oxy)-3-methoxyphenyl]acrylic acid	5.171_488.15285	0.489723	0.0746538	0.0983397	UP	0.288687	0.131244	0.16203	UP	-0.957949	0.00928986	0.0163086	DOWN	1.72986	0.145339	0.164614	UP
(2s,3s,5s,6s,8s,9s,10r,13r,14s,17r)-17-[(2r)-6-hepten-2-yl]-10,13-dimethylhexadecahydro-1h-cyclopenta[a]phenanthrene-2,3,6-triyl tris(hydrogen sulfate) (non-preferred name)	7.579_644.19711	0.026371	0.460852	0.467312	UP	0.104321	0.350625	0.371615	UP	0.489592	0.0373012	0.0536746	UP	1.23291	0.028889	0.0381211	UP
(3beta,4beta,15alpha,16beta,25s)-4,8,15,16,26-pentahydroxycholest-5-en-3-yl beta-d-xylopyranoside	18.382_598.36968	0.0977279	0.18551	0.213854	UP	0.261261	0.0308857	0.0490183	UP	0.0386679	0.388217	0.40056	UP	4.6703	0.131789	0.151599	UP
(3r,5r)-1-methyl-2-oxo-5-(3-pyridinyl)-3-pyrrolidinyl beta-d-glucopyranosiduronic acid	1.243_368.12180	1.47936	1.44874e-05	0	UP	0.562394	0.058663	0.08292	UP	-0.265542	0.213492	0.235242	DOWN	-0.500433	0.131027	0.150701	DOWN
(e)-non-2-enal	6.086_140.12030	0.21149	0.091066	0.116446	UP	-0.208366	0.130737	0.16203	DOWN	-0.752842	0.00602029	0.0113693	DOWN	-0.991366	0.00170372	0.00340394	DOWN
1-[(3-carboxypropyl)amino]-1-deoxy-beta-d-fructofuranose	0.854_265.11598	-1.87539	0.108867	0.135304	DOWN	-1.16932	0.171346	0.20233	DOWN	-1.50996	0.135399	0.159643	DOWN	-3.30135	0.0684396	0.0831646	DOWN
2-[(3s)-1-(cyclohexylmethyl)-3-pyrrolidinyl]-1h-benzimidazole-5-carbonitrile	8.438_308.19869	0.204955	0.167187	0.194927	UP	0.107589	0.180916	0.21115	UP	0.145769	0.152334	0.176228	UP	-0.484254	0.0114042	0.0157916	DOWN
5-(3',4'-dihydroxyphenyl)-gamma-valerolactone-3'-o-methyl-4'-o-glucuronide	5.022_398.12138	0.847942	0.0936622	0.119841	UP	0.654226	0.179313	0.209288	UP	1.0432	0.155295	0.179205	UP	0.0861806	0.457024	0.461227	UP
8-prenylnaringenin	13.326_340.13097	-0.868489	0.0155897	0.0274797	DOWN	-0.862352	0.014304	0.0252146	DOWN	-1.02416	0.00758871	0.0146631	DOWN	-0.265608	0.203775	0.221525	DOWN
9-aminononanoic acid	5.064_173.14184	0.15108	0.294023	0.31562	UP	0.91703	0.0197034	0.0343496	UP	0.777263	0.00782756	0.0146631	UP	-0.813417	0.0271029	0.0356503	DOWN
Bay-673472	0.816_480.07991	-0.0968834	0.241681	0.268702	DOWN	-0.465309	0.00824299	0.0156897	DOWN	-0.156262	0.398212	0.409456	DOWN	0.983851	0.000991982	0.00182482	UP
Ceftolozane	7.807_666.17754	-1.19279	0.00269125	0.00675978	DOWN	-0.265674	0.199348	0.229564	DOWN	-1.12729	0.00443713	0.00787464	DOWN	0.272621	0.238306	0.254974	UP
Cinnamyldenafil	13.719_554.30659	0.587204	0.0018447	0.00482093	UP	-0.205632	0.212645	0.243815	DOWN	0.0823813	0.340054	0.357052	UP	-0.646234	0.00363961	0.00638829	DOWN
Diosmetin-7-o-β-d-glucopyranoside	7.598_462.11640	-2.05746	0.0418218	0.0613141	DOWN	1.37634	0.116135	0.146627	UP	0.672915	0.230249	0.25227	UP	0.103638	0.435319	0.442471	UP
Ethyl loflazepate	1.169_360.06914	-0.419757	1.98692e-05	0	DOWN	-0.354533	0.158383	0.189655	DOWN	2.03363	0.132684	0.157638	UP	-0.0263367	0.396736	0.406812	DOWN
Ethyl malate	2.452_190.08417	-0.177576	0.0305996	0.0473916	DOWN	-0.270202	0.010494	0.0189488	DOWN	-0.135684	0.130508	0.155713	DOWN	-0.113659	0.30412	0.317958	DOWN
Iristectorigenin b	10.029_330.07369	-4.8805	0.144536	0.173148	DOWN	-5.31879	0.142399	0.173156	DOWN	-4.53349	0.146681	0.171679	DOWN	-6.84105	0.138687	0.158584	DOWN
Kahweol	15.126_314.18568	0.772221	0.00901062	0.0171638	UP	0.223574	0.22361	0.253744	UP	-0.0745408	0.411774	0.420934	DOWN	-0.107697	0.348361	0.360522	DOWN
Leu-val	4.301_230.16289	-0.890638	0.013416	0.0231919	DOWN	-0.850662	0.0162039	0.0284704	DOWN	-0.189115	0.246154	0.267554	DOWN	-0.178839	0.259414	0.274914	DOWN
N-({(1s,4s,6s)-4-[2-(cyclopentylamino)-2-oxoethyl]-6-isopropyl-3-methyl-2-cyclohexen-1-yl}methyl)-2-methoxybenzamide	18.652_426.29570	-1.37283	0.00403205	0.00861954	DOWN	-0.0367745	0.466386	0.47238	DOWN	-0.170284	0.27551	0.295837	DOWN	0.877288	0.00548962	0.00780497	UP
Tert-butyl n-[1-(aminocarbonyl)-3-methylbutyl]carbamate	3.733_230.16322	-0.5247	0.0254685	0.0395913	DOWN	-0.643282	0.0148232	0.0267829	DOWN	-0.0382865	0.423008	0.430899	DOWN	-0.344449	0.0741163	0.0896563	DOWN
Tetrofosmin	15.658_382.23900	-2.36023	0.0784227	0.101694	DOWN	-1.74881	0.106811	0.137259	DOWN	-1.41417	0.132324	0.156811	DOWN	-1.01027	0.197849	0.216028	DOWN
Tilnoprofen arbamel	4.893_354.15776	-0.896533	0.0277069	0.0435766	DOWN	0.285123	0.238077	0.266545	UP	2.71327	0.0353004	0.0512394	UP	0.363531	0.188336	0.206422	UP
Veliparib	7.113_244.13119	-0.177169	0.166025	0.194198	DOWN	0.554358	0.00120081	0.00265429	UP	0.974354	0.000372971	0	UP	0.806083	0.00138028	0.00182482	UP
Pyrophosphoric acid	0.775_177.94334	0.643662	0.000432661	0	UP	0.826055	0.000116761	0	UP	0.924712	0.000109375	0	UP	0.215605	0.0956348	0.113395	UP
Uridine 5'-diphosphate (udp)	1.447_404.00235	0.563286	0.112545	0.139767	UP	0.453928	0.239576	0.267916	UP	-0.585066	0.156175	0.18016	DOWN	-1.36626	0.0301142	0.039311	DOWN
Adenosine 5'-monophosphate	1.152_347.06306	0.567942	0.0737347	0.0973981	UP	2.05235	0.0619725	0.0866078	UP	0.540982	0.110639	0.135196	UP	-0.346992	0.279776	0.294341	DOWN
S-adenosylhomocysteine	1.172_384.12145	0.615077	0.027064	0.0424023	UP	-0.420647	0.140171	0.170919	DOWN	-1.41113	0.00757038	0.0146631	DOWN	-0.384632	0.136927	0.156561	DOWN
2-oxoglutaric acid	1.153_146.02155	-0.346847	0.0005891	0.00261083	DOWN	0.0400704	0.400096	0.417733	UP	0.908393	0.000890193	0.00228053	UP	1.44958	6.00169e-05	0	UP
D-(+)-glucose	3.348_226.06878	-0.660015	0.037054	0.0550222	DOWN	0.45743	0.0870696	0.114727	UP	-1.2501	0.0158644	0.02677	DOWN	0.39304	0.0741332	0.0896563	UP
Udp-n-acetylglucosamine	0.975_607.08171	-0.576354	0.002703	0.00675978	DOWN	-0.0652394	0.337507	0.360059	DOWN	-0.39631	0.0156868	0.02677	DOWN	-0.882013	0.00316713	0.00492009	DOWN
L-aspartic acid	0.792_133.03756	-0.281919	0.0703693	0.0933183	DOWN	-0.440584	0.0272143	0.0436251	DOWN	0.17912	0.144156	0.168556	UP	0.20139	0.163912	0.183769	UP
L-tyrosine	1.212_181.07421	0.260883	0.0300125	0.046135	UP	-0.181547	0.144884	0.17609	DOWN	-1.32068	3.62673e-05	0	DOWN	-1.38385	4.38146e-05	0	DOWN
Sucrose	0.959_342.11627	0.494951	0.00254042	0.00675978	UP	0.848044	0.0137075	0.0252146	UP	-0.371914	0.0513219	0.0701081	DOWN	0.382	0.0102785	0.0144763	UP
D-glucose 6-phosphate	0.907_260.02938	-0.123749	0.354262	0.37044	DOWN	0.255025	0.191	0.221445	UP	0.681254	0.0165707	0.0281928	UP	0.491774	0.0662166	0.0809095	UP
Uridine monophosphate (ump)	1.025_324.03586	-0.313843	0.259618	0.285175	DOWN	0.910328	0.10533	0.134944	UP	0.0784569	0.443647	0.450299	UP	-0.837707	0.0999452	0.117584	DOWN
2-ketobutyric acid	3.491_102.03167	-0.556309	0.0684288	0.0911209	DOWN	-0.308415	0.148679	0.180208	DOWN	-1.0883	0.0151096	0.0254252	DOWN	-0.0410217	0.43659	0.443852	DOWN
D-(+)-galactose	3.342_180.06342	-0.820866	0.0148872	0.0259992	DOWN	0.789371	0.0967053	0.125597	UP	-1.29346	0.00980937	0.0178553	DOWN	0.408922	0.105318	0.122975	UP
Guanosine monophosphate (gmp)	1.161_363.05794	0.147962	0.386968	0.401126	UP	1.13394	0.108974	0.139136	UP	-0.238056	0.344934	0.361387	DOWN	-0.504243	0.219033	0.236452	DOWN
Adenine	1.209_135.05467	0.1502	0.198279	0.22652	UP	0.375442	0.0137841	0.0252146	UP	-0.110864	0.377021	0.390761	DOWN	0.0839007	0.420148	0.428474	UP
Citric acid	1.161_192.02709	-0.682824	2.83445e-06	0	DOWN	-0.755011	0.00731522	0.0140338	DOWN	-0.374758	0.000953014	0.00228053	DOWN	0.144506	0.112001	0.130509	UP
5'-s-methyl-5'-thioadenosine	3.783_297.08947	0.595401	0.00316438	0.00675978	UP	0.555886	0.0332274	0.0517466	UP	-0.791703	0.00198292	0.00423926	DOWN	-0.840662	0.00132518	0.00182482	DOWN
Ribulose 5-phosphate	0.768_230.01908	-0.297873	0.0214219	0.0345226	DOWN	-0.0875055	0.231878	0.26152	DOWN	-0.114304	0.251682	0.272507	DOWN	-0.295306	0.118574	0.138045	DOWN
Adenosine	1.214_267.09648	0.287085	0.0490168	0.0695733	UP	0.58921	0.000284944	0	UP	0.258674	0.0320072	0.0474506	UP	0.208859	0.0560868	0.0693477	UP
Guanine	1.244_151.04956	-0.400827	0.00180914	0.00482093	DOWN	-0.43346	0.000129164	0	DOWN	-0.850093	6.08647e-06	0	DOWN	-0.293736	0.0996898	0.117584	DOWN
Lactose	0.882_388.12163	0.548325	0.0360284	0.0537666	UP	0.905498	0.00455519	0.0106199	UP	0.0786784	0.347907	0.363794	UP	0.416904	0.134534	0.154531	UP
Erythrose, 4-phosphate	0.76_200.00873	0.184902	0.199968	0.228304	UP	0.279213	0.0795535	0.107063	UP	0.330097	0.0520479	0.0711525	UP	0.575429	0.0276975	0.0369002	UP
Gamma-aminobutyric acid	0.809_103.06326	-0.695116	0.00167976	0.00482093	DOWN	-0.788228	0.000537156	0.00265429	DOWN	-1.1209	5.06036e-05	0	DOWN	-0.423114	0.05277	0.066027	DOWN
Trans-zeatin	2.061_219.11090	-0.693079	9.90614e-05	0	DOWN	-0.735383	0.000559398	0.00265429	DOWN	-0.52535	0.000909938	0.00228053	DOWN	0.223311	0.0523641	0.0648592	UP
Guanosine	1.245_283.09150	-0.395669	0.00413411	0.00861954	DOWN	-0.442753	0.000564241	0.00265429	DOWN	-0.872078	1.45582e-05	0	DOWN	-0.441791	0.0202741	0.0269746	DOWN
Cytidine	1.167_243.08556	-0.424782	0.0115925	0.0217068	DOWN	0.0758929	0.24748	0.275285	UP	-0.0438154	0.395721	0.407601	DOWN	-0.563421	0.00136781	0.00182482	DOWN
D-raffinose	0.811_504.16821	0.764032	0.0673115	0.0899553	UP	0.640773	0.14833	0.179208	UP	0.586751	0.150106	0.174495	UP	1.45898	0.075349	0.0907089	UP
D-(+)-malic acid	1.932_134.02161	0.290953	0.0173021	0.0288861	UP	-0.21453	0.110587	0.141167	DOWN	-0.719328	0.00132911	0.00228053	DOWN	-0.563712	0.00459657	0.00780497	DOWN
Naringenin	9.575_272.06843	0.376853	0.306881	0.326867	UP	1.81011	0.0574691	0.0803816	UP	3.41307	0.0802078	0.102118	UP	3.12825	0.0397505	0.0508712	UP
D-proline	2.127_115.06334	-0.738713	3.57589e-05	0	DOWN	-0.621333	0.000759419	0.00265429	DOWN	-1.10553	7.21605e-05	0	DOWN	-0.289577	0.0100174	0.0144763	DOWN
5-hydroxytryptophan	1.449_220.08469	-0.62101	0.00323245	0.00675978	DOWN	0.555639	0.0609499	0.0853259	UP	-0.158709	0.146951	0.171679	DOWN	1.42756	5.36786e-05	0	UP
4-guanidinobutyric acid	1.171_145.08530	-0.00236554	0.493269	0.49467	DOWN	0.258083	0.0720148	0.0978728	UP	-0.200946	0.112957	0.137389	DOWN	0.402359	0.0295698	0.039311	UP
Α,α-trehalose	2.074_342.11632	1.4461	0.000505493	0.00261083	UP	0.759399	0.0034882	0.00690233	UP	0.0741121	0.412528	0.421748	UP	-0.351317	0.0890183	0.10585	DOWN
Sinapoylglucose	5.765_386.12130	0.738442	0.00118627	0.00261083	UP	0.92666	0.000208544	0	UP	0.393226	0.1363	0.160551	UP	-1.19061	0.00093747	0.00182482	DOWN
1-palmitoylglycerone 3-phosphate	15.143_408.22782	-0.0420086	0.465763	0.470999	DOWN	0.111332	0.410547	0.426855	UP	0.556219	0.0591747	0.0789077	UP	1.26026	0.00962848	0.0144763	UP
12-oxo phytodienoic acid	14.19_292.20384	0.349462	0.14395	0.172252	UP	-0.0499254	0.440487	0.449763	DOWN	-0.602497	0.0714272	0.0923356	DOWN	-0.993527	0.0233651	0.0306617	DOWN
2-carboxy-2,5-dihydro-5-oxo-2-furanacetic acid	0.871_186.01642	0.743275	0.0407098	0.0601507	UP	-0.941527	0.0883148	0.115751	DOWN	0.42986	0.204164	0.226509	UP	-1.15097	0.0568077	0.0705018	DOWN
Maleic acid	0.878_116.01095	0.208387	0.131598	0.159369	UP	-0.00457935	0.491577	0.493428	DOWN	-0.368206	0.0551151	0.0743253	DOWN	-0.151472	0.276851	0.291483	DOWN
Ouabain	9.147_584.28104	0.619878	0.00116973	0.00261083	UP	-0.0550403	0.357763	0.378447	DOWN	-0.388848	0.0197604	0.0321146	DOWN	-1.23258	3.39185e-05	0	DOWN
D-(-)-salicin	6.191_308.08955	-1.05708	0.00289269	0.00675978	DOWN	-1.42458	0.000999982	0.00265429	DOWN	-1.30391	0.0016695	0.00423926	DOWN	-0.729724	0.0107153	0.0157916	DOWN
Stearic acid	15.902_301.29814	-1.17252	0.000573966	0.00261083	DOWN	-0.834836	0.00341724	0.00690233	DOWN	-1.17432	0.000616137	0.00228053	DOWN	-0.50616	0.0193921	0.0257937	DOWN
2-furoic acid	0.869_112.01603	-1.29982	1.30065e-05	0	DOWN	-1.11396	4.85351e-05	0	DOWN	-0.649179	0.00105857	0.00228053	DOWN	-0.276076	0.0435786	0.0557872	DOWN
Phthalic acid	4.958_166.02686	-0.795111	0.133012	0.160483	DOWN	1.3314	0.0910192	0.118943	UP	2.2164	0.0824209	0.104286	UP	-0.020635	0.479464	0.48039	DOWN
Hesperetin	9.748_302.07896	0.316887	0.027285	0.0424023	UP	2.52255	0.0523629	0.0744962	UP	1.46606	0.0298672	0.0451306	UP	1.45293	0.000247876	0	UP
Acetylcholine	1.169_145.11044	-1.03566	0.000131496	0	DOWN	-1.47071	1.8292e-05	0	DOWN	-0.884944	0.000304788	0	DOWN	-0.533355	0.00893434	0.0131387	DOWN
Indole-3-lactic acid	5.769_205.07417	-1.16038	5.74601e-07	0	DOWN	-0.657327	6.54838e-05	0	DOWN	-1.02103	2.30862e-05	0	DOWN	-0.497615	9.95954e-05	0	DOWN
Dihydrolipoic acid	16.335_208.05829	-0.615406	0.000275445	0	DOWN	-0.648192	0.00132851	0.00265429	DOWN	2.44903	0.198605	0.221432	UP	-0.436797	0.00465131	0.00780497	DOWN
Glycyl-l-leucine	1.328_188.11639	-0.39913	0.0494228	0.0695733	DOWN	-0.181324	0.244748	0.27335	DOWN	-0.439918	0.043039	0.0610123	DOWN	0.540539	0.00838437	0.0118373	UP
Isopimpinellin	0.843_246.05390	-0.248242	0.049648	0.0704623	DOWN	-0.312308	0.0431815	0.0640366	DOWN	0.549522	0.301029	0.32015	UP	-0.344739	0.0882127	0.104841	DOWN
Dihydrocoumarin	8.753_148.05266	-0.400077	0.172173	0.199639	DOWN	-0.550834	0.13235	0.162685	DOWN	0.528738	0.243737	0.266357	UP	-0.263223	0.0105487	0.0157916	DOWN
D-(-)-fructose	17.891_180.06343	-2.07538	0.0883992	0.113096	DOWN	-1.40994	0.140191	0.170919	DOWN	0.290754	0.427039	0.434333	UP	0.186803	0.447459	0.452899	UP
Trans-aconitic acid	1.154_174.01654	-0.599802	0.00574963	0.0121941	DOWN	-0.780506	0.00308405	0.00690233	DOWN	-1.05741	0.0010314	0.00228053	DOWN	-0.685079	0.00218882	0.00340394	DOWN
Estra-1,3,5(10)-trien-3-ol	12.031_256.18292	0.0330217	0.465451	0.470217	UP	-0.0277991	0.471163	0.47675	DOWN	0.508775	0.0827649	0.105364	UP	0.308492	0.194392	0.211999	UP
Dl-β-leucine	1.385_131.09462	0.263593	0.0737743	0.0973981	UP	-0.515706	0.00361195	0.00879321	DOWN	-1.37345	4.44737e-05	0	DOWN	-1.39955	6.7998e-05	0	DOWN
2-isopropylmalic acid	1.689_176.06853	-0.609805	6.83577e-05	0	DOWN	-0.823328	1.3014e-05	0	DOWN	-0.305028	0.0369358	0.0536746	DOWN	0.0500227	0.335224	0.347923	UP
Dodecanedioic acid	7.424_230.15161	1.28336	0.00174324	0.00482093	UP	0.135742	0.387539	0.406224	UP	1.09093	0.00381852	0.00787464	UP	1.10688	0.0104598	0.0144763	UP
Formylkynurenine	1.348_236.08005	-0.904057	6.29748e-07	0	DOWN	-0.412453	0.0204454	0.0343496	DOWN	-0.785968	7.05456e-07	0	DOWN	0.228292	0.143258	0.1627	UP
N-acetyl-l-leucine	1.951_173.10623	-0.546608	0.000582422	0.00261083	DOWN	-0.580045	0.0024561	0.00491232	DOWN	-0.876275	9.09996e-05	0	DOWN	-0.272917	0.0257447	0.0344837	DOWN
7,8-dihydroxycoumarin	7.212_178.02669	-0.711744	0.000334178	0	DOWN	-0.459081	0.0101767	0.0189488	DOWN	1.2432	0.0949649	0.11835	UP	2.03816	0.0541823	0.0671518	UP
2-(carboxyacetamido)benzoic acid	1.738_223.04799	-4.0116	0.0414428	0.0601507	DOWN	-3.64457	0.0439818	0.0651049	DOWN	-1.01261	0.183993	0.207752	DOWN	0.735336	0.29683	0.311264	UP
Glycerol 3-phosphate	0.772_172.01383	-0.324788	0.0843492	0.108426	DOWN	-0.0357588	0.432361	0.445097	DOWN	-0.265248	0.130191	0.155058	DOWN	-0.385778	0.0653344	0.0798726	DOWN
Hydroxyacetone phosphate	0.76_154.00324	0.184902	0.199968	0.228304	UP	0.279213	0.0795535	0.107063	UP	0.330097	0.0520479	0.0711525	UP	0.575429	0.0276975	0.0369002	UP
Luteolin 7-glucuronide	6.632_462.07991	-1.46284	0.0213208	0.0345226	DOWN	1.62068	0.0846698	0.112807	UP	5.86655	0.105601	0.130254	UP	1.53128	0.0492931	0.0614129	UP
Dl-malic acid	0.867_134.02156	0.252075	0.0717083	0.0953712	UP	0.0131013	0.476242	0.480403	UP	-0.454732	0.0311971	0.0462657	DOWN	-0.0401271	0.41742	0.425623	DOWN
Mu-ac	5.315_218.05780	-3.57012	0.0778808	0.101694	DOWN	-3.53463	0.0783051	0.104792	DOWN	2.26795	0.0629293	0.0835566	UP	-0.210431	0.414958	0.424209	DOWN
Cynaroside	6.78_448.10074	-3.43992	0.0374629	0.0550222	DOWN	0.638722	0.311873	0.335988	UP	-0.815878	0.227779	0.250474	DOWN	-0.194526	0.399482	0.408458	DOWN
Linalool	11.917_154.13593	0.470751	0.0419457	0.0613141	UP	0.384119	0.11951	0.150764	UP	1.20944	0.000188542	0	UP	0.632436	0.0328923	0.0427022	UP
5-(4-acetoxybut-1-ynyl)-2,2'-bithiophene	1.079_276.02853	0.0846249	0.355651	0.37197	UP	-0.383476	0.0949899	0.123238	DOWN	0.0680175	0.377978	0.391601	UP	0.306676	0.117116	0.135877	UP
Apigenin-7-o-β-d-glucoside	7.412_432.10564	-3.76537	0.0777308	0.101694	DOWN	-1.28201	0.181714	0.212197	DOWN	2.57525	0.0514796	0.0701081	UP	0.592959	0.242217	0.258991	UP
Dhurrin	3.34_311.10054	-0.573915	0.0442247	0.0637846	DOWN	0.694532	0.0236772	0.0396746	UP	-0.920584	0.0745166	0.0966884	DOWN	0.614001	0.0160796	0.0221711	UP
Β-d-fructose 6-phosphate	0.762_260.02955	0.24112	0.0803631	0.103975	UP	0.33096	0.0363353	0.0554443	UP	0.442067	0.0106839	0.0194233	UP	0.628095	0.0092538	0.0131387	UP
D-sedoheptulose 7-phosphate	0.762_290.04024	-0.0574803	0.40522	0.417072	DOWN	-0.154548	0.255319	0.28344	DOWN	-0.434239	0.0515894	0.0711525	DOWN	-0.0863944	0.386721	0.397351	DOWN
Taurochenodeoxycholic acid	14.575_516.33061	-1.1349	2.54578e-05	0	DOWN	-1.00356	8.23679e-06	0	DOWN	-0.416179	0.00297933	0.00612106	DOWN	-0.307352	0.0813521	0.0972281	DOWN
Coumarin	10.265_146.03690	0.11723	0.411773	0.42281	UP	0.348787	0.259918	0.288379	UP	0.105856	0.452576	0.457859	UP	0.9408	0.228835	0.246478	UP
Adipic acid	2.803_146.05802	0.585138	0.000625381	0.00261083	UP	-0.302973	0.0571138	0.0803816	DOWN	-1.26702	0.000237963	0	DOWN	-1.16924	0.000449785	0	DOWN
Α-linolenic acid	19.18_278.22440	0.658704	0.00270305	0.00675978	UP	0.907992	0.0233573	0.0382964	UP	1.34687	0.00158832	0.00423926	UP	-0.127198	0.271757	0.287096	DOWN
Eicosapentaenoic acid	14.591_308.23510	0.393332	0.0105608	0.0202874	UP	0.600114	0.00230303	0.00491232	UP	0.804531	0.0164829	0.02677	UP	-0.0280279	0.44575	0.452107	DOWN
Aflatoxin b1	4.927_312.06328	-0.76043	0.000129964	0	DOWN	4.25013	0.123054	0.153694	UP	3.82215	0.138994	0.163164	UP	0.289361	0.331988	0.345327	UP
Terazosin	6.102_387.18928	0.136905	0.243958	0.270632	UP	0.0639795	0.401905	0.419188	UP	-0.381993	0.0781316	0.0998111	DOWN	-0.678113	0.0561969	0.0693477	DOWN
19-nortestosterone	13.012_274.19324	0.840079	0.0117104	0.0217068	UP	0.688999	0.0206366	0.0358002	UP	0.648446	0.0326905	0.0486897	UP	0.290098	0.210142	0.227445	UP
Nefazodone	5.726_469.22124	-3.2878	0.0544383	0.0752804	DOWN	-2.6067	0.0687485	0.0946012	DOWN	-3.43189	0.0532646	0.0722347	DOWN	1.86178	0.24085	0.258054	UP
Oxandrolone	14.585_306.21962	0.509568	0.00303911	0.00675978	UP	-0.308787	0.0807442	0.108261	DOWN	-0.101394	0.332575	0.350233	DOWN	-1.06285	0.0004589	0	DOWN
Propranolol	1.279_259.15321	-0.722041	0.0282965	0.0435766	DOWN	-0.421321	0.117297	0.147352	DOWN	-0.166846	0.300387	0.319414	DOWN	-0.453802	0.0812893	0.0972281	DOWN
Irbesartan	15.383_428.23251	-0.479544	0.00833005	0.0155281	DOWN	-0.53873	0.00559904	0.0123149	DOWN	-1.02424	1.59407e-05	0	DOWN	0.462192	0.109365	0.127371	UP
Ziprasidone	9.609_412.11598	-2.12368	0.126312	0.153106	DOWN	-1.59977	0.160142	0.191833	DOWN	-1.70407	0.150537	0.175363	DOWN	4.95269	0.176637	0.19653	UP
Oxipurinol	1.475_152.03368	0.492999	0.00806352	0.0155281	UP	0.253344	0.0119665	0.0220728	UP	-0.429954	0.00307103	0.00612106	DOWN	0.0765015	0.316791	0.330554	UP
Pioglitazone	7.414_356.12614	-1.47547	0.123223	0.150076	DOWN	-1.43105	0.127253	0.158121	DOWN	5.32634	0.118947	0.143423	UP	-1.235	0.14698	0.166611	DOWN
Pirbuterol	1.237_240.14745	-0.918305	0.0104434	0.0187263	DOWN	-0.782763	0.00739037	0.0140338	DOWN	-1.20834	0.00372971	0.00787464	DOWN	0.0240993	0.452616	0.457636	UP
Nafcillin	10.27_436.11333	-0.544379	0.0738689	0.0973981	DOWN	-0.573992	0.0496293	0.0720793	DOWN	-1.08801	0.0362682	0.0525179	DOWN	-0.458443	0.215618	0.233334	DOWN
Cymarose	3.118_162.08930	-0.233655	0.0547676	0.0764176	DOWN	0.605472	0.00217482	0.00491232	UP	-0.28896	0.0281038	0.0423988	DOWN	0.724218	0.00469552	0.00780497	UP
Azelaic acid	7.44_188.10486	-0.295218	0.0859332	0.110869	DOWN	-0.0550814	0.393674	0.412298	DOWN	0.250149	0.144981	0.16963	UP	-0.0799002	0.351143	0.363267	DOWN
Sebacic acid	19.22_202.12070	0.950538	0.00020434	0	UP	1.1421	0.0124548	0.0220728	UP	1.45667	0.000279724	0	UP	-0.0142146	0.467885	0.470953	DOWN
Α-eleostearic acid	15.324_278.22448	-0.518798	0.000699624	0.00261083	DOWN	-0.64755	0.0223042	0.0370479	DOWN	-0.355249	0.0729246	0.0945215	DOWN	-0.759816	0.000521317	0.00182482	DOWN
Cordycepin	1.277_251.10184	0.293733	0.0948863	0.120745	UP	0.0178527	0.455488	0.463041	UP	-0.966721	0.000454139	0	DOWN	-1.44282	1.20703e-05	0	DOWN
Isoguanosine	1.225_283.09142	0.614609	0.0336405	0.0512969	UP	1.0449	0.000460855	0	UP	0.279259	0.0667631	0.0882969	UP	1.07078	0.0058936	0.00916581	UP
Isobavachalcone	14.573_324.13616	-0.880198	0.0126991	0.0231919	DOWN	-0.997218	0.00603195	0.0123149	DOWN	-1.15753	0.0034819	0.00612106	DOWN	-0.446558	0.0821488	0.0983146	DOWN
Delsoline	9.87_467.28629	-0.806643	0.0669647	0.0899553	DOWN	-0.42047	0.292757	0.318672	DOWN	1.01431	0.0195918	0.0321146	UP	0.401487	0.166048	0.185709	UP
Antioside	12.869_552.29197	1.13862	3.40204e-05	0	UP	0.417138	0.0869347	0.114727	UP	0.318134	0.0551205	0.0743253	UP	-0.370938	0.0462076	0.0580036	DOWN
Sarmentoloside	10.512_568.28608	0.859933	0.000458142	0	UP	-0.0248688	0.457109	0.46462	DOWN	-0.719355	0.00178962	0.00423926	DOWN	-1.06173	0.000678837	0.00182482	DOWN
Khelloside	7.879_408.10567	-0.717661	3.91144e-05	0	DOWN	3.86338	0.0447878	0.0663006	UP	5.97488	0.0733468	0.0945215	UP	1.30908	0.0034788	0.00492009	UP
Genistin	7.265_432.10570	-0.790559	0.14798	0.176223	DOWN	1.19534	0.122974	0.153694	UP	2.67639	0.0867025	0.109503	UP	-0.1811	0.358965	0.370991	DOWN
5,6,7-trimethoxy-2h-chromen-2-one	9.276_236.06862	-3.85853	0.121292	0.148071	DOWN	-1.94658	0.17574	0.206362	DOWN	-3.01992	0.135182	0.159643	DOWN	4.64074	0.180353	0.199008	UP
Tutin	13.415_294.11032	-0.277925	0.29793	0.318594	DOWN	-0.0678351	0.438467	0.448826	DOWN	-0.454331	0.18518	0.20854	DOWN	0.35571	0.22727	0.244707	UP
Botrydial	12.461_310.17788	-0.526878	0.00516235	0.0103858	DOWN	-0.635486	0.0249834	0.0409684	DOWN	-0.847516	0.000986324	0.00228053	DOWN	-0.515536	0.0782897	0.0940628	DOWN
Farrerol	10.442_300.09964	0.555482	0.000852598	0.00261083	UP	0.513479	0.019113	0.0330151	UP	6.03412	0.0434188	0.0610123	UP	1.49725	2.86437e-06	0	UP
Narirutin	7.017_580.17959	1.08255	0.00253002	0.00675978	UP	0.171003	0.297888	0.323093	UP	0.802941	0.171599	0.196883	UP	0.539193	0.0363703	0.0461807	UP
Poncirin	7.712_594.19551	-3.73949	0.049104	0.0695733	DOWN	-4.24362	0.0457953	0.0673432	DOWN	-3.69727	0.0495272	0.0689162	DOWN	-5.98873	0.0407605	0.052079	DOWN
Acetic acid geranyl ester	19.437_196.14658	-0.823587	0.165902	0.194198	DOWN	-0.460027	0.273897	0.300849	DOWN	-0.643994	0.209549	0.232424	DOWN	-0.195202	0.393498	0.403112	DOWN
Schaftoside	5.889_564.14875	-4.11561	0.116767	0.144027	DOWN	-3.78321	0.120004	0.150764	DOWN	-2.45523	0.148461	0.172653	DOWN	-1.74805	0.182261	0.200577	DOWN
Aurantio-obtusin β-d-glucoside	7.602_492.12675	-5.46609	0.14707	0.175233	DOWN	-5.41224	0.14724	0.17831	DOWN	-4.93169	0.149397	0.173526	DOWN	-6.40089	0.144573	0.164614	DOWN
Plumbagin	13.239_188.04770	-0.151349	0.027569	0.0435766	DOWN	4.43665	0.173546	0.204828	UP	0.141392	0.0506687	0.0701081	UP	0.318728	0.0133278	0.0183827	UP
5-caffeoylshikimic acid	5.686_336.08460	-3.48014	0.0677645	0.0911209	DOWN	-2.78017	0.0792486	0.105929	DOWN	-4.11366	0.0620412	0.0824413	DOWN	-3.01897	0.0744232	0.0896563	DOWN
Isoferulic acid	4.832_194.05808	0.661465	0.000774555	0.00261083	UP	0.321225	0.0560544	0.079241	UP	-0.116575	0.356562	0.372451	DOWN	-1.3131	0.000596236	0.00182482	DOWN
Shogaol	15.852_276.17271	-0.106015	0.424906	0.43443	DOWN	-0.0748265	0.43892	0.449406	DOWN	-0.338906	0.256425	0.276256	DOWN	0.317897	0.302773	0.317072	UP
Puerarin	9.278_398.10027	-2.04751	0.104563	0.131361	DOWN	-1.5864	0.135461	0.165497	DOWN	-2.12553	0.101296	0.12485	DOWN	4.32131	0.180656	0.200007	UP
4'-demethylpodophyllotoxin	9.43_400.11575	-3.60545	0.11923	0.145969	DOWN	-1.83294	0.177747	0.208471	DOWN	-2.72541	0.137589	0.162265	DOWN	4.81114	0.178229	0.197112	UP
Atalanine	0.832_610.19566	-0.26237	0.055978	0.0775989	DOWN	-0.281171	0.11965	0.150764	DOWN	-0.368118	0.0277249	0.0423988	DOWN	0.0137229	0.473088	0.475062	UP
Xanthoxyline	5.76_196.07381	-1.43186	7.60648e-06	0	DOWN	-1.11306	1.02189e-05	0	DOWN	-1.28484	1.52765e-05	0	DOWN	0.0683649	0.370571	0.381679	UP
Syringic acid	5.264_198.05292	0.257221	0.278666	0.301704	UP	0.761543	0.0456681	0.0673432	UP	0.178285	0.345616	0.362069	UP	1.29658	0.00197887	0.00340394	UP
Podophyllotoxin	9.253_414.13130	-0.525874	0.000486843	0	DOWN	-0.59751	0.000605081	0.00265429	DOWN	5.17342	0.106896	0.131249	UP	0.411652	0.26446	0.279506	UP
Irgarol 1051	1.753_253.13151	-0.834772	0.000216384	0	DOWN	0.300434	0.0563714	0.079241	UP	-0.0705902	0.290323	0.309403	DOWN	1.28882	2.37628e-06	0	UP
(5e)-7,7-dimethyl-4-oxa-8-thia-2,5-diazanon-5-en-3-one	15.085_190.07850	-0.250269	0.0812826	0.105011	DOWN	-0.326673	0.0570498	0.0803816	DOWN	-0.626886	0.003285	0.00612106	DOWN	-0.0137502	0.475612	0.477844	DOWN
Fluorochloridone	1.951_311.00919	-0.0960035	0.270498	0.29412	DOWN	-0.407038	0.0195613	0.0343496	DOWN	-1.1556	0.000180317	0	DOWN	-0.863821	0.00126398	0.00182482	DOWN
Thiram	0.765_239.98893	0.0951574	0.270879	0.294899	UP	0.0207721	0.438976	0.449406	UP	-0.0510769	0.346295	0.362069	DOWN	-1.04216	0.00403751	0.00638829	DOWN
Mitoxantrone	4.378_444.19965	-0.0713889	0.27471	0.298469	DOWN	-0.764705	0.000535345	0.00265429	DOWN	-1.19143	0.000101506	0	DOWN	-1.38671	4.12825e-05	0	DOWN
Cefclidin	8.51_550.14284	-6.26995	0.0453391	0.0650523	DOWN	-7.24207	0.044477	0.0651049	DOWN	-6.92106	0.0446987	0.0633299	DOWN	-6.98324	0.0446532	0.0568811	DOWN
2-(alpha-d-mannosyl)-d-glyceric acid	0.835_268.07907	-1.21795	1.3704e-05	0	DOWN	-1.35021	1.50128e-05	0	DOWN	-1.48686	0.000162947	0	DOWN	-0.865786	0.00167889	0.00340394	DOWN
4-tert-octylphenol monoethoxylate	13.679_250.19327	0.116303	0.410087	0.421174	UP	-0.118609	0.376537	0.396711	DOWN	0.0863334	0.403097	0.413574	UP	0.250102	0.274903	0.28982	UP
Lamioside	7.922_420.16335	1.32659	0.000188189	0	UP	0.103821	0.33939	0.360938	UP	-0.322334	0.172518	0.197701	DOWN	0.673849	0.138118	0.157617	UP
2-amino-1,3,4-octadecanetriol	15.978_317.29289	-1.37165	2.92823e-05	0	DOWN	-1.49594	4.19522e-05	0	DOWN	-1.36823	7.7289e-05	0	DOWN	-0.860102	0.0131442	0.0183827	DOWN
Stigmatellin y	18.147_484.28285	-1.36212	0.0999868	0.125713	DOWN	-0.945374	0.156619	0.188564	DOWN	-1.27935	0.107943	0.132085	DOWN	-0.496295	0.263275	0.278874	DOWN
Calcium pantothenate	2.041_219.11054	-0.670478	6.08462e-05	0	DOWN	-0.520018	0.00143408	0.00265429	DOWN	-0.36085	0.00565959	0.0113693	DOWN	0.491666	0.00184647	0.00340394	UP
Threonine	0.807_119.05825	-0.219679	0.0113842	0.0202874	DOWN	-0.750689	4.27312e-05	0	DOWN	-1.324	6.71927e-07	0	DOWN	-0.907448	8.93636e-06	0	DOWN
Militarinone a	13.417_459.26230	-0.38074	0.137494	0.165213	DOWN	-0.208194	0.219529	0.250307	DOWN	-0.561205	0.0482401	0.0667364	DOWN	0.108023	0.355611	0.368074	UP
Tetracenomycin f1	0.996_366.07401	0.375206	0.0133346	0.0231919	UP	0.523686	0.0578342	0.0816253	UP	-0.577543	0.0111793	0.0194233	DOWN	-1.20189	0.000260402	0	DOWN
Rhoifolin	7.158_578.16387	-2.95545	0.0761653	0.0995879	DOWN	-1.69548	0.123645	0.154757	DOWN	0.0809819	0.471594	0.474518	UP	-1.80518	0.115352	0.133779	DOWN
Gaboxadol	1.158_140.05866	-0.208495	0.129136	0.156476	DOWN	-0.169457	0.215448	0.245427	DOWN	0.138849	0.37343	0.387002	UP	0.350388	0.149009	0.168509	UP
Tetrahydrodeoxycorticosterone	15.152_334.25071	-0.418523	0.168978	0.196708	DOWN	-1.04378	0.0337711	0.0529144	DOWN	-1.34278	0.0217861	0.034655	DOWN	-0.263382	0.267683	0.283451	DOWN
Hexadecasphinganine	13.371_273.26692	-0.647283	0.00527806	0.0103858	DOWN	-0.492165	0.0276279	0.0449605	DOWN	-0.868704	0.00179785	0.00423926	DOWN	-0.288527	0.0701695	0.0854091	DOWN
Tetralin	7.38_132.09406	0.0398628	0.343672	0.361619	UP	0.124588	0.289777	0.315906	UP	0.596666	0.0117409	0.0209747	UP	0.832788	8.64067e-05	0	UP
4-(heptyloxy)benzoic acid	10.507_236.14157	0.143864	0.270553	0.294899	UP	-0.0217342	0.463982	0.470583	DOWN	-0.460758	0.0520237	0.0711525	DOWN	-0.752434	0.0148736	0.0209394	DOWN
4-(fluorophenyl)-1-cyclopropylmethyl-5-(2-amino-4-pyrimidinyl)imidazole	5.008_309.13982	-0.33306	0.0507479	0.0717252	DOWN	-0.338916	0.0482244	0.069486	DOWN	-0.367325	0.0364472	0.0525179	DOWN	-0.0974678	0.259781	0.275834	DOWN
Bisphenol a diglycidyl ether	14.658_357.19393	-0.633591	0.0951186	0.120745	DOWN	-0.796659	0.0564819	0.079241	DOWN	-1.02578	0.0254909	0.0385316	DOWN	0.271038	0.360882	0.372871	UP
Tris(2-butoxyethyl) phosphate	15.973_398.24339	0.760904	0.23108	0.258426	UP	-1.26496	0.132247	0.162685	DOWN	-0.0606605	0.472908	0.475293	DOWN	-0.758102	0.235905	0.253486	DOWN
(hydroxyethyl)methacrylate	3.496_130.06308	0.357188	0.00257608	0.00675978	UP	0.10618	0.23807	0.266545	UP	0.176193	0.12363	0.148585	UP	0.459118	0.00570272	0.00916581	UP
L-365,260	11.903_398.17545	0.431664	0.085905	0.110869	UP	0.126774	0.36247	0.382091	UP	1.04503	0.000612284	0.00228053	UP	0.974739	0.012689	0.0183827	UP
6?,9-difluoro-11?-hydroxy progesterone	8.101_366.20194	-0.0673924	0.444353	0.452069	DOWN	0.520175	0.132779	0.163626	UP	0.915028	0.0642504	0.0848286	UP	-0.33679	0.259189	0.274914	DOWN
1-(3-phenyl-1h-1,2,4-triazol-5-yl)urea	1.047_203.07974	-0.21445	0.299067	0.319498	DOWN	-0.660603	0.000592831	0.00265429	DOWN	-1.28947	5.32769e-07	0	DOWN	-0.851534	3.78906e-05	0	DOWN
N-acetyl-d-quinovosamine	1.275_205.09523	-0.979614	2.98275e-05	0	DOWN	-1.38209	1.30513e-05	0	DOWN	-1.20587	3.29182e-05	0	DOWN	-0.215124	0.075054	0.0907089	DOWN
N-benzylformamide	1.226_135.06853	0.280217	0.0226956	0.0368747	UP	-0.137806	0.218325	0.248441	DOWN	-1.2832	4.21931e-05	0	DOWN	-1.3941	4.77435e-05	0	DOWN
Chalcomycin	14.896_700.36414	-0.424952	0.0616923	0.0846122	DOWN	0.738057	0.0494863	0.0707854	UP	0.430251	0.0479423	0.0667364	UP	1.45607	0.00248738	0.00340394	UP
Riboflavin cyclic 4',5'-phosphate	8.488_438.09266	-4.02732	0.10339	0.129171	DOWN	-2.6038	0.130228	0.160986	DOWN	-2.53467	0.130899	0.155713	DOWN	4.64223	0.179892	0.199008	UP
Malonylgenistin	8.099_518.10680	-4.47676	0.160452	0.188348	DOWN	-1.69344	0.234773	0.264327	DOWN	2.58253	0.0539986	0.0732605	UP	-1.55959	0.243895	0.260728	DOWN
Epi-jasmonic acid	3.752_210.12464	-0.562211	0.000668428	0.00261083	DOWN	-0.938362	0.00657099	0.0140338	DOWN	-0.852552	0.000129422	0	DOWN	-0.262586	0.0329474	0.0427022	DOWN
7-methylxanthine	0.825_166.04774	-0.785648	0.000141392	0	DOWN	-1.3089	1.50812e-05	0	DOWN	-1.21071	1.98954e-05	0	DOWN	-1.45899	7.26481e-06	0	DOWN
Hesperetin 7-glucoside	7.464_464.13194	-0.631881	0.00806699	0.0155281	DOWN	2.06008	0.0348326	0.0543076	UP	0.832857	0.0595034	0.0800901	UP	1.12544	0.00292319	0.00492009	UP
Isomangiferin	0.758_422.08287	-0.922922	0.0020781	0.00482093	DOWN	-0.573365	0.0281647	0.0449605	DOWN	-1.39369	0.000400574	0	DOWN	-1.09033	0.00128873	0.00182482	DOWN
Liquiritin	5.184_418.12642	0.918859	0.0041852	0.00861954	UP	-0.0853381	0.410439	0.426244	DOWN	-0.348416	0.197718	0.22115	DOWN	-0.0293214	0.472575	0.475062	DOWN
Sedanolide	12.435_176.12035	0.281021	0.0828785	0.107202	UP	-0.270769	0.142956	0.174069	DOWN	-0.183427	0.134316	0.158642	DOWN	-1.49472	3.20168e-05	0	DOWN
Neochlorogenic acid	3.165_354.09515	-1.7873	0.10342	0.129171	DOWN	-0.533581	0.295281	0.320175	DOWN	-1.89602	0.103924	0.1281	DOWN	-2.05238	0.0890415	0.10585	DOWN
5-hydroxy-1-(4-hydroxy-3-methoxyphenyl)-3-tetradecanone	11.244_350.24551	0.671574	5.36078e-06	0	UP	0.133233	0.281063	0.307395	UP	0.162618	0.190595	0.214603	UP	-1.09808	6.82097e-06	0	DOWN
Cyclo-dopa 5-o-glucoside	3.345_357.10598	-0.569054	0.034677	0.0526142	DOWN	0.703645	0.0231766	0.0382964	UP	-1.10734	0.0234829	0.0360385	DOWN	0.5803	0.0307977	0.0403662	UP
Homoplantaginin	7.578_462.11629	-2.03475	0.0421412	0.0613141	DOWN	1.35372	0.115437	0.14554	UP	0.391917	0.319949	0.338622	UP	0.0817627	0.448931	0.454038	UP
16-hydroxyhexadecanoic acid	15.502_272.23496	1.23315	7.30033e-05	0	UP	0.492121	0.00014572	0	UP	-0.318019	0.000743157	0.00228053	DOWN	-0.153067	0.0754003	0.0907089	DOWN
2-o-ethyl ascorbic acid	1.167_204.06349	-0.971613	0.00523529	0.0103858	DOWN	-0.750355	0.00524605	0.0106199	DOWN	-1.17592	0.00102379	0.00228053	DOWN	-1.3119	0.00241989	0.00340394	DOWN
Starlet	1.149_360.04765	0.338821	0.0502077	0.0704623	UP	-0.145724	0.183166	0.213003	DOWN	-0.635189	0.00604548	0.0113693	DOWN	-1.47472	8.57375e-05	0	DOWN
Pymetrozine	1.17_217.09518	0.109439	0.157934	0.186417	UP	-0.17919	0.0860442	0.113698	DOWN	-0.200433	0.0981712	0.121504	DOWN	-0.0296185	0.416664	0.425623	DOWN
Cycluron	22.457_198.17340	0.377174	0.338569	0.356724	UP	-0.958581	0.0342566	0.0529144	DOWN	-0.901087	0.0280861	0.0423988	DOWN	0.811489	0.146966	0.166611	UP
Butopyronoxyl	5.246_226.12064	-0.310474	0.238541	0.265798	DOWN	-0.246973	0.288369	0.314389	DOWN	-0.467786	0.163842	0.188559	DOWN	0.697026	0.0272509	0.0356503	UP
11-aminoundecanoic acid	1.181_201.17315	-1.15128	0.0639346	0.0868272	DOWN	-0.516638	0.223123	0.253026	DOWN	-1.18292	0.0627458	0.0835566	DOWN	-0.0822309	0.450089	0.454827	DOWN
Doxefazepam	1.166_348.06620	0.212993	0.318033	0.337194	UP	1.81945	0.0774624	0.10365	UP	0.608492	0.097877	0.121504	UP	-0.331152	0.293673	0.308432	DOWN
8-hydroxyquinoline	7.443_145.05293	-0.0485828	0.413674	0.424442	DOWN	-0.0864352	0.36049	0.380173	DOWN	-0.703576	0.039675	0.0573444	DOWN	0.621306	0.064092	0.0788307	UP
Etoglucid	7.096_262.14135	-0.114617	0.25187	0.27787	DOWN	0.538856	0.00288851	0.00690233	UP	0.992385	0.000181751	0	UP	0.83342	0.000326612	0	UP
3-succinoylpyridine	2.178_179.05610	-0.384037	0.00422801	0.00861954	DOWN	0.0976948	0.269237	0.296143	UP	-0.389402	0.0738105	0.0955776	DOWN	0.652833	7.22622e-05	0	UP
1d-myo-inositol 2-acetamido-2-deoxy-alpha-d-glucopyranoside 3-phosphate	9.259_463.11134	-3.63423	0.118618	0.145969	DOWN	-1.87437	0.173465	0.204114	DOWN	-3.03775	0.129288	0.154131	DOWN	3.76307	0.185022	0.203451	UP
Andrographolide	10.755_350.20681	-0.192072	0.318728	0.338081	DOWN	0.0532402	0.444305	0.453182	UP	-0.0237717	0.477466	0.478848	DOWN	0.35609	0.245794	0.262459	UP
(2s,4s)-4-hydroxy-2,3,4,5-tetrahydrodipicolinic acid	1.253_187.04826	0.428518	0.0117019	0.0217068	UP	0.0533425	0.379915	0.398654	UP	0.449419	0.0219228	0.034655	UP	0.680485	0.00188312	0.00340394	UP
4-hydroxycoumarin	8.088_162.03195	-0.816676	0.000860768	0.00261083	DOWN	0.420022	0.166462	0.197997	UP	2.75816	0.0852216	0.107508	UP	0.86147	0.0374024	0.0474341	UP
3-methylcrotonylglycine	2.164_157.07409	-0.467679	0.000944753	0.00261083	DOWN	-0.246235	0.0559416	0.079241	DOWN	-0.693331	0.00298633	0.00612106	DOWN	0.129706	0.100183	0.117584	UP
Melagatran	7.363_429.23631	-0.131267	0.206852	0.235516	DOWN	-0.183466	0.184551	0.214969	DOWN	-0.461784	0.0198357	0.0321146	DOWN	0.101825	0.349363	0.361377	UP
D-erythronic acid	0.829_136.03724	0.932484	5.62227e-05	0	UP	0.190824	0.172784	0.204114	UP	-0.351405	0.0462567	0.0644311	DOWN	-0.0358137	0.443157	0.449285	DOWN
Bumetanide	6.106_364.11330	0.528521	0.0436964	0.0637846	UP	0.701812	0.0359908	0.0554443	UP	-0.0892911	0.404616	0.415215	DOWN	0.141296	0.369081	0.37981	UP
1-stearoylglycerol	21.236_358.30804	-1.45151	0.00429651	0.00861954	DOWN	-0.631798	0.0778444	0.104792	DOWN	-0.701096	0.0488721	0.0678084	DOWN	0.0496247	0.430624	0.439048	UP
Moclobemide	1.215_268.09424	0.29924	0.0332897	0.0500432	UP	0.568295	9.71757e-05	0	UP	0.190677	0.0704397	0.0912068	UP	0.183253	0.0723275	0.0875915	UP
Flubendazole	1.185_313.08427	-0.0655287	0.238044	0.26497	DOWN	-0.204653	0.193759	0.224171	DOWN	0.623745	0.0958512	0.119524	UP	-0.592063	0.0148828	0.0209394	DOWN
(+)-catechin-7-o-glucoside	0.782_452.12966	0.311385	0.0749344	0.0983397	UP	0.719311	0.00391084	0.00879321	UP	0.422989	0.0618204	0.0824413	UP	0.637941	0.00131392	0.00182482	UP
(+/-)-c75	12.596_236.14156	0.664076	0.094222	0.119841	UP	0.391954	0.133231	0.163626	UP	-0.0868361	0.401794	0.412752	DOWN	-0.604221	0.0722236	0.0875915	DOWN
(+/-)-camphoric acid	8.258_200.10483	0.202468	0.212541	0.241152	UP	0.444156	0.00437036	0.00879321	UP	0.279453	0.0526835	0.0722347	UP	0.739716	0.00416341	0.00638829	UP
(−)-trans-methyl dihydrojasmonate	11.902_226.15707	0.371707	0.145012	0.173148	UP	0.00257183	0.497537	0.498722	UP	1.20644	0.00249034	0.00423926	UP	0.867809	0.0338601	0.0438594	UP
(1ξ)-1,5-anhydro-1-[(2r,3r)-3,5,7-trihydroxy-2-(4-hydroxyphenyl)-4-oxo-3,4-dihydro-2h-chromen-6-yl]-d-glucitol	5.545_450.11644	-2.10411	0.0955256	0.121717	DOWN	-2.29842	0.0856324	0.113698	DOWN	-0.641972	0.291447	0.310151	DOWN	-0.648794	0.256978	0.273071	DOWN
(2-hydroxy-2-oxido-1,3,2-dioxaphospholan-4-yl)methyl (9z,12z)-9,12-octadecadienoate	15.889_416.23301	-0.263689	0.15778	0.186417	DOWN	0.113806	0.419956	0.435112	UP	-0.898291	0.0114727	0.0194233	DOWN	-0.281993	0.169683	0.189672	DOWN
(2beta,3beta,5beta,11alpha,22r)-2,3,11,14,20,22-hexahydroxy-6-oxocholest-7-en-25-yl acetate	16.158_538.31273	-0.54869	0.0207775	0.0345226	DOWN	-0.262311	0.194377	0.224171	DOWN	-0.51466	0.0156906	0.02677	DOWN	0.892751	0.00305956	0.00492009	UP
(2e)-3-(3,4-dihydroxyphenyl)-n-{3-[(4-{[(2e)-3-(4-hydroxy-3-methoxyphenyl)-2-propenoyl]amino}butyl)amino]propyl}acrylamide	6.57_483.23738	-2.60335	0.140232	0.168049	DOWN	-2.33734	0.151231	0.182096	DOWN	-3.00567	0.129589	0.155058	DOWN	2.79252	0.19003	0.208397	UP
(2r,3r)-2-(2,6-dihydroxyphenyl)-3,5,7-trihydroxy-2,3-dihydro-4h-chromen-4-one	7.228_304.05818	-1.71053	0.0823428	0.106109	DOWN	-0.570237	0.265594	0.292996	DOWN	3.61609	0.123295	0.147472	UP	4.89582	0.0457485	0.0580036	UP
(2r)-2-hydroxy-3-(phosphonooxy)propyl (10z,13z,16z)-10,13,16-nonadecatrienoate	15.396_446.24334	-0.635788	0.0095595	0.0187263	DOWN	-0.667284	0.00116007	0.00265429	DOWN	-1.02238	9.25027e-05	0	DOWN	0.486142	0.0971195	0.114511	UP
(2r)-2-hydroxy-3-[(hydroxy{[(1s,2r,3r,4s,5s,6r)-2,3,4,5,6-pentahydroxycyclohexyl]oxy}phosphoryl)oxy]propyl (6z,9z,12z)-6,9,12-octadecatrienoate	12.842_594.28108	-0.263529	0.115347	0.141902	DOWN	-0.70842	0.00941438	0.0173877	DOWN	-1.29511	2.60998e-05	0	DOWN	-0.336849	0.0559456	0.0693477	DOWN
(2r)-3-({[(2s)-2,3-dihydroxypropoxy](hydroxy)phosphoryl}oxy)-2-(octanoyloxy)propyl octanoate	8.737_498.25922	0.51286	0.197944	0.22652	UP	0.146017	0.420803	0.435931	UP	0.314396	0.327764	0.3455	UP	-2.9137	0.0413192	0.052079	DOWN
(2s,3s)-2-{[(2e)-3-(3,4-dihydroxyphenyl)-2-propenoyl]oxy}-3,4-dihydroxy-2-methylbutanoic acid	5.394_312.08454	-0.539578	0.000505588	0.00261083	DOWN	-0.434208	0.00380557	0.00879321	DOWN	-1.02652	3.70375e-05	0	DOWN	-1.00444	1.27681e-05	0	DOWN
(2s,5as,8ar)-6-benzyl-1-methyl-2-[3-(4-morpholinyl)-3-oxopropyl]octahydropyrrolo[3,2-e][1,4]diazepin-5(2h)-one	10.157_422.22803	0.170977	0.336672	0.35498	UP	0.446658	0.179227	0.209288	UP	0.840207	0.0499101	0.0689162	UP	0.734414	0.0348285	0.0449814	UP
(2s)-3-(beta-d-galactopyranosyloxy)-2-hydroxypropyl (9z,12z)-9,12-octadecadienoate	16.134_516.33045	-0.217401	0.0937861	0.119841	DOWN	0.0118334	0.472694	0.478074	UP	0.0247434	0.42245	0.430091	UP	1.00308	0.000131633	0	UP
(2s)-3-{[(2r)-2-hydroxypentadecyl]oxy}-1,2-propanediol	14.399_318.27706	-2.05818	0.0364073	0.0537666	DOWN	-1.41975	0.0674902	0.0924707	DOWN	-0.856804	0.149568	0.174495	DOWN	-0.980744	0.133298	0.152494	DOWN
(2s)-5,7-dihydroxy-2-[3-hydroxy-4-methoxy-5-(3-methyl-2-buten-1-yl)phenyl]-6,8-bis(3-methyl-2-buten-1-yl)-2,3-dihydro-4h-chromen-4-one	13.437_506.26508	-0.0328346	0.443119	0.451494	DOWN	0.136956	0.292722	0.318672	UP	0.362261	0.0355006	0.0525179	UP	1.08983	0.000756967	0.00182482	UP
(2z)-3-(4-hydroxy-3-methoxyphenyl)-n-{3-[(4-{[(2e)-3-(4-hydroxy-3-methoxyphenyl)-2-propenoyl]amino}butyl)amino]propyl}acrylamide	7.154_497.25319	-0.892744	0.294951	0.316039	DOWN	-2.26064	0.170177	0.201608	DOWN	-1.37585	0.231148	0.253233	DOWN	3.32692	0.178168	0.197112	UP
(3ar,4as,5r,7as,8s,9ar)-5-hydroxy-4a,8-dimethyl-3-methyleneoctahydroazuleno[6,5-b]furan-2,6(3h,4h)-dione	4.398_264.13621	-0.0799731	0.22929	0.256743	DOWN	-0.754641	0.000309295	0	DOWN	-1.17323	5.79824e-05	0	DOWN	-1.34093	2.12824e-05	0	DOWN
(3r,5r)-1,3,5-trihydroxy-4-{[(2e)-3-(4-hydroxy-3-methoxyphenyl)-2-propenoyl]oxy}cyclohexanecarboxylic acid	5.765_368.11070	0.738442	0.00118627	0.00261083	UP	0.92666	0.000208544	0	UP	0.393226	0.1363	0.160551	UP	-1.19061	0.00093747	0.00182482	DOWN
(3s)-n-phenyl-3-[5-(trifluoromethyl)-1h-benzimidazol-2-yl]-1-pyrrolidinecarboxamide	10.438_396.12084	0.278011	0.349659	0.36681	UP	0.539824	0.152861	0.184293	UP	0.404038	0.354199	0.369694	UP	0.436127	0.32671	0.340468	UP
(6s)-n-(4-chlorobenzyl)-5-{[5-(hydroxymethyl)-2-furyl]methyl}-4,5,6,7-tetrahydro-1h-imidazo[4,5-c]pyridine-6-carboxamide	5.272_400.13710	0.168222	0.388148	0.40176	UP	-0.0964326	0.433122	0.445608	DOWN	0.63784	0.249425	0.270108	UP	5.28966	0.132896	0.152494	UP
(7r,8s)-7,8-dihydroxy-3,7-dimethyl-6-oxo-7,8-dihydro-6h-isochromene-5-carbaldehyde	7.709_236.06867	-0.708291	6.93707e-05	0	DOWN	-0.949563	0.000995777	0.00265429	DOWN	3.70812	0.059513	0.0800901	UP	0.821964	0.119606	0.139128	UP
(9alpha,11alpha,13e,15s)-9,11,15-trihydroxy-6-oxo(3,3,4,4-~2~h_4_)prost-13-en-1-oic acid	19.437_374.26074	0.463803	0.00872057	0.0171638	UP	0.67382	0.00568553	0.0123149	UP	0.491332	0.165748	0.190542	UP	-0.272718	0.21278	0.230333	DOWN
(9z)-3-oxo-n-[(3s)-2-oxotetrahydro-3-furanyl]-9-hexadecenamide	9.893_351.24092	-0.65578	0.0566647	0.0787215	DOWN	-0.814896	0.042605	0.0640366	DOWN	-1.1373	0.0137838	0.0239851	DOWN	-0.585125	0.076905	0.0930192	DOWN
(dl)-3-o-methyldopa	1.728_211.08470	-0.820516	0.0391199	0.0575833	DOWN	-0.277398	0.21522	0.245427	DOWN	-0.450509	0.139387	0.163164	DOWN	1.09901	0.00353476	0.00638829	UP
(e,e)-2,4-dodecadienal	16.713_180.15158	0.591605	0.00398015	0.00861954	UP	0.760384	0.0146777	0.0267829	UP	1.01494	0.00184455	0.00423926	UP	0.737005	0.00382052	0.00638829	UP
(e)-14-methyl-8-hexadecenal	17.778_252.24530	-1.59934	0.0611784	0.0834123	DOWN	-0.944079	0.122622	0.153694	DOWN	-0.866374	0.137134	0.161364	DOWN	-0.95428	0.120963	0.139896	DOWN
[7-hydroxy-1-(4-hydroxy-3,5-dimethoxyphenyl)-3-(hydroxymethyl)-6,8-dimethoxy-1,2,3,4-tetrahydro-2-naphthalenyl]methyl pentopyranoside	8.853_552.22011	-4.81927	0.122353	0.149119	DOWN	-6.71866	0.116551	0.147352	DOWN	-7.33781	0.11584	0.140542	DOWN	-7.53618	0.115669	0.134867	DOWN
{(1r,2r)-2-[(2z)-5-(hexopyranosyloxy)-2-penten-1-yl]-3-oxocyclopentyl}acetic acid	5.227_388.17342	-0.462265	0.185847	0.213854	DOWN	0.277798	0.256933	0.285204	UP	-0.347362	0.254428	0.274527	DOWN	0.761113	0.0285519	0.0381211	UP
{(2r,4s,5r)-5-[1-methyl-3-(2-naphthyl)-1h-pyrazol-5-yl]-1-azabicyclo[2.2.2]oct-2-yl}methyl (4-isopropylphenyl)carbamate	19.243_530.26730	-0.487247	0.124037	0.150941	DOWN	-0.505899	0.0905444	0.118943	DOWN	-0.476266	0.112626	0.137389	DOWN	-0.171305	0.296024	0.310373	DOWN
{(2r,4s,5r)-5-[1-methyl-3-(2-thienyl)-1h-pyrazol-5-yl]-1-azabicyclo[2.2.2]oct-2-yl}methyl (4-acetylphenyl)carbamate	5.952_446.17881	-4.8166	0.080404	0.103975	DOWN	-5.10044	0.0791961	0.105929	DOWN	-5.83427	0.0770299	0.0988365	DOWN	-5.35435	0.0783155	0.0940628	DOWN
{(2r,4s,5r)-5-[3-(2-furyl)-1-methyl-1h-pyrazol-5-yl]-1-azabicyclo[2.2.2]oct-2-yl}methyl isopropylcarbamate	7.419_394.19665	1.46841	2.09205e-05	0	UP	1.02288	0.00120674	0.00265429	UP	-0.16834	0.257702	0.27827	DOWN	-0.0781884	0.378162	0.388688	DOWN
{2-[2,6-dihydroxy-4-(6-hydroxy-1-benzofuran-2-yl)phenyl]-6-(2,4-dihydroxyphenyl)-4-methyl-3-cyclohexen-1-yl}[2,4-dihydroxy-3-(3-methyl-2-buten-1-yl)phenyl]methanone	15.694_648.23753	-1.09769	0.021056	0.0345226	DOWN	-1.47202	0.00725255	0.0140338	DOWN	-1.33637	0.00950015	0.0178553	DOWN	-0.716216	0.0563743	0.0693477	DOWN
1-(4-{5-[(2s)-1-(4-methylbenzyl)-2-pyrrolidinyl]-1,2,4-oxadiazol-3-yl}-2-pyridinyl)-4-piperidinecarboxamide	15.403_468.22488	-0.473215	0.00354785	0.00861954	DOWN	-0.62261	0.00142699	0.00265429	DOWN	-1.24363	5.6374e-06	0	DOWN	0.32896	0.164305	0.183769	UP
1-(4,7-dimethylpyrazolo[5,1-c][1,2,4]triazin-3-yl)ethan-1-one	3.7_190.08247	-0.520404	0.000945193	0.00261083	DOWN	-0.53866	0.00443334	0.00879321	DOWN	-0.815348	0.000199525	0	DOWN	-0.262369	0.0311456	0.0403662	DOWN
1-(beta-d-ribofuranosyl)-1,2-dihydropyrimidine	1.695_214.09560	-0.283672	0.0045055	0.0103858	DOWN	-0.240411	0.0237609	0.0396746	DOWN	-0.743163	6.91586e-05	0	DOWN	0.0238813	0.400671	0.410303	UP
1-[(1s,4s)-4-(1-benzyl-3,5-dimethyl-1h-pyrazol-4-yl)-2-cyclopenten-1-yl]-3-isopropylurea	14.354_398.23388	-1.87583	0.0457628	0.066129	DOWN	-1.42687	0.0712013	0.0967673	DOWN	-0.960738	0.125941	0.150807	DOWN	-0.782547	0.177722	0.197112	DOWN
1-[(2r,4s,5r)-5-(3-cyclohexyl-1-methyl-1h-pyrazol-5-yl)-1-azabicyclo[2.2.2]oct-2-yl]-n-(4-methoxybenzyl)methanamine	15.985_422.30329	-0.250862	0.154007	0.182424	DOWN	-1.15782	0.00282501	0.00690233	DOWN	-0.804282	0.0125242	0.0224762	DOWN	-0.972212	0.00988478	0.0144763	DOWN
1-[(2r,4s,5r)-5-(3-cyclopentyl-1-methyl-1h-pyrazol-5-yl)-1-azabicyclo[2.2.2]oct-2-yl]-n-(4-methoxybenzyl)methanamine	19.416_408.28493	0.0276664	0.40992	0.421174	UP	0.406531	0.0358201	0.0554443	UP	0.451349	0.00126729	0.00228053	UP	5.26094	0.152226	0.171714	UP
1-heptadecanoyl-sn-glycero-3-phosphate	17.732_424.25897	0.223626	0.173615	0.201285	UP	0.890474	0.000250297	0	UP	0.202868	0.0783126	0.0998111	UP	1.29606	0.00106125	0.00182482	UP
1-linoleoyl glycerol	14.575_354.27701	-1.14123	2.26012e-05	0	DOWN	-1.00197	1.32196e-05	0	DOWN	-0.448955	0.0025785	0.00612106	DOWN	-0.315609	0.0731624	0.088704	DOWN
1-linoleyl-sn-glycerol 3-phosphate	15.858_434.24348	-0.70993	0.00182965	0.00482093	DOWN	-0.399971	0.184531	0.214969	DOWN	-1.24744	0.000114193	0	DOWN	-0.958007	0.000840096	0.00182482	DOWN
1-myristoyllysophosphatidic acid	12.428_382.21211	0.165117	0.0566656	0.0787215	UP	0.115101	0.305637	0.330384	UP	-0.186016	0.220148	0.242327	DOWN	-1.03687	2.40341e-05	0	DOWN
1-o-arsonopentofuranose	0.729_273.96606	-0.954939	0.000170259	0	DOWN	-0.56814	0.0118804	0.0220728	DOWN	-0.699318	0.000909882	0.00228053	DOWN	-0.564035	0.00322124	0.00492009	DOWN
1,5-anhydro-2-o-(6-o-benzoyl-α-l-galactopyranosyl)-d-glucitol	5.031_452.12950	0.498534	0.215604	0.244015	UP	0.841386	0.0530033	0.0756674	UP	-0.534069	0.243683	0.266357	DOWN	3.22811	0.0813744	0.0972281	UP
10-hda	12.488_186.12586	0.575305	0.0018445	0.00482093	UP	0.585812	0.0535874	0.0769361	UP	0.792678	0.000406401	0	UP	-1.08416	0.000160386	0	DOWN
14(s)-hdha	16.448_326.22450	0.216842	0.0566651	0.0787215	UP	-0.234714	0.0470328	0.0684687	DOWN	-0.421018	0.00216346	0.00423926	DOWN	-0.553593	0.000954188	0.00182482	DOWN
16alpha-hydroxydehydroepiandrosterone 3-sulfate	10.475_384.15978	0.629356	0.00380034	0.00861954	UP	0.708162	0.0258402	0.0423061	UP	1.12524	0.000171902	0	UP	1.35873	1.39562e-06	0	UP
2-({[2-acetyl-5-(tert-butyl)-3-thienyl]amino}carbonyl)benzoic acid	1.295_345.10594	-0.307289	0.122843	0.150076	DOWN	-0.186776	0.224483	0.253744	DOWN	-0.0379442	0.442429	0.44871	DOWN	0.553817	0.00845453	0.0118373	UP
2-(1,3-benzodioxol-5-yl)-4,5,6,7-tetramethyl-1h-benzimidazole	4.775_294.13135	-0.36769	0.186939	0.214765	DOWN	-0.24164	0.0472203	0.0684687	DOWN	-0.261429	0.0878117	0.110694	DOWN	0.459859	0.00289276	0.00492009	UP
2-(1h-benzimidazol-2-ylsulfanyl)-n-(3-cyano-6-methyl-4,5,6,7-tetrahydro-1-benzothiophen-2-yl)acetamide	3.992_382.08753	0.395884	0.251539	0.27787	UP	0.17909	0.36276	0.382951	UP	-0.254781	0.323615	0.34233	DOWN	0.377568	0.234748	0.252674	UP
2-(3-hydroxy-3,4,5,6-tetrahydro-1h-cyclopenta[c]furan-4-yl)-3-methoxy-3-oxopropanoic acid	4.769_242.07883	-0.907739	3.54004e-05	0	DOWN	-0.299989	0.0262282	0.0423061	DOWN	-0.0615076	0.312457	0.330663	DOWN	1.34253	3.44999e-08	0	UP
2-(cyclohexylmethylidene)-1,2,3,4-tetrahydronaphthalen-1-one	1.338_240.14733	-0.581156	0.0486234	0.0695733	DOWN	-0.616811	0.0435475	0.0651049	DOWN	-0.711765	0.0290925	0.043849	DOWN	0.209252	0.208445	0.225397	UP
2-[3-(5-carboxy-1h-benzo[d]imidazol-2-yl)phenyl]-1h-benzo[d]imidazole-5-carboxylic acid	8.662_398.10015	-4.11707	0.0870174	0.112019	DOWN	-3.6451	0.0917258	0.120174	DOWN	-2.61779	0.111448	0.135196	DOWN	3.74401	0.186397	0.204334	UP
2-{(3r,4s)-3-[(5-{[benzyl(methyl)amino]methyl}-1,2-oxazol-3-yl)methyl]-4-piperidinyl}-1-(4-morpholinyl)ethanone	12.912_462.23813	1.18447	0.00130125	0.00261083	UP	1.22307	0.0109846	0.0205432	UP	1.38204	0.00111823	0.00228053	UP	0.478312	0.124414	0.143045	UP
2-aminopalmitic acid	13.873_271.25118	-0.558082	0.0154098	0.0259992	DOWN	-0.580096	0.0229777	0.0382964	DOWN	-0.830523	0.00413558	0.00787464	DOWN	-0.59281	0.0154887	0.0209394	DOWN
2-hydroxy-5-[3-(4-methoxy-1-benzofuran-5-yl)-3-oxopropanoyl]phenyl hydrogen sulfate	1.155_406.03592	-1.28159	2.70855e-05	0	DOWN	0.0756379	0.30792	0.332198	UP	0.551115	0.00266734	0.00612106	UP	1.39057	2.67368e-05	0	UP
2-hydroxycaproic acid	5.129_132.07866	-0.0284809	0.460978	0.467312	DOWN	0.438978	0.0882315	0.115751	UP	-0.569258	0.0217556	0.034655	DOWN	0.532324	0.0389322	0.0496603	UP
2-isobutyl-4,6-dimethyl-1,3,5-dithiazinane	1.429_205.09529	-0.869426	2.23767e-05	0	DOWN	-0.566324	0.00301275	0.00690233	DOWN	-0.258864	0.03951	0.0573444	DOWN	1.45578	0.000119396	0	UP
2,2',4,4'-tetrahydroxybenzophenone	0.775_246.05027	-0.599188	0.00105121	0.00261083	DOWN	-1.28694	3.23676e-05	0	DOWN	-1.35213	3.67091e-05	0	DOWN	-1.10116	0.000230669	0	DOWN
2,3-dinor prostaglandin e1	12.199_308.19878	0.985099	0.00675564	0.0139395	UP	0.578426	0.0109696	0.0205432	UP	0.766902	0.00293129	0.00612106	UP	-0.447626	0.100026	0.117584	DOWN
2,3-dinor-11β-prostaglandin f2α	10.68_348.19117	0.459482	0.0953327	0.120745	UP	0.782705	0.00794846	0.0156897	UP	1.33272	0.000508194	0.00228053	UP	0.599334	0.0738946	0.0896563	UP
2,4-di-tert-butyl-6-(5-chlorobenzotriazol-2-yl) phenol	3.502_357.16146	-0.193507	0.277389	0.300168	DOWN	0.749477	0.00995466	0.0189488	UP	-0.464137	0.183679	0.207752	DOWN	1.02992	0.00228817	0.00340394	UP
2,6-bis[(2-hydroxyethyl)amino]-3-nitrobenzonitrile	1.336_266.09990	-0.461972	0.00799857	0.0155281	DOWN	-0.188405	0.135043	0.165497	DOWN	0.0960921	0.248004	0.269164	UP	0.75095	0.000235828	0	UP
2,6-di-tert-butyl-1,4-benzoquinone	12.033_220.14661	-0.110859	0.371268	0.386474	DOWN	-0.247068	0.239264	0.267231	DOWN	0.215592	0.245328	0.266606	UP	0.00655907	0.491838	0.492237	UP
2,6-dihydroxy-3-(3,5,6,7-tetrahydroxy-4-oxo-4h-chromen-2-yl)phenyl hydrogen sulfate	0.758_413.99032	-0.264101	0.0986498	0.124834	DOWN	-0.0264813	0.444649	0.453979	DOWN	-0.151711	0.211247	0.233406	DOWN	-0.888635	0.0151929	0.0209394	DOWN
2'-o-methyladenosine	1.592_281.11226	-0.337008	0.281041	0.30355	DOWN	-0.746624	0.129434	0.16013	DOWN	-1.40779	0.0500295	0.0689162	DOWN	1.88626	0.166646	0.186626	UP
2''-o-β-l-galactopyranosylorientin	6.466_610.15391	-1.36708	0.0182556	0.0303613	DOWN	-1.19629	0.000742018	0.00265429	DOWN	0.103753	0.429868	0.436956	UP	0.0311579	0.433254	0.440869	UP
3-(4,7-dimethoxy-1,3-benzodioxol-5-yl)propanoic acid	5.231_254.07880	-2.09557	0.0806095	0.105011	DOWN	-1.95436	0.0876981	0.115751	DOWN	-2.19421	0.0772278	0.0988365	DOWN	6.45762	0.160123	0.179967	UP
3-(sulfooxy)-l-tyrosine	1.402_277.02468	1.01155	0.00511924	0.0103858	UP	1.06665	7.06642e-05	0	UP	0.490261	0.0203749	0.0321146	UP	0.799469	0.00125379	0.00182482	UP
3-(tert-butyl)-1-(2,4-dichlorobenzyl)-n-isopropyl-1h-pyrazole-5-carboxamide	5.753_367.12706	-1.2351	1.64509e-07	0	DOWN	-0.683249	5.1783e-05	0	DOWN	-1.0433	1.32907e-05	0	DOWN	-0.49148	0.000152582	0	DOWN
3-[(3-hydroxytridecanoyl)oxy]-4-(trimethylammonio)butanoate	9.89_373.28283	-0.649719	0.114017	0.140836	DOWN	-1.33791	0.0297279	0.0477283	DOWN	-1.20483	0.0413732	0.0584546	DOWN	-0.414679	0.200632	0.218726	DOWN
3-[(3-hydroxyundecanoyl)oxy]-4-(trimethylammonio)butanoate	9.887_345.25154	-0.787491	0.0647523	0.087839	DOWN	-1.43845	0.0170279	0.029916	DOWN	-1.13268	0.030204	0.0451306	DOWN	-0.482252	0.150906	0.170678	DOWN
3-[18-(3-methoxy-3-oxopropyl)-3,7,12,17-tetramethyl-8,13-divinyl-2-porphyrinyl]propanoic acid	9.675_576.27188	1.38576	0.00246304	0.00482093	UP	1.37619	0.000113049	0	UP	0.516619	0.0252026	0.0385316	UP	-0.781148	0.032827	0.0427022	DOWN
3-{[4-(1,3-benzodioxol-5-ylmethyl)piperazino]carbonyl}-6,7-dimethoxy-2h-chromen-2-one	13.425_452.16040	-0.746816	0.0354114	0.0526142	DOWN	-0.639596	0.0601061	0.0840974	DOWN	-0.911926	0.0197393	0.0321146	DOWN	-0.235485	0.224538	0.242803	DOWN
3-bha	16.135_180.11535	0.076717	0.422289	0.431577	UP	0.609567	0.102351	0.131415	UP	0.734236	0.0252055	0.0385316	UP	0.345644	0.203825	0.221525	UP
3-chloro-4,6-dihydroxy-2-methyl-5-[(2e,6e)-3,7,11-trimethyl-2,6,10-dodecatrien-1-yl]benzaldehyde	4.596_390.18912	1.00634	8.06778e-05	0	UP	1.33681	1.78202e-05	0	UP	1.27578	0.000118188	0	UP	0.605158	0.00125312	0.00182482	UP
3-hydroxy-3-(methoxycarbonyl)pentanedioic acid	1.356_206.04256	-0.998963	4.46096e-05	0	DOWN	-0.858383	0.000368492	0	DOWN	-1.25661	1.9006e-05	0	DOWN	-0.938714	7.90634e-05	0	DOWN
3-methoxy-4-(3-methyl-2-buten-1-yl)-5-[(e)-2-phenylvinyl]phenol	5.018_294.15795	-0.66086	0.0463994	0.066129	DOWN	-0.947957	0.0178189	0.0315152	DOWN	-0.315034	0.168721	0.19377	DOWN	-0.657176	0.0491027	0.0614129	DOWN
3,3-dimethyl-1,2-dithiolane	1.236_134.02301	-0.398678	0.00172529	0.00482093	DOWN	-0.422502	0.000177965	0	DOWN	-0.860652	4.62556e-06	0	DOWN	-0.344247	0.0833967	0.0992839	DOWN
3,3',5,5'-tetramethyl-3,3'-bis(4-methyl-3-penten-1-yl)-3,3',11,11'-tetrahydro-8,10'-bipyrano[3,2-a]carbazole-9,9'-diol	11.95_692.36150	1.45917	1.7168e-05	0	UP	1.00694	0.00120839	0.00265429	UP	1.05387	0.00332824	0.00612106	UP	-0.3083	0.114771	0.133779	DOWN
3,5-dihydroxy-2-(4-hydroxy-3-methoxyphenyl)-4-oxo-4h-chromen-7-yl 2-amino-2-deoxy-alpha-d-threo-hexopyranoside	10.251_477.12698	-0.634458	0.03812	0.056227	DOWN	-0.74168	0.0101565	0.0189488	DOWN	-1.20649	0.0199159	0.0321146	DOWN	-0.53843	0.164953	0.18469	DOWN
4-(2-carboxyethyl)-2-methoxyphenyl beta-d-glucopyranosiduronic acid	5.742_372.10556	-1.4784	7.38679e-06	0	DOWN	-1.13973	1.04557e-05	0	DOWN	-1.28896	1.57169e-05	0	DOWN	0.0914791	0.345104	0.357592	UP
4-(stearoylamino)butanoic acid	18.41_369.32393	1.68781	0.22085	0.248985	UP	1.06339	0.261892	0.290286	UP	-1.32173	0.00485533	0.00964186	DOWN	2.11869	0.1993	0.216891	UP
4-[3-(5-methoxy-2,2-dimethyl-2h-chromen-6-yl)propanoyl]phenyl hydrogen sulfate	4.773_418.11056	-0.87307	0.000102568	0	DOWN	-0.275173	0.0311312	0.0490183	DOWN	0.0120105	0.463249	0.467283	UP	1.38028	1.11906e-08	0	UP
4-{5-[(3s)-1-(1,3-benzodioxol-5-ylmethyl)-3-pyrrolidinyl]-1,3,4-oxadiazol-2-yl}-n,n-dimethylaniline	7.379_392.18106	-0.123807	0.206873	0.235516	DOWN	-0.0122855	0.483105	0.485812	DOWN	0.467178	0.0764422	0.0977952	UP	0.862466	9.14298e-05	0	UP
4-ethoxy ethylbenzoate	13.504_194.09454	-0.647679	0.00954286	0.0187263	DOWN	-0.536273	0.0245284	0.0409684	DOWN	-0.895262	0.00331099	0.00612106	DOWN	-0.222326	0.158018	0.177814	DOWN
4-fluoro-n-{(3s,5s)-5-[3-(4-fluorophenyl)-1,2,4-oxadiazol-5-yl]-1-methyl-3-pyrrolidinyl}benzamide	8.625_406.12380	-0.393372	0.118922	0.145969	DOWN	-0.662496	0.0429783	0.0640366	DOWN	-0.71275	0.0470538	0.0656543	DOWN	-0.98948	0.00611706	0.00916581	DOWN
4-methylumbelliferyl-α-d-glucopyranoside	4.619_338.09960	-0.359743	0.0353057	0.0526142	DOWN	0.579058	0.00414171	0.00879321	UP	-0.555868	0.0211938	0.0334355	DOWN	0.78205	0.000581242	0.00182482	UP
4-undecylbenzenesulfonic acid	20.881_312.17564	-0.406443	0.173265	0.200463	DOWN	0.433734	0.345507	0.36726	UP	-1.08243	0.0124021	0.0209747	DOWN	-0.563466	0.0667057	0.0820384	DOWN
5-hexyl-2-oxotetrahydro-3-furancarboxylic acid	9.378_214.12045	-0.00126164	0.496918	0.49748	DOWN	0.870842	0.033939	0.0529144	UP	0.740108	0.0178689	0.0294274	UP	1.08636	0.000893202	0.00182482	UP
5-hydroxy-2-(4-hydroxy-3-methoxyphenyl)-7-methoxy-4-oxo-4h-chromen-3-yl 6-deoxy-alpha-l-mannopyranosyl-(1->4)-6-deoxy-alpha-l-mannopyranosyl-(1->6)-beta-d-galactopyranoside	4.803_784.24635	0.355657	0.0276502	0.0435766	UP	-0.0383702	0.418343	0.433474	DOWN	-0.403825	0.0871261	0.109503	DOWN	4.86932	0.174326	0.193614	UP
5-isoxazol-5-yl-n-[4-(4-methylpiperazin-1-yl)benzyl]thiophene-2-sulfonamide	4.751_418.11125	-0.840035	1.21786e-05	0	DOWN	-0.22297	0.037981	0.0580074	DOWN	0.0640703	0.287645	0.307744	UP	1.40434	3.01011e-08	0	UP
5-methoxy-1h-indol-6-yl î²-d-glucopyranosiduronic acid	2.894_339.09543	-1.36137	0.0224371	0.0357694	DOWN	7.05465	0.0868873	0.114727	UP	2.75854	0.198689	0.221432	UP	8.47514	0.0807798	0.0972281	UP
5,4',5'-trihydroxy-3,6,7,8-tetramethoxyflavone	6.564_390.09532	-0.521924	0.00141423	0.00261083	DOWN	3.02213	0.0532985	0.0756674	UP	6.01665	0.101318	0.12485	UP	1.90717	0.0511461	0.0636502	UP
6-hydroxy-1-(hydroxymethyl)-5-{2-[2-(hydroxymethyl)-1-pyrrolidinyl]-2-oxoethyl}-1,4a-dimethyldecahydro-2-naphthalenyl (3,5-dimethoxyphenyl)carbamate	12.869_530.31000	1.13862	3.40204e-05	0	UP	0.417138	0.0869347	0.114727	UP	0.318134	0.0551205	0.0743253	UP	-0.370938	0.0462076	0.0580036	DOWN
7-(beta-d-glucopyranosyloxy)-5-hydroxy-2-(4-hydroxyphenyl)-4-oxo-4h-chromen-3-yl 6-o-(carboxyacetyl)-beta-d-glucopyranoside	6.545_696.15350	-0.555301	0.000498249	0	DOWN	-0.159844	0.301506	0.326576	DOWN	4.29972	0.0356812	0.0525179	UP	-0.27727	0.17013	0.189672	DOWN
9-nitrooleate	12.195_327.24085	-0.461153	0.160588	0.18931	DOWN	-1.02071	0.0418599	0.063	DOWN	-0.47587	0.151069	0.175363	DOWN	-0.266059	0.276415	0.290578	DOWN
9,10-dibromostearic acid	0.848_440.09269	0.467434	0.00623767	0.0121941	UP	0.85982	0.00246604	0.00491232	UP	0.564321	0.0047048	0.00964186	UP	0.430893	0.0175395	0.0246623	UP
9s,13r-12-oxophytodienoic acid	12.426_292.20378	0.516483	0.00356416	0.00861954	UP	0.63076	0.0173175	0.029916	UP	1.30619	0.00494066	0.00964186	UP	0.26987	0.0514157	0.0636502	UP
Acetyl hexamethyl tetralin	18.227_258.19842	0.185115	0.202326	0.23046	UP	-0.270068	0.17656	0.207417	DOWN	0.01656	0.471885	0.474518	UP	-1.20112	0.00291371	0.00492009	DOWN
Adb-pinaca	8.327_366.20172	0.276881	0.273158	0.296608	UP	0.430027	0.212292	0.243208	UP	1.47413	0.0252502	0.0385316	UP	0.0398136	0.458247	0.462012	UP
Aderbasib	7.362_416.20472	-0.0886073	0.258982	0.284379	DOWN	-0.0425003	0.433755	0.445608	DOWN	0.582851	0.0206427	0.0334355	UP	1.01109	4.29342e-05	0	UP
Arachidonoyl serinol	17.835_377.29302	-4.42816	0.0655652	0.0889006	DOWN	-4.07855	0.0678265	0.0936016	DOWN	-4.02424	0.0682411	0.0892177	DOWN	-3.92161	0.0690748	0.0842385	DOWN
Arg-pro	0.865_271.16449	-1.21689	0.0658311	0.0889006	DOWN	-0.510302	0.211076	0.242194	DOWN	-0.767605	0.134486	0.158642	DOWN	-1.10469	0.0727552	0.088704	DOWN
Arn1203	12.434_361.28278	0.558198	0.00279106	0.00675978	UP	0.380321	0.147976	0.179208	UP	0.641993	0.00367701	0.00787464	UP	-1.35373	0.000175359	0	DOWN
Aurasperone a	11.011_570.15286	-0.267025	0.00539488	0.0103858	DOWN	-0.359793	0.000466414	0	DOWN	4.46806	0.148908	0.173526	UP	-0.0736465	0.263718	0.279506	DOWN
Azapropazone	6.371_300.15718	0.961888	0.00989356	0.0187263	UP	0.768642	0.00491322	0.0106199	UP	1.04984	0.00328309	0.00612106	UP	1.16484	0.000114394	0	UP
Azidocillin	3.453_375.09947	-0.508391	0.117241	0.144027	DOWN	0.179151	0.305369	0.329648	UP	-1.05264	0.0338133	0.0498106	DOWN	0.385059	0.0892697	0.10585	UP
Benzoguanamine	1.384_187.08473	-0.384072	0.0117176	0.0217068	DOWN	-0.123274	0.255685	0.284246	DOWN	0.035541	0.412355	0.420934	UP	1.23304	4.3615e-05	0	UP
Beta-d-ethyl glucuronide	0.828_222.07362	-1.21795	1.3704e-05	0	DOWN	-1.46662	1.98379e-05	0	DOWN	-1.26885	6.10887e-05	0	DOWN	-0.597548	0.000950752	0.00182482	DOWN
Beta-d-fructofuranosyl 6-o-[(9z,12z,15z)-9,12,15-octadecatrienoyl]-alpha-d-glucopyranoside	16.39_602.32842	-4.04551	0.122756	0.150076	DOWN	-3.92186	0.123995	0.154757	DOWN	-4.54037	0.118758	0.143423	DOWN	-2.8499	0.142048	0.161651	DOWN
Bis(4-ethylbenzylidene)sorbitol	13.414_414.20426	-0.310176	0.278122	0.301094	DOWN	-0.0789913	0.425627	0.440448	DOWN	-0.470809	0.170954	0.195847	DOWN	0.323625	0.242893	0.259927	UP
Blazein	20.168_444.36035	-0.929976	5.88738e-05	0	DOWN	-0.101009	0.291072	0.316829	DOWN	0.50602	0.00498502	0.00964186	UP	0.792764	0.000221695	0	UP
Butyl benzoate	12.273_178.09961	-0.523773	0.00640603	0.0121941	DOWN	-0.515777	0.0079069	0.0156897	DOWN	-0.784363	0.0014098	0.00228053	DOWN	-0.250232	0.0782792	0.0940628	DOWN
C12-carnitine	15.108_343.27213	0.458531	0.00656626	0.0139395	UP	0.327201	0.170792	0.20233	UP	0.281271	0.0410366	0.0584546	UP	-1.29565	8.93115e-05	0	DOWN
C14-carnitine	15.109_371.30340	0.373008	0.0123911	0.0217068	UP	0.152895	0.300571	0.325664	UP	0.218151	0.085842	0.108508	UP	-1.24781	0.00012801	0	DOWN
Cabozantinib	0.868_501.16897	0.542543	0.00975374	0.0187263	UP	0.975865	0.000703737	0.00265429	UP	0.38124	0.0771735	0.0988365	UP	1.37859	0.000431006	0	UP
Camostat	4.922_398.15773	-5.30776	0.141233	0.169151	DOWN	-5.55317	0.14033	0.170919	DOWN	-5.60218	0.140169	0.164244	DOWN	-5.56375	0.140295	0.159549	DOWN
Carbaprostacyclin	16.917_367.27217	0.237237	0.065354	0.087839	UP	0.288	0.175153	0.205771	UP	0.610208	0.00241283	0.00423926	UP	-1.41316	8.31736e-05	0	DOWN
Cedefingol	18.112_343.30848	-0.379338	0.362629	0.378711	DOWN	-0.728573	0.211016	0.242194	DOWN	-1.58646	0.0534136	0.0722347	DOWN	0.652864	0.205598	0.223463	UP
Cirsimarin	9.088_476.13136	-0.356021	0.0058916	0.0121941	DOWN	-0.448344	0.00451665	0.0106199	DOWN	5.12357	0.0522049	0.0711525	UP	0.860796	0.0453862	0.0568811	UP
Cis-3-hexenyl phenylacetate	0.77_218.12988	-0.723029	2.19461e-05	0	DOWN	-0.86251	2.12613e-05	0	DOWN	1.30575	0.240359	0.262821	UP	2.54801	0.0395058	0.0508712	UP
Coenzyme q1	7.844_250.11810	1.14177	0.000503176	0.00261083	UP	-0.061511	0.433444	0.445608	DOWN	0.137951	0.331912	0.349358	UP	-0.450979	0.172717	0.192811	DOWN
Corchorifatty acid f	9.87_328.22484	-0.72093	0.0747981	0.0983397	DOWN	-1.26313	0.0223953	0.0370479	DOWN	-0.992581	0.0396293	0.0573444	DOWN	-0.250239	0.275487	0.28982	DOWN
D-(−)-threose	3.498_120.04225	-1.05032	0.000924742	0.00261083	DOWN	0.0107259	0.485596	0.488119	UP	-1.22462	0.00554285	0.0113693	DOWN	-0.240578	0.0961065	0.113395	DOWN
Dasatinib	0.852_487.15365	0.957441	5.82824e-05	0	UP	0.602511	0.0214757	0.0358002	UP	-0.137459	0.288601	0.308495	DOWN	0.789741	0.0132287	0.0183827	UP
Dauda	17.567_446.24114	0.125894	0.277413	0.300168	UP	0.548538	0.0414034	0.0616338	UP	0.0087139	0.476807	0.478848	UP	0.848002	0.00335511	0.00492009	UP
Deferiprone	2.176_139.06351	-0.431343	0.000441889	0	DOWN	-0.373591	0.00272297	0.00690233	DOWN	-0.74414	0.00135579	0.00228053	DOWN	-0.0428325	0.316157	0.329843	DOWN
Dehydroacetic acid	6.743_168.04233	-0.548639	0.00131025	0.00261083	DOWN	1.00889	0.238305	0.266545	UP	1.07726	0.118572	0.143423	UP	1.19327	0.0182402	0.0246623	UP
Demethoxyencecalin	15.851_202.09963	-0.822182	0.01653	0.0288861	DOWN	-1.00369	0.0110643	0.0205432	DOWN	-1.28459	0.00394321	0.00787464	DOWN	-0.841898	0.0506563	0.0636502	DOWN
Demethyleneberberine	7.349_323.11561	-1.04677	0.000668345	0.00261083	DOWN	-1.07702	0.000648846	0.00265429	DOWN	-0.878272	0.00606667	0.0113693	DOWN	-0.637776	0.00886079	0.0131387	DOWN
Dihydroartemisinic acid	17.754_236.17763	0.248737	0.106382	0.132452	UP	-0.130524	0.279761	0.306624	DOWN	0.177904	0.199061	0.221432	UP	0.0387069	0.422222	0.430303	UP
Dl-mevalonic acid	1.291_148.07365	-0.223213	0.252341	0.27787	DOWN	1.09713	0.000102683	0	UP	0.263006	0.107301	0.131249	UP	1.03777	0.00118636	0.00182482	UP
Dog	11.883_344.25613	0.621582	0.0227138	0.0368747	UP	0.439021	0.164758	0.196917	UP	1.48053	0.000321097	0	UP	1.07241	0.0244758	0.0319128	UP
Drofenine	14.99_317.23429	-0.537043	0.000663217	0.00261083	DOWN	-0.54875	0.00437338	0.00879321	DOWN	-0.815878	0.000129147	0	DOWN	-0.264659	0.0305983	0.0403662	DOWN
Epitestosterone	14.859_288.20891	0.177882	0.250024	0.276253	UP	-0.174639	0.288851	0.315148	DOWN	0.0994543	0.326029	0.343918	UP	-1.13423	0.00358837	0.00638829	DOWN
Es9990000	15.8_224.17789	-0.736076	0.175713	0.203258	DOWN	-0.935135	0.13178	0.162685	DOWN	-0.916812	0.131182	0.155713	DOWN	-1.52411	0.0633155	0.0777375	DOWN
Etarotene	9.87_396.21255	-0.603339	0.0601798	0.0822619	DOWN	-1.12945	0.012034	0.0220728	DOWN	-1.01277	0.0183782	0.0294274	DOWN	-0.171244	0.299204	0.313202	DOWN
Ethyl 3-(beta-d-glucopyranosyloxy)butanoate	4.391_294.13139	-0.646345	0.000110948	0	DOWN	-0.908142	3.77237e-05	0	DOWN	-1.06707	8.15535e-06	0	DOWN	-0.420942	0.0100322	0.0144763	DOWN
Ethyldiphenylphosphine oxide	9.615_230.08616	-0.535851	0.00612689	0.0121941	DOWN	-0.567426	0.0439627	0.0651049	DOWN	-0.838824	0.00154666	0.00423926	DOWN	-0.464322	0.12128	0.139896	DOWN
Etifenin	2.011_322.15281	0.359715	0.0113479	0.0202874	UP	-0.102551	0.313598	0.337966	DOWN	-1.42481	6.97444e-05	0	DOWN	-1.27495	0.000314339	0	DOWN
Farnesyl acetate	15.746_264.20898	0.59226	0.0628549	0.0858075	UP	1.14022	0.0102122	0.0189488	UP	0.940388	0.0126	0.0224762	UP	-0.406201	0.226736	0.244707	DOWN
Flunarizine	6.492_404.20470	-1.24468	5.14881e-06	0	DOWN	-0.342187	0.00929387	0.0173877	DOWN	-0.940589	4.28057e-07	0	DOWN	0.137805	0.196291	0.213959	UP
Fluticasone propionate	5.392_500.18666	0.153505	0.0943944	0.119841	UP	0.170387	0.13037	0.160986	UP	0.0725055	0.354876	0.370551	UP	0.90642	3.50321e-06	0	UP
Forsythoside e	5.954_462.17372	-0.520419	5.55474e-05	0	DOWN	-0.874787	7.08563e-05	0	DOWN	-0.155315	0.188658	0.212817	DOWN	-1.27279	1.87059e-07	0	DOWN
Furaltadone	1.368_324.10552	-0.551691	0.150172	0.178093	DOWN	0.0248223	0.47506	0.479627	UP	-1.1979	0.0207244	0.0334355	DOWN	1.1788	0.00209212	0.00340394	UP
Gingerglycolipid b	14.878_678.38504	-0.762508	0.000966862	0.00261083	DOWN	0.0396634	0.424521	0.439633	UP	0.00276194	0.493333	0.493714	UP	0.8004	0.000698395	0.00182482	UP
Glas#22	14.971_522.30360	0.151139	0.169448	0.196708	UP	0.0242888	0.44589	0.454775	UP	0.235584	0.0893444	0.111749	UP	1.34247	0.000415349	0	UP
Glyceryl 2-myristate	17.548_302.24569	-0.698831	0.0102957	0.0187263	DOWN	-0.485905	0.0644892	0.0889819	DOWN	-0.825624	0.00616559	0.0113693	DOWN	0.619438	0.00732739	0.0105765	UP
His-asn	1.117_269.11108	-0.526402	0.011634	0.0217068	DOWN	-0.56846	0.0149554	0.0267829	DOWN	-0.464605	0.0168165	0.0281928	DOWN	-0.284957	0.0637609	0.0788307	DOWN
His-gln	1.166_283.12662	-1.19456	8.54969e-05	0	DOWN	-1.2254	6.62713e-05	0	DOWN	-0.914121	0.000226884	0	DOWN	-1.00494	0.000123417	0	DOWN
Hydroxyhexanoycarnitine	6.055_275.17325	0.768701	0.265821	0.290526	UP	-0.213419	0.378017	0.39736	DOWN	-1.30388	0.0451234	0.0633299	DOWN	0.388869	0.305777	0.319888	UP
Hydroxystilbamidine	13.414_280.13111	-0.326426	0.264126	0.288798	DOWN	-0.075444	0.428231	0.442075	DOWN	-0.47562	0.165614	0.190542	DOWN	0.335239	0.236529	0.254165	UP
Isorhamnetin-3-o-nehesperidine	6.699_624.16649	-0.181861	0.267615	0.292556	DOWN	-0.52767	0.047296	0.0684687	DOWN	-0.896562	0.0138203	0.0239851	DOWN	0.381049	0.165103	0.18469	UP
Isoschaftoside	6.068_564.14882	-3.84931	0.11055	0.137539	DOWN	-4.05594	0.108246	0.13803	DOWN	-3.14058	0.120716	0.14541	DOWN	-1.93374	0.16135	0.180994	DOWN
Jaceosidin	10.012_330.07384	-4.75354	0.143167	0.171253	DOWN	-5.09044	0.141285	0.172038	DOWN	-4.83168	0.142638	0.167574	DOWN	-6.37772	0.137337	0.156561	DOWN
L-gamma-glutamyl-l-leucine	1.448_260.13727	-0.455767	0.0742403	0.0973981	DOWN	-0.0803181	0.40739	0.423337	DOWN	0.187067	0.228776	0.251306	UP	0.541569	0.0132774	0.0183827	UP
L-gamma-glutamyl-l-valine	1.263_246.12158	-0.385243	0.0551997	0.0764176	DOWN	-0.599423	0.0520786	0.0744962	DOWN	-0.354961	0.0505415	0.0701081	DOWN	0.221414	0.134672	0.154531	UP
Lactobionic acid	3.509_358.10939	-0.68226	0.0299059	0.046135	DOWN	1.07553	0.009931	0.0189488	UP	-1.21843	0.0242002	0.0372395	DOWN	0.652124	0.0187567	0.0257937	UP
Letaxaban	4.796_479.12755	0.386283	0.0226987	0.0368747	UP	-0.00774474	0.483853	0.486346	DOWN	0.0426696	0.447547	0.453469	UP	6.72169	0.155403	0.174723	UP
Leucylasparagine	1.173_245.13755	-0.568699	0.043275	0.0626416	DOWN	-0.728083	0.0255772	0.0423061	DOWN	-0.166171	0.282481	0.301956	DOWN	-0.569193	0.0356144	0.0461807	DOWN
Leucylproline	4.02_228.14748	-0.959098	0.00253243	0.00675978	DOWN	-0.68083	0.0190545	0.0330151	DOWN	-0.431217	0.0421252	0.059757	DOWN	0.00619724	0.487712	0.488943	UP
Levulinic acid	1.676_116.04736	0.262733	0.0669228	0.0899553	UP	0.479895	0.0291366	0.0463508	UP	0.0391012	0.427813	0.435137	UP	0.708339	0.000739613	0.00182482	UP
Lexibulin	15.905_434.24354	-0.596873	0.00151103	0.00482093	DOWN	-0.36597	0.229468	0.258701	DOWN	-1.20039	0.000118433	0	DOWN	-0.738134	0.00155328	0.00340394	DOWN
Linoleoyl ethanolamide	17.474_323.28232	0.126808	0.209148	0.237662	UP	0.152408	0.170857	0.20233	UP	-0.282411	0.0775718	0.0998111	DOWN	-0.574039	0.00879585	0.0131387	DOWN
Loratadine	9.889_382.14430	-0.683915	0.0373556	0.0550222	DOWN	-1.20717	0.00741685	0.0140338	DOWN	-1.28885	0.00827101	0.0146631	DOWN	-0.454116	0.0951782	0.112406	DOWN
Lysophosphatidylcholine 14:1(9z)/0:0	16.078_465.28596	0.765315	0.0018134	0.00482093	UP	0.792363	0.000294315	0	UP	0.545731	0.00726607	0.0131084	UP	0.90729	0.002674	0.00492009	UP
Marimastat	6.543_331.21068	-0.91797	0.00590525	0.0121941	DOWN	-1.21989	0.00247172	0.00491232	DOWN	-0.830882	0.0082784	0.0146631	DOWN	-0.84993	0.00919065	0.0131387	DOWN
Mdpbp	15.851_261.13666	-0.713534	0.0123493	0.0217068	DOWN	-0.9224	0.0062983	0.0123149	DOWN	-1.22911	0.00175982	0.00423926	DOWN	-0.540686	0.110782	0.12949	DOWN
Mebutamate	2.813_232.14251	-0.74406	0.00860416	0.0171638	DOWN	-0.861066	0.00587334	0.0123149	DOWN	-0.369282	0.0594552	0.0789077	DOWN	-0.325103	0.0943739	0.111477	DOWN
Mephenesin	5.896_182.09437	-1.06345	0.000598536	0.00261083	DOWN	-1.27017	0.00014013	0	DOWN	-1.24402	0.000884044	0.00228053	DOWN	-1.21964	0.000142256	0	DOWN
Methyl (2r,4s,6s,12br)-4-(4-fluorophenyl)-2-{[2-(4-morpholinyl)ethyl]amino}-1,2,3,4,6,7,12,12b-octahydroindolo[2,3-a]quinolizine-6-carboxylate	18.152_506.26478	-1.22996	0.06443	0.0868272	DOWN	-1.22597	0.0665711	0.0924707	DOWN	-1.45845	0.0487583	0.0678084	DOWN	-0.545226	0.191189	0.209051	DOWN
Methyl 2,3-dihydro-3-hydroxy-2-oxo-1h-indole-3-acetate	4.855_221.06898	-1.35399	2.15257e-05	0	DOWN	-1.3719	3.99368e-06	0	DOWN	-1.18841	1.45951e-05	0	DOWN	-0.0359679	0.364024	0.375409	DOWN
Methyl 4-methoxy-1h-indole-2-carboxylate	7.444_205.07415	0.694029	0.0031662	0.00675978	UP	0.536222	0.024107	0.0396746	UP	0.014585	0.484811	0.486408	UP	1.25213	0.0152483	0.0209394	UP
Methyl p-tert-butylphenylacetate	6.143_206.13089	0.0931587	0.253635	0.279629	UP	-0.0636222	0.350168	0.370936	DOWN	-0.378789	0.0405508	0.0584546	DOWN	0.0956941	0.265673	0.281479	UP
Methylsuccinic acid	3.334_132.04230	-0.703333	0.00455432	0.0103858	DOWN	0.59651	0.132829	0.163626	UP	-1.13402	0.00313142	0.00612106	DOWN	0.240275	0.164082	0.183769	UP
Mfcd00025555	2.17_202.13204	-0.469818	0.00149987	0.00261083	DOWN	-0.32264	0.0148973	0.0267829	DOWN	-0.659237	0.00217085	0.00423926	DOWN	0.101159	0.173934	0.193614	UP
Mfcd08277028	1.233_284.08910	-0.563334	0.0138467	0.0245118	DOWN	-0.170461	0.033868	0.0529144	DOWN	-1.3893	6.09681e-05	0	DOWN	-0.31969	0.0830542	0.0992839	DOWN
Momelotinib	6.04_414.17919	-0.538291	0.151317	0.179177	DOWN	0.97335	0.144856	0.17609	UP	3.57359	0.0696499	0.0912068	UP	0.284217	0.328254	0.341337	UP
Monomethyl phosphate	0.782_111.99259	0.417464	0.0601113	0.0822619	UP	0.795994	0.038666	0.059272	UP	0.54019	0.0695191	0.0912068	UP	1.05661	0.00609441	0.00916581	UP
Mulberrin	5.391_422.17119	-0.169903	0.0720195	0.0953712	DOWN	-0.268739	0.0263021	0.0423061	DOWN	-0.430182	0.0103249	0.0178553	DOWN	0.337654	0.00453083	0.00780497	UP
[truncated: 75 more rows]

## Sheet: Figure 3
PCA and hierarchical in figure 3 were generated in R using this data.
Gene ID	em10	em11	em12	em13	em14	em15	em16	em17	em18	em19	em20	em21	em22	em23	em24	em25	en5	en6	en7	en8	en9	en10	en11	en12	en13	en14	en15	en16	en17	en18	en19	en20	en21	en22	en23	en24	en25	se1	se2	se3	se4	se5	se6	se7	se8	se9
SORBI_3001G000100	0.13	0	0.24	0	0.04	0.62	0.23	0.1	0.15	0	0.09	0.11	0.02	0.19	0.03	0.08	0	0	0	0	0	0	0	0	0	0	0	0	0	0	0	0	0	0	0	0	0	0.03	0	0	0	0.02	0	0	0	0
SORBI_3001G001000	0	0	0.03	0	0	0	0	0	0	0	0	0.03	0	0	0.03	0	0	0	0	0	0	0	0	0	0	0	0	0	0	0	0	0	0	0	0	0	0	0	0.06	0.13	0.03	0	0	0	0	0.03
SORBI_3001G002300	0.01	0.01	0.05	0.04	0.02	0.05	0.09	0.06	0.11	0.21	0.18	0.14	0.1	0.08	0	0	0	0	0	0	0	0	0	0	0	0	0	0	0.01	0	0	0	0	0	0	0.01	0	0	0	0	0.01	0	0.01	0	0	0
SORBI_3001G003400	0	0	0	0	0	0.01	0	0	0	0	0.02	0.02	0	0.02	0	0	0	0	0.01	0	0	0	0	0	0.02	0.02	0	0.02	0.02	0	0	0	0	0	0	0	0.04	0	0.03	0	0.02	0	0	0	0	0
SORBI_3001G004901	0	0	0	0	0.01	0	0	0	0	0	0	0.01	0	0.01	0	0.01	0	0	0	0	0	0	0	0.02	0	0	0	0	0	0	0	0	0	0	0	0	0	0	0.04	0	0	0.04	0	0.03	0	0.01
SORBI_3001G005400	0	0	0	0	0	0	0	0	0	0	0	0	0	0	0	0	0	0	0	0	0	0	0	0	0	0	0	0	0	0	0	0	0	0	0	0	0	0.04	0	0	0	0	0	0	0	0
SORBI_3001G006300	0.03	0.04	0.12	0.05	0.12	0.13	0.11	0.05	0.09	0.17	0.16	0.05	0.16	0.16	0.02	0.1	0	0	0	0	0	0	0	0	0	0	0	0	0.02	0.02	0	0	0	0	0	0	0	0	0	0	0	0	0	0	0	0
SORBI_3001G012000	0	0.05	0.03	0.07	0.02	0.35	0.39	0.24	0.09	0.15	0.11	0.61	0.42	0.53	3.18	3.4	0	0.02	0	0.01	0	0.02	0	0.01	0	0	0	0.01	0	0.01	0	0.03	0	0.02	0.01	0.14	0.55	7.78	0.16	0.16	0.69	0.36	0.22	0.13	0.02	0.21
SORBI_3001G014700	0.01	0	0.02	0	0.01	0.03	0.01	0	0	0.02	0	0.01	0	0.02	0	0	0	0.01	0	0	0	0	0.01	0	0	0	0	0.01	0	0	0	0	0.01	0	0	0	0	0.01	0	0	0	0	0	0	0.02	0.01
SORBI_3001G016050	0	0	0	0	0	0	0.01	0.02	0	0	0	0	0	0	0	0	0	0.03	0	0.02	0	0	0	0	0	0	0	0.01	0	0	0	0	0.02	0	0.02	0	0	0.07	0.01	0.01	0.04	0.03	0	0.01	0	0
SORBI_3001G018400	0.02	0	0	0	0	0	0	0	0	0	0	0	0	0	0	0	0	0	0	0	0	0	0	0	0	0	0	0	0	0	0	0	0	0	0	0	0	0	0	0.01	0	0	0	0	0	0
SORBI_3001G018600	0	0	0	0.01	0	0.01	0.01	0	0	0.02	0.01	0.04	0	0.01	0.01	0	0	0.01	0	0	0	0	0	0.01	0	0	0.01	0	0	0	0	0	0	0	0	0	0	0	0	0	0	0	0.01	0	0	0
SORBI_3001G020350	0	0	0	0	0	0	0.03	0.01	0	0	0.02	0.02	0	0.02	0.01	0.02	0	0	0	0	0	0	0	0	0	0	0	0	0	0	0	0	0	0.02	0.02	0	0	0.07	0.06	0.02	0	0.02	0	0	0	0.01
SORBI_3001G020900	0	0.02	0	0	0	0	0	0	0	0	0	0	0	0	0	0	0	0	0.02	0	0	0	0	0.01	0	0	0.04	0	0	0	0	0	0	0	0	0	0	0	0.01	0	0	0	0	0	0	0
SORBI_3001G021100	0.01	0	0	0	0	0.02	0	0	0	0	0	0	0	0	0.01	0	0	0	0	0	0	0	0	0.02	0	0	0.02	0	0	0	0	0	0	0	0	0	0.01	0.01	0.11	0.01	0.03	0.05	0	0	0	0.01
SORBI_3001G022700	0	0.02	0	0	0	0	0	0	0	0.01	0.01	0	0	0	0	0	0	0.02	0	0	0	0	0	0.02	0	0	0.01	0	0	0	0	0	0	0	0	0	0	0	0	0	0	0	0	0	0.01	0
SORBI_3001G024900	0	0	0	0	0	0	0	0	0	0	0	0	0	0	0	0	0	0	0	0	0	0	0	0	0	0	0	0	0	0	0	0	0	0	0	0	0	0	0	0	0.03	0	0	0	0	0
SORBI_3001G025201	0.06	0.01	0	0.01	0	0	0.04	0	0	0.03	0.02	0.04	0.09	0.07	0.05	0.03	0	0	0	0	0	0	0	0	0	0	0	0	0	0	0	0	0.01	0	0	0	0	0.04	0.02	0	0.02	0	0	0	0.01	0
SORBI_3001G026300	0.01	0.02	0	0.02	0.03	0.06	0.09	0.03	0.14	0.06	0.07	0.09	0.02	0.18	0.06	0.06	0	0	0	0.01	0	0	0	0	0	0	0.01	0	0	0	0	0	0	0	0.01	0	0	0.04	0.03	0	0	0	0	0	0	0
SORBI_3001G026950	0	0.04	0.03	0.06	0	0	0	0	0	0	0	0	0	0	0	0	0	0.2	0	0.07	0	0	0	0.07	0.03	0.17	0	0	0.04	0.02	0.04	0	0.03	0	0	0	0.05	0	0	0	0	0	0.04	0.03	0	0.09
SORBI_3001G027000	0	0.04	0	0	0	0.04	0	0	0	0	0	0	0	0	0	0.04	0	0.09	0.04	0.03	0	0	0.04	0	0.06	0.11	0.05	0.04	0	0.17	0.12	0.04	0.04	0.06	0	0	0.12	0	0	0	0	0	0	0.07	0	0.05
SORBI_3001G027900	0	0	0	0	0	0	0	0	0	0.01	0	0	0	0	0	0	0	0	0	0	0	0	0	0	0	0	0	0	0	0	0	0	0	0	0	0	0	0.01	0	0	0	0	0	0	0	0
SORBI_3001G028600	0.01	0.07	0.39	1.52	3.15	0.78	3.41	2.17	1.91	6.68	4.23	5.82	7.59	4.77	9.25	10.96	0	0	0	0.01	0	0.01	0	0	0	0.02	0.06	0.01	0.07	0.06	0.08	0.03	0.24	0.04	0.03	0.19	1.6	0.02	0.12	0.38	0.09	0	0	0	0	0
SORBI_3001G030500	0.03	0.08	0.03	0.06	0.01	0.05	0.03	0	0.04	0	0	0.01	0	0.04	0.28	0.18	0	0.12	0.28	0.68	0.83	0.94	0.77	1.27	0.44	0.66	0.2	0.14	0.09	0.04	0.14	0.06	0.04	0.03	0.05	0.06	0.06	0.7	1.13	0.48	0.29	0.18	0.42	0.31	0.16	0.19
SORBI_3001G030900	0	0	0	0	0	0.02	0	0	0	0	0	0	0	0	0	0	0	0	0	0	0	0	0	0	0	0	0	0	0	0	0	0	0	0	0	0	0	0	0	0	0	0	0	0	0	0
SORBI_3001G031000	0	0	0	0	0	0	0.01	0	0	0	0	0	0	0	0	0	0	0	0	0	0	0	0	0	0	0	0	0	0	0	0	0	0	0	0	0	0	0	0	0	0	0	0	0	0	0
SORBI_3001G032850	0	0.12	0	0.33	0	0	0	0.05	0	0	0	0	0	0	0	0.19	0	0	0	0.21	0	0.1	0.12	0.23	0	0.28	0.04	0	0.03	0	0.2	0	0	0	0	0	0	0.07	0.06	0	0	0	0	0	0.15	0.07
SORBI_3001G033800	0	0	0.02	0	0	0	0	0	0	0	0	0	0	0	0	0	0	0	0	0	0	0	0	0	0	0	0	0	0	0	0	0	0	0	0	0	0	0.03	0	0	0	0	0	0	0	0
SORBI_3001G036400	0	0.01	0	0.01	0	0	0	0	0.01	0	0	0.03	0	0	0	0.01	0	0	0	0	0	0	0	0	0	0	0	0	0	0	0	0	0	0	0	0	0	0.02	0.04	0.02	0.02	0	0	0.03	0	0.05
SORBI_3001G037550	0	0	0	0	0	0	0	0	0	0	0	0	0	0	0	0	0	0	0	0	0	0	0	0	0	0	0	0	0	0	0.02	0	0	0	0	0	0	0	0	0	0	0	0	0	0	0
SORBI_3001G037600	0	0	0	0	0.03	0	0	0	0	0	0	0	0	0	0	0	0	0	0	0.02	0	0	0	0	0	0.01	0	0	0	0	0	0	0	0	0	0	0	0.06	0	0	0	0.01	0	0	0	0
SORBI_3001G038050	0	0	0	0	0	0	0	0	0	0	0	0	0	0	0	0	0	0	0	0	0	0	0	0	0	0	0	0	0	0	0	0	0	0	0	0	0	0	0	0	0	0	0	0	0	0
SORBI_3001G038400	0	0.02	0.01	0	0.01	0.02	0.01	0	0.01	0.01	0	0	0	0	0	0	0	0	0	0	0	0	0	0	0	0.01	0	0	0	0	0	0	0	0.01	0	0	0	0.03	0.01	0.01	0.02	0.01	0.01	0.01	0	0.03
SORBI_3001G038601	0	0	0	0	0	0	0	0	0	0.02	0.05	0	0	0	0	0.04	0	0	0	0	0	0	0.04	0	0	0	0	0	0	0	0	0	0	0	0	0	0	0.02	0.02	0	0	0	0.02	0	0	0
SORBI_3001G039000	0	0.02	0	0.09	0	0	0	0.02	0	0	0	0	0.02	0	0	0.02	0	0.1	0	0.04	0.01	0	0	0	0	0	0	0	0.02	0	0	0.09	0.05	0	0	0.05	0	0.08	0.12	0.04	0	0.06	0.08	0	0	0.04
SORBI_3001G039200	0	0	0	0	0	0	0	0	0	0	0	0	0	0	0.02	0.01	0	0	0	0	0	0	0	0	0	0.06	0	0	0	0	0	0	0	0.02	0.04	0	0	0.02	0.03	0	0	0	0.08	0.04	0	0.02
SORBI_3001G039750	0	0	0	0	0	0	0	0	0	0	0	0	0.03	0	0	0	0	0	0	0	0	0	0	0	0	0	0	0	0	0	0	0	0	0	0	0	0	0	0	0	0	0	0	0	0.03	0
SORBI_3001G040701	0	0	0.05	0	0.06	0	0.02	0	0	0.08	0	0	0.04	0.04	0	0.11	0	0	0	0.05	0	0	0	0	0	0.03	0	0	0	0	0	0	0	0	0.03	0	0	0	0.09	0.12	0.08	0	0.08	0	0.11	0
SORBI_3001G040900	0	0.02	0	0	0	0.01	0	0	0	0	0	0	0	0	0	0	0	0.07	0.02	0.12	0.11	0.02	0.11	0.14	0.01	0	0.01	0	0.11	0.02	0.02	0	0.14	0	0.02	0	0	0	0	0	0	0	0.09	0	0.03	0
SORBI_3001G041300	0	0	0	0	0.01	0	0	0.02	0	0	0.02	0.02	0.02	0	0.02	0.03	0	0.01	0	0.01	0	0.01	0	0	0	0	0	0.02	0	0	0	0	0.01	0	0	0	0	0.04	0.01	0.02	0.02	0.01	0	0	0	0.01
SORBI_3001G041450	0	0	0	0	0	0	0	0	0	0.05	0	0	0	0	0	0	0	0	0.02	0	0	0	0	0	0	0	0	0.03	0	0	0	0	0	0	0	0	0	0	0	0	0	0	0.04	0	0	0
SORBI_3001G041600	0.04	0	0	0	0	0.03	0	0	0.02	0.02	0.07	0.04	0.02	0.04	0.04	0.07	0	0.02	0	0	0	0	0	0	0	0	0	0	0	0	0	0	0	0	0	0	0	0	0.26	0.05	0.13	0	0	0	0	0
SORBI_3001G042100	0	0.01	0	0	0	0	0.02	0.02	0	0	0	0	0	0	0.03	0	0	0.03	0	0	0	0	0	0	0	0.07	0.04	0.02	0	0.02	0	0.03	0.04	0	0.02	0.03	0	0.01	0.04	0	0	0	0.03	0	0	0.01
SORBI_3001G042700	0.1	0.09	0.17	0.06	0.14	0.15	0.18	0.17	0.11	0.21	0.16	0.17	0.16	0.16	0.06	0.07	0	0.01	0	0.01	0	0	0	0.01	0	0	0	0	0	0	0.01	0	0	0	0	0	0.02	0.11	0.05	0.1	0.18	0.17	0.04	0.04	0.01	0.06
SORBI_3001G044100	0	0.01	0	0	0	0	0	0	0	0	0	0	0	0	0	0	0	0	0	0	0	0	0	0	0	0	0	0	0	0	0	0	0	0	0	0	0	0	0	0	0	0	0	0	0	0
SORBI_3001G045500	0.01	0.04	0.02	0.01	0.03	0	0.02	0	0.02	0.04	0.01	0.02	0.04	0.06	0	0.01	0	0.01	0	0	0	0.01	0	0	0	0.03	0	0.01	0.01	0	0	0	0.01	0	0	0	0	0	0	0	0	0.01	0	0.03	0.02	0
SORBI_3001G045800	0	0	0	0	0	0	0	0	0	0.01	0	0	0	0.01	0	0	0	0	0	0	0	0	0	0	0	0	0	0	0	0	0	0	0	0	0	0.01	0	3.41	0.04	0.04	0.05	0.06	0	0	0	0
SORBI_3001G047500	0.01	0	0	0	0.02	0	0	0	0	0	0	0	0	0	0	0	0	0	0	0	0	0	0	0	0	0	0	0	0	0	0	0	0	0	0	0	0	0	0	0	0	0	0	0	0	0
SORBI_3001G048500	0	0	0	0	0.03	0	0.09	0	0	0	0	0	0	0	0	0	0	0	0	0	0	0	0	0	0	0	0	0	0	0	0	0.03	0	0	0	0	0	0	0	0	0	0	0	0	0	0
SORBI_3001G049000	0.04	0.05	0.07	0.07	0.16	0.05	0.12	0.06	0.17	0.34	0.15	0.18	0.15	0.05	0.06	0.09	0	0	0	0.01	0.01	0.01	0	0	0	0	0.01	0	0	0.03	0	0.02	0	0	0.03	0	0	0	0.03	0.01	0	0	0	0	0	0.01
SORBI_3001G049900	0	0	0	0	0	0	0	0	0	0	0	0	0.01	0	0.01	0.01	0	0	0	0.01	0	0	0	0	0.01	0	0	0	0	0	0.01	0	0	0.01	0	0	0.02	0	0	0	0	0	0	0	0	0
SORBI_3001G050000	0	0.01	0	0	0	0	0	0	0	0	0	0	0.02	0	0.04	0.01	0	0	0	0.01	0	0	0	0	0.03	0.01	0.01	0	0	0	0.04	0	0.01	0.03	0	0	0.05	0	0.01	0	0	0	0	0	0	0
SORBI_3001G053500	0	0.01	0	0	0.02	0	0	0	0.01	0	0	0	0	0	0	0	0	0	0	0	0	0	0	0	0.02	0.06	0.01	0.02	0.02	0	0.01	0.01	0.06	0	0.02	0.02	0.02	0	0.02	0	0	0	0	0	0	0
SORBI_3001G054050	0	0	0	0	0	0	0	0.04	0	0	0	0	0	0	0	0	0	0	0	0	0	0	0	0	0	0	0	0	0	0	0	0	0	0	0	0	0	0	0	0	0	0	0.01	0	0.14	0
SORBI_3001G054500	0	0	0	0	0	0	0	0	0	0	0	0	0	0	0	0	0	0	0	0.04	0	0	0	0	0	0	0	0	0	0	0	0	0	0	0.04	0	0	0	0	0	0	0	0	0	0	0
SORBI_3001G055300	0	0	0	0	0	0	0	0	0	0	0	0	0	0	0	0	0	0	0	0	0	0	0	0	0	0	0	0	0	0	0	0	0	0	0	0	0	0	0	0	0	0	0	0	0	0
SORBI_3001G056400	0.03	0	0.05	0	0.03	0	0	0	0.04	0.08	0.06	0	0.06	0.06	0	0	0	0	0	0	0	0	0	0	0	0	0	0	0	0	0	0	0	0	0	0	0	0.19	0.07	0	0.05	0.16	0	0	0.05	0
SORBI_3001G056500	0.03	0.09	0.18	0.21	0.62	0.42	0.83	0.75	1.11	1.49	2.07	1.17	1.85	2.02	1.71	1.59	0	0.04	0	0.07	0.05	0	0	0.02	0	0.02	0.01	0	0.04	0	0	0	0.05	0.02	0	0.11	0.29	0.03	0.02	0	0.02	0	0.04	0	0.05	0
SORBI_3001G059001	0	0	0	0	0	0	0	0	0	0	0	0	0	0	0	0	0	0	0	0	0	0	0	0	0	0	0	0.01	0	0	0	0.01	0	0.03	0	0.02	0	0.01	0.01	0.03	0	0	0.03	0	0	0
SORBI_3001G059300	0	0	0	0.02	0	0.02	0	0	0	0	0	0.02	0	0	0	0.05	0	0	0	0	0.07	0.01	0.02	0	0	0.01	0.02	0	0.04	0.03	0.01	0.02	0.13	0.1	0.3	0.12	0.16	0.04	0.06	0.03	0.04	0.03	0.01	0.03	0	0.06
SORBI_3001G059500	0	0	0	0	0	0	0	0	0	0	0	0.03	0	0	0	0	0	0	0	0	0.02	0.03	0.04	0.07	0.12	0.27	0.06	0	0.36	0.21	0.14	0.35	0.21	0.16	0.24	0.07	0	0.1	0.03	0	0.07	0.02	0	0	0	0
SORBI_3001G060001	0	0	0	0	0	0.01	0	0.01	0	0	0	0	0	0	0.01	0.01	0	0	0	0	0	0	0	0	0	0	0	0	0	0	0	0	0	0	0	0	0	0	0	0	0	0	0	0	0	0
SORBI_3001G060900	0	0	0	0.01	0.01	0.01	0.02	0.01	0	0	0	0.01	0.01	0	0	0	0	0	0	0	0	0	0	0	0	0	0	0	0	0	0	0	0	0	0	0	0	0	0	0	0	0	0	0	0	0
SORBI_3001G062000	0.14	0.24	0.17	0.16	0.12	0.3	0.13	0.24	0.22	0.12	0.08	0.29	0.34	0.34	0.19	0.45	0	0.07	0.03	0.14	0.09	0.03	0.19	0.18	0.11	0.19	0.23	0.28	0.16	0.12	0.06	0.28	0.08	0.33	0.18	0.44	0.25	0.15	0.29	0.17	0.21	0	0.25	0.03	0.03	0.06
SORBI_3001G062066	0	0.06	0	0	0	0	0	0.06	0.03	0	0	0	0.01	0	0.03	0.03	0	0	0	0.02	0	0	0	0.03	0	0	0	0	0	0	0.02	0	0	0	0	0	0.05	0.05	0.03	0	0	0.03	0.06	0	0.03	0.05
SORBI_3001G062132	0	0	0	0	0	0	0	0	0	0	0	0	0	0	0	0	0	0	0	0	0	0	0	0	0	0	0	0	0	0	0	0	0	0	0	0	0	0	0	0	0	0	0.02	0	0	0
SORBI_3001G062200	0.03	0.06	0.01	0.02	0.06	0.06	0.04	0.02	0.03	0.01	0.06	0.03	0.09	0.1	0.17	0.15	0	0	0	0	0	0	0	0	0	0	0.01	0.02	0	0.01	0	0	0	0.01	0	0	0.05	0	0	0	0	0.02	0	0.02	0.03	0
SORBI_3001G062250	0	0	0	0	0	0.01	0.01	0.01	0	0	0	0.01	0	0	0	0.01	0	0	0	0	0	0	0	0	0	0	0	0	0	0	0	0	0	0	0	0	0	0	0	0	0	0	0	0	0	0
SORBI_3001G062750	0.04	0.04	0.08	0	0.07	0.03	0.07	0.05	0.05	0.06	0.2	0.06	0.12	0.03	0.07	0.12	0	0	0	0	0	0	0	0	0	0	0	0	0	0.02	0	0	0	0	0	0.05	0	0.05	0.04	0.1	0.02	0.04	0	0	0	0
SORBI_3001G062800	0	0	0	0	0.04	0.01	0	0	0	0	0	0	0	0	0	0	0	0	0	0	0	0	0	0	0	0	0	0	0	0	0	0	0	0	0	0	0	0	0	0	0	0	0	0	0	0
SORBI_3001G065400	0	0	0	0	0	0	0	0	0	0	0	0	0.04	0	0	0	0	0	0	0	0	0	0	0	0	0	0	0	0	0.06	0	0	0	0	0	0	0	0	0	0	0	0	0	0.04	0	0
SORBI_3001G066800	0.03	0	0	0	0	0	0	0	0	0	0	0	0	0	0	0	0	0	0	0	0	0	0	0	0	0	0	0	0	0	0	0	0	0	0	0	0	0	0.02	0	0	0	0	0	0	0
SORBI_3001G068000	0	0	0	0	0	0	0.02	0	0	0	0.02	0	0	0	0	0	0	0	0	0	0	0	0	0	0	0	0	0.02	0	0	0	0	0	0	0	0	0	0	0	0	0	0	0	0	0	0
SORBI_3001G068066	0	0	0	0	0	0	0	0	0	0	0	0	0	0	0.05	0	0	0	0.04	0	0	0	0	0	0	0	0	0	0	0	0	0.08	0	0.05	0	0	0	0	0	0	0	0	0	0	0	0.03
SORBI_3001G068132	0.3	0.13	0.23	0.01	0.12	0.32	0.24	0.14	0.11	0.13	0.19	0.14	0.13	0.17	0.04	0.02	0	0	0	0	0	0	0	0	0	0	0	0	0.01	0	0	0	0	0	0	0	0	0.01	0	0	0	0	0	0	0.01	0
SORBI_3001G068400	0	0	0	0	0	0	0	0	0.02	0	0	0	0	0	0	0	0	0	0	0	0	0	0	0	0	0	0	0	0	0.02	0	0	0	0	0	0	0	0	0	0.02	0.01	0.02	0	0	0	0
SORBI_3001G068600	0	0.02	0	0	0	0	0	0	0	0	0	0	0	0	0	0	0	0.02	0	0	0	0	0	0	0	0	0	0	0	0	0	0	0	0	0	0	0	0.06	0.11	0	0.13	0	0	0	0	0
SORBI_3001G070100	0	0	0	0	0	0	0	0	0	0	0	0.03	0	0	0	0	0	0	0	0	0	0	0	0	0	0	0	0	0	0	0	0	0	0	0	0	0	0	0	0.02	0.04	0.02	0.03	0.02	0.02	0.03
SORBI_3001G070401	0	0.03	0	0	0	0	0	0	0	0	0	0	0	0	0	0	0	0	0	0	0	0	0	0	0	0	0	0	0	0	0	0	0	0	0	0	0	0.06	0	0	0.03	0	0.03	0	0	0
SORBI_3001G072550	0	0	0	0	0	0	0.03	0	0	0	0	0	0	0	0.04	0	0	0	0	0.05	0	0	0.04	0	0.02	0	0.04	0.03	0	0.03	0.02	0	0.02	0.02	0.02	0	0	0	0	0	0.01	0	0	0.04	0	0
SORBI_3001G074800	0	0	0	0	0	0	0	0	0	0	0	0.01	0	0	0	0	0	0	0	0	0	0	0	0	0	0	0	0	0	0	0	0	0	0	0.01	0	0	0.02	0.07	0	0.04	0.02	0.01	0	0	0.05
SORBI_3001G074900	0	0	0	0	0	0	0.01	0	0	0	0	0	0	0	0	0.01	0	0	0	0	0	0	0	0	0	0	0	0	0	0	0	0.01	0	0	0	0	0	0.03	0.01	0.01	0.01	0.01	0	0	0	0.02
SORBI_3001G075700	0.38	0.4	0.43	0.33	0.22	0.82	0.45	0.23	0.52	0.33	0.34	0.69	0.21	0.48	0.33	0.26	0	0.01	0	0.02	0	0.01	0.01	0.02	0.01	0	0.02	0	0.02	0	0.01	0	0.02	0	0	0	0.06	0.02	0	0	0	0	0.03	0.01	0	0.01
SORBI_3001G079401	0	0	0	0	0	0	0	0	0	0	0	0	0.04	0.02	0	0.03	0	0.03	0	0	0	0	0	0	0	0	0	0.08	0	0.08	0	0	0.24	0	0.55	0	0	0	0	0	0	0	0	0	0	0
SORBI_3001G080300	0	0	0	0	0	0.04	0.04	0.02	0.05	0	0	0	0.05	0.04	0.11	0.07	0	0.01	0	0	0.01	0	0	0	0	0.02	0.04	0.08	0.03	0.13	0.01	0.05	0	0.01	0.03	0.03	0.03	0	0.04	0.05	0	0.02	0.1	0.18	0.22	0.19
SORBI_3001G080500	0	0	0	0	0	0	0	0.03	0.01	0.02	0.08	0.04	0.01	0.04	0.06	0.04	0	0	0	0	0	0.01	0	0	0	0	0	0	0	0	0	0	0	0	0	0	0	0	0	0	0.01	0.04	0	0	0	0
SORBI_3001G080600	1.52	0.81	1.02	0.23	2.43	1.9	3.16	1.8	3.02	3.16	5.05	2.83	3.78	5.01	1.05	1.61	0	0	0	0	0	0.01	0	0.02	0.01	0	0.01	0	0.05	0.01	0.06	0	0.22	0.02	0	0.06	0.1	0	0	0.03	0.02	0.04	0	0	0.01	0
SORBI_3001G080950	0	0	0	0	0	0	0	0	0	0.03	0	0	0	0	0.02	0	0	0	0	0	0	0	0	0	0	0	0	0	0	0	0	0	0	0	0	0	0	0	0	0	0	0	0	0	0	0
SORBI_3001G081450	0.01	0	0	0	0	0	0	0	0	0	0	0	0	0	0	0	0	0	0	0	0	0	0	0	0	0	0	0	0	0	0	0	0	0	0	0	0	0	0.04	0	0	0.03	0	0.01	0	0
SORBI_3001G081500	0	0	0	0	0	0	0	0	0	0	0	0	0	0	0	0	0	0	0	0	0	0	0	0	0	0	0	0	0	0	0	0	0	0	0	0	0	0	0	0	0	0	0	0	0	0
SORBI_3001G083450	0	0	0	0	0.02	0	0	0	0	0	0	0	0.02	0	0	0	0	0	0	0	0	0	0	0	0	0	0	0	0	0	0.02	0	0	0	0	0	0	0	0	0	0	0	0	0	0	0
SORBI_3001G084133	0	0.01	0	0.01	0	0	0	0	0.02	0	0	0.03	0	0.05	0.01	0	0	0.02	0.04	0.03	0.03	0.04	0.04	0.08	0.1	0.07	0.05	0.05	0.27	0.04	0.12	0.24	0.13	0.23	0.2	0.21	0.06	0	0	0	0	0	0.02	0.01	0.08	0
SORBI_3001G086100	0	0	0	0	0	0	0	0	0	0	0	0	0	0	0	0	0	0	0	0	0	0	0	0	0	0	0	0	0	0	0	0	0	0	0	0	0	0	0	0	0	0	0	0	0	0
SORBI_3001G086700	0	0	0	0	0	0	0	0	0	0	0	0	0	0	0	0	0	0	0	0	0	0	0	0	0	0	0	0	0	0	0	0	0	0	0	0	0	0.01	0	0	0	0	0	0	0	0
SORBI_3001G088450	0.02	0	0	0.02	0	0	0	0	0	0	0	0	0	0	0	0	0	0.05	0	0	0	0	0	0	0	0	0.02	0	0	0	0	0	0	0.03	0	0.03	0	0	0.07	0.05	0.04	0	0	0	0.02	0.03
SORBI_3001G092500	0	0	0	0	0	0	0	0	0	0.01	0	0	0	0.01	0.02	0	0	0	0	0	0	0	0	0	0	0.01	0	0	0	0.01	0	0	0	0	0	0	0	0.07	0.83	0.05	0.27	0.01	0	0	0	0
SORBI_3001G093400	0.01	0.02	0	0	0	0.01	0	0	0	0.01	0	0	0	0	0	0.02	0	0	0	0	0	0	0	0	0	0.01	0	0	0	0	0	0	0.03	0	0	0	0	0.01	0.01	0.01	0	0	0	0	0	0
SORBI_3001G095900	0	0.01	0	0	0	0	0	0	0.01	0	0	0	0	0	0	0	0	0	0	0	0.01	0	0	0	0	0	0	0	0	0	0	0	0	0	0	0	0	0.01	0	0	0	0	0	0	0	0
SORBI_3001G097000	0	0.04	0.02	0.01	0	0.01	0.03	0.03	0	0.01	0	0.02	0	0	0.01	0.02	0	0.01	0.03	0.02	0.01	0.03	0.03	0.09	0.04	0.08	0.15	0.24	0.04	0.06	0.04	0.03	0.07	0.02	0	0.11	0	0.01	0.43	0.06	0.12	0.01	0.02	0.01	0.02	0
SORBI_3001G099700	0	0.01	0	0	0	0	0	0	0	0	0	0	0	0	0	0	0	0	0	0	0	0	0	0	0	0.01	0	0	0	0	0	0	0	0	0	0	0	0.06	0.08	0.12	0.01	0.01	0	0	0	0.01
SORBI_3001G101650	0.06	0.01	0.01	0.11	0.04	0.2	0.11	0.08	0.05	0.04	0.01	0.04	0.1	0.08	0.04	0.11	0	0	0	0	0	0.02	0.02	0.03	0	0.06	0	0.03	0.02	0	0.03	0.06	0.05	0.04	0.03	0.08	0.03	0	0	0	0.03	0	0	0	0	0
SORBI_3001G102000	0	0	0	0	0	0	0	0.02	0	0	0	0	0	0	0	0	0	0	0	0	0	0	0	0	0	0	0	0	0	0	0	0	0	0	0	0	0	0	0	0.04	0	0	0	0	0	0
SORBI_3001G102400	0	0.01	0	0	0	0	0	0	0	0	0	0	0	0	0	0	0	0	0	0	0	0	0	0	0	0	0	0	0.01	0	0.01	0	0.02	0.01	0.01	0	0	0	0	0	0	0	0	0	0	0
SORBI_3001G102600	0	0	0	0	0	0	0	0.03	0	0.01	0	0	0	0	0	0	0	0	0	0	0	0	0	0	0	0	0	0	0	0	0	0	0	0	0	0	0	0	0	0	0	0	0.02	0	0	0
SORBI_3001G107001	0	0	0	0	0	0	0	0	0	0	0	0	0	0	0	0.01	0	0	0	0	0	0	0	0	0	0	0	0	0	0	0	0	0	0	0	0	0	0	0	0	0	0	0	0	0	0
SORBI_3001G107700	0	0	0	0.02	0	0	0	0.03	0.01	0	0	0	0	0	0.01	0	0	0	0	0.01	0	0	0.03	0.04	0.11	0.06	0.03	0.08	0.06	0.04	0.02	0.03	0.06	0.05	0.01	0.07	0.02	0	0	0	0.01	0	0	0.01	0.01	0
SORBI_3001G109900	0.03	0	0	0	0	0	0	0	0	0	0	0	0	0	0	0	0	0	0	0	0	0	0	0	0	0	0	0	0	0	0	0	0	0	0	0	0	0	0.06	0.05	0.01	0	0.02	0	0.01	0.01
SORBI_3001G110150	0	0	0	0	0	0	0	0	0	0.02	0.01	0	0	0	0	0	0	0	0	0	0	0	0	0	0	0	0	0	0	0	0	0	0	0	0	0	0	0.05	0.2	0	0.09	0.08	0	0	0	0.02
SORBI_3001G110250	0.01	0	0	0.01	0	0	0	0	0	0	0	0	0	0	0	0	0	0	0	0	0	0	0	0	0	0	0	0	0	0	0	0	0	0	0	0	0	0	0	0	0.01	0	0	0	0	0
SORBI_3001G110950	0.54	0.2	0.44	0.17	0.71	0.6	0.71	0.66	0.67	1.08	1.01	0.91	0.91	0.65	0.11	0.1	0	0	0	0	0	0	0	0	0.01	0	0	0	0.01	0	0	0.01	0.04	0.03	0	0.03	0.04	0	0	0	0	0	0	0	0	0
SORBI_3001G111650	0.03	0	0	0	0	0	0	0	0	0	0	0	0	0	0	0	0	0	0	0	0	0	0	0	0	0	0	0	0	0	0	0	0	0	0	0	0	0	0	0	0.03	0	0	0	0	0
SORBI_3001G112500	0.96	1.15	1.42	1.24	1.72	2.63	2.38	2.1	2.86	2.96	2.75	2.52	2.43	2.69	0.74	1.06	0	0	0.01	0.03	0.02	0.04	0	0.02	0.03	0.03	0.01	0	0.07	0.03	0.02	0.01	0.06	0	0	0.03	0.04	0.18	0.09	0.01	0.05	0.02	0	0.04	0.01	0
SORBI_3001G114550	0	0	0	0	0	0	0	0	0	0	0	0	0	0	0.04	0.02	0	0	0	0	0.03	0	0	0	0.04	0.03	0	0	0.13	0	0	0.03	0.07	0.29	0.24	0.16	0.23	0	0	0	0	0	0	0.09	0.08	0
SORBI_3001G114600	0	0	0	0	0.01	0.02	0	0	0	0	0	0	0	0	0.01	0	0	0	0	0	0	0	0	0	0.02	0	0	0	0	0	0	0.02	0	0	0	0	0	0	0	0	0.02	0	0	0	0	0
SORBI_3001G115400	0	0.01	0	0	0	0	0	0	0	0	0	0	0	0	0	0	0	0	0	0	0	0	0	0	0	0	0	0	0	0	0	0	0	0	0	0	0	0	0.02	0	0.02	0	0	0	0	0
SORBI_3001G116300	0	0	0	0	0	0	0	0	0	0	0	0	0	0	0	0	0	0	0	0	0	0	0	0	0	0	0	0	0	0	0	0	0	0	0	0	0	0	0	0	0	0	0	0	0	0
SORBI_3001G117100	0	0.02	0	0	0	0	0	0	0	0	0	0	0	0	0	0	0	0	0	0	0.02	0	0	0	0	0	0	0	0	0	0	0	0.02	0	0	0	0	0.06	0	0	0.02	0	0	0	0	0
SORBI_3001G118050	0	0	0	0	0	0	0	0	0	0	0	0	0	0	0	0	0	0	0	0	0	0	0	0	0	0	0	0	0	0	0	0	0	0	0	0	0	0	0	0	0	0	0	0	0	0
SORBI_3001G118500	0	0	0	0.06	0	0	0	0.05	0	0	0	0	0	0	0	0	0	0.05	0	0.05	0	0	0	0	0	0.04	0	0.05	0.26	0	0.1	0.06	0.28	0.17	0.51	0.06	0	0	0	0	0	0	0	0	0	0
SORBI_3001G119100	0.34	0.34	0.45	0.63	0.95	0.47	1.35	0.96	1.68	1.91	2.52	3.79	4.71	4.03	4.14	7.2	0	0.15	1.26	0.63	1.03	1.35	1.1	1.59	0.45	2.29	1.39	1.04	3.05	1.14	0.77	4.68	1.85	2.72	2.77	3.28	2.3	2.17	1.79	0.68	0.65	0.12	0.35	1.17	0.66	0
SORBI_3001G119200	23.92	20.54	12.48	14.44	9.32	12.56	9.01	6.76	4.51	14	6.18	4.02	4.61	3.99	0.71	0.7	0	0.03	0.17	0.16	0.14	0.29	0.17	0.18	0.11	0.1	0.2	0.02	0.06	0.07	0.04	0.19	0.29	0	0.05	0.04	0.05	0.29	0.03	0.02	0.02	0	0	0.37	0.47	0
SORBI_3001G120850	0.02	0.02	0	0	0	0	0	0	0	0	0	0	0	0	0	0	0	0	0	0	0.02	0	0	0	0	0	0	0	0	0	0	0	0.02	0	0.02	0	0.02	0	0.03	0.02	0	0	0	0	0	0
SORBI_3001G121600	0	0	0	0	0	0	0	0	0	0	0	0	0	0	0	0	0	0	0	0	0	0	0	0	0	0	0	0	0	0	0	0	0	0	0	0	0	0	0	0	0	0	0	0	0	0
SORBI_3001G121850	0	0	0	0	0	0	0.03	0	0	0	0	0	0	0	0	0	0	0	0	0	0	0	0	0	0	0	0	0	0.03	0	0	0	0.04	0.06	0.04	0	0.09	0	0	0	0	0	0	0	0	0
SORBI_3001G122600	0	0.04	0.02	0.02	0	0.02	0.16	0.05	0.02	0.11	0.17	0.15	0.23	0.21	0.07	0.16	0	0	0	0.01	0	0	0	0	0	0	0	0	0.01	0.03	0	0	0.03	0.03	0	0.02	0.03	0	0	0	0	0	0	0	0	0
SORBI_3001G122700	0	0	0.01	0.01	0	0.04	0.03	0.05	0.03	0	0	0	0	0	0.02	0	0	0	0	0	0	0	0	0	0.12	0.14	0.41	0.44	0.48	0.49	0.68	0.32	0.62	0.5	0.68	0.77	1.2	0	0	0	0	0	0	0	0	0
SORBI_3001G123400	0	0	0.02	0	0	0.02	0	0	0	0	0	0	0	0	0	0	0	0	0	0	0	0	0.03	0	0	0	0	0	0	0	0	0	0	0	0	0	0	0	0.24	0	0.22	0	0	0.03	0	0
SORBI_3001G124900	0	0	0.01	0.01	0	0	0	0	0	0.02	0.01	0.01	0.01	0.03	0.03	0.02	0	0	0	0.01	0	0	0	0	0	0	0.01	0.01	0.02	0	0	0	0.03	0.03	0.07	0.09	0.16	0	0.01	0	0.01	0	0	0	0	0.01
SORBI_3001G127700	0.04	0	0.02	0.05	0	0	0.06	0.02	0.02	0.08	0.04	0.06	0.05	0.02	0	0	0	0	0	0	0	0	0	0	0	0	0.02	0	0	0	0	0	0	0	0	0	0	0.1	0.36	0.19	0.51	0.68	0.25	0.02	0.02	0.28
SORBI_3001G128800	0	0	0	0	0	0	0	0	0	0	0	0	0	0	0	0	0	0	0	0	0	0	0	0	0	0	0	0	0	0	0	0	0	0	0	0	0	0	0	0	0	0	0	0	0	0
SORBI_3001G129700	0	0	0	0	0.49	0	0.01	0	0	0	0.07	7.35	0.08	0.15	23.07	4.66	0	0	0	0	0	0	0	0	0	0	0	0	0.02	0	0	0	0	0	0.14	0.02	1.59	0	0.1	0	0	0	0	0	0	0
SORBI_3001G130800	0.02	0.03	0	0	0	0.04	0.15	0	0	0	0	0.05	0.04	0.06	0.02	0	0	0	0	0	0	0	0	0	0	0	0	0	0	0	0	0	0	0	0	0	0	0	0	0.05	0	0	0	0	0	0
SORBI_3001G130900	0.41	0.22	0.18	0.13	0.44	0.15	0.29	0.22	0.44	0.69	0.74	0.3	0.59	0.51	0.08	0.08	0	0	0	0	0	0	0	0	0	0	0.02	0	0	0	0	0	0	0	0.02	0.02	0	0.06	0	0.02	0.01	0	0	0	0	0
SORBI_3001G133100	0	0.04	0	0	0	0	0	0	0	0	0	0	0	0	0	0	0	0	0	0	0	0	0	0	0.05	0.02	0	0.01	0	0	0	0	0	0.02	0	0.02	0.02	0.03	0.06	0.02	0.05	0.04	0	0	0	0
SORBI_3001G135700	0	0	0	0	0	0	0	0	0	0	0	0.04	0	0	0	0	0	0	0	0	0	0	0	0	0	0	0	0	0	0	0	0	0	0	0	0	0	0.08	0	0.1	0.06	0.05	0	0	0	0
SORBI_3001G136300	0	0	0	0	0.01	0	0	0	0	0	0	0.01	0.01	0	0	0.01	0	0	0	0	0	0	0	0	0	0	0	0	0	0	0.01	0	0	0.01	0	0	0.01	0	0.03	0.01	0.02	0.11	0.03	0	0	0.04
SORBI_3001G137900	0	0	0	0	0	0	0	0	0	0	0	0	0	0	0	0	0	0	0	0	0	0	0	0	0	0	0	0	0	0	0	0	0	0	0	0	0	0	0.01	0	0	0.01	0	0	0	0
SORBI_3001G138500	0	0	0	0.02	0	0.02	0	0.02	0	0.02	0.05	0	0.03	0.03	0.04	0.02	0	0	0.02	0	0	0	0	0	0	0	0	0	0	0	0	0	0	0	0	0	0	0.02	0	0.04	0.02	0.01	0.02	0	0	0
SORBI_3001G138700	0	0	0	0.07	0	0	0	0.02	0	0	0	0	0	0	0	0	0	0.02	0	0.02	0.02	0.01	0	0	0	0	0	0	0	0	0	0	0	0	0	0.02	0.05	0.17	0.05	0.09	0.03	0.06	0	0.05	0.03	0.02
SORBI_3001G139200	0	0	0	0	0	0	0	0	0.03	0	0	0	0	0	0	0	0	0	0	0	0	0	0	0	0	0	0	0	0	0	0	0	0	0	0	0	0	0	0	0	0	0	0.04	0	0	0
SORBI_3001G139850	0.07	0.11	0.11	0.3	0.12	0.24	0.25	0.11	0.24	0.21	0.34	0	0.17	0.25	0.25	0.31	0	0	0.04	0	0	0	0	0	0	0.09	0.04	0	0.08	0.06	0.04	0.06	0.04	0.03	0	0	0	0.26	0.43	0.2	0.32	0.21	0.06	0.18	0	0
SORBI_3001G140200	0	0	0.01	0	0.01	0.01	0.03	0.02	0.05	0.01	0.06	0.07	0.02	0.03	0	0	0	0	0	0	0	0	0	0	0	0	0	0	0	0	0	0	0	0	0	0	0	0.09	0.12	0.19	0.1	0.09	0.02	0	0.04	0.05
SORBI_3001G140800	0.08	0.04	0.22	0.11	0.12	0.09	0.04	0.1	0.09	0.2	0.16	0.15	0.1	0.16	0	0	0	0	0	0	0	0	0	0	0.01	0	0	0	0	0	0	0	0	0	0	0	0	0.01	0	0	0	0	0	0	0	0
SORBI_3001G143100	0	0	0.01	0.04	0	0.01	0	0	0	0	0	0	0.01	0	0	0	0	0.05	0.01	0.19	0.13	0.05	0.03	0	0.05	0.04	0.01	0.04	0.07	0.07	0.07	0.03	0.16	0.07	0.09	0.05	0.04	0.06	0.04	0.13	0.04	0.01	0.05	0.06	0.09	0.02
SORBI_3001G143700	0.14	0.06	0.17	0.11	0.28	0.29	0.66	0.26	0.33	1.58	0.85	0.96	0.71	0.52	0.08	0.03	0	0	0	0	0.01	0	0.02	0.01	0	0	0	0	0.02	0.01	0.04	0.01	0.07	0.04	0.06	0.01	0.03	0	0	0.03	0.03	0.01	0	0	0	0
SORBI_3001G144800	0	0	0	0	0	0	0.01	0	0	0	0	0	0	0	0	0.04	0	0	0	0	0	0	0	0	0	0	0	0	0	0	0	0	0	0	0	0	0.02	0.38	0.05	0.02	0.14	0.06	0	0	0	0
SORBI_3001G146200	0	0	0	0	0	0	0	0	0	0	0	0.03	0	0	0	0	0	0	0	0	0	0	0	0	0	0	0	0	0	0	0	0.02	0.02	0	0.02	0	0	0.02	0.08	0.11	0.26	0.06	0.04	0	0.09	0.02
SORBI_3001G146450	0	0	0	0	0	0	0	0	0	0	0	0	0	0	0	0	0	0	0	0	0	0	0	0	0	0	0	0	0	0	0	0.01	0	0	0	0	0	0	0.01	0	0	0	0	0	0	0
SORBI_3001G147650	0	0	0	0	0	0	0	0	0	0	0	0	0	0	0	0	0	0	0	0	0	0	0	0	0	0	0	0	0	0	0	0	0	0	0.01	0	0	0	0.01	0	0	0	0	0	0	0
SORBI_3001G147900	0	0	0	0	0	0	0.01	0	0	0	0	0	0	0	0	0	0	0	0	0	0	0	0	0	0	0	0	0	0	0	0	0	0	0	0	0	0	0.26	0.04	0.01	0.02	0	0	0	0	0
SORBI_3001G148000	0	0	0	0	0	0	0	0	0	0	0	0	0	0	0	0	0	0	0	0	0	0	0	0	0	0	0	0	0	0	0	0	0	0	0	0	0	0	0	0	0	0	0	0	0	0
SORBI_3001G150066	0.17	0.06	0.2	0.15	0.17	0.14	0.29	0.26	0.35	0.27	0.2	0.47	0.22	0.32	0.43	0.28	0	0	0.02	0.04	0.07	0.02	0.02	0.02	0.15	0.05	0.02	0.14	0.04	0.01	0.06	0.11	0.13	0.08	0.02	0.01	0.13	0.21	0.12	0.34	0.26	0.24	0.05	0.12	0.02	0.01
SORBI_3001G152200	0	0	0	0	0	0	0	0	0	0.01	0	0	0	0	0	0.01	0	0	0	0	0	0	0	0	0	0	0	0	0	0	0	0	0	0	0	0	0	0	0	0	0	0	0	0	0	0
SORBI_3001G152500	0	0	0	0	0	0	0	0	0	0.02	0	0.02	0	0.02	0	0.01	0	0	0	0	0	0	0	0	0	0	0	0	0	0	0	0	0	0	0	0	0	0	0	0	0	0	0	0	0	0
SORBI_3001G153800	0.01	0	0	0	0.01	0.03	0.03	0.02	0	0.08	0.01	0.03	0	0	0.02	0	0	0	0	0	0.01	0	0	0	0	0	0	0.01	0.01	0	0.01	0	0	0	0.01	0	0	0	0.01	0.01	0	0	0	0	0.01	0
SORBI_3001G155800	0	0.06	0.07	0.05	0	0.19	0.07	0	0.07	0.04	0.04	0.07	0.04	0.09	0.02	0	0	0.03	0	0.03	0.02	0.01	0	0.02	0.02	0.03	0	0	0	0	0.02	0	0.01	0	0	0	0	0.03	0	0.02	0	0	0.05	0	0	0
SORBI_3001G156600	0	0	0	0	0	0	0	0	0	0.01	0.01	0.01	0.02	0.01	0.01	0.03	0	0	0	0	0	0	0	0	0	0	0	0	0	0	0	0	0	0	0.03	0	0.03	0.09	0.06	0.08	0.07	0.05	0.01	0.05	0.01	0.01
SORBI_3001G159100	0	0	0	0.02	0	0.03	0.03	0	0	0.03	0.05	0.08	0.03	0.03	0.03	0.03	0	0	0	0	0	0	0	0	0	0	0	0	0	0.03	0	0	0	0	0	0.03	0.03	0	0.02	0	0	0.02	0.02	0	0	0
SORBI_3001G159250	0.01	0.01	0	0	0	0	0	0	0	0.03	0	0	0.01	0.01	0	0.02	0	0	0.01	0.01	0.01	0	0.01	0	0.01	0.02	0	0	0	0	0.02	0.01	0.01	0	0	0	0	0.1	0.02	0.01	0.02	0.03	0.01	0	0.04	0.01
SORBI_3001G160300	0.01	0	0.03	0.01	0.03	0.01	0.07	0.08	0.13	0.02	0.04	0.04	0.07	0.04	0.01	0.04	0	0.03	0	0	0	0	0.01	0	0.01	0	0	0	0.01	0.01	0	0	0	0	0.01	0.03	0	0.05	0.16	0.04	0.14	0.02	0	0	0	0
SORBI_3001G160400	0	0	0	0.01	0.08	0.02	0	0.02	0.02	0.04	0.03	0.03	0	0	0	0.02	0	0	0	0	0	0	0	0	0	0	0	0	0	0	0	0	0	0	0	0	0	0	0	0	0	0	0	0	0	0
SORBI_3001G161100	0	0	0	0.01	0	0.02	0.01	0.01	0	0	0	0.01	0	0	0.01	0	0	0	0.01	0.03	0	0	0	0	0	0.03	0	0.01	0.01	0	0	0	0	0	0.02	0.01	0.03	0.19	0.08	0.03	0.03	0.03	0.07	0.02	0.01	0.04
SORBI_3001G163500	0	0	0	0	0.04	0	0	0	0	0	0	0	0	0	0	0	0	0	0	0	0	0	0	0	0	0	0	0	0	0	0.03	0	0	0	0	0	0	0.18	0.09	0.21	0.16	0.24	0.06	0.04	0	0.28
SORBI_3001G164500	0.67	0.09	0.52	0.3	0.58	0.58	0.77	0.49	0.49	0.99	1.44	0.56	0.62	0.74	0.38	0.36	0	0	0	0	0	0	0.02	0	0	0	0	0	0.06	0	0	0	0.06	0	0	0.02	0.02	0.01	0	0	0	0.01	0	0	0	0
SORBI_3001G164800	25.32	16.51	27.8	21.61	46.25	29.3	32.08	30.09	26.44	45.77	39.63	29.64	33.17	32.09	4.87	4.7	0	0.03	0.14	0.04	0.11	0.25	0.12	0.03	0.13	0.17	0.3	0	0.24	0.24	0.23	0.35	0.77	0.24	0.08	0.27	0.24	0.23	0.02	0.07	0.09	0.04	0.01	0.17	0.13	0
SORBI_3001G165301	0.11	0.03	0.17	0.05	0.24	0.13	0.27	0.25	0.15	0.24	0.41	0.3	0.32	0.3	0.17	0.19	0	0.01	0	0	0	0	0	0.01	0	0	0	0	0	0	0	0	0	0	0	0	0	0	0	0	0.01	0	0	0	0	0
SORBI_3001G165401	0.05	0	0	0.05	0.02	0.04	0.05	0	0	0.01	0.01	0	0.02	0	0.03	0	0	0.03	0.03	0	0.01	0	0.01	0	0	0	0	0	0	0	0	0	0	0	0	0	0	0	0.03	0.03	0	0.01	0	0	0	0
SORBI_3001G165600	0.09	0.27	7.47	9.53	96.7	33.46	175.33	147.36	178.9	121.47	290.96	183.47	233.2	197.31	130.67	148.63	0	0	0	0	0	0	0	0	0.06	0.19	0.29	0	4.11	0.85	1.27	0.06	7.57	0.57	0.24	2.11	19.62	1.39	0.45	0.38	0.6	0.65	0	0	0	0
SORBI_3001G165901	0.17	0.08	0.18	0.1	0.1	0.09	0.1	0.09	0.05	0.13	0.19	0.05	0.11	0.1	0.04	0.07	0	0	0.01	0	0	0	0	0	0	0	0	0	0	0	0	0	0	0	0	0	0.01	0	0	0	0	0	0	0	0	0
SORBI_3001G166200	5.38	2.11	1.38	0.41	0.26	2.43	0.85	0.14	1.09	1.18	0.11	0.35	0.15	0.21	0.05	0.07	0	0.02	0.05	0.06	0.09	0.27	0.09	0.05	0.04	0.02	0.06	0	0	0	0	0.08	0.01	0	0	0	0.01	0.04	0	0	0	0	0.02	0.15	0.05	0
SORBI_3001G166750	0	0.07	0	0	0.05	0	0	0	0	0	0	0	0	0.01	0	0	0	0.09	0.09	0	0	0	0	0	0	0.04	0	0	0	0	0	0.04	0	0	0	0	0.05	0	0.07	0	0	0.11	0.02	0.04	0.04	0
SORBI_3001G169300	0.01	0	0	0	0	0	0	0	0	0	0	0	0	0	0	0	0	0	0	0	0	0	0	0	0	0	0	0	0	0	0	0	0	0	0	0	0	0	0	0	0	0	0	0	0	0
SORBI_3001G169400	0	0	0	0	0	0	0	0	0	0	0	0	0	0.01	0	0	0	0.01	0	0	0	0	0.01	0	0	0.01	0	0	0	0	0	0	0	0	0	0	0	0	0	0	0	0	0	0	0	0
SORBI_3001G169950	0.25	0	0	0	0	0	0	0	0	0	0	0.22	0	0	0	0	0	0	0	0	0	0	0	0	0	0	0	0	0	0	0	0	1.27	1.4	0.7	1.47	1.54	0	0	0.53	0	0	0	0	0	0.41
SORBI_3001G170600	0	0	0	0	0	0.02	0	0	0	0	0	0	0	0	0	0	0	0	0	0.04	0	0.01	0	0	0	0	0.01	0.02	0	0	0	0	0	0	0	0	0	0	0	0	0	0	0	0	0	0.03
SORBI_3001G171850	0	0	0	0	0.05	0	0	0	0	0.04	0	0	0	0	0	0	0	0.02	0	0	0	0	0	0	0	0	0	0	0	0	0	0	0	0	0	0	0	0	0.08	0	0	0	0	0	0	0
SORBI_3001G173100	0.01	0	0.02	0.01	0.01	0.02	0	0.01	0	0.03	0	0.01	0	0	0	0.01	0	0.01	0	0	0	0	0	0	0	0	0	0	0	0	0	0	0	0	0	0	0	0.04	0.06	0.01	0	0.02	0	0	0	0
SORBI_3001G173150	0	0.02	0	0	0	0	0	0	0	0	0	0	0	0	0	0	0	0	0	0	0	0	0	0	0	0	0	0	0	0	0	0	0	0	0	0	0	0	0	0	0	0	0	0	0	0
SORBI_3001G173251	0	0	0	0	0	0	0	0	0	0	0.03	0	0	0	0	0	0	0	0	0	0	0	0	0	0	0	0	0	0	0	0	0	0	0	0	0	0	0.03	0	0.03	0.02	0.05	0	0	0	0
SORBI_3001G173700	0	0	0	0	0	0	0	0	0.01	0	0	0	0	0	0	0	0	0	0	0	0	0	0	0	0	0	0	0	0	0	0	0	0	0	0	0	0	0	0	0	0	0	0	0	0	0
SORBI_3001G174100	0	0.01	0.01	0	0	0	0	0	0	0	0	0	0	0	0	0	0	0	0	0	0	0	0	0	0	0	0	0	0	0	0	0	0	0	0	0	0	0.01	0.01	0.03	0.02	0	0	0	0	0
SORBI_3001G174200	0	0	0	0.01	0	0	0	0	0	0	0	0.01	0	0	0	0.01	0	0	0	0	0	0	0	0	0	0	0	0	0	0	0	0	0	0	0	0	0	0.01	0.02	0	0	0	0	0	0	0.01
SORBI_3001G174300	0	0	0	0	0	0	0	0	0	0	0	0.01	0.03	0.02	0.03	0.03	0	0	0	0	0	0	0	0	0	0	0	0	0	0	0	0.01	0	0	0	0	0.02	0	0	0	0	0	0	0	0	0
SORBI_3001G174500	0	0	0	0	0	0	0.01	0	0	0	0	0	0	0	0	0	0	0	0	0	0	0	0	0	0	0	0	0	0	0	0	0	0	0	0	0	0	0	0	0	0	0	0	0	0	0
SORBI_3001G176100	0	0	0	0	0	0.03	0	0.03	0	0	0	0	0	0	0	0	0	0	0	0	0	0	0	0	0.03	0	0	0	0	0.04	0	0	0	0	0	0.05	0	0	0	0	0	0	0	0	0	0
SORBI_3001G176300	0.01	0	0	0.02	0.1	0.06	0.1	0.1	0.13	0.06	0.2	0.24	0.16	0.44	1.06	0.94	0	0	0.01	0	0	0	0	0	0	0	0	0	0	0	0	0	0	0	0	0.01	0.19	0.01	0	0	0	0	0	0	0	0
SORBI_3001G177600	0	0.03	0.03	0.02	0.03	0	0	0	0	0	0	0	0.01	0	0.03	0.02	0	0	0	0	0	0	0.01	0	0	0	0	0	0	0	0	0	0	0	0	0	0	0.02	0.02	0	0	0	0.01	0	0	0.03
SORBI_3001G179300	0	0	0	0	0	0.01	0	0	0	0	0	0	0	0	0	0	0	0	0	0.01	0	0	0.02	0	0	0	0	0	0	0	0	0	0	0	0	0	0	0	0.02	0	0	0	0	0	0	0
SORBI_3001G179500	0	0	0	0	0	0	0	0	0	0	0	0	0	0	0	0	0	0	0	0	0	0	0	0	0	0	0	0	0	0	0	0	0	0	0	0	0	0	0	0	0	0	0	0	0	0
SORBI_3001G179680	0.03	0.27	0	0.04	0.12	0.11	0.27	0.13	0.18	0.1	0.11	0.09	0.11	0.34	0.16	0.12	0	0.02	0.05	0.03	0	0.02	0	0	0.03	0	0	0.03	0.02	0	0.03	0.03	0	0	0.05	0	0	0	0.07	0.05	0.05	0.05	0.05	0	0.02	0.04
SORBI_3001G180500	0	0	0	0	0	0	0	0	0.03	0.03	0.02	0	0	0.01	0	0	0	0	0	0	0.03	0	0	0	0	0.02	0.02	0	0.02	0.08	0	0.03	0.02	0.05	0	0.07	0.04	0	0	0.03	0.02	0.02	0	0	0	0
SORBI_3001G180950	0	0	0	0	0.03	0	0	0	0	0	0	0	0	0	0	0	0	0	0	0	0	0	0	0	0	0	0	0	0	0	0	0	0	0	0	0	0	0	0.05	0	0	0.02	0	0	0	0
SORBI_3001G181000	0.38	1.08	0.37	3.64	0.66	0.06	0.76	0.77	3.33	0.02	0.14	0	0.15	0.1	0.38	0.21	0	0.45	0	1.17	0.31	0.4	1.08	1.41	0.25	0.62	0	0	0	0	0.09	0	0	0	0	0	0.19	0.07	1	0.08	0.04	0.16	1.49	0.06	0.34	0.79
SORBI_3001G182200	0	0	0	0	0	0	0	0	0	0	0	0	0	0	0	0	0	0	0	0	0	0	0	0	0	0	0	0	0	0	0	0	0	0	0	0	0	0	0	0	0	0	0	0	0	0
SORBI_3001G182600	0	0	0	0	0.02	0.04	0.1	0.08	0.16	0.39	0.37	0.21	0.29	0.34	0.22	0.1	0	0	0	0	0	0	0	0	0	0	0	0	0	0.02	0	0.01	0.02	0.01	0	0	0.02	0.37	0.24	0.03	0	0.04	0	0	0	0
SORBI_3001G182700	0.01	0.02	0.02	0.02	0.05	0.02	0.04	0.03	0.03	0.09	0.05	0.02	0.05	0.07	0.02	0.02	0	0	0	0	0	0	0	0	0	0	0	0	0	0	0	0	0	0	0	0	0	0.06	0.11	0.02	0.01	0.04	0	0.02	0.01	0
SORBI_3001G182900	0	0	0	0	0	0	0	0	0	0	0	0	0	0	0	0	0	0	0	0	0	0	0	0	0	0	0	0	0	0	0	0	0	0	0	0	0	0	0	0	0	0	0	0	0	0
SORBI_3001G183633	0	0	0	0	0	0	0	0	0.04	0	0	0	0	0.03	0	0	0	0	0	0	0	0	0	0	0	0	0	0	0	0	0	0	0	0	0	0	0	0	0	0	0	0	0	0	0	0
SORBI_3001G183700	0	0	0	0.01	0.01	0	0	0	0	0	0	0.01	0	0	0	0	0	0	0	0	0	0	0	0	0	0	0	0	0	0	0	0	0	0	0	0	0	0	0.01	0	0.01	0	0	0	0	0
SORBI_3001G184100	0.01	0	0	0	0	0	0	0	0	0	0	0	0	0	0	0.01	0	0	0	0	0	0	0	0	0	0	0	0	0	0	0	0	0	0	0	0	0	0.02	0	0.02	0	0	0	0	0	0
SORBI_3001G184650	0	0	0	0	0	0	0.06	0	0	0	0	0	0	0	0	0	0	0	0	0	0	0	0	0	0	0	0	0	0	0	0	0	0	0	0	0	0	0.1	0	0	0.09	0	0	0	0	0
SORBI_3001G185000	0	0	0	0	0	0	0	0	0.01	0	0	0	0	0.01	0.01	0	0	0	0	0	0	0	0	0	0.01	0	0	0	0	0	0	0	0	0.01	0	0.01	0.01	0	0	0	0	0	0	0	0	0
SORBI_3001G185100	0.15	0.19	0.43	0.71	0.59	0.47	0.66	0.65	0.7	0.13	0.13	0.24	0.4	0.44	0.23	0.35	0	0.11	0	0.02	0	0.04	0.1	0.11	0.04	0.07	0.05	0.05	0.21	0.11	0.17	0.25	0.29	0.23	0.35	0.26	0.24	0.05	0	0.02	0.01	0	0.14	0	0.02	0.1
SORBI_3001G185200	0.07	0.08	0.09	0.17	0.12	0.1	0.14	0.11	0.06	0.11	0.14	0.2	0.31	0.16	0.14	0.13	0	0.01	0.02	0.02	0.06	0.04	0.05	0.06	0.08	0.13	0.05	0.16	0.48	0.12	0.15	0.45	0.56	0.69	1.01	0.49	0.45	0.01	0.02	0.11	0.08	0.04	0.01	0.01	0.01	0.02
SORBI_3001G188100	0	0.01	0	0	0.01	0.01	0	0	0	0	0	0	0	0	0	0	0	0.01	0	0	0	0	0	0	0	0	0	0	0	0	0	0	0	0	0	0	0	0	0	0	0	0	0	0	0	0
SORBI_3001G195866	0.1	0.02	0	0	0	0	0	0	0	0.04	0	0	0	0	0	0	0	0	0	0	0	0	0	0	0	0	0	0	0	0	0	0	0	0	0	0	0	0.36	0.28	0.17	0.13	0.08	0	0.01	0.08	0.12
SORBI_3001G196400	0	0	0.01	0	0.01	0	0	0.02	0	0.01	0.03	0.01	0.01	0	0.01	0	0	0	0.01	0	0	0	0.01	0	0	0	0	0	0	0	0	0	0	0	0	0	0	0	0	0	0	0	0	0.01	0	0
SORBI_3001G197200	0	0	0	0	0	0	0	0.02	0	0	0	0	0	0.02	0.02	0	0	0	0	0	0	0	0	0	0	0.02	0.01	0.01	0.01	0.02	0	0.01	0	0.04	0.04	0.04	0	0	0	0	0	0	0	0	0.02	0
SORBI_3001G197300	0	0	0	0	0	0	0	0	0	0	0	0	0	0	0	0	0	0	0	0	0	0	0	0	0	0	0	0	0	0	0	0	0	0	0	0	0.01	0	0	0	0	0	0	0	0	0
SORBI_3001G198600	0	0	0	0	0	0	0	0	0	0	0	0	0	0	0	0	0	0	0	0	0	0	0	0	0	0	0	0	0	0	0	0	0	0	0	0	0	0.08	0.03	0.05	0.02	0	0	0	0	0.03
SORBI_3001G199566	0	0	0	0	0	0	0	0	0	0	0	0	0	0.01	0	0	0	0	0	0	0	0	0	0	0	0	0	0	0	0	0	0	0	0	0	0	0	0	0	0	0	0	0	0	0	0
SORBI_3001G200000	0	0	0	0	0.01	0	0	0	0	0.02	0	0	0	0	0	0	0	0	0	0	0	0	0	0	0	0.01	0	0	0	0	0	0	0	0	0	0	0	0.01	0	0.01	0.01	0	0	0.01	0	0
SORBI_3001G200300	0.1	0.04	0.2	0.02	0.09	0.13	0.12	0.16	0.22	0.33	0.37	0.36	0.31	0.27	0.09	0.24	0	0	0.01	0.01	0.01	0	0	0	0.01	0	0	0	0.03	0	0	0	0.01	0	0	0.02	0.03	0	0.05	0.01	0.02	0.09	0.02	0.05	0	0.01
SORBI_3001G200400	0.24	0.27	0.44	0.35	0.39	0.84	0.65	0.35	0.62	1	0.5	0.6	0.75	0.72	0.56	0.53	0	0	0	0	0	0	0	0	0	0	0	0	0	0	0.07	0	0.07	0	0	0.05	0.15	0	0	0	0	0.05	0	0.02	0	0
SORBI_3001G203350	0	0	0.02	0.01	0.01	0.01	0.04	0.02	0.07	0.02	0.05	0.09	0.11	0.06	0.05	0.02	0	0.08	0	0	0.04	0.02	0	0.02	0	0	0	0	0.02	0.03	0.02	0.01	0.02	0.02	0.03	0.03	0	0	0	0	0	0	0	0	0	0
SORBI_3001G205950	0	0	0	0	0.01	0	0	0	0	0	0	0	0	0	0	0	0	0	0	0	0	0	0	0	0	0	0	0	0	0	0	0	0	0	0	0	0	0.03	0	0.1	0	0	0	0	0	0
SORBI_3001G210500	0	0	0	0.02	0	0	0.02	0	0.02	0	0.07	0	0.02	0.07	0.15	0.09	0	0	0	0	0	0	0	0	0	0	0	0	0	0	0	0	0	0	0	0	0.03	0	0	0	0.01	0	0	0	0	0
SORBI_3001G210600	0	0	0	0	0	0	0	0	0	0	0	0	0	0	0	0	0	0	0	0	0	0	0	0	0	0	0	0	0	0	0	0	0	0	0	0	0	0	0	0	0	0	0	0	0	0
SORBI_3001G210900	0.11	0.08	0.53	0.24	0.96	0.56	0.55	0.68	0.67	0.12	0.38	0.21	0.22	0.22	0.13	0.02	0	0	0	0	0	0	0.02	0	0	0	0	0	0	0.05	0	0	0	0	0	0	0.02	0	0	0	0	0	0	0	0	0
SORBI_3001G211000	0	0	0	0	0	0	0	0	0	0	0	0	0	0	0	0.01	0	0	0	0	0	0	0	0	0	0	0	0	0	0	0	0	0	0	0	0	0	0	0	0.01	0	0	0	0	0	0
SORBI_3001G211750	0	0	0	0	0	0.04	0	0	0	0	0	0	0	0	0	0.02	0	0	0	0	0	0	0	0	0	0	0	0	0	0	0	0	0	0	0	0	0	0.08	0.03	0.05	0.06	0.06	0	0	0	0
SORBI_3001G212000	0	0.02	0	0	0	0	0	0.02	0	0	0	0	0	0	0	0.05	0	0.02	0	0	0	0	0.02	0	0.06	0.02	0	0	0.02	0.01	0	0.09	0	0	0.02	0	0.02	0.5	0.22	0.06	0.07	0.2	0.19	0.1	0.17	0.22
SORBI_3001G212451	0	0	0	0.01	0	0.06	0.04	0.01	0.03	0.01	0	0.02	0.01	0.04	0.05	0.09	0	0	0	0.01	0	0.01	0	0	0	0	0	0	0	0	0	0.02	0	0	0	0	0.02	0.29	0.13	0.28	0.07	0.03	0.03	0.05	0	0
SORBI_3001G213000	0.09	0.04	0.04	0	0.03	0.08	0.06	0.02	0.02	0.13	0.09	0.02	0	0.14	0.01	0	0	0.03	0.07	0.06	0	0.04	0.06	0.08	0.1	0.09	0.01	0.02	0.02	0.04	0.01	0.02	0	0	0.04	0.05	0	0.02	0.04	0	0.05	0.03	0.11	0.11	0	0.04
SORBI_3001G213150	0	0	0	0	0	0	0	0	0	0	0	0	0	0	0	0	0	0	0	0.02	0	0.03	0	0	0.02	0	0	0	0	0	0	0	0	0	0	0	0	0	0	0	0	0	0	0	0	0
SORBI_3001G214400	0	0	0	0	0	0	0	0	0	0	0	0	0	0	0	0	0	0	0	0	0	0	0	0	0	0	0	0	0	0	0	0	0	0	0	0	0	0	0	0	0	0	0	0	0	0
SORBI_3001G215000	0.05	0.03	0	0.02	0.06	0.02	0.04	0	0	0.02	0.01	0.01	0	0.02	0	0	0	0.01	0	0	0	0	0	0	0	0	0	0	0	0	0	0	0	0	0	0	0	0.01	0.07	0.04	0.06	0.04	0.02	0	0	0.02
SORBI_3001G216001	0	0	0	0	0	0	0	0	0	0	0	0	0.01	0	0	0	0	0	0	0	0	0	0	0	0	0	0	0	0	0	0	0	0	0	0	0	0	0	0	0	0	0	0	0	0	0
SORBI_3001G216500	0	0	0	0	0	0	0	0.01	0	0	0	0	0	0	0	0	0	0	0	0	0	0	0	0.01	0	0	0.01	0	0	0	0	0	0	0	0	0	0	0.01	0	0.01	0.01	0.02	0	0.01	0	0
SORBI_3001G216800	2.17	0.8	2.95	1.6	4.6	3.8	5.31	4.04	6.81	8.91	10.8	7.91	8.32	10.31	3.8	5.22	0	0	0	0.01	0.06	0	0.01	0.02	0.02	0.04	0.11	0	0.07	0.09	0.14	0.12	0.43	0.12	0.24	0.42	0.57	0.32	0	0.04	0.02	0.04	0.01	0.02	0	0
SORBI_3001G218300	0	0	0	0	0	0	0	0	0	0	0	0	0	0.03	0	0	0	0	0	0	0	0	0	0	0	0	0	0	0.02	0	0.03	0	0.04	0.02	0.04	0	0.08	0	0	0	0	0	0	0	0	0
SORBI_3001G218400	0	0	0	0	0	0.01	0	0	0	0	0	0	0	0	0.02	0	0	0	0	0	0	0	0.01	0	0	0	0	0	0	0	0	0	0	0.01	0	0	0	0.01	0	0	0	0	0	0	0	0
SORBI_3001G218701	0	0	0	0	0	0	0	0	0	0	0	0	0	0	0.01	0.04	0	0	0	0	0	0	0	0	0	0	0	0	0	0	0	0	0	0	0	0.02	0.02	0	0	0	0	0	0	0	0	0
SORBI_3001G220066	0	0.01	0.03	0.01	0	0	0.02	0	0	0	0	0.01	0	0.01	0.02	0	0	0.04	0.03	0.06	0.07	0.01	0.01	0	0.13	0.08	0.08	0.06	0.03	0.07	0.06	0.06	0.11	0.03	0.05	0.03	0	0	0	0.06	0	0	0	0.06	0.09	0.01
SORBI_3001G220132	0	0	0	0	0	0	0	0	0.03	0	0	0	0	0	0.04	0	0	0	0	0	0	0	0	0	0	0	0	0	0	0	0	0	0	0	0	0	0	0	0	0	0	0	0	0	0	0
SORBI_3001G221000	0.28	0.38	0.08	0.11	0	0	0	0	0	0.04	0	0	0	0	0	0	0	0	0	0	0	0	0	0	0	0	0	0	0	0	0	0	0	0	0	0	0	0.05	0	0	0	0	0.02	0	0.02	0
SORBI_3001G221400	0	0	0	0	0	0	0.01	0	0	0.04	0	0.01	0.01	0	0	0	0	0	0	0	0	0.01	0	0.02	0.01	0	0	0	0	0	0	0.01	0.02	0	0	0	0.02	0.05	0.04	0.03	0.04	0.1	0.11	0.05	0	0.13
SORBI_3001G221700	0	0	0	0	0	0	0	0	0	0	0	0	0	0	0	0	0	0	0	0	0	0	0	0	0	0	0	0	0	0	0	0	0	0.01	0	0	0	0	0	0	0.02	0.04	0.02	0	0.01	0.03
SORBI_3001G221850	0	0	0	0	0	0	0.02	0.03	0	0.03	0	0.1	0.01	0.06	0.09	0.05	0	0	0.01	0	0	0	0	0	0	0	0	0	0.01	0	0	0.01	0	0	0.01	0	0.02	0.01	0	0	0	0	0	0	0	0.01
SORBI_3001G223400	0	0	0	0.02	0	0.09	0	0	0.03	0.05	0	0.04	0	0.19	0.05	0.08	0	0	0	0.1	0.06	0.03	0	0.06	0.11	0.11	0	0.23	0.17	0.22	0.14	0.11	0.12	0.41	0.27	0.15	0.15	0.07	0.42	0.14	0.09	0.14	0.03	0.14	0.13	0.08
SORBI_3001G224800	0	0	0	0.02	0	0.04	0	0	0	0.07	0	0	0	0	0	0.03	0	0	0	0.03	0	0	0	0	0.04	0	0	0	0.04	0.02	0.04	0	0.02	0.03	0.09	0.19	0.07	0.26	0.04	0	0.04	0.08	0.05	0.11	0.19	0.12
SORBI_3001G224900	0.04	0	0	0	0	0	0	0.03	0.02	0	0	0	0	0	0.06	0.04	0	0	0	0	0	0.03	0	0	0	0	0	0	0	0	0	0.03	0.08	0	0.08	0.04	0.11	0.04	0.11	0	0.02	0	0.05	0	0	0
SORBI_3001G225800	0.01	0	0	0	0.01	0.01	0	0	0	0.01	0	0.02	0.01	0.01	0	0	0	0.02	0	0	0	0	0	0	0	0	0	0	0	0	0	0	0	0	0	0	0	0.14	1.46	0.31	0.28	0.19	0.17	0.12	0.07	0.41
SORBI_3001G228900	0	0	0	0.01	0.02	0.06	0.05	0.01	0.13	0.07	0.06	0.1	0.03	0.1	0.06	0.02	0	0	0	0	0	0	0	0	0	0	0	0	0	0	0	0	0	0.02	0	0	0	0	0	0	0	0	0	0	0	0
SORBI_3001G229000	0.01	0.01	0	0.01	0	0.09	0.06	0.01	0.08	0.06	0.12	0.14	0.02	0.08	0.09	0.05	0	0	0	0	0	0	0	0	0	0	0	0	0.01	0	0	0	0	0	0	0.01	0	0	0	0.01	0	0	0	0	0	0
SORBI_3001G229850	3.75	2.88	2.83	1.89	2.41	2.15	1.87	1.97	1.88	2.78	1.54	1.73	1.51	1.34	0.22	0.17	0	0	0.04	0.04	0.04	0.03	0.02	0	0.04	0.02	0	0	0.05	0.04	0.01	0.03	0.06	0	0	0.01	0.06	0.08	0.12	0.08	0.1	0.07	0	0.07	0.04	0.05
SORBI_3001G230050	0	0	0	0	0	0	0	0	0	0	0	0	0	0	0	0	0	0	0	0	0	0	0	0	0	0	0	0	0	0	0	0	0	0	0	0	0	0	0	0	0	0	0	0	0	0
SORBI_3001G232000	9.79	4.63	22.31	14.32	34.79	26.39	42.63	28.77	39.67	37.57	63.29	51.08	53.8	57.09	56.42	90.27	0	0	0.02	0.03	0.03	0.03	0.03	0	0.03	0	0.45	0	0.18	0.25	0.24	0.25	1.35	0.55	0.02	1.39	0.08	0.21	0.21	0.14	0.1	0.09	0.03	0.04	0.01	0.01
SORBI_3001G232200	0	0	0.02	0	0.04	0.02	0.08	0.19	0.19	0.12	1.19	0.16	0.22	0.21	0	0.05	0	0	0	0	0	0	0	0	0	0	0	0	0	0	0	0	0.05	0	0	0.02	0	0	0	0	0	0	0	0	0	0.01
SORBI_3001G232400	0	0	0	0	0	0	0	0	0.02	0	0	0	0	0	0	0	0	0	0	0	0	0	0	0	0	0	0	0	0	0	0	0	0	0	0	0	0	0	0	0	0	0.05	0	0	0	0
SORBI_3001G234100	0	0	0	0	0	0	0	0	0	0	0	0	0	0	0	0	0	0	0	0	0	0	0	0	0	0	0	0	0	0	0	0	0	0	0	0	0	0	0.02	0.09	0	0	0	0	0	0
SORBI_3001G234733	0	0.07	0	0	0	0	0	0	0	0	0	0	0	0	0	0	0	0.02	0	0	0.02	0	0.04	0.02	0.02	0.03	0	0	0	0	0	0	0	0	0	0	0	0	0.02	0	0	0	0	0	0	0
SORBI_3001G234900	0	0	0.01	0.01	0	0	0	0	0	0	0	0	0	0	0	0	0	0.01	0	0	0.01	0	0.01	0	0.01	0	0.01	0	0	0	0	0	0	0.01	0.01	0.01	0.02	0.01	0.03	0.01	0.01	0.01	0.01	0.02	0	0.02
SORBI_3001G235800	0	0	0	0	0	0	0.01	0	0	0	0	0	0	0	0	0	0	0	0	0.01	0	0	0	0	0	0	0	0	0.01	0	0	0	0	0	0	0	0	0.09	0.3	0.04	0.07	0.08	0.03	0	0.02	0.13
SORBI_3001G237200	0	0	0	0	0.03	0	0	0	0	0	0	0	0	0	0	0	0	0	0	0	0	0	0	0	0	0	0	0	0	0	0.01	0	0	0.09	0	0	0.02	0	0.19	0.04	0.03	0	0	0	0	0.23
SORBI_3001G237250	0	0	0	0	0	0	0	0	0	0.01	0	0	0.02	0	0	0	0	0	0	0	0	0	0.01	0	0	0.01	0	0	0	0	0	0	0	0	0	0.02	0	0	0	0	0	0	0	0	0	0
SORBI_3001G237900	0	0.02	0	0	0	0	0	0	0	0	0	0	0	0	0	0	0	0	0	0	0	0	0	0	0	0	0	0	0	0	0	0	0	0	0	0	0	0	0	0	0	0	0	0	0	0
SORBI_3001G238200	0	0	0	0.02	0	0	0	0	0	0	0	0	0	0	0	0	0	0	0	0	0	0	0	0	0	0	0	0	0	0	0	0	0	0	0	0	0	0	0	0	0	0	0	0	0	0
SORBI_3001G238400	0	0	0	0	0	0	0	0	0	0.02	0	0	0	0	0	0	0	0	0	0	0	0	0	0	0	0	0	0	0	0	0	0	0	0	0	0	0	0	0	0	0	0	0	0	0	0
SORBI_3001G241000	0.33	0.46	2.53	2.5	9	5.15	9.87	7.43	11.31	14.14	28.99	34.7	38.05	39.25	34.46	39.13	0	0.16	0.06	0.07	0.13	0.08	0.05	0.09	0.14	0.17	0.13	0.14	0.76	0.18	0.12	0.58	1.57	0.86	0.79	1.99	7.01	0.05	0.21	0.12	0.03	0.1	0.11	0.07	0	0.09
SORBI_3001G243300	0	0.01	0.01	0.06	0	0.02	0.01	0.06	0.04	0.01	0.01	0.07	0.03	0.03	0.11	0.05	0	0	0	0	0.01	0.01	0	0	0	0.01	0	0.02	0	0.01	0	0.02	0	0	0.03	0	0.01	0.66	1.45	0.7	0.34	0.26	0.39	0.18	0.07	0.27
[truncated: 32,278 more rows]

## Sheet: Figure 4
The heatmao in the figure genrated using expression (FPKM) data of all the active genes, provided in the suplementry data. The gene antology annotated is based on the given data.
[truncated: 167 more rows]

[truncated: 1 more sheets: Figure 5]
